# Supplementary material for: Age‐dependent heat shock hormesis to HSF‐1 deficiency suggests a compensatory mechanism mediated by the unfolded protein response and innate immunity in young Caenorhabditis elegans
Source: Aging Cell. 2024 Jun 19;23(10):e14246. doi: 10.1111/acel.14246 (PMC11464127; doi:10.1111/acel.14246)
Supplement: Supplementary file 6 — Table S1. [file ACEL-23-e14246-s018.xlsx]

## Sheet: Sheet1
Genotype	Number of worms	Number of plates	Mean Survival rate (%)	±S.D. (%)	Cochran–Mantel–Haenszel test
for Fig. 1 B
Trial 1
N2	121	3	20.69	5.9
hsf-1(sy441) [PS3551]	65	3	93.59	3.57
Trial 2
N2	95	3	22.16	5.46
hsf-1(sy441) [PS3551]	99	3	93.41	6.67
Trial 3
N2	94	3	28.81	12.01
hsf-1(sy441) [PS3551]	78	3	89.94	3.27
Statistics
Summary
N2	310	9	22.61	4.36
hsf-1(sy441) [PS3551]	242	9	88.54	7.72
P value					N2 vs hsf-1(sy441)
					P < 0,0001
Genotype	Number of worms	Number of plates	Mean Survival rate (%)	±S.D. (%)	Cochran–Mantel–Haenszel test
for Fig. 1 C
Trial 1
N2; EV	101	3	11.87	0.7
N2; hsf-1(RNAi) A	87	3	60.65	14.7
Trial 2
N2; EV	90	3	8.11	8.45
N2; hsf-1(RNAi) A	64	3	64.16	22.2
Trial 3
N2; EV	86	3	9.2	8.68
N2; hsf-1(RNAi) A	86	3	82.99	4.7
Statistics
Summary
N2; EV	277	9	9.72	1.94
N2; hsf-1(RNAi) A	237	9	69.27	12.81
P value					control vs RNAi
					P < 0,0001
Genotype	Number of worms	Number of plates	Mean Survival rate (%)	±S.D. (%)	Cochran–Mantel–Haenszel test
for Fig. 1 D
1 day old adults
Trial 1
N2	83	3	3.8	3.85
hsf-1 (sy441)	55	3	64.98	8.72
Trial 2
N2	96	3	43.49	8.73
hsf-1 (sy441)	105	3	85.63	7.52
Trial 3
N2	86	3	47.69	9.72
hsf-1 (sy441)	79	3	88.49	4.31
Trial 4
N2	62	3	16.11	2.57
hsf-1 (sy441)	72	3	18.54	4.31
Statistics
Summary
N2	327	12	27.7725	21.2481
hsf-1 (sy441)	311	12	64.41	32.324
P value					N2 vs hsf-1(sy441)
					P < 0,0001
Genotype	Number of worms	Number of plates	Mean Survival rate (%)	±S.D. (%)	Cochran–Mantel–Haenszel test
for Fig. 1 E
2 days old adults
Trial 1
N2 - naive	132	4	2.63	2.07
N2 - pre-shock	87	3	52.82	19.18
hsf-1(sy441) - naive	145	4	58.27	7.8
hsf-1(sy441) - pre-shock	133	4	43.4	11.25
Trial 2
N2 - naive	132	4	13.89	9.32
N2 - pre-shock	122	4	54.17	25.47
hsf-1(sy441) - naive	131	4	55.42	12.94
hsf-1(sy441) - pre-shock	135	4	72.49	13.01
Trial 3
N2 - naive	119	4	10.19	4.19
N2 - pre-shock	130	4	32.24	9.18
hsf-1(sy441) - naive	154	4	78.71	9.72
hsf-1(sy441) - pre-shock	128	4	72.83	6.95
Statistics
Summary
N2 - naive	383	12	8.90333	5.73921
N2 - pre-shock	339	11	46.41	12.2901
hsf-1(sy441) - naive	430	12	64.1333	12.7039
hsf-1(sy441) - pre-shock	396	12	62.9067	16.8941
P value					N2 naive vs N2 pre-shock
					P < 0,0001
					hsf-1(sy441) naive vs hsf-1(sy441) pre-shock
					P = 0,624870
					N2 naive vs hsf-1(sy441) naive
					P < 0,0001
Genotype	Number of worms	Number of plates	Mean Survival rate (%)	±S.D. (%)	Cochran–Mantel–Haenszel test
for Fig. 1 F
4 days old adults
Trial 1
N2 - naive	147	4	78.97	10.25
N2 - pre-shock	149	4	85.27	3.24
hsf-1(sy441) - naive	150	4	36.49	16.81
hsf-1(sy441) - pre-shock	142	4	22.3	12.04
Trial 2
N2 - naive	96	3	54.02	10.53
N2 - pre-shock	98	3	61.34	11.91
hsf-1(sy441) - naive	96	3	24.86	3.41
hsf-1(sy441) - pre-shock	95	3	23.19	6.65
Trial 3
N2 - naive	115	4	28.05	6.02
N2 - pre-shock	115	4	35.27	5.4
hsf-1(sy441) - naive	110	4	7.27	9.07
hsf-1(sy441) - pre-shock	110	4	6.68	8.01
Statistics
Summary
N2 - naive	358	11	53.68	25.4617
N2 - pre-shock	362	11	60.6267	25.0076
hsf-1(sy441) - naive	356	11	22.8733	14.711
hsf-1(sy441) - pre-shock	347	11	17.39	9.2858
P value					N2 naive vs N2 pre-shock
					P = 0,033589
					hsf-1(sy441) naive vs hsf-1(sy441) pre-shock
					P = 0,016222
					N2 naive vs hsf-1(sy441) naive
					P < 0,0001
Genotype	Number of worms	Number of plates	Mean Survival rate (%)	±S.D. (%)	Cochran–Mantel–Haenszel test
for Fig. 1 G
1 day old adults
Trial 1
N2; EV	88	3	45.14	17.08
N2; hsf(RNAi)	92	3	71.57	3.66
Trial 2
N2; EV	95	3	9.58	5.7
N2; hsf(RNAi)	87	3	80.58	4.02
Trial 3
N2; EV	79	3	32.89	7.45
N2; hsf(RNAi)	84	3	85.42	6.89
Trial 4
N2; EV	85	3	12.93	1.94
N2; hsf(RNAi)	84	3	88.02	2.52
Statistics
Summary
N2; EV	347	12	25.135	16.845
N2; hsf(RNAi)	347	12	81.3975	7.24077
P value					control vs RNAi
					P < 0,0001
Genotype	Number of worms	Number of plates	Mean Survival rate (%)	±S.D. (%)	Cochran–Mantel–Haenszel test
for Fig. 1 H
2 days old adults
Trial 1
N2; EV - naive	102	3	18.01	8.42
N2; EV - pre-shock	74	3	10.09	6.16
N2; hsf-1(RNAi) - naive	96	3	5.03	4.72
N2; hsf-1(RNAi) - pre-shock	89	3	7.83	1.62
Trial 2
N2; EV - naive	98	3	44.58	7.01
N2; EV - pre-shock	100	3	34.02	4.65
N2; hsf-1(RNAi) - naive	94	3	15.62	7.83
N2; hsf-1(RNAi) - pre-shock	89	3	13.74	4.59
Trial 3
N2; EV - naive	104	3	24.71	16.92
N2; EV - pre-shock	111	3	38.04	36.05
N2; hsf-1(RNAi) - naive	110	3	8.03	5.41
N2; hsf-1(RNAi) - pre-shock	134	3	17.09	17.2
Statistics
Summary
N2; EV - naive	304	9	29.1	13.8183
N2; EV - pre-shock	285	9	27.3833	15.1107
N2; hsf-1(RNAi) - naive	300	9	9.56	5.45827
N2; hsf-1(RNAi) - pre-shock	312	9	12.8867	4.68861
P value					N2; EV naive vs N2; EV pre-shock
					P = 0,850240
					N2; hsf-1(RNAi) naive vs N2; hsf-1(RNAi) pre-shock
					P = 0,042794
					N2; EV naive vs N2; hsf-1(RNAi) naive
					P < 0,0001
Genotype	Number of worms	Number of plates	Mean Survival rate (%)	±S.D. (%)	Cochran–Mantel–Haenszel test
for Fig. 1 I
4 days old adults
Trial 1
N2; EV - naive	91	3	70.3	6.55
N2; EV - pre-shock	85	3	63.62	15.89
N2; hsf-1(RNAi) - naive	85	3	1.23	2.14
N2; hsf-1(RNAi) - pre-shock	99	3	0.95	1.65
Trial 2
N2; EV - naive	97	3	76.44	13.72
N2; EV - pre-shock	61	3	69.24	8.96
N2; hsf-1(RNAi) - naive	88	3	1.15	1.99
N2; hsf-1(RNAi) - pre-shock	85	3	2.58	2.25
Trial 3
N2; EV - naive	81	3	86.5	3.78
N2; EV - pre-shock	89	3	75.18	2.58
N2; hsf-1(RNAi) - naive	96	3	4.96	2.72
N2; hsf-1(RNAi) - pre-shock	99	3	4.02	1.63
Trial 4
N2; EV - naive	108	3	85.2	3.23
N2; EV - pre-shock	77	3	72.72	11.56
N2; hsf-1(RNAi) - naive	101	3	4.89	3.2
N2; hsf-1(RNAi) - pre-shock	113	3	7.94	0.84
Statistics
Summary
N2; EV - naive	377	12	79.61	7.64734
N2; EV - pre-shock	312	12	70.19	5.01226
N2; hsf-1(RNAi) - naive	370	12	3.0575	2.15684
N2; hsf-1(RNAi) - pre-shock	396	12	3.8725	2.98763
P value					N2; EV naive vs N2; EV pre-shock
					P = 0,002668
					N2; hsf-1(RNAi) naive vs N2; hsf-1(RNAi) pre-shock
					P = 0,854823
					N2; EV naive vs N2; hsf-1(RNAi) naive
					P < 0,0001
