# Supplementary material for: Age‐dependent heat shock hormesis to HSF‐1 deficiency suggests a compensatory mechanism mediated by the unfolded protein response and innate immunity in young Caenorhabditis elegans
Source: Aging Cell. 2024 Jun 19;23(10):e14246. doi: 10.1111/acel.14246 (PMC11464127; doi:10.1111/acel.14246)
Supplement: Supplementary file 7 — Table S2. [file ACEL-23-e14246-s021.xlsx]

## Sheet: Sheet1
Genotype	Number of worms	Number of plates	Mean Survival rate (%)	±S.D. (%)	Cochran–Mantel–Haenszel test
for Fig. S2 A
1 day old adults
Trial 1
N2	75	3	59.94	5.01
hsf-1(sy441)	61	3	87.25	6.79
Trial 2
N2	93	3	35.31	6.73
hsf-1(sy441)	75	3	81.31	1.87
Trial 3
N2	92	3	32.74	4.63
hsf-1(sy441)	90	3	83.28	3.71
Statistics
Summary
N2	260	9	42.6633	15.0171
hsf-1(sy441)	226	9	83.9467	3.0256
P value					N2 vs hsf-1(sy441)
					P < 0,0001
4 day old adults
Trial 1
N2	97	3	93.44	6.26
hsf-1(sy441)	94	3	44.98	4.54
Trial 2
N2	94	3	82.64	7.46
hsf-1(sy441)	105	3	41.33	13.39
Trial 3
N2	104	3	81.82	2.28
hsf-1(sy441)	92	3	30.46	6.07
Statistics
Summary
N2	295	9	85.9667	6.48507
hsf-1(sy441)	291	9	38.9233	7.55325
P value					N2 vs hsf-1(sy441)
					P < 0,0001
Genotype	Number of worms	Number of plates	Mean Survival rate (%)	±S.D. (%)	Cochran–Mantel–Haenszel test
for Fig. S2 B
1 day old adults
Trial 1
N2	102	3	30.79	9.2
hsf-1(sy441)	90	3	79.07	2.21
Trial 2
N2	96	3	25.76	14.94
hsf-1(sy441)	83	3	73.65	2.12
Trial 3
N2	85	3	18.92	7.64
hsf-1(sy441)	88	3	69.31	0.6
Statistics
Summary
N2	283	9	25.1567	5.95796
hsf-1(sy441)	261	9	74.01	4.88995
P value					N2 vs hsf-1(sy441)
					P < 0,0001
2 day old adults
Trial 1
N2	88	3	43.16	7.83
hsf-1(sy441)	82	3	73.08	3.33
Trial 2
N2	88	3	36.49	1.11
hsf-1(sy441)	92	3	65.23	1.24
Trial 3
N2	93	3	35.65	13.75
hsf-1(sy441)	86	3	59.42	3.22
Statistics
Summary
N2	269	9	38.4333	4.1149
hsf-1(sy441)	260	9	65.91	6.85534
P value					N2 vs hsf-1(sy441)
					P < 0,0001
4 day old adults
Trial 1
N2	84	3	91.73	1.29
hsf-1(sy441)	92	3	15.21	1.71
Trial 2
N2	91	3	87.94	1.54
hsf-1(sy441)	86	3	11.58	1.17
Trial 3
N2	89	3	83.23	2.54
hsf-1(sy441)	92	3	8.36	3.91
Statistics
Summary
N2	264	9	87.6333	4.25829
hsf-1(sy441)	270	9	11.7167	3.42704
P value					N2 vs hsf-1(sy441)
					P < 0,0001
