# Supplementary material for: Age‐dependent heat shock hormesis to HSF‐1 deficiency suggests a compensatory mechanism mediated by the unfolded protein response and innate immunity in young Caenorhabditis elegans
Source: Aging Cell. 2024 Jun 19;23(10):e14246. doi: 10.1111/acel.14246 (PMC11464127; doi:10.1111/acel.14246)
Supplement: Supplementary file 8 — Table S3. [file ACEL-23-e14246-s011.xlsx]

## Sheet: Sheet1
Genotype	Number of worms	Number of plates	Mean Survival rate (%)	±S.D. (%)	Cochran–Mantel–Haenszel test
for Fig. S1 A
Trial 1
N2	106	3	15.93	7.4
hsf-1(sy441) x6 [TTV450]	106	3	46.41	2.49
Trial 2
N2	57	3	21.49	12.14
hsf-1(sy441) x6 [TTV450]	92	3	57.47	14.24
Trial 3
N2	65	3	37.49	17.6
hsf-1(sy441) x6 [TTV450]	78	3	61.14	9.76
Trial 4
N2	97	3	18.78	9.04
hsf-1(sy441) x6 [TTV450]	92	3	77.23	4.87
Statistics
Summary
N2	325	12	23.4225	9.64917
hsf-1(sy441) x6 [TTV450]	368	12	60.5625	12.754
P value					N2 vs hsf-1(sy441)
					P < 0,0001
Genotype	Number of worms	Number of plates	Mean Survival rate (%)	±S.D. (%)	Cochran–Mantel–Haenszel test
for Fig. S1 B
Trial 1
N2; EV	106	3	38.98	8.5
N2; hsf-1(RNAi) B	98	3	92.87	1.7
Trial 2
N2; EV	104	3	11.55	5.89
N2; hsf-1(RNAi) B	71	3	44.67	15.08
Trial 3
N2; EV	55	3	27.39	6.15
N2; hsf-1(RNAi) B	61	3	52.01	12.91
Statistics
Summary
N2; EV	265	9	25.9733	13.7698
N2; hsf-1(RNAi) A	230	9	63.1833	25.97
P value					control vs RNAi
					P < 0,0001
Genotype	Number of worms	Number of plates	Mean Survival rate (%)	±S.D. (%)	Cochran–Mantel–Haenszel test
for Fig. S1 C
heat-shock for 5 hrs
Trial 1
N2;EV	85	3	87.11	1.19
N2;hsf-1(RNAi)	89	3	96.43	3.79
Trial 2
N2;EV	89	3	87.62	2.07
N2;hsf-1(RNAi)	79	3	93.78	1.64
Trial 3
N2;EV	85	3	86.97	2.64
N2;hsf-1(RNAi)	96	3	91.46	7.15
Statistics
Summary
N2;EV	259	9	87.2333	0.342101
N2;hsf-1(RNAi)	264	9	93.89	2.48683
P value					control vs RNAi
					P = 0,281874
heat-shock for 6 hrs
Trial 1
N2;EV	70	3	33.97	5.74
N2;hsf-1(RNAi)	80	3	71.21	1.73
Trial 2
N2;EV	83	3	61.48	10.7
N2;hsf-1(RNAi)	76	3	75.45	3.29
Trial 3
N2;EV	90	3	39.14	11.05
N2;hsf-1(RNAi)	78	3	83.27	2.47
Statistics
Summary
N2;EV	243	9	44.8633	14.6208
N2;hsf-1(RNAi)	234	9	76.6433	6.11792
P value					control vs control
					P < 0,0001
Genotype	Number of worms	Number of plates	Median Survival	Log-rank (Mantel-Cox) test
for Fig. S1 D
N2	77	3	6
hsf-1(sy441) [PS3551]	81	3	7
Statistics
P value				N2 vs hsf-1(sy441)
				P < 0,0001
Genotype	Number of worms	Number of plates	Median Survival	Log-rank (Mantel-Cox) test
for Fig. S1 E
N2;EV	80	3	7
N2;hsf-1(RNAi) A	75	3	9
Statistics
P value				control vs. RNAi
				P < 0,0001
Genotype	Number of worms	Number of plates	Mean Survival rate (%)	±S.D. (%)
for Fig. S1 F
62 hrs Ad
N2	94	3	11.94	10.35
hsf-1(sy441)	96	3	85.11	7.54
64 hrs Ad
N2	83	3	1.11	1.92
hsf-1(sy441)	80	3	64.68	6.56
71 hrs Ad
N2	87	3	9.12	6.52
hsf-1(sy441)	64	3	84.84	15.74
Genotype	Number of worms	Number of plates	Mean Survival rate (%)	±S.D. (%)
for Fig. S1 G
62 hrs Ad
N2; EV	99	3	1.04	1.8
N2; hsf-1(RNAi)	85	3	67.66	5.11
64 hrs Ad
N2; EV	75	3	28.3	11.82
N2; hsf-1(RNAi)	80	3	80	9.68
71 hrs Ad
N2; EV	84	3	32.17	6.25
N2; hsf-1(RNAi)	77	3	81.21	7.35
