# Supplementary material for: Age‐dependent heat shock hormesis to HSF‐1 deficiency suggests a compensatory mechanism mediated by the unfolded protein response and innate immunity in young Caenorhabditis elegans
Source: Aging Cell. 2024 Jun 19;23(10):e14246. doi: 10.1111/acel.14246 (PMC11464127; doi:10.1111/acel.14246)
Supplement: Supplementary file 9 — Table S4. [file ACEL-23-e14246-s019.xlsx]

## Sheet: (A) sy441 vs N2
Gene Stable ID	Gene name	logFC	logCPM	F	PValue	FDR	Significant?
WBGene00008306		10.4242	-0.235775	39.6205	3.66368e-05	0.00461773	yes
WBGene00008010	C38D9.2	10.4128	7.20965	812.377	5.95452e-14	1.22538e-09	yes
WBGene00235090	C38D9.13	10.3305	3.62366	127.816	1.70106e-08	3.18237e-05	yes
WBGene00018548	clec-79	9.66626	-0.863861	56.7557	6.2032e-06	0.00165787	yes
WBGene00022431		9.6455	-0.50707	42.3579	2.65816e-05	0.00396394	yes
WBGene00138721	pals-37	9.47003	-0.773214	23.8664	0.000355749	0.0165259	yes
WBGene00304827		9.45917	-1.06917	44.2086	2.15961e-05	0.00347208	yes
WBGene00019561	K09C6.7	9.18604	-0.934284	33.4684	8.06887e-05	0.00727614	yes
WBGene00002193	kin-5	9.14059	-1.11001	61.2551	4.19293e-06	0.00134823	yes
WBGene00022214		9.07032	-1.5269	45.2338	4.67157e-05	0.00532481	yes
WBGene00015908	C17F3.3	8.98059	-1.19048	24.9631	0.00029447	0.0146729	yes
WBGene00011164	chil-21	8.97971	-1.62716	24.0679	0.000343454	0.0162108	yes
WBGene00016707	C46E10.1	8.97944	-1.46422	20.4209	0.000671811	0.0233191	yes
WBGene00000639	col-63	8.81846	-1.05372	19.3168	0.000836149	0.0261969	yes
WBGene00022596	ZC395.4	8.74453	-1.59838	18.6518	0.000957721	0.0280115	yes
WBGene00018531	F47B3.7	8.68791	-1.30133	30.5744	0.000121605	0.0089696	yes
WBGene00014046	clec-60	8.6715	-1.14779	20.8646	0.00061662	0.0222907	yes
WBGene00005653	srr-2	8.64294	-1.27308	54.2532	7.80145e-06	0.00191126	yes
WBGene00020072	R13H9.6	8.62162	-1.26348	16.0529	0.00168034	0.0375051	yes
WBGene00018122	ttbk-2	8.61595	-1.67985	21.4149	0.000555341	0.0213345	yes
WBGene00019024	F58A6.5	8.51435	-1.90653	34.9062	6.64646e-05	0.00652432	yes
WBGene00016198	C28H8.7	8.45665	-2.12891	22.8864	0.000423408	0.01804	yes
WBGene00015994	C18H7.4	8.43268	-1.67245	28.4187	0.000168249	0.0107528	yes
WBGene00015855	C16C8.18	8.42215	-1.42013	27.4537	0.000195706	0.01164	yes
WBGene00008661	F10G8.1	8.4215	-1.68765	18.5191	0.000984373	0.0283717	yes
WBGene00284850	Y46B2A.4	8.39077	-2.14202	22.7507	0.000433909	0.0182773	yes
WBGene00013318	Y57G11C.23	8.34634	-1.89636	17.1908	0.00130513	0.032465	yes
WBGene00018528	F47B3.4	8.3304	-1.96374	28.8804	0.000290029	0.0146259	yes
WBGene00022439	Y110A2AL.2	8.31546	-1.84548	30.6952	0.000119473	0.00890813	yes
WBGene00008950	wht-5	8.30685	-1.97691	17.6834	0.00117369	0.0306728	yes
WBGene00018081	F36A4.2	8.28363	-2.44002	20.292	0.00068892	0.0236288	yes
WBGene00010754	K10G4.5	8.23572	-2.41547	27.1434	0.000368288	0.0169587	yes
WBGene00008659	clec-151	8.21276	-2.11479	18.7105	0.000946187	0.0278352	yes
WBGene00015944	C18A3.7	8.17067	-2.20639	18.7191	0.000944516	0.0278352	yes
WBGene00013972	scl-20	8.16406	-2.17036	28.8949	0.000289464	0.0146259	yes
WBGene00018121	F36H12.5	8.16405	-2.07854	16.2083	0.00162233	0.0367057	yes
WBGene00086554	D1081.12	8.13738	-2.5253	19.9797	0.000732502	0.024379	yes
WBGene00013656	Y105C5B.17	8.0766	-2.27747	16.7896	0.00142502	0.0341626	yes
WBGene00014238	ZK1225.4	8.05934	-2.12077	16.6181	0.00148017	0.0349318	yes
WBGene00017922	F29B9.7	8.0587	-2.25747	27.4574	0.000195589	0.01164	yes
WBGene00013712	dlc-6	8.05136	-2.11671	16.1575	0.00164104	0.0369891	yes
WBGene00015306	C01G5.4	8.02627	-1.73796	28.1347	0.000175833	0.0110996	yes
WBGene00017185	F07B7.1	8.01453	3.75541	70.533	1.07111e-06	0.000760079	yes
WBGene00013827		8.00179	-2.69736	21.4118	0.000887175	0.0272397	yes
WBGene00020177	T02H6.7	7.99277	-2.29159	18.4617	0.00099617	0.0285518	yes
WBGene00044201	H39E23.3	7.97022	-1.30898	23.2189	0.000398895	0.0176247	yes
WBGene00021106	W09B7.1	7.9375	4.20803	62.0681	2.55501e-06	0.001057	yes
WBGene00012010	T25B9.4	7.91807	-1.79123	17.822	0.00113954	0.0303372	yes
WBGene00018254		7.91336	-2.66537	13.7912	0.00287368	0.0499997	yes
WBGene00003460		7.90578	-2.50647	14.0835	0.00267367	0.0480957	yes
WBGene00018209	F39G3.4	7.88161	-1.4185	18.7612	0.000936358	0.0278352	yes
WBGene00019530	scrm-8	7.87206	-2.36426	17.9429	0.00111068	0.0301511	yes
WBGene00017802	F26A1.3	7.84431	-1.85706	16.667	0.0014642	0.0348344	yes
WBGene00007613	C15H11.1	7.83002	-2.2104	23.1566	0.000667731	0.0232508	yes
WBGene00022674	ZK177.9	7.80172	2.63932	82.7945	2.61796e-07	0.000324702	yes
WBGene00077685	C04F12.12	7.7478	-2.44731	23.8519	0.000598806	0.0220839	yes
WBGene00020890	fbxa-202	7.74558	-2.45824	14.5021	0.00241487	0.0451779	yes
WBGene00022753	ZK484.7	7.72757	-1.95959	34.5354	6.98319e-05	0.00662245	yes
WBGene00019810	R01H2.2	7.71866	-1.575	17.8686	0.00112832	0.030234	yes
WBGene00022079		7.68407	-2.37037	14.8292	0.00223289	0.043316	yes
WBGene00050974		7.67833	-2.58026	16.2777	0.00227847	0.0436172	yes
WBGene00271819	F10C1.23	7.67603	-2.45023	19.6417	0.000783344	0.0250707	yes
WBGene00005548	sri-36	7.6261	-0.66268	30.8921	0.000116091	0.00878326	yes
WBGene00011933		7.61782	-2.63076	16.0273	0.00169013	0.0375607	yes
WBGene00018178	F38E1.3	7.61722	-1.52445	24.2486	0.000332843	0.0159664	yes
WBGene00195179	F48C1.11	7.59744	-2.11564	14.879	0.00220659	0.043083	yes
WBGene00007688	C18E9.8	7.58834	-1.84368	19.4559	0.000813044	0.0256637	yes
WBGene00017853	F27C1.3	7.55964	-1.76164	26.6433	0.000222861	0.0125831	yes
WBGene00000626	col-49	7.52077	-1.64245	28.8737	0.000156874	0.0103804	yes
WBGene00020659	T21G5.1	7.48415	-2.22772	23.216	0.000399101	0.0176247	yes
WBGene00020772	T24E12.2	7.47765	-2.58699	15.0782	0.00210503	0.0421395	yes
WBGene00014168	ZK945.6	7.45718	-2.51391	16.3063	0.00158691	0.0362454	yes
WBGene00000725	col-152	7.44574	-2.94068	18.0872	0.00160085	0.0364827	yes
WBGene00044113	C54F6.15	7.43943	-1.67452	15.4632	0.0019238	0.0402683	yes
WBGene00015997	C18H7.7	7.43722	-3.01113	14.5419	0.00239185	0.0448696	yes
WBGene00077646		7.42419	-2.80033	15.3431	0.00197832	0.0406756	yes
WBGene00010181	F57A8.6	7.41476	-2.46357	15.5427	0.0018887	0.0397745	yes
WBGene00045306	ZC250.5	7.39418	-2.86403	14.9671	0.002161	0.0427197	yes
WBGene00013069	Y51A2B.5	7.33091	-2.77258	17.5958	0.00175763	0.0382754	yes
WBGene00008862	F15D4.5	7.27584	6.57003	413.88	6.45565e-12	3.32127e-08	yes
WBGene00013475	Y69E1A.3	7.24053	-3.00432	14.14	0.00263695	0.0477138	yes
WBGene00017672	F21F3.2	7.23827	-2.34692	20.0273	0.00112497	0.0301836	yes
WBGene00016924	C54F6.6	7.23437	-2.54177	14.3528	0.00250367	0.0461676	yes
WBGene00010821	M01G12.7	7.1741	-1.64149	14.8167	0.00223953	0.0433558	yes
WBGene00007584	C14C10.1	7.16837	0.23432	57.0867	2.40246e-06	0.00103001	yes
WBGene00011910	alg-3	7.16541	1.544	47.2063	7.06067e-06	0.00179384	yes
WBGene00021115	W09C3.8	7.12083	-2.68697	16.0114	0.00169625	0.0376154	yes
WBGene00015305	C01G5.3	7.05972	-1.0421	41.2339	3.02628e-05	0.00421418	yes
WBGene00019920	acs-15	7.05201	0.85428	13.957	0.00279523	0.049123	yes
WBGene00015573	C07G1.7	7.05157	3.70707	60.2789	2.59025e-06	0.001057	yes
WBGene00013170	Y53F4B.24	6.94689	2.89339	15.2775	0.00222574	0.0432516	yes
WBGene00009038	F22B3.7	6.89012	-0.546759	37.5208	2.45157e-05	0.0037933	yes
WBGene00017550	nep-6	6.87561	-2.52739	13.9948	0.00273264	0.048568	yes
WBGene00206507	Y51A2A.16	6.70056	-1.68293	14.8608	0.00221616	0.0431848	yes
WBGene00045393	F26D11.13	6.65533	-1.98381	19.3209	0.00083545	0.0261969	yes
WBGene00271815	K04A8.21	6.55439	1.65372	38.5505	2.12438e-05	0.00344234	yes
WBGene00013953	ZK262.8	6.53615	-0.205794	19.3917	0.000579347	0.0217165	yes
WBGene00007853	C31G12.4	6.35504	0.141234	42.234	1.30162e-05	0.00262609	yes
WBGene00007987	C36H8.1	6.33821	-0.63432	26.3394	0.000145031	0.00989549	yes
WBGene00022536	ZC178.2	6.32481	-2.04369	14.6421	0.00233496	0.0442459	yes
WBGene00015598	fbxa-163	6.28295	2.59315	43.6311	1.09018e-05	0.00236156	yes
WBGene00014158	ZK938.1	5.95308	1.10002	43.3259	1.1328e-05	0.00242832	yes
WBGene00010486	K01H12.4	5.8996	-0.795186	21.8927	0.000340762	0.0161799	yes
WBGene00020223	T05A7.6	5.65802	-0.324753	45.5241	8.63314e-06	0.00204208	yes
WBGene00015572	C07G1.6	5.62735	1.21182	49.7601	5.25823e-06	0.00161506	yes
WBGene00013954	ZK262.9	5.59608	2.03924	31.0685	7.41502e-05	0.00690469	yes
WBGene00017186	F07B7.2	5.55848	6.05974	446.631	3.81781e-12	2.61889e-08	yes
WBGene00009143	F26A3.5	5.52156	-1.09274	28.4972	9.91993e-05	0.00813316	yes
WBGene00010114	F55D12.6	5.44317	-1.71984	12.905	0.00287689	0.0499997	yes
WBGene00011619		5.43761	-1.89319	19.0378	0.000626638	0.0223882	yes
WBGene00008631	F10A3.1	5.43731	-0.420532	20.6672	0.000640492	0.022717	yes
WBGene00009592	F40F12.3	5.415	-0.878888	20.9266	0.000416307	0.0178483	yes
WBGene00021107	W09B7.2	5.40849	6.18722	539.177	1.03668e-12	1.0667e-08	yes
WBGene00010746	K10D11.2	5.35937	-0.954145	13.1225	0.00270859	0.0483889	yes
WBGene00043743	Y59E9AL.2	5.3359	1.27828	14.1768	0.00233768	0.0442569	yes
WBGene00011491	T05F1.5	5.32199	-0.69145	18.2271	0.000752613	0.0247211	yes
WBGene00008863	F15D4.6	5.31458	3.67426	177.788	1.96949e-09	6.47048e-06	yes
WBGene00016680	C45G9.9	5.30844	-0.1214	15.9562	0.00129217	0.0323499	yes
WBGene00008590	F08H9.2	5.2668	0.787342	18.9397	0.000688306	0.0236288	yes
WBGene00020860	nspd-10	5.25474	0.366194	47.8349	6.55899e-06	0.00168722	yes
WBGene00012961	Y47H10A.5	5.25069	7.01605	137.627	1.05458e-08	2.17022e-05	yes
WBGene00015051	B0218.7	5.23918	-0.702088	19.4608	0.000570595	0.0215458	yes
WBGene00018648		5.23695	1.26954	31.9419	5.628e-05	0.00593554	yes
WBGene00012451	Y17D7B.3	5.20523	-0.609325	25.3255	0.000174645	0.0110585	yes
WBGene00009572	F40D4.13	5.13662	3.99275	350.293	2.03076e-11	8.35822e-08	yes
WBGene00045415	Y43F8B.15	5.12207	-0.949054	13.801	0.00225195	0.0434328	yes
WBGene00010091	ssp-35	5.08209	0.376334	38.3505	2.18384e-05	0.00348382	yes
WBGene00021969	Y57G7A.6	5.05951	-1.07132	20.6544	0.000440937	0.0182773	yes
WBGene00013713	Y106G6G.4	5.05859	1.87131	62.1492	1.46485e-06	0.000803814	yes
WBGene00015366	C03A7.2	5.0411	0.177276	27.0846	0.000126906	0.00929393	yes
WBGene00018601	F48C1.9	5.02804	2.67223	15.981	0.00179208	0.0385826	yes
WBGene00014665		4.99426	-0.517433	31.9137	5.65317e-05	0.00593554	yes
WBGene00044249	F55B11.6	4.98822	-0.13697	16.7189	0.00107253	0.0296528	yes
WBGene00006053	ssq-4	4.98012	2.64432	24.1872	0.000268424	0.0140557	yes
WBGene00003465	msp-78	4.96822	2.17448	29.4401	9.46418e-05	0.00785336	yes
WBGene00015689	spch-2	4.9554	0.288018	14.6562	0.00188007	0.0396414	yes
WBGene00016752	C48E7.7	4.92922	1.85165	27.4895	0.000129123	0.0093236	yes
WBGene00008724	F13A7.1	4.90076	-0.575637	20.3693	0.000468535	0.0192071	yes
WBGene00014169	ZK945.7	4.89335	-0.266608	16.8144	0.00104817	0.0293473	yes
WBGene00255375	F08B4.8	4.86106	1.11223	25.498	0.000169151	0.010777	yes
WBGene00011379	T02E1.7	4.81686	-2.12959	14.5521	0.00184607	0.0392462	yes
WBGene00021968	Y57G7A.5	4.8105	-1.50123	17.339	0.00092513	0.0276449	yes
WBGene00013858	ssp-34	4.76793	-0.0618976	15.7688	0.00135376	0.0330867	yes
WBGene00003424	msp-3	4.76547	1.38906	13.2857	0.00294179	0.0504863	yes
WBGene00016541	C39H7.1	4.74037	0.168112	16.214	0.00121263	0.0312715	yes
WBGene00021113	gsp-3	4.72856	0.433554	14.8597	0.00178494	0.0385826	yes
WBGene00015596		4.72121	0.290525	16.7354	0.00106827	0.0296484	yes
WBGene00006051	ssq-2	4.71171	2.55674	20.9135	0.000502483	0.0200399	yes
WBGene00020187	gsp-4	4.69392	0.638152	24.6809	0.000197057	0.0116866	yes
WBGene00020713	T23B3.5	4.65979	0.768047	61.0972	1.61891e-06	0.000823363	yes
WBGene00015688	C10G11.8	4.63055	1.52435	20.1398	0.000537693	0.0208777	yes
WBGene00003435	msp-40	4.62497	2.54182	45.9304	8.21962e-06	0.00199002	yes
WBGene00003438	msp-45	4.61455	1.81795	17.7264	0.000960482	0.0280115	yes
WBGene00007672	fbxa-136	4.60164	-0.30067	14.5632	0.00184075	0.0391734	yes
WBGene00020350	T08B2.12	4.58077	1.80152	30.6297	6.94707e-05	0.00662245	yes
WBGene00006052	ssq-3	4.56253	1.06811	15.0992	0.00175339	0.0382754	yes
WBGene00021007	W03F11.4	4.54184	0.0425169	21.3087	0.000384341	0.0173128	yes
WBGene00016351	C33F10.1	4.5266	1.38692	14.7043	0.00196866	0.0406756	yes
WBGene00003426	msp-19	4.51936	2.36928	29.3688	9.40653e-05	0.00783712	yes
WBGene00003464	msp-77	4.51155	2.12999	18.8255	0.000753613	0.0247211	yes
WBGene00003467	msp-81	4.51151	2.29581	22.4738	0.000351491	0.0164021	yes
WBGene00016551	C40A11.8	4.50854	1.20169	63.9884	1.23396e-06	0.00076226	yes
WBGene00003444	msp-51	4.50499	2.24765	24.45	0.00022938	0.0127478	yes
WBGene00006056	sss-1	4.49487	1.67495	18.4156	0.000806415	0.0255311	yes
WBGene00021996	cylc-1	4.48017	0.704296	29.9948	7.7099e-05	0.00702044	yes
WBGene00010900	M28.9	4.47497	-0.720264	15.2562	0.00154009	0.0356107	yes
WBGene00007079		4.47052	1.84666	33.4982	4.41906e-05	0.00513784	yes
WBGene00013684	Y105E8A.27	4.43362	-1.18708	23.7409	0.000235898	0.012911	yes
WBGene00011176	R09E10.6	4.37146	2.33577	28.5223	0.000104777	0.0084227	yes
WBGene00016845	C50F7.5	4.34522	4.89835	22.2182	0.000528802	0.0206964	yes
WBGene00003463	msp-76	4.34289	2.2015	14.4879	0.00217665	0.0429054	yes
WBGene00003446	msp-53	4.31739	2.38924	19.7348	0.000620661	0.0222907	yes
WBGene00019785	M70.3	4.29461	-0.435137	15.7377	0.00136427	0.0332403	yes
WBGene00017058	msrp-6	4.29207	-0.328363	19.8107	0.000528539	0.0206964	yes
WBGene00003443	msp-50	4.265	2.00626	13.6044	0.00270702	0.0483889	yes
WBGene00003434	msp-38	4.2466	0.982987	17.8397	0.00082652	0.0260474	yes
WBGene00020715	nspd-4	4.23358	0.138635	15.1731	0.00157302	0.0360482	yes
WBGene00003458	msp-65	4.23235	1.18955	15.7161	0.00146707	0.0348624	yes
WBGene00020990	W03D8.9	4.22377	1.04208	19.068	0.000622428	0.0222992	yes
WBGene00003452	msp-59	4.21894	2.55146	27.3905	0.000131349	0.00935308	yes
WBGene00022002	Y59E9AR.7	4.20824	1.93461	17.0694	0.00110592	0.0301364	yes
WBGene00009031	F21H7.5	4.19463	1.22276	53.2049	3.59914e-06	0.00132037	yes
WBGene00003449	msp-56	4.18098	1.96359	17.7589	0.000941354	0.0278352	yes
WBGene00003466	msp-79	4.1734	1.61431	24.3707	0.000209003	0.0121499	yes
WBGene00009581	F40F9.3	4.17236	-0.846515	17.297	0.000934353	0.0278264	yes
WBGene00016322	C32E8.4	4.15123	-0.882564	14.2877	0.00197854	0.0406756	yes
WBGene00022282	Y74C10AR.2	4.13775	-0.490775	22.6219	0.000294052	0.0146729	yes
WBGene00019832	osg-1	4.13248	3.65806	81.7011	2.8401e-07	0.000324702	yes
WBGene00012087	T27E7.1	4.12682	0.682778	17.3655	0.000919375	0.0276411	yes
WBGene00013832	ZC15.3	4.12064	0.0459576	44.4127	9.89133e-06	0.00218875	yes
WBGene00003450	msp-57	4.11258	2.40545	16.3935	0.00133804	0.0328879	yes
WBGene00011795	T16A9.5	4.09917	0.766009	68.2167	8.44467e-07	0.00064364	yes
WBGene00007794	C28D4.7	4.09796	-0.996357	12.8793	0.0028975	0.0501072	yes
WBGene00003429	msp-31	4.08924	2.7721	57.361	2.33678e-06	0.00102316	yes
WBGene00009681	gipc-2	4.08763	2.53459	16.9201	0.00118431	0.030711	yes
WBGene00016054	C24D10.2	4.08622	-1.03247	18.6243	0.00096317	0.0280355	yes
WBGene00003425	msp-10	4.08482	1.00441	23.0048	0.000272481	0.0141298	yes
WBGene00007376		4.08455	4.10699	123.515	2.11995e-08	3.63554e-05	yes
WBGene00044379	ifas-1	4.07238	-0.173305	24.9701	0.000186617	0.0114961	yes
WBGene00022705	ZK354.2	4.06987	0.019375	22.6404	0.000292962	0.0146688	yes
WBGene00010241	F58D2.2	4.06849	-0.547323	14.1059	0.00207594	0.0418832	yes
WBGene00016440	gipc-1	4.0678	2.19226	20.7407	0.000474312	0.0193668	yes
WBGene00003470	msp-152	4.0641	2.56311	31.6066	5.93565e-05	0.00604314	yes
WBGene00007777	C27D8.1	4.06076	-0.0388914	48.0478	6.39841e-06	0.00167208	yes
WBGene00009867	F49C5.4	4.05657	0.321927	44.4853	9.80303e-06	0.00218875	yes
WBGene00021997	Y59E9AR.1	4.05169	1.64203	17.6456	0.000920174	0.0276411	yes
WBGene00015094	B0261.6	4.04593	-0.118217	18.4734	0.00071151	0.0240571	yes
WBGene00011214	R10E9.2	4.03623	0.94541	18.4609	0.000713529	0.0240717	yes
WBGene00019189	H11L12.1	4.03585	4.26182	63.7674	1.25938e-06	0.00076226	yes
WBGene00012683	asp-17	4.03225	2.98943	18.7683	0.000785188	0.0250906	yes
WBGene00018134	F37A4.4	4.02515	-0.160742	19.5307	0.000561899	0.0213345	yes
WBGene00011297	R102.10	4.01958	-1.4664	13.7921	0.00225733	0.0434692	yes
WBGene00017851	F27C1.1	4.01414	1.77515	28.3118	0.000102408	0.00835677	yes
WBGene00002090	ins-7	3.99012	3.18751	41.0453	1.51895e-05	0.00276516	yes
WBGene00009682	msd-2	3.98242	0.617613	35.8376	3.11837e-05	0.00424986	yes
WBGene00000989	dhs-26	3.98	2.04705	52.0831	4.06307e-06	0.00132721	yes
WBGene00013956	ZK265.3	3.97798	-0.0132698	19.2966	0.000591639	0.0218588	yes
WBGene00003469	msp-142	3.97656	0.910981	18.4708	0.000711929	0.0240571	yes
WBGene00003432	msp-36	3.97494	2.57155	15.5655	0.00166006	0.0372951	yes
WBGene00014197	ZK1053.2	3.96238	-0.984236	16.6903	0.00107996	0.029685	yes
WBGene00011172	R09E10.2	3.95622	-1.59652	14.5641	0.00184029	0.0391734	yes
WBGene00016399	C34D4.3	3.93764	-0.218184	16.6228	0.00109769	0.03005	yes
WBGene00007307	spch-1	3.93218	1.661	23.0268	0.000271299	0.0141298	yes
WBGene00007097	B0024.4	3.92948	4.11821	34.6689	4.37482e-05	0.00511531	yes
WBGene00003448	msp-55	3.92816	1.10546	14.1738	0.00214742	0.0427197	yes
WBGene00044471	F56D6.9	3.92513	1.70616	46.8279	7.38369e-06	0.00183071	yes
WBGene00019662	K11H12.6	3.91715	1.05747	25.6934	0.000163165	0.0105712	yes
WBGene00010092		3.9103	-0.160293	16.3862	0.00116262	0.0305556	yes
WBGene00007454	C08F11.7	3.90814	2.51069	54.7738	3.04818e-06	0.00120632	yes
WBGene00006040	ssp-11	3.90068	1.71669	36.0446	3.02609e-05	0.00421418	yes
WBGene00008681	scrm-4	3.89791	4.82488	174.826	2.20095e-09	6.47048e-06	yes
WBGene00006038	ssp-9	3.89575	1.54107	41.4	1.45004e-05	0.00273025	yes
WBGene00007301	C04F12.7	3.88868	1.89539	29.3026	8.65275e-05	0.00745041	yes
WBGene00014179	ZK1010.5	3.8843	-0.302907	33.1194	4.68337e-05	0.00532481	yes
WBGene00007082	acs-10	3.87357	0.0361524	19.8339	0.000525878	0.0206964	yes
WBGene00011748		3.87041	1.68472	25.7364	0.000161879	0.0105421	yes
WBGene00021398	Y38C1AA.7	3.86945	1.54721	17.4118	0.000960985	0.0280115	yes
WBGene00003352	mir-258.1	3.86619	-1.39883	18.1482	0.00076635	0.0248984	yes
WBGene00022007	mpst-6	3.86278	-0.491591	18.8784	0.000914108	0.0276411	yes
WBGene00022006	mpst-5	3.86276	-0.49371	18.8605	0.000917459	0.0276411	yes
WBGene00018708	oac-32	3.86253	-0.296221	17.5123	0.000888179	0.0272397	yes
WBGene00009428		3.86247	1.98316	56.2373	2.61951e-06	0.001057	yes
WBGene00007159	B0379.7	3.84917	0.108396	14.607	0.00181986	0.0390113	yes
WBGene00021381	Y37E11B.10	3.84916	0.0812311	13.9093	0.00218757	0.0429971	yes
WBGene00022751	msrp-2	3.8424	1.97217	23.839	0.000231457	0.0127699	yes
WBGene00194700	B0025.5	3.83916	-0.669071	14.9477	0.0016664	0.0373967	yes
WBGene00020353	T08B6.4	3.83339	0.00597909	20.6658	0.000439875	0.0182773	yes
WBGene00016698	C46A5.1	3.82398	1.49198	54.5903	3.10738e-06	0.00120654	yes
WBGene00007660	pals-6	3.81253	-0.0995631	24.8266	0.000191719	0.0115451	yes
WBGene00011954	T23F11.2	3.79891	-0.613238	32.3925	5.24297e-05	0.00567869	yes
WBGene00003431	msp-33	3.79704	2.29614	29.5163	8.34838e-05	0.00737345	yes
WBGene00007601	C15C6.2	3.79425	1.31901	25.2144	0.000178291	0.0112139	yes
WBGene00206464	F59C6.18	3.77702	-1.35267	15.611	0.00140822	0.0339342	yes
WBGene00018643	drd-50	3.75768	3.90411	29.2267	0.000103737	0.00840477	yes
WBGene00043147	nspd-6	3.7559	0.723919	16.7006	0.00107728	0.0296785	yes
WBGene00007190	rmd-3	3.74996	0.58512	13.7647	0.00227404	0.0436172	yes
WBGene00023172	Y23H5A.8	3.74492	1.95224	85.0782	2.21499e-07	0.000303882	yes
WBGene00019783	M70.1	3.74405	-0.371353	21.2667	0.000387716	0.017383	yes
WBGene00021993	Y59E9AL.3	3.74398	1.54506	48.0204	6.41888e-06	0.00167208	yes
WBGene00019430	K06A5.2	3.73252	1.1444	50.2547	4.97338e-06	0.00155072	yes
WBGene00017386	nspd-5	3.73011	0.895332	14.7459	0.0017554	0.0382754	yes
WBGene00018850	gpx-8	3.72625	0.520402	16.0268	0.0012698	0.0320217	yes
WBGene00006050	ssq-1	3.70109	2.80479	52.5255	3.87242e-06	0.00132037	yes
WBGene00012595	Y38E10A.17	3.70007	0.705407	16.1711	0.00122547	0.0313997	yes
WBGene00007075	AC8.3	3.67522	2.3732	69.5789	7.50478e-07	0.000594003	yes
WBGene00022572	ZC239.14	3.67052	1.36001	34.1937	3.97676e-05	0.00481399	yes
WBGene00007658	pals-4	3.65707	-1.72792	14.7844	0.00173802	0.0382754	yes
WBGene00010366	H05L14.1	3.62834	-1.08564	16.4477	0.00114533	0.0304126	yes
WBGene00043989	AC8.11	3.62082	2.41165	58.8307	2.01803e-06	0.000922869	yes
WBGene00009684	msd-3	3.60386	0.666834	13.8575	0.0022181	0.0431848	yes
WBGene00004904	snf-5	3.59202	0.731668	14.3884	0.00192686	0.0402683	yes
WBGene00003445		3.5791	-1.13321	17.5881	0.000872548	0.0269612	yes
WBGene00022224	set-28	3.57721	0.0990203	42.9792	1.18355e-05	0.00251095	yes
WBGene00013473	Y69E1A.1	3.55544	0.617397	29.8537	7.89215e-05	0.00715474	yes
WBGene00016783	irg-2	3.54758	4.21015	28.4608	0.000117661	0.0088049	yes
WBGene00010246	F58D5.7	3.53983	-0.495697	14.8646	0.00170242	0.037671	yes
WBGene00014977		3.53063	0.366179	17.0082	0.00100065	0.028568	yes
WBGene00009344	F32H2.7	3.52326	-0.160329	13.1409	0.00269489	0.0482665	yes
WBGene00007132	pals-27	3.49851	-0.464404	13.0866	0.00273556	0.0485721	yes
WBGene00045355	D1086.17	3.48908	-0.31873	13.3598	0.00253777	0.0467545	yes
WBGene00013999	ZK550.5	3.47228	-0.81199	13.4689	0.00246341	0.0457448	yes
WBGene00009948	F52H3.6	3.45403	0.285334	29.5668	8.27821e-05	0.00734299	yes
WBGene00045416	Y37H2A.14	3.4518	4.39286	19.0977	0.000756709	0.0247346	yes
WBGene00045050	ZC15.10	3.4206	1.52414	25.6713	0.00016383	0.0105712	yes
WBGene00043991	mir-258.2	3.41096	-1.32921	14.3675	0.00193743	0.0403206	yes
WBGene00023490	F36A2.14	3.40928	0.00777	39.0007	1.99724e-05	0.00331462	yes
WBGene00016058	nspd-3	3.40482	0.483475	15.6922	0.00137986	0.0334073	yes
WBGene00013854	cyc-2.2	3.37939	0.0940348	19.8769	0.000520991	0.0206579	yes
WBGene00007305	ttbk-5	3.37694	-1.07588	16.8189	0.00104704	0.0293473	yes
WBGene00009680	msd-1	3.36595	1.19055	13.3127	0.0025974	0.0474284	yes
WBGene00013474	Y69E1A.2	3.3586	1.79806	22.3906	0.000308022	0.0150924	yes
WBGene00012404	Y6G8.2	3.34874	1.58793	26.4605	0.000141892	0.00983162	yes
WBGene00015223	B0507.6	3.34099	-0.261745	17.5493	0.00088052	0.0271261	yes
WBGene00004811	skr-5	3.34008	0.723414	20.0571	0.000501046	0.0200214	yes
WBGene00017678	asp-12	3.33277	4.39582	44.6483	9.60808e-06	0.00217691	yes
WBGene00018971	clec-67	3.33261	3.60039	15.3129	0.00176433	0.0383364	yes
WBGene00016447	msd-4	3.33034	1.68621	20.7156	0.000435259	0.0182773	yes
WBGene00019406	acdh-8	3.32813	-0.231606	15.0503	0.00162312	0.0367057	yes
WBGene00007131	pals-26	3.31617	0.25644	14.9244	0.0016764	0.0375051	yes
WBGene00009160	F26E4.5	3.31351	-0.0896597	18.1089	0.000773304	0.0249801	yes
WBGene00219683	anr-32	3.31294	-0.25112	16.7617	0.00106153	0.0295206	yes
WBGene00023423	F43C1.7	3.30301	0.0404969	33.1665	4.64957e-05	0.00532481	yes
WBGene00016416	C34F11.5	3.28804	-0.0543174	37.061	2.61598e-05	0.00392951	yes
WBGene00017636	F20D6.6	3.28396	-1.28992	18.0581	0.000782396	0.0250707	yes
WBGene00009957	F53B2.8	3.2807	5.93936	82.1511	2.74618e-07	0.000324702	yes
WBGene00008602	oac-14	3.27845	4.97576	28.1003	0.000128711	0.0093236	yes
WBGene00014173	ZK970.7	3.27299	2.65386	36.6828	2.76069e-05	0.00406816	yes
WBGene00010125	dod-22	3.27077	3.67327	16.9599	0.00117353	0.0306728	yes
WBGene00007076	AC8.4	3.26162	2.42745	64.2728	1.2021e-06	0.00076226	yes
WBGene00021167	cyp-32B1	3.23476	1.07827	36.5662	2.80713e-05	0.00406816	yes
WBGene00007675	C18D4.6	3.21653	4.15645	164.162	3.33305e-09	8.57385e-06	yes
WBGene00000190	warf-1	3.21514	1.82476	20.98	0.000411664	0.0177637	yes
WBGene00018851	F55A3.6	3.19702	0.169519	18.1441	0.000767073	0.0248984	yes
WBGene00022215		3.19298	0.699555	52.3052	3.96605e-06	0.00132037	yes
WBGene00009884	F49C12.15	3.18488	1.68593	38.2168	2.22462e-05	0.00352157	yes
WBGene00020084	R105.1	3.18318	-0.713339	22.9881	0.000273381	0.0141355	yes
WBGene00015660	catp-3	3.17474	4.5878	52.5556	3.8598e-06	0.00132037	yes
WBGene00017112	E03H12.5	3.17311	0.563056	18.2494	0.000748775	0.0247211	yes
WBGene00008850	F15B9.6	3.15598	2.19223	30.8899	6.65968e-05	0.00652432	yes
WBGene00012620		3.12209	-0.997169	16.412	0.00115533	0.0304815	yes
WBGene00271651	F19B10.14	3.10001	1.61826	19.6506	0.000547317	0.0211715	yes
WBGene00016639	C44B12.6	3.09849	1.74356	52.2776	3.97797e-06	0.00132037	yes
WBGene00006509	tag-164	3.07404	-0.636357	32.7233	4.97932e-05	0.00550645	yes
WBGene00019858	R03H10.6	3.05293	2.73647	30.1138	7.55988e-05	0.00697645	yes
WBGene00020472	lips-11	3.04006	2.57907	48.3191	6.20029e-06	0.00165787	yes
WBGene00020580	T19D12.5	3.03967	1.16707	18.4914	0.0007086	0.0240235	yes
WBGene00008301	pals-39	3.03791	-0.0119774	14.8337	0.00171601	0.0378497	yes
WBGene00010574	K04H4.5	3.03726	-0.115339	23.0867	0.000268103	0.0140557	yes
WBGene00017808	nspd-9	3.01727	-1.57387	14.4995	0.00187157	0.0395794	yes
WBGene00013644		3.01122	0.635004	27.373	0.000120596	0.00894303	yes
WBGene00018223	bath-13	2.99336	1.51579	44.6437	9.61349e-06	0.00217691	yes
WBGene00009457	F36A2.10	2.98932	0.244904	17.1457	0.000968446	0.0281095	yes
WBGene00077593	C49G7.12	2.98834	2.36215	30.8627	6.68911e-05	0.00652432	yes
WBGene00022754	nspd-1	2.98629	1.25528	16.3341	0.00117749	0.0306728	yes
WBGene00002186	kel-10	2.9833	-0.464683	19.0635	0.000623064	0.0222992	yes
WBGene00044901	Y41G9A.10	2.97174	2.40362	33.7139	4.27614e-05	0.00505739	yes
WBGene00021121	W09G12.7	2.96187	4.54211	35.9376	3.07341e-05	0.00421651	yes
WBGene00010510	ent-3	2.94974	-1.36897	12.8968	0.00288347	0.0499997	yes
WBGene00194815	Y43F8B.23	2.93492	-0.0334403	26.8989	0.000131166	0.00935308	yes
WBGene00022570	sdz-35	2.9136	-0.798691	13.0179	0.00278812	0.0490818	yes
WBGene00004932	sod-3	2.90251	1.0872	34.7093	3.6814e-05	0.00461773	yes
WBGene00010980	R02D5.7	2.90087	0.13462	27.1083	0.000126373	0.00928795	yes
WBGene00021519	Y41D4B.17	2.87609	1.78682	26.2021	0.000148682	0.010058	yes
WBGene00016425	C34H4.2	2.86755	4.76447	28.0465	0.00011737	0.0088049	yes
WBGene00018600	F48C1.8	2.84916	-1.13274	13.1094	0.00271844	0.0485194	yes
WBGene00000556	cnc-2	2.84407	2.8777	23.5514	0.000244749	0.0131398	yes
WBGene00015597		2.83584	1.53486	18.1667	0.000763103	0.0248873	yes
WBGene00007734	C25G4.7	2.82997	-0.288374	15.0668	0.00161626	0.0366677	yes
WBGene00018352	fbxc-20	2.82362	0.0324629	35.6151	3.22116e-05	0.00436107	yes
WBGene00000013	abf-2	2.81051	0.943471	14.1855	0.00203262	0.0412111	yes
WBGene00044541	K09H11.11	2.80238	0.0230057	17.5039	0.000889933	0.0272529	yes
WBGene00018225		2.7976	1.74245	34.6711	3.70244e-05	0.00461773	yes
WBGene00007440	C08E8.4	2.79716	3.55125	44.6329	9.62628e-06	0.00217691	yes
WBGene00008988	F20G2.5	2.79371	1.23595	22.4417	0.000304874	0.0150096	yes
WBGene00012211	ssp-37	2.778	2.21899	60.5813	1.70117e-06	0.000823363	yes
WBGene00008105	C45B11.2	2.77416	0.326	13.1881	0.00266009	0.0479351	yes
WBGene00194652		2.76233	0.794894	31.4276	6.10767e-05	0.00616126	yes
WBGene00018647	F49F1.7	2.75973	3.03217	26.4031	0.000143368	0.00989549	yes
WBGene00004157	pqn-75	2.75233	1.72067	25.6701	0.000163867	0.0105712	yes
WBGene00006416	sams-5	2.74623	1.00938	28.0654	0.00010686	0.00845794	yes
WBGene00022696	ift-139	2.72902	1.24482	17.7559	0.000839052	0.0262414	yes
WBGene00018083	F36A4.4	2.72185	-1.44566	12.8611	0.00291224	0.0501935	yes
WBGene00012979	Y48B6A.5	2.71736	-0.988938	15.3549	0.00150205	0.035246	yes
WBGene00019133		2.7123	1.719	42.7465	1.21904e-05	0.00253172	yes
WBGene00007990	fipr-23	2.71117	0.0513872	21.6579	0.000357568	0.0165729	yes
WBGene00001786	gst-38	2.70627	2.49028	13.2147	0.00274216	0.0485784	yes
WBGene00014116	ZK858.2	2.7034	0.204666	27.9687	0.000108665	0.00852026	yes
WBGene00045457	F33H12.7	2.69916	4.74685	32.4251	5.21623e-05	0.00567869	yes
WBGene00019070	F58H7.5	2.69523	0.929602	20.7426	0.000432781	0.0182773	yes
WBGene00013153		2.69321	-0.139045	16.3438	0.0011747	0.0306728	yes
WBGene00000562	cng-1	2.6769	1.76884	67.1802	9.25018e-07	0.000679855	yes
WBGene00010869	M05B5.1	2.67389	-0.936919	16.495	0.00113224	0.0302995	yes
WBGene00013826		2.66922	3.1529	77.8545	3.81149e-07	0.000373508	yes
WBGene00009835	F47H4.2	2.66068	-0.497121	23.6576	0.000239741	0.0129779	yes
WBGene00011466	T05C12.1	2.65697	-0.866126	13.1049	0.00272184	0.0485378	yes
WBGene00006039	ssp-10	2.65666	0.981392	16.8823	0.00103123	0.0290967	yes
WBGene00000023	abt-5	2.64921	0.558444	30.8035	6.7536e-05	0.00652753	yes
WBGene00000256	bli-6	2.64837	0.131881	16.5975	0.00110445	0.0301364	yes
WBGene00016785	C49G7.7	2.64368	2.80947	13.6296	0.00245865	0.045706	yes
WBGene00195155	W04A8.9	2.64363	-0.319779	21.9882	0.000334183	0.0159934	yes
WBGene00013987	ZK512.8	2.63601	-0.739319	16.7005	0.0010773	0.0296785	yes
WBGene00000715	col-142	2.6357	4.60216	21.5792	0.000394737	0.0175449	yes
WBGene00015937	C17H12.12	2.63547	0.00947715	19.5976	0.000553711	0.0213345	yes
WBGene00009125	F25H5.2	2.63476	-0.745671	14.3873	0.00192742	0.0402683	yes
WBGene00021978	Y58A7A.4	2.62499	4.12272	35.0662	3.49163e-05	0.00451914	yes
WBGene00015236	B0511.11	2.62107	2.58464	39.4584	1.87679e-05	0.00324558	yes
WBGene00020905	T28H11.7	2.61791	0.372605	14.774	0.0017427	0.0382754	yes
WBGene00010651	K08C9.2	2.61203	-0.10024	19.168	0.000608735	0.0221953	yes
WBGene00012781	nspd-7	2.61199	1.05575	33.9813	4.10622e-05	0.00494163	yes
WBGene00009846		2.60987	-0.87382	16.5423	0.0011193	0.0301511	yes
WBGene00010658	K08D8.4	2.60678	3.54496	29.2256	8.76562e-05	0.00751615	yes
WBGene00004026	phy-3	2.60075	0.342386	22.4243	0.000305939	0.0150261	yes
WBGene00009308	F32A11.3	2.58955	0.779965	25.6009	0.000165967	0.0106733	yes
WBGene00022643	ZK6.8	2.58322	1.23569	34.3066	3.90986e-05	0.00476101	yes
WBGene00270321	Y41C4A.32	2.57503	4.79884	50.4244	4.87974e-06	0.00154493	yes
WBGene00004052	parg-2	2.56906	1.41558	35.2373	3.40461e-05	0.00450327	yes
WBGene00019593	K09F6.10	2.54976	2.13449	24.8573	0.000190612	0.0115371	yes
WBGene00010822	M01G12.9	2.54205	4.78834	73.5761	5.36666e-07	0.000460169	yes
WBGene00013107	Y51H4A.13	2.53588	-0.120436	23.9103	0.000228294	0.0127319	yes
WBGene00013696	Y106G6A.4	2.53172	0.223406	15.7379	0.00136421	0.0332403	yes
WBGene00000546	clp-6	2.52502	0.539524	20.3703	0.000468432	0.0192071	yes
WBGene00020262		2.5248	3.50976	87.4548	1.86895e-07	0.000274723	yes
WBGene00044633	F54H12.7	2.52024	-0.852658	15.2342	0.00154873	0.0357702	yes
WBGene00010795	M01A8.1	2.51918	1.29106	34.8781	3.59025e-05	0.00461773	yes
WBGene00012886	Y45F10D.6	2.49349	0.065661	29.3087	8.64397e-05	0.00745041	yes
WBGene00000864	cya-2	2.49308	0.445694	25.8841	0.000157555	0.0103921	yes
WBGene00000191		2.49203	1.45983	14.0902	0.00208463	0.041935	yes
WBGene00010563	K04G2.4	2.47717	-0.33142	21.3986	0.000377236	0.0172282	yes
WBGene00194717	ZC239.22	2.469	2.20322	13.7632	0.00227495	0.0436172	yes
WBGene00220084	T23B12.14	2.44936	-0.249621	25.9561	0.000155495	0.0103558	yes
WBGene00020674	T22B7.7	2.44906	4.75769	37.6882	2.39464e-05	0.00376178	yes
WBGene00006620	svh-1	2.44891	1.6297	32.1097	5.48095e-05	0.00584417	yes
WBGene00017215	F07F6.1	2.43528	-0.742396	14.7191	0.00176764	0.0383364	yes
WBGene00019580	oac-58	2.43134	0.790606	30.8011	6.75623e-05	0.00652753	yes
WBGene00012810	nceh-1	2.42897	1.71606	21.5082	0.000368779	0.0169587	yes
WBGene00010072	F54F12.1	2.41205	-0.0886233	15.0629	0.00161788	0.0366677	yes
WBGene00013723	Y106G6H.13	2.40542	0.45634	18.2171	0.000754342	0.0247211	yes
WBGene00020661	smz-2	2.39163	0.558973	18.2495	0.000748767	0.0247211	yes
WBGene00010084	F55B11.2	2.39096	7.10782	147.925	6.59492e-09	1.50797e-05	yes
WBGene00010135	F55H12.4	2.38838	5.68956	62.0097	1.48428e-06	0.000803814	yes
WBGene00021520		2.37983	1.58891	16.4204	0.00115297	0.0304815	yes
WBGene00175031	C06C3.12	2.3711	-0.693474	13.5675	0.00239836	0.0449508	yes
WBGene00001399	fat-7	2.35063	7.00028	16.1923	0.00136901	0.0332619	yes
WBGene00007506	fbxc-58	2.34104	3.88327	23.4777	0.000248292	0.0132717	yes
WBGene00015052	clec-52	2.33412	1.73801	48.5054	6.06828e-06	0.00165787	yes
WBGene00010931	M162.5	2.32745	0.438063	22.0439	0.000330419	0.0159617	yes
WBGene00019105	asp-8	2.32357	3.41014	64.0932	1.2221e-06	0.00076226	yes
WBGene00004003	pgp-9	2.32201	4.39019	25.1407	0.000180758	0.0112439	yes
WBGene00012491	Y20C6A.1	2.31976	0.672618	18.6653	0.000681251	0.0235519	yes
WBGene00021872	clec-85	2.31953	5.27526	20.9311	0.000441413	0.0182773	yes
WBGene00017484	F15E6.3	2.31929	4.57938	33.8705	4.17566e-05	0.0049836	yes
WBGene00009215	thn-2	2.31418	4.8819	19.4639	0.000606882	0.0221953	yes
WBGene00019069	lgc-30	2.31361	1.45775	19.542	0.000560495	0.0213345	yes
WBGene00021799	Y53G8AL.1	2.31004	1.93517	18.6735	0.000680001	0.0235519	yes
WBGene00007414	C07E3.3	2.30998	2.78981	21.9301	0.000338171	0.0161107	yes
WBGene00013484	Y69H2.9	2.3073	2.18881	42.4517	1.2658e-05	0.0025791	yes
WBGene00045265	K10C2.8	2.30509	3.62636	27.7819	0.000112256	0.00865713	yes
WBGene00009431	dct-17	2.30424	3.87616	40.3583	1.66333e-05	0.00295083	yes
WBGene00020579	T19D12.4	2.30377	6.38754	31.662	5.88351e-05	0.00604314	yes
WBGene00017948	mth-1	2.30249	2.83815	19.8067	0.000529	0.0206964	yes
WBGene00015097	B0273.1	2.3	0.54012	31.8396	5.71995e-05	0.00597517	yes
WBGene00021435	Y39A3A.4	2.2872	1.04354	17.2409	0.000946823	0.0278352	yes
WBGene00005271	srh-48	2.27106	1.76565	34.3636	3.87656e-05	0.00474856	yes
WBGene00021886		2.26943	3.88579	46.98	7.25185e-06	0.00181995	yes
WBGene00021339	Y34F4.4	2.26423	3.24623	21.6121	0.000360952	0.0166922	yes
WBGene00017975	F32B5.1	2.25854	3.98486	49.4151	5.46793e-06	0.00161959	yes
WBGene00021979	Y58A7A.5	2.24479	3.53847	24.4296	0.000206672	0.0120827	yes
WBGene00020813	T25G12.6	2.24286	1.48521	20.9836	0.000411356	0.0177637	yes
WBGene00021671		2.23686	3.55847	60.6706	1.6866e-06	0.000823363	yes
WBGene00007153	clec-41	2.23653	6.82678	21.8945	0.000351249	0.0164021	yes
WBGene00003096	lys-7	2.22809	7.3163	37.3572	2.50867e-05	0.00385269	yes
WBGene00010085	F55B11.3	2.21223	6.71493	75.2095	4.70025e-07	0.000439666	yes
WBGene00013073	hmit-1.1	2.21209	3.19259	14.7444	0.00175611	0.0382754	yes
WBGene00018930	F56B3.6	2.21123	-0.403956	13.0508	0.00276281	0.048849	yes
WBGene00018314	F41H10.1	2.20888	0.873293	14.6941	0.00177912	0.0384991	yes
WBGene00009959	F53B6.4	2.20868	1.27922	15.5253	0.00143884	0.0344168	yes
WBGene00016344	rsef-1	2.2061	0.0285222	19.357	0.000583792	0.0217926	yes
WBGene00016997	cebp-1	2.20508	3.49113	18.6256	0.000687386	0.0236288	yes
WBGene00003981	pes-8	2.20319	2.34256	48.8868	5.80781e-06	0.00164721	yes
WBGene00045251	F54F7.9	2.20175	0.0473942	24.864	0.000190372	0.0115371	yes
WBGene00002024	hsp-43	2.18607	6.30756	74.1673	5.11375e-07	0.000457547	yes
WBGene00011474	aldo-1	2.18501	6.72844	27.7311	0.000113255	0.00866421	yes
WBGene00014907		2.17376	0.857468	24.8225	0.000191867	0.0115451	yes
WBGene00004054		2.16421	2.32772	28.8332	9.3672e-05	0.00783609	yes
WBGene00021977	Y58A7A.3	2.16367	5.74553	31.5796	5.96121e-05	0.00604314	yes
WBGene00013540	cest-12	2.15672	3.07085	20.9791	0.000411745	0.0177637	yes
WBGene00021518	hpo-6	2.14724	5.09194	20.7111	0.000435675	0.0182773	yes
WBGene00021487	comt-3	2.14643	4.78011	15.5438	0.00151723	0.0354151	yes
WBGene00011069	ceh-62	2.14564	0.726557	17.7003	0.000849986	0.0265028	yes
WBGene00009101	F25B3.4	2.14472	0.349453	16.7152	0.00107349	0.0296528	yes
WBGene00007717	C25D7.5	2.14206	2.46864	21.843	0.00034424	0.0162108	yes
WBGene00019967	cyp-33C8	2.13779	3.51626	59.3857	1.91082e-06	0.000893698	yes
WBGene00015666	gad-2	2.13509	0.150742	28.0267	0.000107577	0.00848208	yes
WBGene00021464	ugt-31	2.12776	2.63316	41.9045	1.35809e-05	0.00268536	yes
WBGene00001507	fut-4	2.1226	-0.119915	15.9366	0.00129847	0.0324286	yes
WBGene00045239	Y49E10.29	2.11413	1.4675	39.0544	1.98265e-05	0.00331462	yes
WBGene00020613	T20D4.7	2.11237	0.671587	14.2785	0.00198332	0.0407071	yes
WBGene00008739	F13D12.3	2.10985	3.80406	41.3508	1.45939e-05	0.00273025	yes
WBGene00007480	glna-1	2.10806	2.75556	30.8623	6.6895e-05	0.00652432	yes
WBGene00017467	F14F9.4	2.10433	2.90323	29.3708	8.55423e-05	0.00744401	yes
WBGene00044256	Y45F10C.6	2.10046	1.88978	15.7359	0.00136489	0.0332403	yes
WBGene00015089	B0252.5	2.09927	0.0669362	19.8212	0.000527329	0.0206964	yes
WBGene00008741	ctsa-1.2	2.09692	7.00262	25.5476	0.000167607	0.0107451	yes
WBGene00013136	tmem-189	2.08179	4.88458	79.8178	3.27511e-07	0.000354729	yes
WBGene00022644	dod-19	2.07634	7.07611	34.4199	3.84399e-05	0.00473686	yes
WBGene00194695	B0462.5	2.07045	0.539936	13.2513	0.0026143	0.0475683	yes
WBGene00008577	F08G2.5	2.06866	5.34789	15.6303	0.0014764	0.0349187	yes
WBGene00018413	cyp-33C4	2.06412	1.66733	30.4491	7.15496e-05	0.00669281	yes
WBGene00013155		2.06178	3.83228	14.6693	0.00179061	0.0385826	yes
WBGene00003091	lys-2	2.05142	6.81102	22.7614	0.000285972	0.0145669	yes
WBGene00016923	C54F6.5	2.04959	0.537253	14.0716	0.00209492	0.0420239	yes
WBGene00014194	ZK1037.6	2.0474	2.10381	44.8949	9.3214e-06	0.00217691	yes
WBGene00006627	tsp-1	2.04351	2.6308	22.5043	0.000301063	0.0149002	yes
WBGene00017071	aagr-1	2.03945	5.08758	18.9667	0.000636657	0.0226282	yes
WBGene00015613	C08F1.10	2.03883	2.32513	12.8962	0.00288396	0.0499997	yes
WBGene00010296	dgat-2	2.03828	5.27418	38.6296	2.1014e-05	0.00343211	yes
WBGene00020985	W03D8.2	2.03021	0.186083	13.9888	0.00214163	0.0426957	yes
WBGene00011305	hrg-9	2.02612	1.5284	13.0025	0.0028	0.049123	yes
WBGene00044469	clec-173	2.02387	3.10432	18.2854	0.000742634	0.0246494	yes
WBGene00044586	Y61A9LA.12	2.02251	1.19022	16.5876	0.00110711	0.0301364	yes
WBGene00219216	K08D10.14	2.02222	0.776973	15.3129	0.0015181	0.0354151	yes
WBGene00016788	C49G7.10	2.02151	4.79189	17.0584	0.000988762	0.028379	yes
WBGene00009602	F40G12.7	2.01681	0.664471	15.7293	0.00136715	0.033256	yes
WBGene00013873	cest-2.3	2.01468	-0.0899403	14.7423	0.00175705	0.0382754	yes
WBGene00012952	Y47H9C.9	2.00903	0.315949	15.2857	0.00152862	0.0354799	yes
WBGene00009426	F35E12.2	2.00388	0.490311	19.7786	0.000532249	0.020784	yes
WBGene00011330	T01D3.6	2.00168	5.21719	35.2906	3.37805e-05	0.00450327	yes
WBGene00001500	ftn-1	1.99408	1.92313	13.439	0.00248356	0.0459516	yes
WBGene00005291	srh-70	1.98969	0.177216	14.3931	0.00192448	0.0402683	yes
WBGene00010899	M28.8	1.98829	3.60221	78.569	3.60545e-07	0.000370982	yes
WBGene00011028	R05D7.3	1.98731	1.41964	27.5522	0.000116857	0.0088049	yes
WBGene00002087	ins-4	1.9869	0.961044	17.2296	0.000949364	0.0278701	yes
WBGene00019404	K05B2.4	1.98605	2.76763	13.8803	0.00220458	0.043083	yes
WBGene00013180	cutl-10	1.98309	2.34864	23.5422	0.000245186	0.0131398	yes
WBGene00010485	ant-1.3	1.9817	0.309793	23.2344	0.000260414	0.0137765	yes
WBGene00008296	cdr-2	1.97617	4.24306	63.4506	1.29687e-06	0.00076252	yes
WBGene00045322		1.97206	2.18255	35.1088	3.46976e-05	0.00451914	yes
WBGene00012535	Y37A1A.2	1.97061	1.4762	21.3944	0.000377566	0.0172282	yes
WBGene00015055	pitr-3	1.96788	1.3899	28.2931	0.000102739	0.00835677	yes
WBGene00018278	F41C6.4	1.96164	1.01016	25.1434	0.000180667	0.0112439	yes
WBGene00000469	ces-2	1.95786	2.31257	14.3639	0.00193929	0.0403206	yes
WBGene00021871	dml-1	1.95605	0.0786758	14.3672	0.0019376	0.0403206	yes
WBGene00022017		1.94831	1.98012	20.8199	0.000425772	0.0181032	yes
WBGene00021517	Y41D4B.15	1.94608	-0.0549068	13.4799	0.00245605	0.045699	yes
WBGene00007372	C06B8.7	1.94489	3.58138	18.7847	0.000663168	0.0232098	yes
WBGene00016951	C55C3.1	1.94225	0.122846	16.9183	0.00102239	0.0289805	yes
WBGene00010087	F55B11.5	1.93968	3.4241	48.5239	6.05532e-06	0.00165787	yes
WBGene00016424	C34H4.1	1.93542	3.79974	13.0115	0.00279305	0.049123	yes
WBGene00015280	C01B10.6	1.93363	6.09482	17.4186	0.000920849	0.0276411	yes
WBGene00012525	Y32B12C.1	1.92792	0.339281	16.3144	0.00118318	0.030711	yes
WBGene00002052	ifa-4	1.92767	4.77931	88.2593	1.76611e-07	0.000274723	yes
WBGene00009626	F42A8.1	1.92501	4.39673	58.4541	2.09472e-06	0.000937114	yes
WBGene00001210	egl-46	1.91999	2.8369	22.0834	0.000327775	0.0158713	yes
WBGene00007988	best-8	1.91813	0.775778	18.4207	0.000720083	0.0241421	yes
WBGene00012130	slc-17.4	1.91438	3.77758	30.6113	6.968e-05	0.00662245	yes
WBGene00009102	F25B3.5	1.91171	1.01719	22.1603	0.000322701	0.0157366	yes
WBGene00008476	E03H4.8	1.9096	3.26278	26.3135	0.000145711	0.00989629	yes
WBGene00044073	tag-244	1.90644	1.99895	19.5719	0.000556832	0.0213345	yes
WBGene00010587	sol-2	1.90639	2.06321	29.1859	8.82433e-05	0.00752447	yes
WBGene00006628	tsp-2	1.90055	2.62979	21.031	0.000407281	0.0177637	yes
WBGene00044340	nspc-5	1.89601	2.50296	24.0205	0.000223496	0.0125831	yes
WBGene00020343	acs-3	1.89595	1.77283	28.2104	0.000104214	0.00841031	yes
WBGene00006775	unc-39	1.89447	0.235302	14.0455	0.0021095	0.042147	yes
WBGene00020205	arrd-1	1.89256	1.14999	19.5342	0.000561456	0.0213345	yes
WBGene00012101	zip-10	1.89042	3.92456	16.4752	0.0011377	0.0303273	yes
WBGene00021215	Y18H1A.11	1.88786	0.494029	15.3091	0.00151958	0.0354151	yes
WBGene00001616	glr-5	1.88084	2.29488	17.0014	0.00100229	0.028568	yes
WBGene00019261	H34I24.2	1.88005	6.14675	20.705	0.000436231	0.0182773	yes
WBGene00045245	ttr-34	1.87997	2.33433	15.8121	0.00133923	0.0328879	yes
WBGene00011978	T24B8.4	1.87368	3.4411	26.5925	0.000138561	0.00969881	yes
WBGene00001899	his-25	1.86832	0.663834	19.2986	0.00059137	0.0218588	yes
WBGene00018946	F56C3.9	1.86559	0.345985	16.9461	0.00101561	0.0288677	yes
WBGene00015295	acl-12	1.86536	4.21598	15.8357	0.00133138	0.0328124	yes
WBGene00007766	C27C7.1	1.86531	6.43988	43.8469	1.06115e-05	0.00232313	yes
WBGene00008493	F01D5.2	1.86037	0.511538	16.1214	0.00124053	0.031556	yes
WBGene00021779	Y51H7C.1	1.8529	2.13101	18.9261	0.000642464	0.022717	yes
WBGene00020630	T20F7.1	1.85241	6.01197	41.8362	1.37015e-05	0.00268536	yes
WBGene00004111	pqn-21	1.85029	5.89624	30.0097	7.69095e-05	0.00702044	yes
WBGene00006464	bath-47	1.84399	1.13382	14.2003	0.00202469	0.0411451	yes
WBGene00013481	Y69H2.3	1.84207	7.26001	18.1024	0.000774446	0.0249801	yes
WBGene00008393	D1086.6	1.83713	5.43914	61.154	1.61013e-06	0.000823363	yes
WBGene00219316	F21A3.11	1.83486	3.83974	25.8207	0.000159393	0.0104797	yes
WBGene00003090	lys-1	1.82716	8.196	24.111	0.000219646	0.0124864	yes
WBGene00016332	C32F10.4	1.81831	4.44701	30.5201	7.07238e-05	0.00667626	yes
WBGene00003722	nhr-132	1.81726	1.90022	18.1514	0.000765783	0.0248984	yes
WBGene00021224	clec-209	1.81173	7.54828	15.3994	0.00148525	0.0349781	yes
WBGene00003669	nhr-79	1.80009	2.3628	32.7389	4.96731e-05	0.00550645	yes
WBGene00000677	col-103	1.7983	6.8385	27.3629	0.000120811	0.00894303	yes
WBGene00019361	clik-3	1.79529	5.18425	36.4685	2.84674e-05	0.00408965	yes
WBGene00021262	fbxa-74	1.7951	2.93053	20.9147	0.000417348	0.0178557	yes
WBGene00019963	R08E5.3	1.78909	2.97635	27.7768	0.000112355	0.00865713	yes
WBGene00016862	cest-32	1.78874	5.04973	28.9638	9.16181e-05	0.00769555	yes
WBGene00020760	T24C4.4	1.78851	3.62351	18.0859	0.000777392	0.0250359	yes
WBGene00020003	R11E3.1	1.78736	0.833275	16.727	0.00107045	0.0296484	yes
WBGene00007313	clec-147	1.78531	2.01414	31.6379	5.9061e-05	0.00604314	yes
WBGene00003097	lys-8	1.78255	7.16017	32.9052	4.84086e-05	0.00544372	yes
WBGene00013579	Y79H2A.2	1.78025	2.70021	16.5421	0.00111937	0.0301511	yes
WBGene00044457	C18H7.11	1.77974	2.95735	20.228	0.000482936	0.0196022	yes
WBGene00018755	bcmo-2	1.77689	2.45812	20.4413	0.000461385	0.0189897	yes
WBGene00007989	fipr-22	1.77609	2.09762	18.7262	0.000671958	0.0233191	yes
WBGene00010475	K01F9.2	1.77514	2.64842	13.0917	0.00273172	0.048568	yes
WBGene00003837	oat-1	1.77493	2.39785	17.7202	0.00084606	0.0264204	yes
WBGene00018145	F37C4.5	1.77246	7.93721	15.4881	0.00145237	0.0346731	yes
WBGene00010540	K03H1.5	1.76645	2.71838	21.2397	0.000389903	0.0174431	yes
WBGene00017474	F14H12.7	1.76411	0.508595	20.1071	0.000495671	0.0199463	yes
WBGene00010998	R03G8.3	1.75361	2.1174	18.0789	0.000778651	0.0250373	yes
WBGene00017247	F08D12.3	1.75345	2.38483	18.0174	0.000789761	0.0251587	yes
WBGene00007778	C27D8.2	1.75087	0.647461	18.3526	0.000731342	0.024379	yes
WBGene00011203	R10E4.7	1.75014	0.997696	24.2302	0.000214688	0.012341	yes
WBGene00021048	W05H9.1	1.74252	6.69393	24.7188	0.000195652	0.01164	yes
WBGene00018910	F56A4.2	1.74231	7.52325	14.7269	0.00176407	0.0383364	yes
WBGene00011707	T11B7.2	1.74128	1.79389	15.4686	0.00145954	0.0347637	yes
WBGene00000731	col-158	1.74104	2.44753	17.0066	0.00100105	0.028568	yes
WBGene00011060	R06C1.6	1.73896	3.09544	52.5163	3.87628e-06	0.00132037	yes
WBGene00015620	C08G9.2	1.73623	2.03192	15.2661	0.00153624	0.0355617	yes
WBGene00003670	nhr-80	1.73415	2.54656	22.502	0.000301204	0.0149002	yes
WBGene00013955	kri-1	1.73191	0.897368	14.5748	0.00183517	0.0391734	yes
WBGene00008499	cyp-37A1	1.73182	3.53904	20.0869	0.000497836	0.0199463	yes
WBGene00007103	crm-1	1.73062	4.2973	13.8885	0.00219972	0.043083	yes
WBGene00011680	T10B10.3	1.72998	5.92775	22.8939	0.000278536	0.01433	yes
WBGene00007282	clec-223	1.72849	4.57959	52.8101	3.75515e-06	0.00132037	yes
WBGene00012825	Y43F8C.3	1.72722	3.02572	27.6477	0.000114917	0.00872648	yes
WBGene00013489	col-42	1.72641	7.41304	24.9552	0.000187142	0.0114961	yes
WBGene00012960	Y47H10A.4	1.72369	1.64029	20.9317	0.000415859	0.0178483	yes
WBGene00018052	F35F10.1	1.72069	1.94284	26.6402	0.000137379	0.00964888	yes
WBGene00004908	snf-9	1.7205	2.95983	35.2192	3.41372e-05	0.00450327	yes
WBGene00016419	tyr-4	1.71724	4.51524	30.7207	6.84495e-05	0.00658235	yes
WBGene00009840	fbxa-189	1.71674	1.25008	18.2488	0.000748888	0.0247211	yes
WBGene00008974	tbc-1	1.71468	5.59393	63.8797	1.24638e-06	0.00076226	yes
WBGene00001476	fmo-1	1.71371	3.69298	13.2348	0.00262616	0.0476156	yes
WBGene00007748	C26E1.2	1.70807	1.61894	25.7995	0.000160015	0.0104871	yes
WBGene00077443		1.70694	1.5758	17.2717	0.000939961	0.0278352	yes
WBGene00008707	F11E6.3	1.70279	6.99061	39.1535	1.95607e-05	0.00331462	yes
WBGene00006778	unc-42	1.70042	0.677713	13.0417	0.00276979	0.0489266	yes
WBGene00022490	Y119D3B.13	1.6998	4.52249	30.4708	7.12963e-05	0.00669281	yes
WBGene00010116	cest-13	1.69865	3.06403	27.7571	0.000112742	0.00865713	yes
WBGene00000218	asp-5	1.69367	8.40542	27.6668	0.000114534	0.00872648	yes
WBGene00015780	C14F11.4	1.69059	4.11908	29.1175	8.9267e-05	0.00755978	yes
WBGene00018280	F41C6.7	1.68626	0.898055	16.3823	0.00116371	0.0305556	yes
WBGene00012901	cnp-2	1.68579	1.75199	24.8949	0.00018927	0.0115237	yes
WBGene00008644	F10C2.3	1.67749	3.17248	19.4024	0.000577978	0.0217048	yes
WBGene00006533	tba-7	1.67568	3.84253	18.2167	0.000754403	0.0247211	yes
WBGene00012418		1.67425	0.813716	19.4767	0.000568603	0.0215458	yes
WBGene00012212	W02D9.6	1.67304	3.68437	20.2355	0.000482167	0.0196022	yes
WBGene00015216	valv-1	1.6692	4.22026	19.4444	0.000572651	0.0215835	yes
WBGene00022848	ZK1055.7	1.66732	5.56146	19.5537	0.000559063	0.0213345	yes
WBGene00021678	Y48G1C.5	1.66334	0.528485	16.7876	0.00105495	0.0294335	yes
WBGene00000671	col-96	1.6632	3.30501	14.3172	0.00196322	0.0406042	yes
WBGene00022139	tub-2	1.66284	5.5997	54.2374	3.22495e-06	0.001229	yes
WBGene00017654	F21C10.4	1.66063	0.121359	14.4906	0.00187595	0.0395951	yes
WBGene00001758	gst-10	1.66042	4.65731	26.7879	0.000133792	0.00949414	yes
WBGene00014000	ZK550.6	1.65978	5.69805	19.1162	0.000615788	0.0222907	yes
WBGene00023477	nspc-1	1.65367	3.64279	21.3041	0.000384714	0.0173128	yes
WBGene00012185	W01F3.2	1.65046	5.28358	23.0405	0.000270565	0.0141298	yes
WBGene00044922	Y43C5A.7	1.64966	1.6854	16.0902	0.0012501	0.0317212	yes
WBGene00007388	folt-1	1.64921	3.87834	23.8429	0.000231283	0.0127699	yes
WBGene00010901	M28.10	1.64608	5.94445	21.8748	0.000342011	0.0161799	yes
WBGene00045468	F08A8.8	1.6448	0.593016	15.2045	0.0015605	0.0358814	yes
WBGene00015369	ugt-51	1.64091	2.22574	16.2193	0.00121106	0.0312703	yes
WBGene00014135	ZK896.4	1.63426	2.82934	14.8659	0.00170185	0.037671	yes
WBGene00012953	fbxa-216	1.62928	3.13561	20.8767	0.000420702	0.0179619	yes
WBGene00009394	clec-63	1.62919	8.74447	13.3156	0.00256865	0.0470386	yes
WBGene00003589	nex-2	1.62914	5.47709	52.8588	3.73551e-06	0.00132037	yes
WBGene00019769	kin-35	1.62872	3.91994	41.4659	1.43763e-05	0.00273025	yes
WBGene00008378	ule-3	1.62644	8.88232	38.6548	2.09414e-05	0.00343211	yes
WBGene00003590	nex-3	1.6264	3.78125	17.337	0.000925572	0.0276449	yes
WBGene00019774	M04G7.3	1.6249	1.91026	14.7476	0.00175462	0.0382754	yes
WBGene00001604	gln-3	1.62365	6.28491	18.4294	0.000718648	0.0241421	yes
WBGene00077770	M04D5.3	1.62318	3.43409	15.6208	0.00140475	0.0339333	yes
WBGene00000237	bam-2	1.62197	3.41431	25.2011	0.000178733	0.0112139	yes
WBGene00003380	mnm-2	1.61966	0.68774	15.561	0.001426	0.0341626	yes
WBGene00015497	nhr-76	1.61476	2.7184	18.5646	0.000696942	0.0237456	yes
WBGene00017478	cest-26	1.61445	2.67046	22.8171	0.000282821	0.0144421	yes
WBGene00003647	nhr-57	1.61366	2.37021	28.0825	0.000106544	0.00845794	yes
WBGene00001885	his-11	1.61022	0.747883	15.7997	0.00134336	0.03295	yes
WBGene00000728	col-155	1.60867	4.11183	25.7368	0.000161867	0.0105421	yes
WBGene00007302	C04F12.8	1.60351	2.77355	31.1893	6.34556e-05	0.0063391	yes
WBGene00017310	F09G2.1	1.59907	3.55518	20.0875	0.000497767	0.0199463	yes
WBGene00018568	F47E1.4	1.59835	0.809606	13.7879	0.00225987	0.0434692	yes
WBGene00000219	asp-6	1.59211	9.41661	26.9553	0.000129856	0.00934374	yes
WBGene00008019	C38H2.2	1.59123	4.30601	23.3132	0.000256416	0.0136	yes
WBGene00000831	ctl-2	1.58734	5.37785	15.6979	0.00137793	0.0333997	yes
WBGene00271744	K09F6.15	1.58723	1.84964	18.3408	0.0007333	0.024379	yes
WBGene00006561	tcl-2	1.58686	3.67447	21.1583	0.000396575	0.0175886	yes
WBGene00003553	nas-37	1.58647	4.08846	60.4647	1.72042e-06	0.000823363	yes
WBGene00003562	ncr-2	1.58206	0.935165	16.4834	0.00113544	0.0303064	yes
WBGene00013135	rga-2	1.58137	3.25449	26.6632	0.000136814	0.00964888	yes
WBGene00021635	Y47G6A.5	1.5796	3.53473	36.432	2.8617e-05	0.00408965	yes
WBGene00019957	R08E3.1	1.5722	5.9299	22.1294	0.000324725	0.0157979	yes
WBGene00020386	dach-1	1.57204	2.39079	16.7293	0.00106985	0.0296484	yes
WBGene00044676	fbxa-42	1.56971	0.735374	12.9589	0.00283406	0.0495937	yes
WBGene00016335	gba-1	1.56957	3.83134	21.9296	0.0003382	0.0161107	yes
WBGene00022423	nhr-41	1.56814	2.14108	13.2309	0.00262896	0.0476245	yes
WBGene00022307	nadk-1	1.56802	4.07171	23.6462	0.000240273	0.0129779	yes
WBGene00017747	F23F1.6	1.56497	1.74811	15.1566	0.00157964	0.0361596	yes
WBGene00021354	fpn-1.1	1.56463	4.32136	12.8573	0.00291538	0.0502056	yes
WBGene00015735	pdfr-1	1.56391	4.34384	34.7843	3.64057e-05	0.00461773	yes
WBGene00010976	R02D5.1	1.56342	2.55876	33.8487	4.18953e-05	0.0049836	yes
WBGene00007384	swt-3	1.56081	3.57102	39.6655	1.82501e-05	0.00318278	yes
WBGene00017463	F14D12.1	1.55936	1.62084	22.0174	0.000332206	0.0159664	yes
WBGene00013439	Y66D12A.13	1.55845	3.03523	13.8075	0.002248	0.0434328	yes
WBGene00000558	cnc-4	1.55651	3.30415	15.5222	0.00143996	0.0344168	yes
WBGene00219749	linc-30	1.55092	0.873947	13.2075	0.00264594	0.0477638	yes
WBGene00000373	cyp-14A5	1.54813	3.65362	23.325	0.000255821	0.0136	yes
WBGene00001889	his-15	1.54733	0.865195	15.7819	0.00134932	0.0330567	yes
WBGene00002179	jph-1	1.54585	4.33066	19.7449	0.00053617	0.0208579	yes
WBGene00016210	C29F5.1	1.54581	5.06258	35.4807	3.28509e-05	0.00441856	yes
WBGene00022821	ZK813.2	1.54474	6.27601	14.5849	0.00183035	0.0391547	yes
WBGene00016197	pxl-1	1.54175	5.17275	36.0046	3.0437e-05	0.00421418	yes
WBGene00008973	flwr-1	1.54132	6.19766	42.8132	1.20874e-05	0.00253172	yes
WBGene00008199	C49C3.9	1.54052	4.31863	16.6885	0.00108043	0.029685	yes
WBGene00016594	C42D4.1	1.5392	8.09248	13.0366	0.00277366	0.0489488	yes
WBGene00012231	W04A4.2	1.53724	4.81325	34.7177	3.67682e-05	0.00461773	yes
WBGene00021020	W04B5.3	1.53494	4.92852	13.2382	0.00262372	0.0476156	yes
WBGene00009225	fbxa-94	1.53304	0.107588	13.9227	0.00217975	0.0429254	yes
WBGene00002188	kgb-2	1.52907	1.3217	13.3148	0.00256919	0.0470386	yes
WBGene00003561	ncr-1	1.52605	3.79606	16.6214	0.00109809	0.03005	yes
WBGene00021430	Y38F2AR.12	1.52516	3.48692	24.0102	0.00022394	0.0125831	yes
WBGene00044081	D1086.11	1.52471	7.72607	14.8985	0.00168761	0.0375607	yes
WBGene00017945	F31D5.2	1.52435	1.15508	13.1735	0.00267079	0.0480859	yes
WBGene00010244	F58D5.5	1.52273	7.40816	36.1925	2.96209e-05	0.00420392	yes
WBGene00013297	Y57G11B.5	1.51991	7.98926	27.8385	0.000111154	0.00865713	yes
WBGene00011486	T05E12.3	1.51934	2.77817	15.8381	0.00133059	0.0328124	yes
WBGene00016104	ddr-1	1.51843	2.36886	23.9647	0.000225911	0.0126332	yes
WBGene00008372	D1054.5	1.51784	2.18901	18.4193	0.000720308	0.0241421	yes
WBGene00017336	ugt-41	1.5167	4.00406	23.1257	0.000266051	0.0140027	yes
WBGene00016434	C35B1.4	1.51534	5.25773	42.1441	1.31676e-05	0.00263084	yes
WBGene00022847	ZK1055.6	1.51457	4.14185	23.7954	0.000233418	0.0128436	yes
WBGene00000673	col-98	1.51299	7.32659	24.2929	0.000212129	0.0122624	yes
WBGene00017892	F28B4.3	1.51113	6.56146	14.2715	0.00198702	0.040728	yes
WBGene00044166	C54C6.7	1.50973	1.36338	14.4616	0.00189025	0.0397745	yes
WBGene00015048	faah-2	1.50829	5.98704	16.3075	0.00118515	0.030711	yes
WBGene00010336	acox-1.6	1.50217	2.98178	13.3546	0.00254136	0.046759	yes
WBGene00001883	his-9	1.50024	0.899669	13.2177	0.00263853	0.0477138	yes
WBGene00020992		1.49797	0.92323	13.5856	0.0023866	0.0448527	yes
WBGene00017964	F31F7.1	1.49784	5.83617	40.2262	1.69285e-05	0.00297753	yes
WBGene00044737	ttr-45	1.49652	6.71966	26.3322	0.000145218	0.00989549	yes
WBGene00305980		1.49439	1.80067	20.2733	0.000478269	0.0194897	yes
WBGene00003055	lon-1	1.49144	4.81319	39.3523	1.90394e-05	0.0032651	yes
WBGene00023451	mlc-7	1.4912	4.11974	41.3961	1.45078e-05	0.00273025	yes
WBGene00012144	lgmn-1	1.48893	6.78903	16.3747	0.00116587	0.0305636	yes
WBGene00021369	siah-1	1.4833	4.4909	12.8931	0.00288642	0.0499997	yes
WBGene00003997	pgp-3	1.47452	2.85361	14.173	0.00203935	0.0413069	yes
WBGene00008252	C51E3.6	1.4739	1.77854	14.0941	0.00208247	0.0419326	yes
WBGene00016535	C39D10.8	1.47363	2.23885	21.3828	0.000378473	0.0172314	yes
WBGene00011733	T12D8.5	1.47107	4.28667	23.579	0.000243435	0.0131143	yes
WBGene00002174	itx-1	1.46972	4.23482	16.1893	0.00121999	0.0313434	yes
WBGene00002271	lec-8	1.46871	7.42939	26.1878	0.000149069	0.010058	yes
WBGene00002234	kqt-2	1.46865	2.82177	17.265	0.000941433	0.0278352	yes
WBGene00003978	pes-4	1.46377	3.5094	30.1821	7.47539e-05	0.00692955	yes
WBGene00000878	cyn-2	1.46117	1.66708	16.1668	0.00122675	0.0313997	yes
WBGene00003711	nhr-121	1.46098	2.21318	18.1079	0.000773482	0.0249801	yes
WBGene00015179	B0416.3	1.4589	0.742619	14.496	0.00187329	0.0395794	yes
WBGene00019932		1.45887	2.60577	21.1894	0.000394015	0.0175449	yes
WBGene00020453	fbxa-55	1.45404	2.84341	13.2885	0.00258778	0.0473367	yes
WBGene00044402	Y82E9BL.18	1.44949	2.46983	18.3879	0.00072548	0.0242758	yes
WBGene00255426	C04G2.14	1.44871	2.6218	16.1262	0.00123906	0.031556	yes
WBGene00010769	asah-1	1.44485	4.35692	13.0768	0.002743	0.0485784	yes
WBGene00020455	fbxa-59	1.44431	3.97755	12.9618	0.00283179	0.0495937	yes
WBGene00021879	clec-83	1.44078	4.83025	29.3629	8.56561e-05	0.00744401	yes
WBGene00010545	cbp-2	1.44044	3.62283	31.6631	5.88248e-05	0.00604314	yes
WBGene00012213	W02D9.7	1.44002	6.28556	41.5544	1.42117e-05	0.00273025	yes
WBGene00017012	acs-22	1.43973	5.76684	14.2772	0.00198403	0.0407071	yes
WBGene00001887	his-13	1.43867	0.973581	13.2648	0.00260465	0.0475187	yes
WBGene00016218	pals-23	1.43679	3.69063	23.0029	0.000272585	0.0141298	yes
WBGene00007516	gpx-5	1.43632	4.59282	37.2248	2.55599e-05	0.00386762	yes
WBGene00013996	ZK550.2	1.4317	3.1094	13.9591	0.00215867	0.0427197	yes
WBGene00020834	T27A1.2	1.43066	2.56984	13.7602	0.00227678	0.0436172	yes
WBGene00022951	C30E1.9	1.42848	7.8925	49.3492	5.50907e-06	0.00161959	yes
WBGene00043062	clec-80	1.42755	3.02201	22.5758	0.000296776	0.0147521	yes
WBGene00010749	K10D11.5	1.4274	3.30582	15.9209	0.00130351	0.032465	yes
WBGene00015759	C14C6.5	1.42645	4.45274	21.7573	0.000350339	0.0164021	yes
WBGene00008654	pfas-1	1.42641	4.39543	22.2204	0.000318792	0.0155829	yes
WBGene00008110	C46C2.2	1.42434	6.24657	40.9382	1.54049e-05	0.00276516	yes
WBGene00022418	igcm-4	1.42292	2.61446	14.8955	0.0016889	0.0375607	yes
WBGene00019134		1.42088	2.52716	19.8351	0.000525744	0.0206964	yes
WBGene00011166	chil-22	1.41676	1.78989	16.4205	0.00115292	0.0304815	yes
WBGene00022298	Y76B12C.4	1.41618	1.95676	16.4138	0.00115482	0.0304815	yes
WBGene00007295	C04C11.1	1.41363	1.19355	17.4531	0.000900608	0.0274855	yes
WBGene00018051	che-10	1.41273	3.22873	22.0917	0.000327222	0.0158713	yes
WBGene00001824	hbl-1	1.41256	4.49729	24.2075	0.000215619	0.0123418	yes
WBGene00021939	Y55F3BR.2	1.41207	4.64208	18.5332	0.000701911	0.0238754	yes
WBGene00002056	ifc-2	1.41125	6.38403	22.8623	0.000280288	0.0143842	yes
WBGene00019973	R09A1.3	1.40616	2.73813	19.4607	0.000570605	0.0215458	yes
WBGene00006585	tni-3	1.40466	4.33024	27.9569	0.000108889	0.00852026	yes
WBGene00008945	F19B2.6	1.40425	0.997733	14.2443	0.0020013	0.040931	yes
WBGene00013118	Y51H4A.24	1.40227	3.51824	26.6575	0.000136953	0.00964888	yes
WBGene00015922	C17H11.2	1.40223	4.97265	15.612	0.00140787	0.0339342	yes
WBGene00012875	Y45F10B.13	1.40149	4.43822	29.3578	8.57296e-05	0.00744401	yes
WBGene00013650	Y105C5B.9	1.40083	2.15673	15.856	0.00132467	0.0327649	yes
WBGene00004037	plc-2	1.39915	2.73993	18.1104	0.000773028	0.0249801	yes
WBGene00004013	pha-4	1.39873	3.01634	16.5685	0.00111223	0.0301511	yes
WBGene00009511		1.39443	2.09295	19.1742	0.000607901	0.0221953	yes
WBGene00016379	C33H5.13	1.39383	3.57923	31.7125	5.83648e-05	0.00604314	yes
WBGene00000370	ccg-1	1.38951	6.4868	40.9149	1.54523e-05	0.00276516	yes
WBGene00004130	ketn-1	1.38871	6.2754	24.5951	0.00020028	0.0118436	yes
WBGene00013008	clec-146	1.38741	3.01912	14.7086	0.00177243	0.0383946	yes
WBGene00013391	Y62H9A.3	1.38507	7.28319	36.6003	2.79346e-05	0.00406816	yes
WBGene00008865	F15G9.1	1.38495	5.07029	40.9994	1.52815e-05	0.00276516	yes
WBGene00006675	twk-22	1.38363	1.47153	14.2033	0.00202311	0.0411451	yes
WBGene00001091		1.38342	4.93481	25.9319	0.000156184	0.0103681	yes
WBGene00022445	Y110A2AL.9	1.37425	1.86734	15.8972	0.00131118	0.0325349	yes
WBGene00018547	clec-78	1.37205	2.82282	13.9421	0.00216846	0.042785	yes
WBGene00011587	anp-1	1.37172	3.86576	14.7777	0.00174104	0.0382754	yes
WBGene00011026	R05D7.1	1.37107	3.09669	24.8038	0.000192542	0.011552	yes
WBGene00016354	rig-6	1.36531	4.22092	42.6747	1.23024e-05	0.00253172	yes
WBGene00020471	pho-14	1.36438	6.02172	19.0826	0.000620415	0.0222907	yes
WBGene00016407	unk-1	1.36384	4.86261	17.3737	0.00091759	0.0276411	yes
WBGene00001394	fat-2	1.36056	9.07292	15.1978	0.00156313	0.0359013	yes
WBGene00019515	ugt-19	1.35935	2.62143	17.8002	0.000830471	0.0261319	yes
WBGene00022893	ZK1290.13	1.35853	2.70937	16.2807	0.00119296	0.0308417	yes
WBGene00011850	T20B3.1	1.35744	3.13348	16.0519	0.00126196	0.0318649	yes
WBGene00018704	ztf-13	1.35731	3.22229	32.9871	4.77994e-05	0.00540474	yes
WBGene00077636		1.35516	2.3356	18.9916	0.000633129	0.0225418	yes
WBGene00006372	syx-2	1.35473	2.97422	19.3266	0.000587731	0.0217926	yes
WBGene00003495	mup-2	1.35129	7.71657	28.565	9.80548e-05	0.0081039	yes
WBGene00022500	lfi-1	1.35004	6.05099	15.3126	0.00151822	0.0354151	yes
WBGene00012812	Y43F8B.1	1.34933	5.27219	16.1416	0.00123437	0.0315162	yes
WBGene00012228	W03H9.2	1.34854	2.06252	18.5127	0.000705179	0.023947	yes
WBGene00003528	nas-9	1.34846	2.22692	18.4342	0.000717872	0.0241421	yes
WBGene00006794	unc-60	1.34785	5.94171	39.0104	1.99458e-05	0.00331462	yes
WBGene00021239	Y20F4.4	1.34705	4.62632	19.0131	0.000630102	0.0224729	yes
WBGene00003602	nhr-3	1.34646	4.13011	12.9129	0.00287054	0.0499997	yes
WBGene00019955	R08C7.12	1.3458	2.71476	18.761	0.000666725	0.0232508	yes
WBGene00016088	clec-266	1.34558	4.57049	13.7484	0.00228398	0.0436415	yes
WBGene00011737	sqst-1	1.34459	6.56483	16.0842	0.00125194	0.0317287	yes
WBGene00001520	gas-1	1.33708	6.69215	33.4243	4.46926e-05	0.00516702	yes
WBGene00004796	sid-2	1.33598	3.84586	14.5243	0.00185952	0.0394055	yes
WBGene00010605	K06G5.1	1.33481	7.44693	18.5936	0.000692374	0.0236646	yes
WBGene00020407	chil-24	1.33129	2.00541	14.1591	0.00204689	0.0414188	yes
WBGene00304908	F20D1.22	1.33127	2.32587	22.0199	0.000332034	0.0159664	yes
WBGene00001560	gei-3	1.33081	4.45345	18.7918	0.000662119	0.0232098	yes
WBGene00004168	pqn-88	1.32998	1.97462	17.5634	0.000877606	0.0270768	yes
WBGene00044209		1.32981	2.77667	24.4874	0.000204416	0.0119849	yes
WBGene00009812	suca-1	1.32824	6.88534	35.9875	3.05123e-05	0.00421418	yes
WBGene00001638	gly-13	1.32488	5.41116	48.8339	5.84317e-06	0.00164721	yes
WBGene00022820	ZK813.1	1.32173	8.09083	49.03	5.71339e-06	0.00164721	yes
WBGene00012487	Y18D10A.23	1.32147	2.57162	16.8729	0.00103356	0.0290967	yes
WBGene00001898	his-24	1.32035	5.75519	22.4594	0.000303788	0.014992	yes
WBGene00013969	tep-1	1.31919	5.30571	20.0921	0.000497272	0.0199463	yes
WBGene00010012	saeg-1	1.31787	5.54382	24.9769	0.000186382	0.0114961	yes
WBGene00012664	Y39B6A.1	1.31772	7.30322	15.9643	0.00128957	0.0323428	yes
WBGene00008802	acp-2	1.31402	1.87695	13.0953	0.00272906	0.048568	yes
WBGene00003991	pfn-3	1.31223	4.59502	24.5165	0.00020329	0.0119529	yes
WBGene00189951	linc-29	1.31218	2.97545	19.5723	0.000556783	0.0213345	yes
WBGene00021576	fbxc-51	1.31084	2.64725	13.4629	0.0024674	0.0457448	yes
WBGene00021675	Y48G1BR.1	1.3084	2.40648	18.928	0.000642203	0.022717	yes
WBGene00000780	cpn-4	1.30608	4.76083	18.2005	0.000757218	0.0247346	yes
WBGene00009595	cbp-3	1.30525	5.17127	13.8901	0.00219881	0.043083	yes
WBGene00020662	T21H3.1	1.30382	8.32609	16.3032	0.00118642	0.030711	yes
WBGene00006404	tag-10	1.2994	4.26205	16.1773	0.0012236	0.0313971	yes
WBGene00008975	F20D1.3	1.29745	6.17867	45.7792	8.37083e-06	0.00200306	yes
WBGene00017507	F16B4.5	1.29744	2.22867	15.2139	0.00155675	0.0358814	yes
WBGene00017322	clec-160	1.29622	4.15367	20.9996	0.000409971	0.0177637	yes
WBGene00006063	sto-1	1.29505	3.97908	30.0572	7.63092e-05	0.00701056	yes
WBGene00006863	gyg-1	1.29449	4.97826	33.606	4.34695e-05	0.00511177	yes
WBGene00008748	yap-1	1.29127	4.28053	23.9995	0.000224404	0.0125831	yes
WBGene00003530	nas-11	1.28939	4.34078	19.5926	0.00055432	0.0213345	yes
WBGene00012005	jun-1	1.28735	4.71309	26.1105	0.000151177	0.0101338	yes
WBGene00002262	ldh-1	1.28374	6.4247	41.0816	1.51173e-05	0.00276516	yes
WBGene00020786	T25B2.2	1.28326	2.43764	13.3476	0.00254623	0.046759	yes
WBGene00018710	F52G3.1	1.2812	5.45773	15.4743	0.00145742	0.0347535	yes
WBGene00017246	F08D12.2	1.28104	2.02935	12.982	0.00281595	0.0493607	yes
WBGene00004509	rrf-2	1.27999	4.06545	22.8255	0.000282346	0.0144421	yes
WBGene00012970	Y48A6B.9	1.27842	2.91422	15.329	0.00151192	0.0354151	yes
WBGene00017904	lim-8	1.27309	3.10267	20.0835	0.000498197	0.0199463	yes
WBGene00016599	C42D8.1	1.27145	2.73419	17.3514	0.000922425	0.0276411	yes
WBGene00019448	frpr-13	1.2683	1.69395	13.4644	0.00246644	0.0457448	yes
WBGene00014669	zipt-2.1	1.26767	3.79277	14.363	0.00193972	0.0403206	yes
WBGene00015392	nspc-7	1.2669	4.03475	14.1984	0.00202573	0.0411451	yes
WBGene00001820	ham-1	1.26665	2.46904	13.1425	0.00269372	0.0482665	yes
WBGene00014955		1.26646	5.39613	15.8192	0.00133687	0.0328879	yes
WBGene00000779	cpn-3	1.26346	7.8195	32.854	4.87942e-05	0.00545725	yes
WBGene00011436	T04F3.1	1.2629	4.23035	19.1489	0.000611325	0.0222269	yes
WBGene00008515	F02C12.1	1.25969	3.15242	14.048	0.00210811	0.042147	yes
WBGene00011446	T04F8.8	1.25962	5.90396	32.2688	5.34558e-05	0.00575951	yes
WBGene00015131	B0303.11	1.2572	3.58013	27.0032	0.000128754	0.0093236	yes
WBGene00000652	col-76	1.25344	3.55374	13.6684	0.0023338	0.0442459	yes
WBGene00009306	maph-1.1	1.25255	4.81592	17.6519	0.000859639	0.0267228	yes
WBGene00020158	T02C5.1	1.24684	6.35178	21.0162	0.000408546	0.0177637	yes
WBGene00013284	daf-22	1.24639	5.77987	21.1001	0.000401435	0.017673	yes
WBGene00001559	gei-1	1.24558	3.77221	14.0615	0.00210057	0.0420911	yes
WBGene00003903	pab-2	1.24093	6.15004	24.5282	0.000202837	0.0119529	yes
WBGene00013082	grdn-1	1.24053	3.2377	17.3128	0.000930877	0.0277631	yes
WBGene00010539	ttr-2	1.23644	7.52815	29.0529	9.02477e-05	0.00761151	yes
WBGene00001169	eef-1A.2	1.23632	7.96782	20.4445	0.000461067	0.0189897	yes
WBGene00003876	pept-2	1.23549	3.05239	23.6953	0.000237995	0.0129779	yes
WBGene00003515	myo-3	1.23437	5.88397	32.6577	5.03043e-05	0.00550645	yes
WBGene00000527	cle-1	1.23317	5.31139	37.2892	2.53284e-05	0.00386098	yes
WBGene00016095	C25E10.5	1.2317	1.7206	13.8059	0.00224896	0.0434328	yes
WBGene00018522	F46H5.7	1.23035	6.19665	21.3342	0.000382312	0.0172914	yes
WBGene00006575	tir-1	1.22989	4.4284	14.7414	0.00175745	0.0382754	yes
WBGene00003776	nmy-1	1.22911	6.82043	26.3502	0.000144746	0.00989549	yes
WBGene00016735	fhod-1	1.229	4.15579	17.5133	0.000887974	0.0272397	yes
WBGene00004993	spp-8	1.22873	5.03925	15.0836	0.00160935	0.036566	yes
WBGene00003732	nhx-4	1.22849	2.46613	16.8739	0.00103331	0.0290967	yes
WBGene00004036	plc-1	1.22672	3.21778	25.9714	0.000155059	0.0103558	yes
WBGene00003911	pak-1	1.2259	5.37501	36.6102	2.7895e-05	0.00406816	yes
WBGene00000792	crb-1	1.22443	2.62411	20.7935	0.000428152	0.0181669	yes
WBGene00012358	W09D6.5	1.22362	4.90795	19.0994	0.000618096	0.0222907	yes
WBGene00009299	F31E9.6	1.22341	2.61315	15.3172	0.00151646	0.0354151	yes
WBGene00004858	sma-4	1.2223	3.85355	18.6598	0.000682099	0.0235519	yes
WBGene00012557	Y37D8A.19	1.21813	8.69243	37.5416	2.44442e-05	0.0037933	yes
WBGene00003555	nas-39	1.21784	2.17247	13.4238	0.00249386	0.0460692	yes
WBGene00000214	asp-1	1.216	9.87389	19.8477	0.000524298	0.0206964	yes
WBGene00010134	F55H12.3	1.21171	3.34801	19.3291	0.000587397	0.0217926	yes
WBGene00022129	lron-11	1.21045	2.36304	16.3379	0.00117638	0.0306728	yes
WBGene00002058	ifd-2	1.20946	4.57677	29.3947	8.5201e-05	0.00744401	yes
WBGene00015382	C03B1.14	1.20931	3.07849	14.8484	0.00170955	0.0377476	yes
WBGene00003409	mrp-3	1.20851	3.02014	14.8941	0.00168951	0.0375607	yes
WBGene00004810	skr-4	1.20713	3.81189	21.492	0.000370012	0.0169587	yes
WBGene00008365	D1046.4	1.20606	1.32556	13.967	0.00215411	0.0427197	yes
WBGene00019207	fgt-1	1.20529	6.314	17.7698	0.000836357	0.0261969	yes
WBGene00000503	cht-1	1.20254	4.45357	21.3665	0.00037976	0.0172519	yes
WBGene00004960	spe-6	1.20151	2.69269	13.8521	0.0022213	0.0432061	yes
WBGene00011936	pgrn-1	1.19994	4.65174	17.6652	0.000856981	0.0266805	yes
WBGene00000273	brp-1	1.19909	7.49531	23.7693	0.000234601	0.0128743	yes
WBGene00017506	F16B4.4	1.19648	5.2632	28.0884	0.000106434	0.00845794	yes
WBGene00020504	svh-2	1.19629	4.97738	14.5296	0.00185693	0.0394055	yes
WBGene00015332	tyr-1	1.19466	3.66249	22.906	0.000277867	0.01433	yes
WBGene00021927	abhd-14	1.19368	2.0724	13.9977	0.00213652	0.0426454	yes
WBGene00022858	ZK1193.2	1.19348	4.29584	26.1131	0.000151106	0.0101338	yes
WBGene00002274	lec-11	1.1917	4.86096	14.6266	0.00181061	0.0388945	yes
WBGene00009657	F43G6.4	1.18739	2.70206	21.074	0.00040363	0.017673	yes
WBGene00006649	tth-1	1.1864	5.54158	12.8956	0.00288445	0.0499997	yes
WBGene00018311	F41G4.8	1.18503	1.79841	13.7084	0.00230871	0.0438698	yes
WBGene00000140	anc-1	1.18468	6.48854	15.3986	0.00148554	0.0349781	yes
WBGene00012226	W03G11.4	1.1841	3.78421	15.1819	0.00156948	0.0360069	yes
WBGene00021448	Y39D8A.1	1.18291	2.49276	12.8686	0.00290621	0.05019	yes
WBGene00020426	T10H10.2	1.17951	2.24212	13.6226	0.00236281	0.0444871	yes
WBGene00013426	Y66A7A.7	1.17847	1.41101	13.0901	0.00273297	0.048568	yes
WBGene00010433	H40L08.1	1.1784	5.57987	22.6998	0.00028951	0.0146259	yes
WBGene00009430	F35E12.6	1.1767	5.88301	17.981	0.000796413	0.0253278	yes
WBGene00022245	acp-6	1.17519	7.69654	23.4528	0.000249504	0.0133019	yes
WBGene00003645	nhr-55	1.17381	1.82847	13.9491	0.0021644	0.0427459	yes
WBGene00020797	T25D3.3	1.17332	1.49031	14.3489	0.00194694	0.0403891	yes
WBGene00000754	col-181	1.1728	9.60667	13.147	0.00269038	0.0482665	yes
WBGene00001591	glc-1	1.17231	3.27179	17.0823	0.000983151	0.0283717	yes
WBGene00003635	nhr-45	1.17117	3.52266	20.6922	0.000437422	0.0182773	yes
WBGene00003655	nhr-65	1.17034	2.46576	17.1556	0.000966157	0.0280827	yes
WBGene00002280	let-2	1.16907	7.73738	16.9209	0.00102176	0.0289805	yes
WBGene00009888	F49E2.5	1.16758	5.47401	14.9825	0.00165156	0.0371855	yes
WBGene00002269	lec-6	1.16577	8.74466	26.4658	0.000141757	0.00983162	yes
WBGene00003163	mdl-1	1.1644	4.99279	16.1366	0.00123591	0.0315165	yes
WBGene00003243	mig-10	1.16274	4.22155	19.7612	0.00053427	0.0208234	yes
WBGene00022386	Y95B8A.6	1.16211	2.63194	13.2571	0.00261015	0.0475683	yes
WBGene00003628	nhr-35	1.16119	3.21129	13.6296	0.00235839	0.0444664	yes
WBGene00001008	dlk-1	1.16048	5.03431	16.4026	0.00115797	0.030512	yes
WBGene00013633	Y105C5A.8	1.15763	4.40381	17.6375	0.000862543	0.0267323	yes
WBGene00001578	ges-1	1.1563	4.01389	13.5099	0.0024361	0.045451	yes
WBGene00011000	R03G8.6	1.15623	4.6354	16.4511	0.00114438	0.0304126	yes
WBGene00011672	cyp-13A5	1.15337	3.50779	15.4325	0.00147288	0.0348796	yes
WBGene00007689	C18E9.9	1.15291	5.32948	24.2598	0.000213475	0.0123056	yes
WBGene00020164		1.15171	4.91229	14.5269	0.00185822	0.0394055	yes
WBGene00017979	F32B5.6	1.14946	4.62865	24.9202	0.000188374	0.0115237	yes
WBGene00021531	Y42G9A.1	1.1485	2.02543	17.2096	0.00095387	0.0279625	yes
WBGene00003933	pat-9	1.14723	2.44054	14.0758	0.00209263	0.0420239	yes
WBGene00011713	T11F9.12	1.1469	3.93681	15.9125	0.00130624	0.032465	yes
WBGene00000757	col-184	1.14581	8.74424	13.4147	0.00250003	0.0461418	yes
WBGene00006591	toh-1	1.14188	2.80912	15.6204	0.00140489	0.0339333	yes
WBGene00017690	ceh-60	1.14188	2.07535	14.318	0.00196283	0.0406042	yes
WBGene00015671	C10B5.3	1.1375	2.88522	17.4083	0.000910155	0.0276411	yes
WBGene00002038	hum-5	1.13714	5.20686	16.1617	0.00122828	0.0313998	yes
WBGene00007059	vps-52	1.13609	4.63116	29.6968	8.1006e-05	0.00727614	yes
WBGene00020649	sma-10	1.13435	3.46494	14.2261	0.00201095	0.0409735	yes
WBGene00021253	Y22D7AL.15	1.13339	5.30165	17.1038	0.000978124	0.0283106	yes
WBGene00004227	ptr-13	1.1327	3.24181	15.0944	0.00160491	0.0365348	yes
WBGene00016004	C18H9.6	1.13062	5.20953	13.9615	0.00215725	0.0427197	yes
WBGene00007175	B0395.3	1.13011	4.67315	16.0221	0.00127128	0.0320217	yes
WBGene00000081	ads-1	1.12949	6.39055	21.0915	0.000402155	0.017673	yes
WBGene00007725	C25F9.5	1.12859	2.8205	14.6265	0.00181063	0.0388945	yes
WBGene00004198	prx-13	1.126	3.15992	14.2385	0.00200436	0.040931	yes
WBGene00045394	ZK813.7	1.1259	8.0631	30.933	6.61332e-05	0.00652432	yes
WBGene00014213	ZK1073.1	1.1253	4.39391	23.6608	0.00023959	0.0129779	yes
WBGene00206354	F27E5.9	1.12338	2.16424	12.9376	0.00285087	0.0497609	yes
WBGene00007984	irx-1	1.12337	2.92837	16.0168	0.00127293	0.032024	yes
WBGene00010339	acl-1	1.12218	5.62661	21.7668	0.000349657	0.0164021	yes
WBGene00018351	F42G2.2	1.12148	2.67572	16.5312	0.00112233	0.0301519	yes
WBGene00019780	M60.4	1.12019	6.46292	14.751	0.00175307	0.0382754	yes
WBGene00018184	F38E9.1	1.11966	3.67221	23.8758	0.000229819	0.0127478	yes
WBGene00000991	dhs-28	1.11864	6.61454	15.7145	0.00137221	0.0333003	yes
WBGene00021068	W06H8.6	1.11835	6.29608	20.3134	0.000474171	0.0193668	yes
WBGene00015043	cyp-34A8	1.11598	2.89415	17.0206	0.0009977	0.0285559	yes
WBGene00007944	C34F6.10	1.11288	3.79384	20.7036	0.000436366	0.0182773	yes
WBGene00000216	asp-3	1.10756	9.36264	13.6334	0.00235592	0.0444664	yes
WBGene00002978	lev-11	1.10615	9.00672	15.5731	0.00142167	0.0341384	yes
WBGene00011923	chhy-1	1.10246	2.48137	15.3022	0.00152224	0.0354369	yes
WBGene00004172	pqn-92	1.1017	3.78565	17.0849	0.000982539	0.0283717	yes
WBGene00020954	W02G9.4	1.10144	3.49251	13.604	0.00237474	0.0446707	yes
WBGene00021322	Y34B4A.6	1.09853	6.818	13.4365	0.00248526	0.0459516	yes
WBGene00013654	Y105C5B.15	1.09667	5.54285	17.1301	0.000972042	0.0281741	yes
WBGene00020153	nhr-212	1.09277	1.7851	12.8641	0.00290981	0.0501935	yes
WBGene00017974	vps-41	1.0888	4.33251	31.3036	6.23016e-05	0.00625417	yes
WBGene00020577	T19D12.2	1.08743	3.48834	20.1682	0.000489187	0.0198169	yes
WBGene00013392	Y62H9A.4	1.08627	7.32985	17.3705	0.00091829	0.0276411	yes
WBGene00000458	ceh-37	1.08464	2.56002	15.2115	0.00155771	0.0358814	yes
WBGene00012704	mlt-3	1.08243	1.91083	13.7234	0.00229944	0.043828	yes
WBGene00018356	islo-1	1.08182	2.75718	18.626	0.000687321	0.0236288	yes
WBGene00005647	srp-6	1.08079	3.7175	24.8978	0.000189166	0.0115237	yes
WBGene00000597	col-8	1.08038	9.07043	13.6791	0.00232705	0.0441775	yes
WBGene00008194	C49C3.4	1.07991	6.39452	15.3797	0.00149266	0.0350655	yes
WBGene00007749	ceh-79	1.07583	1.8825	13.7176	0.00230305	0.0438432	yes
WBGene00019347	mbl-1	1.07342	4.2992	18.7764	0.000664412	0.0232138	yes
WBGene00004789	sgk-1	1.07341	4.02092	15.9886	0.00128184	0.0322089	yes
WBGene00004245	puf-9	1.06971	5.54575	24.3435	0.00021009	0.0121787	yes
WBGene00022196	gpa-17	1.0683	3.04642	14.1177	0.00206949	0.041794	yes
WBGene00022358	Y92H12A.2	1.06733	4.16051	17.059	0.000988606	0.028379	yes
WBGene00022010	catp-7	1.0641	5.28958	13.8023	0.00225116	0.0434328	yes
WBGene00002272	lec-9	1.05592	6.59175	22.6673	0.000291395	0.0146259	yes
WBGene00007752	wdfy-3	1.04997	5.21864	14.425	0.00190844	0.0400344	yes
WBGene00000768	cor-1	1.04228	3.26858	16.1017	0.00124655	0.0316702	yes
WBGene00013869	mlck-1	1.04194	3.38321	13.9581	0.00215919	0.0427197	yes
WBGene00017380	F11D5.1	1.04155	3.1908	13.7488	0.00228377	0.0436415	yes
WBGene00000066	act-4	1.03907	9.61651	25.1379	0.000180851	0.0112439	yes
WBGene00001633	gly-8	1.03297	4.75025	13.1956	0.00265459	0.047878	yes
WBGene00013874	cest-2.2	1.03189	4.19103	12.8216	0.00294457	0.0504863	yes
WBGene00001345	fos-1	1.02786	4.36799	21.2966	0.000385309	0.0173128	yes
WBGene00001685	gpd-3	1.02605	7.80944	15.3862	0.0014902	0.0350479	yes
WBGene00006815	unc-83	1.0224	4.79023	24.4038	0.00020769	0.0121078	yes
WBGene00013477	Y69E1A.5	1.01819	4.88422	17.6388	0.000862267	0.0267323	yes
WBGene00019170	H06I04.6	1.01685	4.25354	13.3466	0.00254694	0.046759	yes
WBGene00022593	ZC328.3	1.01305	4.05122	18.6024	0.000691003	0.0236608	yes
WBGene00014152	ZK930.2	1.01259	3.79099	19.0836	0.000620271	0.0222907	yes
WBGene00019882	R05D3.9	1.00888	4.7527	16.4142	0.0011547	0.0304815	yes
WBGene00003040	lin-59	1.00879	5.65499	12.907	0.0028753	0.0499997	yes
WBGene00045063	Y37A1A.4	1.00693	3.62672	17.3499	0.000922757	0.0276411	yes
WBGene00000281	cah-3	1.00691	4.97288	16.5566	0.00111544	0.0301511	yes
WBGene00001196	egl-30	1.00637	6.54211	16.545	0.00111857	0.0301511	yes
WBGene00011564	ugt-50	1.00636	4.09017	18.587	0.000693414	0.0236646	yes
WBGene00003980	pes-7	1.00453	3.93845	13.551	0.00240909	0.0451107	yes
WBGene00007750	syg-2	1.00409	2.87379	13.0338	0.0027758	0.0489488	yes
WBGene00015680	egal-1	1.00365	4.61773	16.9843	0.00100638	0.0286449	yes
WBGene00008521	F02D8.4	1.00309	3.43816	16.8782	0.00103224	0.0290967	yes
WBGene00021702	Y48G9A.9	1.00167	4.54431	18.0721	0.000779871	0.0250374	yes
WBGene00022822	ZK813.3	1.00037	8.43449	26.993	0.000128987	0.0093236	yes
WBGene00022279	sesn-1	0.99936	4.65527	15.1281	0.00159117	0.0363024	yes
WBGene00017571	jmjd-3.1	0.991167	3.63623	19.9186	0.000516293	0.0205219	yes
WBGene00013867	ZC373.2	0.990209	8.19279	19.3459	0.000585227	0.0217926	yes
WBGene00000696	col-122	0.98831	9.65102	24.1707	0.000217147	0.0123786	yes
WBGene00010177	F57A8.1	0.988063	4.20772	18.788	0.00066269	0.0232098	yes
WBGene00009532	ccch-1	0.987453	4.78253	14.1482	0.00205282	0.041498	yes
WBGene00019760	calu-1	0.987036	7.04604	18.9006	0.000646152	0.0228082	yes
WBGene00000100	ajm-1	0.985225	5.87465	28.5366	9.85322e-05	0.00811078	yes
WBGene00003990	pfn-2	0.983876	5.98093	28.0893	0.000106417	0.00845794	yes
WBGene00001684	gpd-2	0.982098	7.36013	24.9876	0.000186008	0.0114961	yes
WBGene00015110	B0281.3	0.980394	3.17633	13.346	0.00254733	0.046759	yes
WBGene00017578	drl-1	0.980161	2.77899	13.1223	0.00270878	0.0483889	yes
WBGene00015541	C06E7.4	0.97786	2.66746	14.5901	0.0018279	0.0391428	yes
WBGene00011029	abhd-11.2	0.97548	6.12823	17.975	0.000797532	0.0253278	yes
WBGene00000067	act-5	0.97462	7.74618	14.5729	0.00183607	0.0391734	yes
WBGene00021060	dct-11	0.971934	4.45796	15.2852	0.00152882	0.0354799	yes
WBGene00016871	inso-1	0.971932	2.81697	13.2815	0.00259275	0.0473856	yes
WBGene00008572	F08B12.4	0.969022	7.00636	21.2066	0.000392604	0.0175258	yes
WBGene00010028	F54B11.5	0.968117	4.34959	19.5467	0.000559922	0.0213345	yes
WBGene00003371	mlc-3	0.96806	8.48671	24.041	0.000222619	0.0125831	yes
WBGene00003678	nhr-88	0.963534	3.76427	13.0804	0.0027403	0.0485784	yes
WBGene00012306	W06F12.2	0.961382	4.20067	13.8837	0.00220258	0.043083	yes
WBGene00022178	cest-25	0.956336	5.52829	15.0824	0.00160983	0.036566	yes
WBGene00012548	Y37D8A.6	0.950017	3.38823	19.1633	0.000609375	0.0221953	yes
WBGene00001502	ftt-2	0.949118	7.93333	19.212	0.000602831	0.022153	yes
WBGene00020104	R148.5	0.94766	3.58013	13.7839	0.00226228	0.0434692	yes
WBGene00006582	tmd-2	0.946265	2.95109	14.4498	0.00189607	0.0398562	yes
WBGene00018739	F53B1.8	0.945368	3.9197	13.5186	0.00243037	0.0453854	yes
WBGene00004033	pkc-2	0.940322	4.70523	15.4348	0.00147201	0.0348796	yes
WBGene00001000	dim-1	0.940234	7.23914	32.6635	5.02583e-05	0.00550645	yes
WBGene00009578	F40F8.5	0.939323	5.29588	14.7186	0.00176788	0.0383364	yes
WBGene00013859	ZC247.1	0.938426	4.56903	13.4439	0.00248019	0.0459405	yes
WBGene00006754	unc-15	0.937995	8.45049	13.2401	0.00262235	0.0476156	yes
WBGene00020135	aakg-4	0.937636	3.15841	17.9454	0.000802989	0.0254618	yes
WBGene00004369	rig-1	0.934133	3.0982	15.0293	0.00163186	0.0368225	yes
WBGene00007350	sucl-1	0.931503	5.78162	12.8445	0.00292575	0.0503	yes
WBGene00008547	F07A11.4	0.929508	3.69796	13.832	0.00223326	0.043316	yes
WBGene00010702	usp-33	0.929131	5.01183	16.8833	0.00103098	0.0290967	yes
WBGene00006819	unc-87	0.928783	8.20083	14.5208	0.00186123	0.0394055	yes
WBGene00019327	zip-2	0.927533	6.84133	15.7719	0.00135269	0.0330867	yes
WBGene00016292	tbc-7	0.925652	3.71818	15.9276	0.00130136	0.0324614	yes
WBGene00014253	ZK1320.3	0.924527	6.58771	16.5489	0.00111752	0.0301511	yes
WBGene00001132	alp-1	0.924264	5.42443	16.3119	0.0011839	0.030711	yes
WBGene00016037	dop-6	0.923934	2.30222	13.5028	0.00244082	0.0454979	yes
WBGene00013035	Y49E10.16	0.922504	4.8618	16.5574	0.00111522	0.0301511	yes
WBGene00006839	unc-115	0.922387	5.73171	26.928	0.000130487	0.00935308	yes
WBGene00001055	dpf-2	0.919302	3.60392	16.5331	0.00112182	0.0301519	yes
WBGene00019875	mca-2	0.917644	3.84396	12.9477	0.00284292	0.0496643	yes
WBGene00077761	zip-9	0.916556	5.45551	15.284	0.00152926	0.0354799	yes
WBGene00003238	mig-1	0.914869	2.92334	16.8014	0.00105146	0.0293993	yes
WBGene00003369	mlc-1	0.913485	8.04592	20.9517	0.000414115	0.0178286	yes
WBGene00011030	R05D7.5	0.912555	4.71339	12.8674	0.00290716	0.05019	yes
WBGene00017773	dct-6	0.911412	4.74454	12.8214	0.00294472	0.0504863	yes
WBGene00020160	igcm-3	0.910202	4.94526	20.6583	0.000440569	0.0182773	yes
WBGene00009796	F46G10.1	0.908137	5.54032	13.9594	0.00215847	0.0427197	yes
WBGene00001165	efn-4	0.904568	3.72008	14.1017	0.00207829	0.0418895	yes
WBGene00000692	col-118	0.900628	3.80172	13.0054	0.00279774	0.049123	yes
WBGene00013394	ule-5	0.895389	9.09066	19.3284	0.000587492	0.0217926	yes
WBGene00021834	mab-31	0.888102	4.4043	14.2342	0.00200667	0.040931	yes
WBGene00020379	T09B4.5	0.879732	5.07929	15.962	0.00129032	0.0323428	yes
WBGene00016006	fln-2	0.879487	4.79041	17.0608	0.000988179	0.028379	yes
WBGene00044481	ZK185.5	0.876645	3.48781	14.6207	0.00181338	0.038913	yes
WBGene00012158	ucr-2.1	0.875288	6.23812	17.3738	0.000917569	0.0276411	yes
WBGene00002053	ifb-1	0.869129	6.19405	19.222	0.000601496	0.0221434	yes
WBGene00019521	dmd-7	0.864596	4.9642	17.8914	0.000813098	0.0256637	yes
WBGene00006599	tpa-1	0.864379	3.84858	13.6376	0.0023533	0.0444664	yes
WBGene00019249	hrpa-2	0.863275	5.46016	16.5881	0.00110695	0.0301364	yes
WBGene00001784	gst-36	0.863069	5.70513	17.4705	0.000896945	0.0274268	yes
WBGene00012980	efhd-1	0.860443	4.68757	19.9162	0.000516563	0.0205219	yes
WBGene00015684	C10G8.8	0.850366	6.00334	18.0214	0.000789034	0.0251587	yes
WBGene00002265	lec-2	0.84952	6.95036	18.8049	0.000660177	0.0232098	yes
WBGene00003929	pat-2	0.843362	4.87592	14.9688	0.0016574	0.037276	yes
WBGene00004423	rpl-11.2	0.843189	8.58034	24.2007	0.000215902	0.0123418	yes
WBGene00009899	efl-3	0.842977	3.50302	14.568	0.00183844	0.0391734	yes
WBGene00006787	unc-52	0.841556	5.70411	13.5821	0.00238885	0.0448542	yes
WBGene00010593	gsnl-1	0.840309	5.1288	17.2568	0.000943276	0.0278352	yes
WBGene00019682	K12H4.7	0.838512	8.17374	16.7853	0.00105554	0.0294335	yes
WBGene00021325	Y34B4A.9	0.837582	6.70265	13.7223	0.00230013	0.043828	yes
WBGene00020838	trak-1	0.835645	6.08516	13.529	0.00242351	0.0452984	yes
WBGene00000253	bli-3	0.833336	3.85658	17.1839	0.000959704	0.0280115	yes
WBGene00008311	rskn-2	0.832994	5.33502	13.2543	0.00261216	0.0475683	yes
WBGene00003738	nid-1	0.825846	5.60511	16.1989	0.00121711	0.0313087	yes
WBGene00010221	F57G12.1	0.825213	5.07896	13.9141	0.00218471	0.042982	yes
WBGene00019478	cri-2	0.819864	4.02574	13.3431	0.00254938	0.046759	yes
WBGene00006342	sup-37	0.816445	5.1204	19.085	0.00062008	0.0222907	yes
WBGene00000150	apm-1	0.815268	4.70429	13.709	0.00230833	0.0438698	yes
WBGene00003407	mrp-1	0.81394	4.84688	20.1068	0.000495706	0.0199463	yes
WBGene00000228	atn-1	0.811781	6.46985	14.4455	0.0018982	0.0398602	yes
WBGene00006764	unc-27	0.811397	8.68374	14.3785	0.00193188	0.0403206	yes
WBGene00006408	tag-18	0.802201	5.9973	21.0779	0.000403303	0.017673	yes
WBGene00003242	mig-6	0.801142	6.56021	18.8496	0.000653577	0.0230308	yes
WBGene00021005	ule-1	0.794715	6.08287	16.8521	0.00103874	0.0292024	yes
WBGene00020633	aakg-2	0.791015	4.45731	14.2954	0.00197451	0.0406756	yes
WBGene00002023	hsp-25	0.785074	6.23082	14.2613	0.00199238	0.0407971	yes
WBGene00017374	ttr-41	0.784191	6.06941	17.4394	0.000903523	0.0275053	yes
WBGene00011059	R06C1.4	0.783332	7.05065	13.8828	0.0022031	0.043083	yes
WBGene00002054	ifb-2	0.782021	6.26875	19.6782	0.000544027	0.0210839	yes
WBGene00013181	Y53H1B.2	0.780131	5.69355	14.6656	0.00179236	0.0385826	yes
WBGene00014941		0.774741	3.96411	13.6277	0.00235956	0.0444664	yes
WBGene00019492	K07E3.4	0.773454	5.588	13.9646	0.00215549	0.0427197	yes
WBGene00015954	C18B2.3	0.770082	3.70745	13.0261	0.00278176	0.0490118	yes
WBGene00019895	aagr-2	0.755044	7.27735	18.3538	0.000731128	0.024379	yes
WBGene00015514	nlp-77	0.751678	7.80139	12.8193	0.00294641	0.0504863	yes
WBGene00001263	emb-9	0.745244	7.26275	14.1953	0.00202737	0.0411451	yes
WBGene00002267	lec-4	0.742316	5.31187	14.886	0.00169304	0.0375847	yes
WBGene00000224	atgp-1	0.737132	4.75611	17.2658	0.00094127	0.0278352	yes
WBGene00003893	ost-1	0.727723	7.62331	14.2903	0.0019772	0.0406756	yes
WBGene00010117	nkb-3	0.723154	5.74846	14.9211	0.00167783	0.0375051	yes
WBGene00017244	apy-1	0.700858	5.97981	15.4385	0.00147065	0.0348796	yes
WBGene00016913	lam-2	0.698285	5.50269	12.8893	0.00288943	0.0500098	yes
WBGene00009886	F49E2.2	0.697518	4.49577	13.8251	0.00223745	0.0433558	yes
WBGene00005552	sri-40	0.690233	5.54113	12.8481	0.00292282	0.0502916	yes
WBGene00019097	F59B1.2	0.67695	6.288	16.0764	0.00125436	0.031751	yes
WBGene00003915	pan-1	0.668024	5.31734	13.7852	0.00226151	0.0434692	yes
WBGene00015697	mlst-8	-0.607655	6.19641	12.953	0.0028387	0.0496327	yes
WBGene00004744	scp-1	-0.630926	6.13637	13.8942	0.00219638	0.043083	yes
WBGene00001427	fkb-2	-0.673469	9.07569	13.2101	0.00264407	0.0477638	yes
WBGene00016014	C23G10.7	-0.736529	7.41072	13.8733	0.00220869	0.0430832	yes
WBGene00008456	eral-1	-0.742357	5.87847	15.1424	0.00158536	0.0362454	yes
WBGene00020858	mop-25.3	-0.752497	5.36008	13.6458	0.00234803	0.0444119	yes
WBGene00003209	mel-26	-0.761167	8.35301	15.0383	0.0016281	0.0367779	yes
WBGene00020422	T10F2.2	-0.763712	6.44015	15.5915	0.00141512	0.0340605	yes
WBGene00011501	rmd-1	-0.774354	8.75236	16.2069	0.00121473	0.0312865	yes
WBGene00012992	mrpl-20	-0.794382	5.41888	15.419	0.00147792	0.0349187	yes
WBGene00017538	ceh-49	-0.796637	4.67379	15.9493	0.00129438	0.0323658	yes
WBGene00010555	K04C1.5	-0.810636	6.79834	15.8499	0.0013267	0.0327758	yes
WBGene00022399	Y97E10AR.4	-0.811441	6.47405	21.501	0.000369323	0.0169587	yes
WBGene00014112	ZK856.11	-0.825896	5.61798	23.6553	0.000239848	0.0129779	yes
WBGene00010922	M142.5	-0.828987	5.63026	16.0697	0.00125643	0.0317643	yes
WBGene00008118	madf-8	-0.839876	5.43448	16.6655	0.00108643	0.0298103	yes
WBGene00021845	rpb-7	-0.84018	6.34462	13.986	0.00214319	0.0426957	yes
WBGene00001044	dnj-26	-0.875197	5.18955	14.9366	0.00167115	0.0374626	yes
WBGene00023427	F14D2.15	-0.893128	4.96338	13.0505	0.00276302	0.048849	yes
WBGene00007299	C04F12.5	-0.896116	3.97738	15.8615	0.00132288	0.0327599	yes
WBGene00013030	Y49E10.4	-0.89977	5.97548	16.4848	0.00113505	0.0303064	yes
WBGene00008536	F02H6.3	-0.912897	5.76416	15.8941	0.00131221	0.0325349	yes
WBGene00011930	T22G5.3	-0.92183	3.24605	14.2338	0.00200687	0.040931	yes
WBGene00001031	dnj-13	-0.922967	7.72064	21.3508	0.000380999	0.01727	yes
WBGene00018636	oef-1	-0.924114	6.97295	19.3337	0.000586808	0.0217926	yes
WBGene00018848	F55A3.2	-0.933294	5.59685	14.7683	0.00174527	0.0382754	yes
WBGene00008440	DY3.8	-0.940564	7.33443	15.2683	0.00153539	0.0355617	yes
WBGene00001647	gna-2	-0.953267	7.8344	20.998	0.000410109	0.0177637	yes
WBGene00004823	skr-17	-0.957397	6.1418	19.1988	0.000604599	0.0221783	yes
WBGene00044758	Y37H2A.12	-0.959115	4.59424	14.8495	0.00170902	0.0377476	yes
WBGene00013881	mans-4	-0.96102	6.36382	25.3954	0.000172393	0.0109496	yes
WBGene00006376	syp-2	-0.99682	6.35779	19.4338	0.000573988	0.0215943	yes
WBGene00006555	tbx-36	-0.999484	4.67563	15.2044	0.00156051	0.0358814	yes
WBGene00011514		-1.0005	2.83579	14.3	0.00197212	0.0406756	yes
WBGene00010294		-1.00114	3.36037	15.5837	0.00141789	0.0340873	yes
WBGene00004352	rgs-9	-1.01379	4.89742	26.3467	0.000144838	0.00989549	yes
WBGene00013610	fbxa-206	-1.02925	5.52052	17.4487	0.000901535	0.0274855	yes
WBGene00001934	his-60	-1.0444	3.57285	13.1605	0.00268041	0.0481748	yes
WBGene00023318		-1.09243	2.68332	13.1431	0.00269325	0.0482665	yes
WBGene00012566	fbxa-211	-1.10343	3.86826	14.9163	0.00167991	0.0375051	yes
WBGene00012210	W02D9.4	-1.10396	4.35708	20.6248	0.000443713	0.0183357	yes
WBGene00010195	pot-2	-1.11249	5.67087	14.6689	0.00179079	0.0385826	yes
WBGene00016261	C30F12.2	-1.16751	5.81288	22.7223	0.000288214	0.0146259	yes
WBGene00017886	mfsd-13.1	-1.17886	6.66331	34.6071	3.73792e-05	0.00463389	yes
WBGene00017141	EEED8.13	-1.19349	3.13186	14.0712	0.00209517	0.0420239	yes
WBGene00001930	his-56	-1.19508	2.63613	13.2365	0.00262496	0.0476156	yes
WBGene00000144	apc-10	-1.2142	5.37236	21.71	0.00035376	0.0164707	yes
WBGene00020729		-1.22379	3.70439	29.6184	8.20721e-05	0.00731153	yes
WBGene00013259	trpp-5	-1.23381	5.06629	16.381	0.00116408	0.0305556	yes
WBGene00271694	T10E9.14	-1.2929	4.27948	20.6623	0.0004402	0.0182773	yes
WBGene00009094	F23H12.5	-1.38895	1.77958	14.3326	0.0019553	0.0405218	yes
WBGene00013799	athp-3	-1.43081	2.24878	29.1697	8.84844e-05	0.00752447	yes
WBGene00013254	tag-276	-1.47382	2.19965	23.1655	0.00026397	0.0139288	yes
WBGene00008316	dod-18	-1.53316	5.22519	17.6021	0.000869695	0.0269135	yes
WBGene00271827	T19H12.15	-1.62183	0.996625	22.6783	0.000290756	0.0146259	yes
WBGene00044502	C46G7.5	-1.65739	2.74249	32.0168	5.56186e-05	0.00589987	yes
WBGene00002016	hsp-16.2	-1.66384	7.65838	16.8188	0.00104707	0.0293473	yes
WBGene00219627	anr-3	-1.72486	0.486442	18.2328	0.000751621	0.0247211	yes
WBGene00022113	Y71F9AL.8	-1.73388	4.54293	70.3835	7.00591e-07	0.000576698	yes
WBGene00011435	T04D3.8	-1.8887	3.78344	21.8834	0.000341408	0.0161799	yes
WBGene00016486	fbxa-170	-1.89053	4.30488	62.7347	1.38637e-06	0.000792505	yes
WBGene00001963		-2.07207	1.42436	29.6735	8.13214e-05	0.00727614	yes
WBGene00016474	C36C5.5	-2.19167	4.3077	49.5026	5.41386e-06	0.00161959	yes
WBGene00010185	F57A10.4	-2.22431	4.37576	26.5695	0.000139136	0.00970603	yes
WBGene00014103	best-26	-2.29514	-0.488902	14.3556	0.00194353	0.0403591	yes
WBGene00020438	T12A2.3	-2.58079	1.17397	35.1357	3.45601e-05	0.00451914	yes
WBGene00010953	clec-190	-2.93635	7.55339	28.5588	0.00011198	0.00865713	yes
WBGene00019545	K09B3.1	-3.21529	-1.66428	12.9035	0.00287811	0.0499997	yes
WBGene00011548	T06G6.6	-3.43432	0.38511	13.7248	0.00229858	0.043828	yes
WBGene00021504	Y41D4A.1	-7.30672	-2.59434	18.161	0.00106076	0.0295206	yes
WBGene00012789	Y43D4A.3	-7.47609	-2.073	14.4409	0.00245079	0.0456424	yes
WBGene00017519	hpo-25	-10.6011	-0.269748	43.6065	5.45485e-05	0.00584417	yes
WBGene00016491	acdh-5	2.46602	-1.22996	12.8124	0.0029521	0.0505069	no
WBGene00018594	aman-3	1.5037	2.59212	12.8119	0.00295252	0.0505069	no
WBGene00008047	lact-7	1.4462	0.298576	12.796	0.00296568	0.0506785	no
WBGene00019622	K10C2.7	2.13135	2.12281	12.7938	0.00296747	0.0506785	no
WBGene00016605	C43E11.5	2.45079	-0.306218	12.7744	0.00298363	0.0509122	no
WBGene00007151		-6.50992	-2.76041	13.6241	0.00299587	0.0510373	no
WBGene00017785	F25E5.4	1.26242	1.89576	12.7574	0.00299792	0.0510373	no
WBGene00018146	F37C4.6	0.998714	3.51719	12.7551	0.00299983	0.0510373	no
WBGene00015938	anat-1	-0.742494	7.30687	12.7538	0.00300088	0.0510373	no
WBGene00002063	ife-5	0.94261	4.2822	12.7433	0.00300976	0.0511461	no
WBGene00015081	B0244.6	1.49669	0.810315	12.7403	0.0030123	0.051147	no
WBGene00012798	Y43F4A.3	4.87988	-0.498581	12.7273	0.00302324	0.0512823	no
WBGene00077519	T27C10.8	2.37681	-0.754836	12.725	0.00302526	0.0512823	no
WBGene00015348	C02F5.5	3.08904	0.0815126	12.707	0.00304057	0.0514499	no
WBGene00001208	egl-44	0.816639	4.43749	12.7067	0.00304081	0.0514499	no
WBGene00022389	pde-6	0.974449	3.68618	12.7017	0.00304506	0.0514499	no
WBGene00022634	ZC581.7	1.9625	-0.904374	12.7016	0.00304514	0.0514499	no
WBGene00015913	C17F4.7	0.845251	10.0057	12.6986	0.00304772	0.0514511	no
WBGene00000118	alh-12	0.639142	5.22165	12.689	0.00305594	0.0515477	no
WBGene00017970	F32A5.4	0.747875	4.98706	12.6855	0.00305895	0.0515562	no
WBGene00005649	srp-8	1.32717	1.34828	12.6622	0.00307901	0.0518433	no
WBGene00017718	F22F4.5	1.42918	1.40767	12.6599	0.00308102	0.0518433	no
WBGene00020509	hex-1	0.953066	4.74569	12.6494	0.00309016	0.0519545	no
WBGene00023483	Y75B8A.39	3.34268	0.92254	12.6429	0.00309579	0.0519791	no
WBGene00019434	nmtn-1	1.29133	2.13937	12.6406	0.0030978	0.0519791	no
WBGene00018328	F42A6.6	-0.661715	4.7976	12.639	0.0030992	0.0519791	no
WBGene00015650	pkg-2	0.734422	5.49412	12.6302	0.00310689	0.0520639	no
WBGene00017781	F25E2.3	1.05941	2.3835	12.6274	0.00310931	0.0520639	no
WBGene00012910	Y46G5A.20	1.60112	2.60235	12.5949	0.00313794	0.052455	no
WBGene00021795	Y52E8A.2	-0.911093	5.93364	12.5931	0.00313951	0.052455	no
WBGene00007751	C26G2.2	1.79173	2.09324	12.5922	0.00314031	0.052455	no
WBGene00001330	eps-8	0.845683	5.37024	12.5862	0.00314562	0.0525009	no
WBGene00017923	F29B9.8	0.809768	3.96361	12.576	0.00315467	0.0525679	no
WBGene00016462	C35E7.10	2.28557	-0.699191	12.5749	0.00315564	0.0525679	no
WBGene00007913	cyp-36A1	1.81277	3.04357	12.5711	0.00315909	0.0525679	no
WBGene00022791	ZK686.1	-1.29495	6.88082	12.5676	0.00316219	0.0525679	no
WBGene00020732	T23E7.2	0.945228	5.99491	12.5653	0.00316424	0.0525679	no
WBGene00016921	C54F6.3	6.32905	-2.89081	13.4037	0.0031665	0.0525679	no
WBGene00014164	lact-2	1.64781	5.09412	12.5616	0.00316751	0.0525679	no
WBGene00019030	exc-6	0.913436	2.52806	12.5398	0.00318712	0.0528507	no
WBGene00009287	psf-2	-0.747503	5.95716	12.5325	0.0031937	0.0529172	no
WBGene00000881	cyn-5	0.773214	8.37887	12.5242	0.00320115	0.0529979	no
WBGene00001918	his-44	1.54573	0.253671	12.5143	0.00321014	0.053104	no
WBGene00001920	his-46	-1.17958	2.55895	12.5054	0.00321822	0.053195	no
WBGene00020480	ssup-72	-0.708962	5.38396	12.4988	0.00322426	0.053252	no
WBGene00009964	fip-6	2.32609	1.45695	12.4863	0.00323574	0.0533988	no
WBGene00009824	gpdh-1	1.91448	2.97872	12.4701	0.00325062	0.0535629	no
WBGene00016064	acd-1	3.01051	-0.0354769	12.4698	0.00325089	0.0535629	no
WBGene00022162	Y71G12B.27	3.79429	-1.17002	12.4592	0.00326064	0.0536754	no
WBGene00021072	W07B8.4	4.00812	-0.549314	12.4567	0.00326293	0.0536754	no
WBGene00004976	spe-41	1.5341	3.40724	12.445	0.00327379	0.0538109	no
WBGene00022470	mrpl-19	-0.663497	5.73311	12.4367	0.00328149	0.0538832	no
WBGene00007221	cpna-3	-0.648909	7.14641	12.4347	0.00328342	0.0538832	no
WBGene00004438	rpl-25.1	0.79346	7.04348	12.4309	0.00328697	0.0538985	no
WBGene00020315	T07E3.4	0.850886	4.39525	12.4232	0.00329417	0.0539735	no
WBGene00017905	F28F5.6	1.27321	2.29522	12.4157	0.00330112	0.0540016	no
WBGene00019730	asns-2	1.33705	4.77883	12.4157	0.00330114	0.0540016	no
WBGene00017082	DC2.5	0.979184	3.11698	12.4053	0.00331089	0.0540898	no
WBGene00009513	sfxn-1.2	7.4847	-1.91133	13.2267	0.00331178	0.0540898	no
WBGene00020784	tat-4	0.727853	4.74975	12.3992	0.00331664	0.0540972	no
WBGene00018359	F42G8.8	4.11517	-1.04795	12.3983	0.00331749	0.0540972	no
WBGene00013560	zip-12	0.87134	3.31934	12.3813	0.00333358	0.0542549	no
WBGene00002217	klp-4	1.14316	4.33916	12.3753	0.00333931	0.0542549	no
WBGene00002220	gcc-1	0.994549	3.93413	12.375	0.00333953	0.0542549	no
WBGene00000656	col-80	1.48602	7.78465	12.3747	0.00333987	0.0542549	no
WBGene00014239	ZK1225.5	7.56406	-2.76533	14.4553	0.00334034	0.0542549	no
WBGene00017423	F13C5.2	0.723462	4.55946	12.3699	0.00334438	0.0542775	no
WBGene00020600	trd-1	-0.584286	6.17578	12.3612	0.00335272	0.05437	no
WBGene00269433	T16G12.12	1.40211	1.03835	12.3578	0.00335594	0.0543795	no
WBGene00007833	oac-6	2.07463	3.35504	12.3536	0.00335997	0.0543953	no
WBGene00011918	T22C1.8	4.39723	-0.645141	12.3513	0.00336221	0.0543953	no
WBGene00007620	ocrl-1	-0.706005	7.00333	12.3419	0.00337118	0.0544548	no
WBGene00007461		7.4899	-2.68864	13.1569	0.00337118	0.0544548	no
WBGene00015028	B0207.5	2.24503	0.411602	12.3334	0.00337938	0.0544744	no
WBGene00022327	fbxa-15	1.81981	-0.427266	12.3326	0.00338016	0.0544744	no
WBGene00012622	Y38H6C.9	1.8527	0.391664	12.3324	0.00338033	0.0544744	no
WBGene00206388	K10C2.14	2.15027	0.90415	12.3168	0.00339536	0.0546317	no
WBGene00012605	Y38F1A.1	1.45681	0.528183	12.3168	0.0033954	0.0546317	no
WBGene00021368	best-20	1.08139	2.78709	12.3105	0.00340147	0.0546542	no
WBGene00044773	C08A9.10	1.49754	5.02624	12.3099	0.00340211	0.0546542	no
WBGene00001770	gst-22	1.15713	3.6308	12.3008	0.00341096	0.0547227	no
WBGene00015479	wht-1	1.63125	2.00084	12.2999	0.00341184	0.0547227	no
WBGene00012761	Y41C4A.18	7.15795	-2.97581	13.1071	0.00341435	0.0547227	no
WBGene00006820	unc-89	0.990894	5.78518	12.2754	0.00343576	0.0549631	no
WBGene00002065	iff-2	0.786751	6.82091	12.2732	0.00343787	0.0549631	no
WBGene00021493	Y40B10A.9	0.816398	2.8039	12.2725	0.00343861	0.0549631	no
WBGene00014051	spv-1	0.805844	3.57668	12.2685	0.00344257	0.0549631	no
WBGene00018585	F48A11.4	-0.566958	6.05103	12.2683	0.00344271	0.0549631	no
WBGene00007309	C04G2.10	1.00452	1.88558	12.2655	0.00344548	0.0549647	no
WBGene00021731	Y49G5A.1	4.88713	-1.404	12.2583	0.00345261	0.0550358	no
WBGene00018467	sdpn-1	0.848987	3.86126	12.2523	0.00345847	0.0550835	no
WBGene00007868	C32H11.5	-2.351	0.0995687	12.2494	0.00346139	0.0550835	no
WBGene00006999	zyx-1	0.73202	6.07964	12.2471	0.00346363	0.0550835	no
WBGene00011935	scrm-1	0.778966	3.80984	12.2254	0.00348521	0.0553374	no
WBGene00019294	K02A6.3	0.845016	3.26102	12.2229	0.0034877	0.0553374	no
WBGene00001478	fmo-3	1.62336	2.02939	12.2215	0.00348909	0.0553374	no
WBGene00010265	F58G1.3	2.88625	-0.694436	12.2144	0.00349622	0.0553374	no
WBGene00017518	F16G10.3	-9.35815	-1.41246	14.247	0.00349639	0.0553374	no
WBGene00003092	lys-3	3.17996	2.37885	12.491	0.00349986	0.0553374	no
WBGene00019644	cpt-4	1.13319	3.70829	12.2106	0.00350007	0.0553374	no
WBGene00009981	F53F1.3	-0.881034	4.57073	12.2095	0.00350111	0.0553374	no
WBGene00011596	T07G12.5	2.09582	-0.451725	12.1973	0.00351339	0.0554889	no
WBGene00000247	bec-1	-0.637566	6.10313	12.1775	0.00353338	0.0557618	no
WBGene00019337	K02F6.3	1.8819	-0.319308	12.1747	0.00353626	0.0557645	no
WBGene00009397	clec-66	1.36	3.88138	12.1709	0.00354009	0.0557821	no
WBGene00006539	tbb-6	3.72218	4.67481	13.6232	0.00354983	0.0558929	no
WBGene00000647	col-71	1.51067	1.23774	12.1535	0.00355789	0.0559769	no
WBGene00019546	glct-6	1.25497	3.14457	12.1442	0.00356738	0.0560834	no
WBGene00014005		1.93506	-0.489933	12.1221	0.00359013	0.056398	no
WBGene00016920	C54E4.5	1.05023	2.55139	12.1146	0.00359781	0.0564755	no
WBGene00013296	Y57G11B.3	3.93286	-1.26208	12.1091	0.00360353	0.0564873	no
WBGene00021579	clec-73	4.52916	-0.345813	12.1048	0.00360799	0.0564873	no
WBGene00004875	smd-1	1.19031	6.06512	12.1034	0.0036095	0.0564873	no
WBGene00012795	Y43E12A.3	-0.674771	4.7453	12.1033	0.00360954	0.0564873	no
WBGene00000528	clh-1	0.968155	3.831	12.0963	0.00361683	0.0565496	no
WBGene00003442	msp-49	4.13168	1.78492	12.5099	0.00361902	0.0565496	no
WBGene00002189	kin-1	0.866134	4.93723	12.0901	0.00362333	0.056574	no
WBGene00013964	nlp-73	1.00222	2.86158	12.0791	0.0036348	0.05671	no
WBGene00013785	nep-23	7.63192	-2.89197	12.8599	0.00363835	0.0567224	no
WBGene00012786	Y43C5B.3	1.563	0.619098	12.0577	0.00365726	0.0569741	no
WBGene00000051	acr-12	1.44958	1.3725	12.051	0.0036644	0.0570068	no
WBGene00012720	Y39E4B.11	2.70677	0.416323	12.0505	0.0036649	0.0570068	no
WBGene00021668		7.23828	-2.49433	12.8252	0.00367113	0.0570473	no
WBGene00020849	nhr-225	1.44026	0.305743	12.0412	0.00367478	0.0570473	no
WBGene00007813	jmjd-3.3	1.3273	0.796691	12.0402	0.00367584	0.0570473	no
WBGene00016382	C33H5.16	6.96613	-2.72512	12.8164	0.00367954	0.0570473	no
WBGene00000733	col-160	1.19079	7.53514	12.0333	0.00368311	0.0570473	no
WBGene00014672		1.79757	1.98579	12.0324	0.00368414	0.0570473	no
WBGene00003671	nhr-81	5.3371	-1.07795	12.0283	0.00368845	0.0570711	no
WBGene00000961	dgn-1	0.805738	4.22168	12.0254	0.00369156	0.0570764	no
WBGene00007521	C11E4.7	1.2432	2.41519	12.0211	0.00369614	0.0571042	no
WBGene00001392	far-8	0.793928	5.31107	12.0173	0.00370022	0.0571245	no
WBGene00003934	pat-10	0.700137	9.69146	11.9895	0.00373	0.0575409	no
WBGene00007327	C05C9.3	1.55371	1.31817	11.9801	0.0037402	0.0576551	no
WBGene00000138	amx-2	1.07512	2.41915	11.9735	0.00374735	0.0577221	no
WBGene00004825	skr-19	0.927189	2.98171	11.9678	0.00375356	0.0577745	no
WBGene00003511	mxl-3	0.775298	4.70355	11.9608	0.0037611	0.0577896	no
WBGene00004321	rcan-1	0.943802	3.42364	11.96	0.00376197	0.0577896	no
WBGene00017902	F28E10.4	6.58978	-2.7118	12.7287	0.00376425	0.0577896	no
WBGene00000516	cki-1	0.855057	2.72889	11.9566	0.00376577	0.0577896	no
WBGene00000713	col-140	1.2595	9.18608	11.9508	0.00377205	0.0578101	no
WBGene00019744	M02H5.8	1.373	5.00175	11.9476	0.00377551	0.0578101	no
WBGene00004808	skr-2	-0.700317	7.5507	11.9455	0.00377784	0.0578101	no
WBGene00022363	Y92H12BL.1	-0.576072	5.69987	11.9442	0.00377925	0.0578101	no
WBGene00019166	tat-2	1.11338	2.7205	11.9425	0.00378115	0.0578101	no
WBGene00004041	plg-1	-0.687192	4.80007	11.9336	0.0037909	0.057916	no
WBGene00000968	dhs-4	1.42255	1.64282	11.9245	0.00380096	0.0579902	no
WBGene00012247	W04E12.2	-1.35174	1.86959	11.9221	0.00380354	0.0579902	no
WBGene00017795	F25F8.1	1.25309	2.47934	11.9215	0.00380421	0.0579902	no
WBGene00002982	lgg-3	-0.676629	5.56586	11.9172	0.00380895	0.0580195	no
WBGene00019208		1.81724	2.07369	11.9124	0.00381424	0.0580572	no
WBGene00019081	F59A3.8	4.94496	-1.44571	11.9022	0.0038256	0.0581823	no
WBGene00011017	R04F11.5	-1.04011	5.86372	11.8999	0.00382812	0.0581823	no
WBGene00009605	F40G12.10	2.91851	-1.21003	11.8942	0.00383454	0.0582369	no
WBGene00003617	nhr-18	0.977143	2.15869	11.8863	0.0038433	0.0583268	no
WBGene00016506	abhd-5.1	1.07442	2.18896	11.8708	0.00386063	0.0585051	no
WBGene00008498	F01D5.8	1.35451	2.31446	11.8707	0.00386073	0.0585051	no
WBGene00017910	F28H1.5	6.87068	-3.07548	12.6152	0.00387724	0.058712	no
WBGene00023498	lin-15A	1.12552	4.91321	11.8486	0.00388568	0.0587967	no
WBGene00001438	fkh-6	1.2816	1.22586	11.8446	0.00389019	0.0588216	no
WBGene00006411	octr-1	1.36147	0.464909	11.8161	0.00392254	0.0592672	no
WBGene00019748	atg-2	1.03312	5.21531	11.8121	0.00392712	0.0592928	no
WBGene00015429	sor-3	0.843126	4.3124	11.8054	0.00393485	0.059366	no
WBGene00013197	ttm-5	1.24044	3.84895	11.7968	0.00394471	0.0594711	no
WBGene00012527	set-22	-0.611883	6.15853	11.794	0.0039479	0.0594758	no
WBGene00077582	F14H8.8	6.44225	-3.14311	12.5274	0.0039674	0.0595593	no
WBGene00000698	col-124	1.61791	8.24368	11.7742	0.00397087	0.0595593	no
WBGene00021055		0.866899	3.38472	11.7703	0.0039753	0.0595593	no
WBGene00019062	F58F12.2	5.34768	-2.64724	11.7703	0.00397539	0.0595593	no
WBGene00000776	cpl-1	1.09314	9.87151	11.7701	0.00397563	0.0595593	no
WBGene00006436	ttn-1	0.833321	4.86638	11.7695	0.00397628	0.0595593	no
WBGene00001202	egl-36	1.20243	0.816952	11.7667	0.00397955	0.0595593	no
WBGene00001603	gln-2	4.36145	-0.124265	11.7647	0.00398183	0.0595593	no
WBGene00012915	lgc-35	1.53213	0.182821	11.7645	0.0039821	0.0595593	no
WBGene00007887	gadr-2	-1.43529	0.85161	11.7642	0.00398239	0.0595593	no
WBGene00021873	clec-82	3.42632	-1.99142	11.7571	0.00399075	0.0595866	no
WBGene00019376	lipl-4	1.94359	-0.895377	11.7559	0.00399211	0.0595866	no
WBGene00008091	C44F1.1	1.4647	2.38035	11.7552	0.0039929	0.0595866	no
WBGene00000116	alh-10	1.0909	3.36239	11.7496	0.0039994	0.0596056	no
WBGene00006779	unc-43	0.864668	5.75696	11.7492	0.00399997	0.0596056	no
WBGene00219723	linc-135	6.99845	-3.21804	13.6402	0.00400352	0.0596154	no
WBGene00000751	col-178	0.954389	8.77679	11.7424	0.00400788	0.0596341	no
WBGene00000179	aqp-11	0.695115	4.76706	11.7401	0.00401058	0.0596341	no
WBGene00022219		1.51851	3.32744	11.7171	0.00403769	0.0599576	no
WBGene00043051	C29E4.13	-0.614629	5.69158	11.7151	0.00404003	0.0599576	no
WBGene00017542	F17E9.5	4.76247	1.3106	12.1277	0.00404107	0.0599576	no
WBGene00013242	Y56A3A.30	1.02061	2.74423	11.6972	0.00406129	0.0602142	no
WBGene00006789	unc-54	1.16576	8.94208	11.6822	0.00407915	0.0604355	no
WBGene00017146	EGAP1.1	2.16318	-0.445583	11.6701	0.00409358	0.0606055	no
WBGene00044349	Y71G12B.32	2.43538	-0.846916	11.6624	0.00410292	0.0606959	no
WBGene00000022	abt-4	1.43021	4.73711	11.6602	0.00410558	0.0606959	no
WBGene00020139	eppl-1	0.884429	4.8353	11.6538	0.00411328	0.0607325	no
WBGene00009070	F23A7.5	2.55355	-0.509166	11.6532	0.00411396	0.0607325	no
WBGene00012530	Y32F6A.5	0.687302	7.15176	11.6327	0.00413875	0.0610547	no
WBGene00019237	wdr-62	0.716049	4.65009	11.625	0.00414822	0.0611506	no
WBGene00015634	C09D4.3	2.279	0.0914052	11.62	0.00415421	0.0611951	no
WBGene00008735	F13D2.1	0.8114	3.3192	11.6076	0.00416941	0.061375	no
WBGene00010128	F55G11.8	1.49718	3.16325	11.5964	0.00418323	0.0615284	no
WBGene00017302	F09F7.5	1.22743	3.07238	11.5901	0.00419101	0.0615284	no
WBGene00000545	clp-4	1.25436	5.16571	11.589	0.00419226	0.0615284	no
WBGene00015167	B0403.3	1.29086	3.24838	11.5871	0.00419471	0.0615284	no
WBGene00012589	nspe-4	1.34963	0.844282	11.5855	0.0041966	0.0615284	no
WBGene00013453	fbxa-83	-1.21095	3.51133	11.5846	0.00419777	0.0615284	no
WBGene00021632	Y47D9A.5	7.10898	-3.37528	13.4193	0.00420975	0.0616601	no
WBGene00016453	vet-2	-0.824006	3.63101	11.5641	0.0042231	0.0618117	no
WBGene00021260	Y22D7AR.6	0.953147	2.36015	11.5581	0.00423062	0.0618527	no
WBGene00000149	apl-1	0.892365	6.25079	11.5571	0.00423191	0.0618527	no
WBGene00021370	nape-2	1.01725	3.30305	11.5482	0.00424304	0.0619712	no
WBGene00011462	vap-2	1.42417	0.169144	11.5419	0.00425088	0.0620417	no
WBGene00014954		1.33617	4.35747	11.536	0.00425825	0.0621053	no
WBGene00013762	Y113G7B.12	1.00405	2.13464	11.5251	0.00427199	0.0622212	no
WBGene00015823	C16B8.3	1.28625	5.01637	11.5248	0.00427244	0.0622212	no
WBGene00012947	Y47H9C.1	4.29382	1.13952	11.855	0.00427527	0.0622212	no
WBGene00018966	F56D2.5	1.23632	2.38693	11.5187	0.00428007	0.062247	no
WBGene00003000	lin-11	1.07944	1.69077	11.5131	0.00428722	0.062307	no
WBGene00012357	W09D6.4	3.38011	-0.926741	11.5084	0.00429309	0.0623482	no
WBGene00020840	spch-3	5.53484	1.71601	12.4272	0.00430003	0.062405	no
WBGene00018667	bath-7	-0.927307	3.20822	11.4927	0.00431301	0.0625493	no
WBGene00007400	bud-31	-0.708589	6.57073	11.4886	0.00431824	0.0625498	no
WBGene00044337	nspc-2	1.28054	3.60978	11.488	0.00431912	0.0625498	no
WBGene00015820	C16A11.7	2.72313	-0.97155	11.4801	0.00432919	0.0626514	no
WBGene00014081	ipmk-1	0.784129	3.13267	11.4742	0.00433675	0.0627107	no
WBGene00003457	msp-64	3.28783	1.37093	11.6101	0.00433991	0.0627107	no
WBGene00021792		7.37975	-1.32824	12.1857	0.00434242	0.0627107	no
WBGene00044177	C30G7.3	4.10999	-0.439736	11.4571	0.00435875	0.0628599	no
WBGene00004735	sbp-1	1.24614	4.3643	11.4547	0.00436187	0.0628599	no
WBGene00019575		6.95116	-2.74627	12.1672	0.00436393	0.0628599	no
WBGene00007448	C08F8.6	2.98998	-0.714631	11.4505	0.00436724	0.0628599	no
WBGene00005025	sqv-7	-0.947799	7.05486	11.4499	0.00436803	0.0628599	no
WBGene00016260	rege-1	0.960327	3.48875	11.4454	0.00437378	0.0628833	no
WBGene00004922	snt-2	1.34778	4.96276	11.4436	0.00437616	0.0628833	no
WBGene00001852	hil-1	0.900284	2.70562	11.441	0.00437958	0.0628833	no
WBGene00004857	sma-3	1.09386	2.51298	11.4392	0.00438188	0.0628833	no
WBGene00001941	his-67	-1.15171	2.79266	11.4344	0.00438806	0.0628955	no
WBGene00017510	nhr-178	1.62643	-0.00135283	11.4338	0.00438884	0.0628955	no
WBGene00016450	clec-5	0.897431	4.007	11.4298	0.00439407	0.0629267	no
WBGene00194713	F19B10.13	2.22181	2.45041	11.4241	0.00440157	0.0629902	no
WBGene00194703	F26B1.8	3.91121	1.20343	11.6687	0.0044076	0.0630327	no
WBGene00010147	F56D5.2	6.83328	-3.18725	12.1231	0.00441556	0.0631026	no
WBGene00007331	pho-11	1.21286	6.71741	11.4094	0.0044208	0.0631337	no
WBGene00045401	eol-1	1.94571	0.00616542	11.3988	0.0044347	0.0632883	no
WBGene00016677	C45G9.6	1.01023	4.33013	11.3889	0.0044477	0.0634215	no
WBGene00018990	klf-1	1.50608	3.26744	11.3869	0.00445033	0.0634215	no
WBGene00015956	C18B2.5	0.774584	5.26719	11.3847	0.00445328	0.0634215	no
WBGene00021950	cutl-26	1.01725	2.76384	11.3729	0.00446895	0.0636007	no
WBGene00017574	pxmp-4	0.82412	3.48847	11.3644	0.00448015	0.063716	no
WBGene00007538	C12D8.9	6.86867	-3.25596	13.1456	0.00448326	0.0637162	no
WBGene00018852		0.843938	3.81181	11.356	0.0044914	0.0637532	no
WBGene00007320	C05B5.2	3.68924	0.390187	11.3555	0.00449206	0.0637532	no
WBGene00002264	lec-1	0.785976	8.01488	11.3491	0.00450059	0.0638302	no
WBGene00008912	F17C8.7	1.62238	-0.260687	11.3392	0.00451391	0.0639751	no
WBGene00015590	bath-15	-0.889148	5.69057	11.3344	0.00452033	0.0640219	no
WBGene00003653	nhr-63	1.50388	1.40396	11.3308	0.00452526	0.0640227	no
WBGene00013888	nspa-3	3.1651	-1.55124	11.3298	0.00452661	0.0640227	no
WBGene00019789		0.952442	3.25923	11.3212	0.00453812	0.0641414	no
WBGene00018106	F36H5.8	6.6117	-2.778	12.0123	0.00454857	0.064245	no
WBGene00016675	C45G9.4	8.14113	-2.05359	11.9952	0.00456958	0.0643485	no
WBGene00003408	mrp-2	0.917406	3.32178	11.2973	0.00457061	0.0643485	no
WBGene00016294	C31H2.4	0.995983	1.98916	11.2966	0.00457156	0.0643485	no
WBGene00016782	phat-3	1.21353	2.78077	11.2905	0.00457987	0.0643485	no
WBGene00019169		8.00597	-2.74198	11.9835	0.00458398	0.0643485	no
WBGene00015122	B0302.5	1.09937	3.46768	11.2866	0.00458521	0.0643485	no
WBGene00019479	K07C11.7	1.02774	5.40999	11.2842	0.00458852	0.0643485	no
WBGene00015849	C16C8.11	-0.736284	4.31168	11.2839	0.00458893	0.0643485	no
WBGene00020841	T27A3.5	3.16497	-0.816306	11.2821	0.00459131	0.0643485	no
WBGene00020435	T11F8.4	6.91932	-2.12385	11.9744	0.00459512	0.0643485	no
WBGene00011300	R107.5	-0.717252	7.58404	11.2793	0.00459524	0.0643485	no
WBGene00000950	deg-1	1.19964	0.814396	11.2775	0.0045977	0.0643485	no
WBGene00010825	M01G12.14	1.51413	0.66228	11.2761	0.00459964	0.0643485	no
WBGene00011018	R05A10.1	-1.74699	1.16338	11.276	0.00459968	0.0643485	no
WBGene00011894	ttr-23	1.31668	2.03701	11.2737	0.00460284	0.0643491	no
WBGene00012945	Y47H9A.1	-8.67106	-1.96844	11.9649	0.00460695	0.0643629	no
WBGene00019204	H14N18.4	0.958727	2.888	11.2594	0.00462249	0.0645361	no
WBGene00013033	Y49E10.10	4.36715	-1.55471	11.2566	0.00462641	0.064547	no
WBGene00009226	cyp-37B1	3.77512	1.05382	11.4559	0.00463285	0.0645657	no
WBGene00010935	M163.1	0.989728	2.69809	11.2497	0.00463594	0.0645657	no
WBGene00235181	F35E12.13	6.39603	-3.06157	11.9406	0.00463716	0.0645657	no
WBGene00015933	C17H12.8	1.34872	6.71947	11.2341	0.00465766	0.0648074	no
WBGene00012637	Y38H8A.3	3.75277	-0.237068	11.2211	0.00467582	0.0649593	no
WBGene00014761	F46A8.11	1.72233	0.213551	11.2198	0.00467755	0.0649593	no
WBGene00001048	dnj-30	-0.771181	6.2553	11.2181	0.00468	0.0649593	no
WBGene00011904	hlb-1	0.759579	4.43531	11.2172	0.00468121	0.0649593	no
WBGene00021580	clec-174	5.08006	0.196362	11.455	0.00468619	0.0649846	no
WBGene00021128	W10C8.5	0.82657	5.05183	11.2088	0.00469295	0.0650012	no
WBGene00001079	dpy-20	-2.5072	-0.70365	11.2055	0.00469759	0.0650012	no
WBGene00007235	ahsa-1	-0.660786	8.52258	11.205	0.0046984	0.0650012	no
WBGene00018143	oac-23	7.14076	-2.40109	11.887	0.00470473	0.0650012	no
WBGene00003593	nfm-1	0.677664	4.59227	11.1994	0.00470626	0.0650012	no
WBGene00022708	ZK354.7	2.35495	-0.974356	11.1993	0.00470634	0.0650012	no
WBGene00004508	rrf-1	-0.537237	6.14197	11.1956	0.00471157	0.0650297	no
WBGene00021118	clec-125	2.08697	-0.769038	11.192	0.00471671	0.0650571	no
WBGene00020451	fbxa-11	1.27949	2.29798	11.1891	0.00472073	0.0650689	no
WBGene00011364	cest-1.2	1.42414	2.41736	11.1854	0.00472597	0.0650975	no
WBGene00003124	mai-1	1.05373	3.19599	11.1829	0.00472948	0.0651023	no
WBGene00011182	R09H10.5	0.939779	5.56674	11.1761	0.00473912	0.0651535	no
WBGene00019655	K11G9.5	1.69404	1.21334	11.1757	0.00473976	0.0651535	no
WBGene00000665	col-90	-1.7586	2.82898	11.1736	0.0047427	0.0651535	no
WBGene00009488	oac-20	2.39757	4.05941	11.4814	0.00475074	0.0652205	no
WBGene00008541	F07A5.2	2.15618	0.850372	11.1616	0.00475985	0.06523	no
WBGene00006996	zyg-11	-0.601729	7.90607	11.1609	0.00476087	0.06523	no
WBGene00011269	sbsp-1	1.16045	1.86746	11.1608	0.00476095	0.06523	no
WBGene00018085	ttr-20	1.46829	1.8626	11.1537	0.00477109	0.0653041	no
WBGene00009149	F26D2.10	4.47287	-2.01972	11.1518	0.00477387	0.0653041	no
WBGene00018203	F39F10.3	-0.879875	2.60304	11.1492	0.00477755	0.0653041	no
WBGene00010719	K09E4.1	2.05697	0.0238208	11.1452	0.00478328	0.0653041	no
WBGene00006814	unc-82	0.798291	4.22294	11.1438	0.00478531	0.0653041	no
WBGene00016826	C50E10.2	7.18949	-3.03694	11.8241	0.00478539	0.0653041	no
WBGene00023407	cex-1	1.0653	3.90474	11.1409	0.00478954	0.0653154	no
WBGene00010755	vglu-2	0.96845	3.34137	11.1381	0.00479353	0.0653154	no
WBGene00003928	pas-7	-0.682418	8.21129	11.1366	0.00479574	0.0653154	no
WBGene00018869	rfip-1	1.08818	4.36497	11.1333	0.00480038	0.0653353	no
WBGene00021878	Y54G2A.13	2.97437	-0.855508	11.1283	0.00480761	0.0653398	no
WBGene00000063	act-1	0.907994	9.34785	11.1283	0.0048077	0.0653398	no
WBGene00002999	lin-10	0.689152	4.70522	11.1243	0.00481338	0.0653398	no
WBGene00001890	his-16	1.7674	-0.359856	11.1243	0.00481341	0.0653398	no
WBGene00009470	F36D3.4	3.44355	-0.151273	11.1183	0.00482212	0.0653693	no
WBGene00010612	K07A1.5	4.31411	-0.889966	11.1173	0.00482361	0.0653693	no
WBGene00006923	vhp-1	1.28593	5.17301	11.1162	0.00482511	0.0653693	no
WBGene00017647	F20H11.4	1.53031	0.339953	11.1126	0.0048304	0.0653979	no
WBGene00006970	zag-1	1.0913	2.45687	11.1066	0.00483914	0.0654731	no
WBGene00010451	K01A11.3	2.3132	0.498938	11.1001	0.00484854	0.0655382	no
WBGene00009058	F22E12.1	0.810098	3.34998	11.0948	0.00485634	0.0655382	no
WBGene00015931	C17H12.5	2.32813	-1.04631	11.0941	0.00485736	0.0655382	no
WBGene00007977	gska-3	2.01323	-0.207567	11.0926	0.00485953	0.0655382	no
WBGene00015046	nlp-34	2.3146	1.94784	11.0924	0.00485987	0.0655382	no
WBGene00269425	C49G7.13	4.26119	-1.81526	11.0833	0.00487314	0.0656741	no
WBGene00020611	txt-11	3.26666	-0.578039	11.0772	0.00488206	0.0657512	no
WBGene00022467	Y119C1B.1	4.80081	-2.10224	11.0712	0.00489093	0.0658277	no
WBGene00000609	col-20	1.37134	9.06938	11.0664	0.004898	0.0658797	no
WBGene00009621	fipr-21	0.622554	5.06298	11.0628	0.00490326	0.0659041	no
WBGene00195006	C35B1.9	9.73498	-1.5121	14.8106	0.00491039	0.0659041	no
WBGene00003423	msi-1	0.936265	4.9728	11.0566	0.00491241	0.0659041	no
WBGene00009895	scl-2	1.93595	4.22306	11.1862	0.00491262	0.0659041	no
WBGene00012296	spe-46	2.23055	-0.384629	11.0503	0.00492186	0.065985	no
WBGene00007478	C09F9.1	6.91193	-2.89686	12.7419	0.00492683	0.0660086	no
WBGene00005526	sri-14	8.51817	-2.00053	11.7048	0.00494303	0.0661758	no
WBGene00000958	dgk-1	1.0403	2.02166	11.0339	0.00494623	0.0661758	no
WBGene00044253	M117.6	-1.64432	2.40125	11.032	0.00494896	0.0661758	no
WBGene00016799	C50C3.1	-0.633658	5.69448	11.0263	0.00495749	0.0662158	no
WBGene00019579	oac-57	1.69239	2.77199	11.0257	0.00495838	0.0662158	no
WBGene00010843	M03C11.6	-0.686143	3.52819	11.0171	0.00497129	0.0663451	no
WBGene00009093	F23H12.3	0.959403	2.80116	11.0021	0.00499389	0.0665682	no
WBGene00015519	doxa-1	1.60474	1.68337	11.0017	0.00499447	0.0665682	no
WBGene00003706	nhr-116	1.5565	0.45252	10.9982	0.00499978	0.0665958	no
WBGene00021319	Y34B4A.2	0.672612	4.35742	10.9886	0.00501423	0.0667451	no
WBGene00001190	egl-23	1.19152	1.20771	10.9856	0.00501891	0.0667493	no
WBGene00008099	C44H9.4	1.02075	2.7651	10.9828	0.00502307	0.0667493	no
WBGene00014141	ZK899.2	0.710595	4.93423	10.982	0.00502428	0.0667493	no
WBGene00017772	clec-1	0.753218	6.46628	10.9797	0.00502787	0.0667539	no
WBGene00014021	svop-1	0.975358	2.502	10.9768	0.00503225	0.066769	no
WBGene00016489	fubl-3	0.831746	5.12518	10.9733	0.00503758	0.0667966	no
WBGene00006771	tln-1	0.957427	5.95641	10.9702	0.00504227	0.0668158	no
WBGene00011190	swt-6	1.78892	4.64692	11.0809	0.0050482	0.06684	no
WBGene00013301	Y57G11C.3	-0.550189	6.2283	10.9648	0.0050506	0.06684	no
WBGene00021650	Y47G6A.26	5.02186	-1.40686	10.9595	0.00505857	0.0668954	no
WBGene00018327	F42A6.5	-7.14081	-3.25849	11.6164	0.00506371	0.0668954	no
WBGene00015191	B0432.10	-0.876135	5.11595	10.9556	0.00506453	0.0668954	no
WBGene00009016	F21D9.2	2.17496	-0.885718	10.9359	0.00509494	0.0672539	no
WBGene00219669	anr-28	3.51834	-1.43087	10.9336	0.00509851	0.0672578	no
WBGene00011712	T11F9.10	1.60236	-0.368828	10.9275	0.00510794	0.0673391	no
WBGene00010659	K08D8.5	2.19372	3.71741	11.1188	0.00511159	0.0673441	no
WBGene00007979	imp-1	-0.654209	8.23703	10.9191	0.00512093	0.067424	no
WBGene00022618	ZC477.3	-0.732308	6.95779	10.9167	0.00512469	0.0674304	no
WBGene00018449		9.6888	-1.51813	12.6305	0.00513468	0.0675186	no
WBGene00020341	T08B1.4	1.02576	2.19744	10.9009	0.00514926	0.0676671	no
WBGene00015815	C16A11.2	-0.593559	6.32998	10.8983	0.00515326	0.0676764	no
WBGene00010867	ifbp-1	1.17011	3.61776	10.8862	0.00517235	0.0678838	no
WBGene00015926	C17H11.6	0.821029	4.41424	10.8806	0.00518115	0.0679327	no
WBGene00019816	nhr-204	1.12548	1.31479	10.8784	0.0051846	0.0679327	no
WBGene00010786	K12D12.4	2.09459	-0.116964	10.8775	0.00518598	0.0679327	no
WBGene00022857	ZK1127.12	-1.14865	4.74005	10.8724	0.00519395	0.0679938	no
WBGene00017055	D2062.1	6.96985	-2.82401	11.5185	0.00520151	0.0680176	no
WBGene00013433	Y66D12A.7	-0.9159	4.27773	10.8671	0.00520238	0.0680176	no
WBGene00018036	F35C8.5	0.821044	4.43865	10.8541	0.00522303	0.0682365	no
WBGene00004354	rgs-11	-0.706981	4.73524	10.8524	0.00522575	0.0682365	no
WBGene00014221	eif-2Balpha	-0.581799	5.88608	10.8416	0.00524295	0.0684176	no
WBGene00013087	Y51B9A.5	4.79224	-1.77501	10.8382	0.00524832	0.0684443	no
WBGene00011812	T16H12.2	-1.33834	2.23725	10.8281	0.0052645	0.0686119	no
WBGene00019254	H31G24.3	-0.70374	4.50741	10.8174	0.00528165	0.068671	no
WBGene00044302		1.85503	0.456945	10.8121	0.0052902	0.068671	no
WBGene00001397	fat-5	2.62498	5.51112	11.5339	0.0052907	0.068671	no
WBGene00004235	ptr-21	1.41929	4.52436	10.8114	0.00529129	0.068671	no
WBGene00017621	txt-17	1.00465	3.68047	10.8111	0.0052918	0.068671	no
WBGene00010728	K09G1.2	4.62951	-2.07635	11.4547	0.00529361	0.068671	no
WBGene00020146	got-1.2	0.708048	4.84125	10.8085	0.00529592	0.068671	no
WBGene00001864	him-5	-0.779608	4.70192	10.808	0.00529682	0.068671	no
WBGene00021371	nape-1	1.32643	1.77476	10.8059	0.00530011	0.068671	no
WBGene00011823	T18D3.6	1.12365	2.51253	10.8042	0.00530286	0.068671	no
WBGene00013349	Y59A8B.12	-0.598767	6.19244	10.8024	0.00530585	0.068671	no
WBGene00044535	K11D12.13	1.14306	5.46228	10.8004	0.00530908	0.068671	no
WBGene00044488	Y54G2A.45	1.0976	4.36371	10.7979	0.00531309	0.0686769	no
WBGene00012898		3.02875	1.09668	10.796	0.00531621	0.0686769	no
WBGene00018384	F43C11.7	0.915713	3.07719	10.7935	0.00532021	0.0686769	no
WBGene00019060	acox-3	1.1863	5.14378	10.7917	0.00532324	0.0686769	no
WBGene00020572	rund-1	1.12498	1.91933	10.7898	0.00532622	0.0686769	no
WBGene00010701	ent-2	0.614218	5.68974	10.7851	0.0053339	0.0687329	no
WBGene00016877	C52D10.3	1.59741	2.94435	10.7816	0.00533965	0.0687639	no
WBGene00015692	ugt-25	1.5979	3.14034	10.7775	0.0053462	0.0688052	no
WBGene00003468	msp-113	3.52568	1.81244	11.0685	0.00535168	0.0688327	no
WBGene00007130	B0272.4	1.36759	3.627	10.7663	0.00536461	0.0689559	no
WBGene00003370	mlc-2	0.860338	8.92791	10.7635	0.00536916	0.0689713	no
WBGene00009241	F28H7.8	1.05139	2.42411	10.7563	0.00538092	0.0690792	no
WBGene00013837	fbxa-30	3.46911	0.90952	10.7785	0.00538758	0.0691215	no
WBGene00016330	C32E12.4	0.739403	3.66254	10.7445	0.00540038	0.0692325	no
WBGene00011841	scl-25	8.32466	-2.02194	11.3806	0.00540296	0.0692325	no
WBGene00014732		2.80755	0.499573	10.7404	0.00540716	0.0692433	no
WBGene00003412	mrp-6	1.08646	2.96895	10.7347	0.00541659	0.0693209	no
WBGene00016030	sel-15	1.15602	2.82315	10.7274	0.00542876	0.0694335	no
WBGene00004809	skr-3	0.8127	5.73025	10.7196	0.00544164	0.0695468	no
WBGene00009898	dod-23	1.35401	6.92858	10.718	0.00544438	0.0695468	no
WBGene00000783	cpr-3	1.25055	4.30827	10.7142	0.0054507	0.0695843	no
WBGene00019082	pup-3	-0.723782	3.26171	10.7092	0.00545907	0.069648	no
WBGene00000088	aex-5	0.897748	3.4967	10.7019	0.00547133	0.0697611	no
WBGene00007091	eri-12	0.767119	4.84612	10.6916	0.00548847	0.0699364	no
WBGene00007593	C14H10.3	0.852549	4.15819	10.6888	0.00549322	0.0699536	no
WBGene00008623	spe-43	6.96799	-3.03118	11.3124	0.00550606	0.0700737	no
WBGene00010377	nspa-1	3.10059	-1.57681	10.6765	0.00551397	0.070131	no
WBGene00006479	tmbi-4	0.614146	5.09057	10.6574	0.00554644	0.0704614	no
WBGene00019068	faah-3	1.29668	4.21381	10.6572	0.00554679	0.0704614	no
WBGene00001787	gst-39	1.23428	2.94853	10.6419	0.0055728	0.070724	no
WBGene00020991		7.06708	-3.08262	12.225	0.00557434	0.070724	no
WBGene00005617	srj-32	-6.42298	-2.8552	11.2554	0.00559386	0.0708887	no
WBGene00019373	K04A8.1	1.0703	3.89155	10.6294	0.00559421	0.0708887	no
WBGene00007337	C05C12.5	2.96625	-0.382369	10.6246	0.00560261	0.0709514	no
WBGene00017134	EEED8.3	-1.31011	7.99026	10.6082	0.00563086	0.0712654	no
WBGene00007841	C31C9.7	1.06223	1.48012	10.6034	0.00563917	0.0713231	no
WBGene00015044	cyp-34A9	2.00289	3.14416	10.6016	0.00564235	0.0713231	no
WBGene00018262	cyp-33C3	1.56729	1.3507	10.5992	0.00564654	0.0713322	no
WBGene00044472	dct-8	2.37897	1.73391	10.5958	0.00565231	0.0713613	no
WBGene00004859	sma-5	1.18358	3.87848	10.5823	0.00567598	0.0716084	no
WBGene00002285	let-7	-2.09233	0.421191	10.58	0.00567989	0.0716084	no
WBGene00018999	F57B9.8	1.64144	0.19141	10.5786	0.00568232	0.0716084	no
WBGene00018664		-0.81519	2.69345	10.5759	0.00568707	0.0716244	no
WBGene00010528	K03D3.2	7.47608	-2.68401	11.1937	0.0056909	0.0716288	no
WBGene00271643	W07G1.25	3.94005	0.211637	10.5579	0.00571876	0.0719354	no
WBGene00014188	ZK1025.8	-1.89735	0.517345	10.5558	0.00572246	0.0719381	no
WBGene00020285	T06A10.2	2.7579	0.362281	10.5508	0.00573127	0.0719619	no
WBGene00018771	duox-2	6.79506	-2.72459	11.1683	0.00573135	0.0719619	no
WBGene00021344	rev-3	-0.65636	4.98466	10.5459	0.00573985	0.0720153	no
WBGene00018222	F40A3.7	1.43698	-0.237586	10.5441	0.00574316	0.0720153	no
WBGene00001482	fog-2	-0.608526	5.81625	10.5424	0.0057461	0.0720153	no
WBGene00020864	oac-50	6.58865	-2.96249	11.1484	0.00576339	0.0721879	no
WBGene00017834	F26F12.3	0.912668	6.40612	10.522	0.00578248	0.0723626	no
WBGene00018500	msrp-4	5.05287	-2.82705	11.1354	0.00578437	0.0723626	no
WBGene00008398	D2005.3	-1.09241	6.52822	10.5094	0.00580503	0.0725364	no
WBGene00006530	tba-4	0.630267	5.72433	10.5092	0.00580531	0.0725364	no
WBGene00012364	zmp-4	0.754244	4.08491	10.5054	0.00581208	0.072577	no
WBGene00015163	B0361.9	0.759191	4.08267	10.4981	0.00582522	0.0726694	no
WBGene00015024	B0205.10	3.69093	-0.214369	10.4972	0.00582696	0.0726694	no
WBGene00010070	nep-17	0.989619	6.57228	10.4936	0.00583341	0.0726694	no
WBGene00016219	pals-24	1.33208	3.89252	10.4935	0.00583361	0.0726694	no
WBGene00044690	M02B7.7	-0.92038	2.99294	10.4915	0.0058372	0.0726701	no
WBGene00003747	nlp-9	0.921184	2.72563	10.4887	0.00584229	0.0726896	no
WBGene00008726	F13A7.11	1.71258	3.15489	10.4849	0.00584905	0.0727297	no
WBGene00002915	let-805	0.921781	5.33773	10.4813	0.0058556	0.0727672	no
WBGene00013400	Y62H9A.12	1.97363	-0.171872	10.4704	0.00587534	0.0729683	no
WBGene00022326	fbxa-14	1.01606	2.25613	10.4666	0.00588229	0.0730106	no
WBGene00013875	cest-2.1	1.0516	2.42969	10.4572	0.0058995	0.0731802	no
WBGene00000522	clc-1	1.03364	5.22501	10.4551	0.00590323	0.0731823	no
WBGene00194985	Y25C1A.14	1.68824	0.733652	10.4516	0.00590977	0.0731928	no
WBGene00206389	C29F7.10	-0.822767	3.23211	10.4508	0.00591119	0.0731928	no
WBGene00004987	spp-2	1.41284	5.80003	10.4438	0.00592392	0.0732314	no
WBGene00020016	lipl-3	2.16692	-1.18024	10.441	0.00592913	0.0732314	no
WBGene00001118	dyf-2	1.29387	1.57486	10.4377	0.00593518	0.0732314	no
WBGene00022246	acp-7	0.96667	2.31604	10.4373	0.00593596	0.0732314	no
WBGene00004972	spe-26	1.82469	0.429326	10.4371	0.0059363	0.0732314	no
WBGene00008157	C47F8.1	-0.972796	2.16336	10.4366	0.00593714	0.0732314	no
WBGene00012184	mnr-1	0.85685	2.95814	10.434	0.00594204	0.0732314	no
WBGene00015320	C02B8.1	1.12475	1.28404	10.4336	0.00594278	0.0732314	no
WBGene00008390	D1086.3	1.3908	5.24096	10.4249	0.0059588	0.0733849	no
WBGene00018124	F36H12.10	7.55275	-1.91204	11.9436	0.0059699	0.0734776	no
WBGene00013526	Y73F8A.20	4.53075	-1.54319	10.4123	0.00598211	0.0735597	no
WBGene00219413	Y38F2AL.12	1.16266	1.43	10.4115	0.00598372	0.0735597	no
WBGene00020808	clik-1	0.828735	8.55314	10.4053	0.00599523	0.0736573	no
WBGene00007811	C29F7.2	1.06319	5.10208	10.3994	0.00600613	0.0737471	no
WBGene00018580	F47G6.3	7.65238	-2.74215	11.9081	0.00602207	0.0738987	no
WBGene00015233	B0511.7	-0.667759	6.44672	10.384	0.00603494	0.0740126	no
WBGene00007068	cTel55X.1	0.935102	4.02469	10.3795	0.00604347	0.074073	no
WBGene00003735	nhx-8	0.972185	3.63228	10.3715	0.0060584	0.0742118	no
WBGene00003522	nas-3	1.43786	0.96844	10.3683	0.00606443	0.0742414	no
WBGene00016825	C50E10.1	2.26559	-0.379298	10.3609	0.00607852	0.0743697	no
WBGene00009401	F35C11.2	1.78174	-0.493018	10.3526	0.00609418	0.0744996	no
WBGene00017755	zip-8	1.32498	2.99047	10.3482	0.0061025	0.0744996	no
WBGene00009367	F33H2.3	0.602343	6.38382	10.3447	0.00610919	0.0744996	no
WBGene00044362	F42G2.7	6.70051	-2.46787	10.9392	0.00611243	0.0744996	no
WBGene00007733	smz-1	2.16234	0.898319	10.3416	0.00611516	0.0744996	no
WBGene00006602	tps-1	0.79877	4.53736	10.3415	0.00611527	0.0744996	no
WBGene00002273	lec-10	0.840122	6.45067	10.3405	0.00611714	0.0744996	no
WBGene00044212	Y68A4A.13	3.36222	0.792289	10.4368	0.0061181	0.0744996	no
WBGene00008030	scl-8	8.0216	-2.33108	10.9282	0.00613149	0.0746186	no
WBGene00007340	C05D12.2	1.19338	0.997261	10.331	0.00613521	0.0746197	no
WBGene00009754	F46A9.1	4.58874	-1.50234	10.3273	0.00614233	0.0746437	no
WBGene00018019	F33H12.1	8.25052	-2.40295	10.9207	0.00614444	0.0746437	no
WBGene00017580	lgc-4	1.28929	0.566083	10.3223	0.0061519	0.0746703	no
WBGene00004002	pgp-8	1.60187	2.49267	10.3213	0.00615389	0.0746703	no
WBGene00021219	Y19D10A.4	1.10112	1.51378	10.3087	0.00617812	0.074896	no
WBGene00016303	fbxc-32	-0.773712	4.75468	10.3078	0.00617976	0.074896	no
WBGene00044436	Y47G6A.31	-1.03242	2.14455	10.2991	0.00619663	0.0750561	no
WBGene00000975	dhs-12	-0.601681	6.35588	10.2916	0.00621113	0.0751873	no
WBGene00021704	Y48G9A.11	-0.908092	3.68761	10.2897	0.00621478	0.0751873	no
WBGene00009087	F23D12.3	1.31078	0.783895	10.2878	0.00621842	0.0751873	no
WBGene00003646	nhr-56	0.89028	2.08113	10.2827	0.00622843	0.0752236	no
WBGene00017381	ddr-2	1.11603	2.51043	10.2818	0.00623018	0.0752236	no
WBGene00219561	linc-142	-6.65065	-3.11528	10.8704	0.00623257	0.0752236	no
WBGene00018964	F56D2.2	-0.633697	6.25619	10.2788	0.00623604	0.0752236	no
WBGene00022861	dve-1	0.864009	3.77585	10.2757	0.00624203	0.0752327	no
WBGene00012675	Y39B6A.13	-0.847648	5.859	10.2746	0.00624411	0.0752327	no
WBGene00006603	tps-2	0.926002	5.00866	10.2603	0.00627215	0.0755049	no
WBGene00021486	lbp-9	-0.787631	9.6882	10.2584	0.00627578	0.0755049	no
WBGene00011467	decr-1.3	2.89993	-1.58903	10.2575	0.00627771	0.0755049	no
WBGene00013541	lonp-2	1.17678	4.07632	10.2526	0.00628718	0.0755335	no
WBGene00010503	K02C4.5	0.90729	2.76396	10.2525	0.00628742	0.0755335	no
WBGene00001620	glt-1	0.775119	5.03398	10.242	0.00630806	0.0757372	no
WBGene00005021	sqv-3	-0.595529	5.93542	10.2384	0.00631523	0.0757415	no
WBGene00010633	nspd-2	3.54891	1.04936	10.409	0.00631963	0.0757415	no
WBGene00013701	Y106G6D.4	1.08641	1.04916	10.2336	0.00632476	0.0757415	no
WBGene00017123	maoc-1	0.799363	5.54227	10.2325	0.00632691	0.0757415	no
WBGene00017084	E01A2.1	-0.634849	6.62068	10.2302	0.00633141	0.0757415	no
WBGene00013543	Y75B8A.6	0.825102	3.26354	10.2301	0.00633165	0.0757415	no
WBGene00009459	F36A2.12	3.114	-0.655291	10.2281	0.00633572	0.0757415	no
WBGene00008772	irld-4	7.00848	-2.97152	11.7012	0.00633786	0.0757415	no
WBGene00018488	acs-1	0.757069	6.58057	10.2168	0.00635813	0.0759397	no
WBGene00011173	acs-18	3.53566	-0.779079	10.2124	0.00636675	0.0759985	no
WBGene00010247	F58D5.8	7.17269	-2.94377	10.7903	0.00637598	0.0760034	no
WBGene00003993	pgl-2	-0.841061	6.15442	10.2077	0.0063762	0.0760034	no
WBGene00012299	W06D11.1	-0.955561	4.14798	10.2067	0.00637824	0.0760034	no
WBGene00021418		-1.05335	3.14863	10.1886	0.00641449	0.0763911	no
WBGene00019892	R05F9.9	-0.745397	6.18538	10.1838	0.00642427	0.0764633	no
WBGene00016443	C35D10.6	-0.654805	6.59856	10.1798	0.00643228	0.0765144	no
WBGene00010137	ztf-26	1.2093	1.88303	10.1766	0.00643872	0.0765467	no
WBGene00015030	B0207.7	7.98997	-2.67888	10.7492	0.006451	0.0766343	no
WBGene00012428	Y11D7A.3	0.946762	4.18499	10.1693	0.00645353	0.0766343	no
WBGene00018350	ifo-1	0.808487	4.7664	10.1625	0.00646727	0.0767531	no
WBGene00008384	D1081.6	-0.703051	3.98383	10.1598	0.00647276	0.0767741	no
WBGene00003518	nac-2	0.900816	2.40834	10.1554	0.00648176	0.076825	no
WBGene00018731	F53A9.8	1.99817	5.02205	10.3997	0.00648452	0.076825	no
WBGene00000448	pros-1	1.32044	2.27652	10.1509	0.0064908	0.0768552	no
WBGene00007230	C01G10.1	6.55661	-2.78751	10.7199	0.00650511	0.0769803	no
WBGene00010194	btb-19	-0.809808	5.71414	10.1407	0.00651182	0.0770153	no
WBGene00009213	thn-1	2.4837	0.479004	10.1311	0.00653146	0.077149	no
WBGene00010001	F53F8.4	0.872095	2.7297	10.1311	0.00653147	0.077149	no
WBGene00014697	cyp-25A3	0.964202	2.64801	10.1285	0.0065368	0.077149	no
WBGene00022142	Y71G12B.2	2.17582	0.380403	10.1278	0.00653811	0.077149	no
WBGene00045418	F15B9.10	0.61495	6.22292	10.1258	0.00654223	0.0771533	no
WBGene00018838		1.48336	-0.237304	10.118	0.00655827	0.0772982	no
WBGene00021148	W10G11.19	1.11334	1.94679	10.1137	0.00656724	0.0773596	no
WBGene00001627	gly-2	0.911842	2.86121	10.1074	0.00658021	0.0774681	no
WBGene00022337	pals-16	1.63487	1.58118	10.1024	0.00659064	0.0775464	no
WBGene00016046	C24B5.4	1.18278	1.73838	10.0982	0.00659927	0.0776037	no
WBGene00045473	F30A10.14	1.80006	3.4322	10.0885	0.00661954	0.0777976	no
WBGene00004997	spp-12	4.24336	-0.351252	10.0849	0.00662715	0.0778425	no
WBGene00018951	F56C9.7	0.678265	6.55014	10.0741	0.00664971	0.078063	no
WBGene00020770	eat-17	1.13045	4.48297	10.0647	0.00666934	0.0782487	no
WBGene00184990	C14B1.12	-0.988249	5.47436	10.0552	0.0066895	0.0784406	no
WBGene00022668	ZK154.6	0.873436	3.38712	10.0528	0.00669448	0.0784543	no
WBGene00006084	str-16	7.20703	-2.51575	10.6176	0.00669847	0.0784564	no
WBGene00001245	elo-7	4.1673	-1.84051	10.0452	0.0067105	0.0785203	no
WBGene00007515	C10C6.7	-1.29279	1.92609	10.0447	0.00671156	0.0785203	no
WBGene00010149	F56D5.5	-1.19808	2.60654	10.0299	0.00674303	0.0788	no
WBGene00004234	ptr-20	1.14391	2.2038	10.0299	0.00674313	0.0788	no
WBGene00044213	Y102A5C.36	0.972132	3.29169	10.0229	0.00675802	0.0788944	no
WBGene00008020	C38H2.3	1.13484	1.43272	10.0225	0.00675887	0.0788944	no
WBGene00018696	pho-6	1.57567	0.350982	10.0192	0.00676592	0.0789318	no
WBGene00001843	hgo-1	0.691496	5.24911	10.0152	0.0067745	0.0789873	no
WBGene00010065	F54F7.3	1.52678	4.84663	10.0044	0.00679759	0.07917	no
WBGene00021700	Y48G9A.6	2.64102	-0.0355749	10.0043	0.00679787	0.07917	no
WBGene00013165	Y53F4B.19	1.87806	-0.309985	9.99533	0.00681723	0.0793506	no
WBGene00000143	apc-2	-0.576705	6.86049	9.99299	0.00682229	0.0793646	no
WBGene00019102	F59C12.3	0.652529	4.36585	9.98748	0.0068342	0.0794582	no
WBGene00007746	C26D10.6	0.87685	2.88292	9.98333	0.00684318	0.0794862	no
WBGene00010977	R02D5.3	1.49663	2.87952	9.9828	0.00684433	0.0794862	no
WBGene00044003	Y41E3.18	6.42843	-3.02276	11.3865	0.0068573	0.0795918	no
WBGene00003404	mpz-1	1.08735	3.56769	9.96928	0.0068737	0.0796388	no
WBGene00019912		3.68485	-1.43496	9.96922	0.00687383	0.0796388	no
WBGene00006976	zhp-3	-0.617611	6.02079	9.96833	0.00687577	0.0796388	no
WBGene00014085	ZK809.1	3.75459	-1.69442	9.96633	0.00688014	0.0796388	no
WBGene00010474	K01D12.15	4.41409	-1.42048	9.96452	0.00688408	0.0796388	no
WBGene00011052	arrd-11	6.96801	-2.76132	10.5224	0.00688456	0.0796388	no
WBGene00009176	nmat-2	-0.831224	4.97597	9.95655	0.00690149	0.0797184	no
WBGene00000544	clp-3	1.53326	0.549626	9.95599	0.00690272	0.0797184	no
WBGene00010943	M176.4	0.944989	4.34735	9.95409	0.00690688	0.0797184	no
WBGene00005014	spt-4	-0.668876	6.0014	9.95291	0.00690948	0.0797184	no
WBGene00020195	T03G6.3	0.74278	4.41332	9.9523	0.00691081	0.0797184	no
WBGene00269376	C04G6.15	0.801538	3.28048	9.94768	0.00692094	0.0797803	no
WBGene00009106	acs-12	0.943685	3.14234	9.94632	0.00692393	0.0797803	no
WBGene00012187	rpb-11	-0.719261	6.03047	9.93551	0.00694771	0.0800095	no
WBGene00013448	Y66D12A.24	0.843753	3.07797	9.93247	0.00695443	0.080032	no
WBGene00021237	crtc-1	1.01699	3.09194	9.9311	0.00695745	0.080032	no
WBGene00003907	paf-2	0.851378	3.19841	9.92718	0.00696611	0.080087	no
WBGene00001368	exc-7	0.915031	2.88111	9.89704	0.00703314	0.0807704	no
WBGene00017657	F21C10.7	0.713461	4.05361	9.8957	0.00703615	0.0807704	no
WBGene00019998	R10H1.1	0.910622	2.67543	9.89204	0.00704435	0.0807704	no
WBGene00012139	T28F4.4	0.81346	3.78479	9.89074	0.00704725	0.0807704	no
WBGene00010679	K08F4.5	4.62697	-1.34295	9.89049	0.00704781	0.0807704	no
WBGene00002194		6.72182	-2.83171	10.4365	0.00705761	0.0807704	no
WBGene00011589	T07F10.3	-0.590948	6.69304	9.88367	0.00706313	0.0807704	no
WBGene00043988	AC8.10	12.7069	2.21337	16.128	0.00706469	0.0807704	no
WBGene00010706	cyp-14A2	1.37533	1.14271	9.88209	0.00706667	0.0807704	no
WBGene00017548	F18A1.7	-0.697204	8.83182	9.88056	0.00707013	0.0807704	no
WBGene00010453	fozi-1	1.24666	1.35019	9.87948	0.00707254	0.0807704	no
WBGene00003374	mlk-1	1.14687	3.58259	9.87784	0.00707624	0.0807704	no
WBGene00008669	acs-14	0.985895	5.10806	9.87769	0.00707658	0.0807704	no
WBGene00016539	madd-2	0.839334	2.79958	9.86858	0.00709715	0.0809602	no
WBGene00008812	F14F7.5	4.30624	-1.82671	9.86363	0.00710834	0.0810429	no
WBGene00077692	C08E8.10	2.68813	-0.20617	9.8598	0.00711701	0.0810968	no
WBGene00018835	F54F2.7	-0.836037	3.60237	9.85417	0.00712978	0.0810976	no
WBGene00022706	ZK354.3	1.43029	0.671532	9.85346	0.0071314	0.0810976	no
WBGene00006780	unc-44	0.622118	6.68973	9.85199	0.00713474	0.0810976	no
WBGene00011410	T04A8.8	-0.656404	7.98547	9.85118	0.00713658	0.0810976	no
WBGene00004313	rbc-1	0.962792	5.78727	9.85109	0.00713678	0.0810976	no
WBGene00001572	gei-15	0.746014	3.2766	9.84552	0.00714947	0.081197	no
WBGene00009805	F47B8.4	2.23789	0.514612	9.84364	0.00715376	0.0812008	no
WBGene00015160	B0361.6	-0.597227	6.57586	9.84078	0.00716028	0.0812301	no
WBGene00008485	ugt-43	2.01894	1.9733	9.83186	0.00718068	0.0814167	no
WBGene00003579	ndx-2	0.971416	2.00954	9.82793	0.0071897	0.081474	no
WBGene00008658		7.37253	-2.86452	10.3699	0.0071952	0.0814809	no
WBGene00003694	nhr-104	1.04713	3.03362	9.82332	0.00720027	0.0814809	no
WBGene00000467	cep-1	-0.687853	6.77838	9.82249	0.00720219	0.0814809	no
WBGene00010488	endu-1	0.807518	3.94165	9.81542	0.00721845	0.0816201	no
WBGene00023497	lin-15B	1.09946	5.5458	9.81181	0.00722679	0.0816509	no
WBGene00017742	nfyc-1	-0.567309	5.87733	9.80928	0.00723263	0.0816509	no
WBGene00021664		0.986116	2.93423	9.80806	0.00723545	0.0816509	no
WBGene00003072	lrp-2	0.677338	4.7876	9.80736	0.00723705	0.0816509	no
WBGene00044272	nspa-4	6.81378	-3.27987	10.3448	0.00724782	0.0817276	no
WBGene00008841	phat-8	0.809123	4.18482	9.79717	0.00726066	0.0817902	no
WBGene00002497	let-268	0.809021	3.63022	9.79688	0.00726132	0.0817902	no
WBGene00006047	ssp-19	4.05998	-0.916924	9.7926	0.00727127	0.0818574	no
WBGene00019233	ugt-14	1.3665	0.62691	9.78866	0.00728044	0.0818761	no
WBGene00044323	tag-281	-0.799041	3.83779	9.78846	0.00728089	0.0818761	no
WBGene00019950	clec-175	7.63905	-2.67622	10.3235	0.00729292	0.0819667	no
WBGene00009311	mltn-1	1.56531	0.079479	9.76398	0.00733813	0.0824146	no
WBGene00014760		8.06963	-1.96254	10.3009	0.00734107	0.0824146	no
WBGene00021515	set-23	-0.68368	4.78235	9.76115	0.00734478	0.0824146	no
WBGene00006740	ulp-5	-0.674956	4.72661	9.75475	0.00735985	0.0825084	no
WBGene00019965	R08F11.1	1.26586	3.16712	9.75419	0.00736116	0.0825084	no
WBGene00007992	fipr-24	1.28091	1.62643	9.74598	0.00738054	0.0826789	no
WBGene00011793	T16A9.3	0.968358	1.65473	9.74434	0.00738441	0.0826789	no
WBGene00003740	nlp-2	1.46511	0.375788	9.73789	0.00739968	0.0828048	no
WBGene00003057	lon-3	-1.53579	1.59736	9.73298	0.00741134	0.0828521	no
WBGene00010538	ttr-3	1.43283	2.13854	9.73272	0.00741196	0.0828521	no
WBGene00008564	acox-1.1	1.09638	4.61221	9.7295	0.00741963	0.082874	no
WBGene00004220	ptr-5	0.927809	2.29417	9.72512	0.00743004	0.082874	no
WBGene00000973	dhs-9	0.614287	5.05408	9.72152	0.00743862	0.082874	no
WBGene00012194	toe-4	0.811857	4.61091	9.72024	0.00744168	0.082874	no
WBGene00015580	cls-1	0.736489	4.04373	9.71864	0.00744551	0.082874	no
WBGene00017179	wht-4	7.39486	-2.63194	10.2519	0.00744692	0.082874	no
WBGene00044987	K07A1.17	-0.790355	6.17652	9.71655	0.0074505	0.082874	no
WBGene00018353	fbxa-182	1.45702	2.83931	9.71645	0.00745073	0.082874	no
WBGene00015057	gad-3	1.17183	4.0924	9.71623	0.00745127	0.082874	no
WBGene00019825	R02D3.8	-0.61361	5.46139	9.715	0.00745419	0.082874	no
WBGene00004721	san-1	-0.703247	6.90057	9.71287	0.00745931	0.0828861	no
WBGene00001250	elt-2	1.15898	2.63513	9.69956	0.00749122	0.083143	no
WBGene00009336	F32D8.14	-0.627241	6.15039	9.69557	0.00750082	0.083143	no
WBGene00007436	C08B11.9	-0.702959	5.85721	9.69497	0.00750227	0.083143	no
WBGene00013763		1.13556	3.30666	9.69489	0.00750247	0.083143	no
WBGene00022125	Y71F9B.1	0.758269	2.52615	9.69264	0.00750791	0.083143	no
WBGene00019979	R09B5.11	1.08465	2.4962	9.69143	0.00751081	0.083143	no
WBGene00206536		7.45719	-2.44087	10.2226	0.00751105	0.083143	no
WBGene00015393	exc-13	-1.39969	1.3573	9.68734	0.00752068	0.083143	no
WBGene00022090	Y69A2AR.19	2.84865	0.299693	9.68676	0.00752208	0.083143	no
WBGene00007143	B0334.3	0.93852	6.77992	9.68645	0.00752283	0.083143	no
WBGene00008318	C54G4.9	-0.620053	5.88325	9.68301	0.00753117	0.0831905	no
WBGene00016066	acd-2	1.30039	0.633174	9.67437	0.00755209	0.0833099	no
WBGene00020222	fut-6	1.24297	2.4614	9.67396	0.00755309	0.0833099	no
WBGene00007142	ttr-18	0.870277	5.01465	9.6733	0.0075547	0.0833099	no
WBGene00017471	F14H12.3	1.98472	2.28078	9.67187	0.00755817	0.0833099	no
WBGene00022060	dmd-9	0.981254	3.56009	9.66437	0.00757642	0.0834663	no
WBGene00016676	C45G9.5	-0.895021	6.70061	9.66129	0.00758393	0.0835044	no
WBGene00006527	tax-6	0.807699	5.32742	9.65714	0.00759406	0.0835712	no
WBGene00019592	K09F6.9	1.34224	2.54661	9.65268	0.00760497	0.0836466	no
WBGene00009641	F42G4.2	1.91584	-0.729926	9.64649	0.00762014	0.0837645	no
WBGene00017673	icmt-1	4.18462	-1.50227	9.64429	0.00762551	0.0837645	no
WBGene00001583	gfi-3	0.945062	4.75081	9.64324	0.00762809	0.0837645	no
WBGene00044435	Y20F4.8	1.5418	0.184227	9.64166	0.00763198	0.0837645	no
WBGene00001994	hpk-1	0.666184	5.07805	9.63704	0.00764335	0.0838446	no
WBGene00013970	klu-1	1.35469	1.124	9.63447	0.00764967	0.0838693	no
WBGene00004108	pqn-18	0.940821	3.16858	9.62265	0.00767885	0.0841444	no
WBGene00007466	chil-2	-7.06308	-2.93533	10.1413	0.00769218	0.084216	no
WBGene00002261	ldb-1	0.604116	4.72384	9.61671	0.00769357	0.084216	no
WBGene00015308	ddi-1	-0.544925	7.32066	9.61215	0.00770489	0.084295	no
WBGene00019351	lron-7	0.898507	6.63955	9.59918	0.00773719	0.0846035	no
WBGene00015850	C16C8.12	-0.645719	4.23332	9.5839	0.00777545	0.0849414	no
WBGene00022413	Y102A11A.3	1.09402	4.64178	9.58232	0.0077794	0.0849414	no
WBGene00007779	C27D8.3	1.08068	3.55349	9.58143	0.00778165	0.0849414	no
WBGene00001177	egl-8	0.888064	5.51967	9.57896	0.00778784	0.0849414	no
WBGene00022133	Y71F9B.15	7.33012	-3.07325	10.0989	0.00778874	0.0849414	no
WBGene00021198	npp-26	1.7902	-0.673319	9.56884	0.00781336	0.0851647	no
WBGene00012205	metl-1	-0.543232	6.39767	9.56632	0.00781973	0.0851891	no
WBGene00006958	wve-1	0.756493	6.39025	9.56119	0.00783269	0.0852851	no
WBGene00019273	H43E16.1	1.192	3.15879	9.55861	0.00783924	0.0853113	no
WBGene00017908	F28H1.1	1.05626	2.70279	9.55241	0.00785496	0.0854372	no
WBGene00003390	mog-2	-0.753285	6.93748	9.54758	0.00786724	0.0855143	no
WBGene00012547	Y37D8A.5	3.88874	-1.24327	9.54635	0.00787036	0.0855143	no
WBGene00013227	Y56A3A.6	1.41299	3.41038	9.52758	0.00791832	0.0859751	no
WBGene00011928	cutl-12	1.4401	-0.0871114	9.52649	0.00792113	0.0859751	no
WBGene00003616	nhr-17	-0.68683	4.17004	9.5222	0.00793212	0.0860491	no
WBGene00021913	cec-8	0.890867	2.41998	9.51397	0.0079533	0.086181	no
WBGene00017108	cyp-43A1	1.14058	3.60209	9.51267	0.00795665	0.086181	no
WBGene00012483	coa-5	-0.959945	5.31159	9.51203	0.0079583	0.086181	no
WBGene00014864		1.60932	-0.606956	9.51097	0.00796104	0.086181	no
WBGene00006609	tre-3	0.78254	4.45963	9.50539	0.00797544	0.0862916	no
WBGene00019598	K09H9.7	0.643133	4.86246	9.49506	0.00800219	0.0865355	no
WBGene00018976	daam-1	1.12446	1.84004	9.49336	0.00800662	0.0865379	no
WBGene00020717	mrpl-4	-0.538493	5.59738	9.48093	0.00803896	0.0868419	no
WBGene00000422	ced-8	-0.783501	3.07862	9.4751	0.00805419	0.0869608	no
WBGene00045406	D1086.19	-1.8739	-0.355056	9.46962	0.00806852	0.0870249	no
WBGene00015955	C18B2.4	1.01559	5.62339	9.46959	0.00806859	0.0870249	no
WBGene00010136	F55H12.5	2.28691	-0.728506	9.46132	0.0080903	0.0871738	no
WBGene00044357	nspc-6	1.13981	3.31218	9.4611	0.00809087	0.0871738	no
WBGene00011915	ctf-8	-1.07827	4.92011	9.45895	0.00809654	0.0871892	no
WBGene00015469	C05D2.8	0.819105	5.34746	9.45633	0.00810342	0.0871984	no
WBGene00006915	vha-6	0.867648	6.70866	9.45474	0.0081076	0.0871984	no
WBGene00043990		4.47868	1.39717	9.90032	0.00811344	0.0871984	no
WBGene00012592	Y38E10A.14	1.1704	3.82347	9.44973	0.00812084	0.0871984	no
WBGene00018055	F35F10.5	-2.29333	1.97054	9.44919	0.00812226	0.0871984	no
WBGene00006704	ubc-7	-0.705692	8.7807	9.44898	0.00812281	0.0871984	no
WBGene00008868	F15G9.5	1.10945	1.56185	9.44359	0.00813704	0.0873056	no
WBGene00011445	T04F8.7	1.18642	2.22483	9.44117	0.00814344	0.0873288	no
WBGene00016807	txt-1	7.05035	-2.95297	9.93769	0.00816923	0.0875169	no
WBGene00015616		6.54684	-3.40345	9.93511	0.0081755	0.0875169	no
WBGene00006492	let-391	-0.757578	6.83402	9.42769	0.00817923	0.0875169	no
WBGene00023484	Y54G2A.37	6.16104	-2.13084	9.93336	0.00817976	0.0875169	no
WBGene00011295	R102.8	6.4218	-3.24958	9.93233	0.00818225	0.0875169	no
WBGene00016468	C36B7.5	1.58019	0.485189	9.42249	0.00819308	0.0875236	no
WBGene00006048	ssp-31	3.44966	-1.26652	9.42232	0.00819354	0.0875236	no
WBGene00010753		6.65728	-3.17815	9.92683	0.00819564	0.0875236	no
WBGene00009724	F45D3.4	1.0247	6.20794	9.41822	0.00820448	0.0875726	no
WBGene00010204	cpr-9	0.877451	9.58762	9.41542	0.00821197	0.0875803	no
WBGene00003878	pept-3	0.956175	2.26152	9.41477	0.00821371	0.0875803	no
WBGene00006788	unc-53	1.01912	3.6084	9.40311	0.00824494	0.0878073	no
WBGene00008565	acox-1.2	0.974	3.24098	9.40216	0.0082475	0.0878073	no
WBGene00019509	K07H8.9	-0.658236	4.85111	9.40205	0.0082478	0.0878073	no
WBGene00008829	cyp-35D1	1.67089	1.1362	9.39996	0.00825342	0.0878217	no
WBGene00008111	C46C2.3	2.00687	0.328062	9.39638	0.00826305	0.0878787	no
WBGene00017625	cgt-2	1.06119	2.01159	9.39371	0.00827025	0.0879098	no
WBGene00017736	F23C8.7	2.04032	0.320313	9.39041	0.00827915	0.087959	no
WBGene00000294	cas-1	0.583831	6.16237	9.38438	0.00829543	0.0880865	no
WBGene00003970	pek-1	0.846592	5.9522	9.3771	0.00831515	0.0882504	no
WBGene00023039		2.55276	-1.44706	9.36375	0.00835145	0.08859	no
WBGene00001119	dyf-3	1.30738	2.9006	9.35868	0.00836528	0.088691	no
WBGene00016547	C40A11.4	1.74522	0.14824	9.35302	0.00838077	0.0888094	no
WBGene00016057	C24D10.6	-0.881731	6.74732	9.3462	0.00839944	0.0889012	no
WBGene00007877	nfki-1	0.840647	3.60732	9.34502	0.00840269	0.0889012	no
WBGene00002050	ifa-1	0.963903	4.1683	9.3434	0.00840713	0.0889012	no
WBGene00012274	W05B5.1	0.969663	3.4813	9.34163	0.00841199	0.0889012	no
WBGene00018908	fncm-1	-0.671674	5.93329	9.34122	0.00841313	0.0889012	no
WBGene00008032	C39E9.8	0.73105	5.45769	9.34041	0.00841535	0.0889012	no
WBGene00044483	H06H21.11	-0.957288	6.10112	9.33795	0.00842212	0.0889181	no
WBGene00007493	npp-23	-0.584408	6.88005	9.33669	0.0084256	0.0889181	no
WBGene00004979	sph-1	0.643976	4.7013	9.33453	0.00843153	0.0889351	no
WBGene00007335	C05C12.1	3.65387	-1.68832	9.32868	0.00844768	0.0890598	no
WBGene00003931	pat-4	0.575707	4.4151	9.32343	0.00846219	0.0891671	no
WBGene00009129	F25H5.7	1.78138	-1.13427	9.32002	0.00847165	0.0892211	no
WBGene00017576	cdh-8	1.11873	1.58816	9.31314	0.00849072	0.0893763	no
WBGene00017149	EGAP4.1	-1.61113	1.32289	9.30503	0.0085133	0.089568	no
WBGene00016097	C25E10.8	0.995524	3.26146	9.30318	0.00851846	0.0895766	no
WBGene00010381	H12D21.5	7.27191	-3.16492	10.5397	0.00853114	0.0896641	no
WBGene00017462	F14D2.14	-0.817275	3.07737	9.29577	0.00853916	0.0896865	no
WBGene00019854	R03H10.1	0.814736	2.72033	9.29444	0.00854287	0.0896865	no
WBGene00016960	vps-33.2	-0.625631	6.2382	9.29137	0.00855146	0.0896865	no
WBGene00018373	F43B10.1	0.782858	3.46007	9.29129	0.00855169	0.0896865	no
WBGene00019540	K08D12.6	1.41271	5.82168	9.31035	0.00855506	0.0896865	no
WBGene00015879	C17B7.5	1.57289	-0.247415	9.28415	0.0085717	0.0898152	no
WBGene00012583	clec-4	1.39119	1.63434	9.2821	0.00857748	0.08983	no
WBGene00019615	K10B4.3	0.633739	3.75929	9.27871	0.00858701	0.0898841	no
WBGene00015389	scav-1	0.66674	4.25721	9.27386	0.00860068	0.0899814	no
WBGene00008344	C56A3.5	-0.647388	6.3662	9.26667	0.00862099	0.0901105	no
WBGene00011995	rsf-1	0.73532	3.56639	9.26639	0.00862178	0.0901105	no
WBGene00009256	tut-2	-0.806365	5.90647	9.25969	0.00864075	0.0902629	no
WBGene00021469	Y39G10AR.11	0.758535	5.09185	9.25666	0.00864933	0.0902795	no
WBGene00017620	tofu-2	-0.628856	6.14469	9.25306	0.00865955	0.0902795	no
WBGene00017235		-0.871633	3.79802	9.24979	0.00866887	0.0902795	no
WBGene00018073	F35H10.10	0.904541	4.58327	9.24971	0.00866908	0.0902795	no
WBGene00016362	C33G8.4	0.776567	2.81382	9.24751	0.00867535	0.0902795	no
WBGene00003936	pat-12	0.58657	5.49445	9.24639	0.00867854	0.0902795	no
WBGene00000813	csn-1	-0.549542	6.74136	9.24639	0.00867855	0.0902795	no
WBGene00004103		2.4818	-0.37043	9.24569	0.00868052	0.0902795	no
WBGene00018668	bath-2	-0.783268	5.12037	9.24443	0.00868413	0.0902795	no
WBGene00016421	cdc-7	-0.777873	6.98098	9.24342	0.008687	0.0902795	no
WBGene00011275	psf-1	-0.64123	6.73853	9.24216	0.00869059	0.0902795	no
WBGene00006057		3.29459	0.893309	9.34957	0.00869603	0.0902904	no
WBGene00007324	C05B5.8	0.936366	3.41993	9.23639	0.00870709	0.0903596	no
WBGene00002181	kal-1	0.966037	2.83171	9.23	0.00872537	0.0905037	no
WBGene00017144	brap-2	-0.574988	6.7842	9.22816	0.00873066	0.0905129	no
WBGene00003006	lin-17	0.914193	2.88485	9.22132	0.00875031	0.090671	no
WBGene00006495	cpna-1	0.728714	4.69635	9.21833	0.00875892	0.0906724	no
WBGene00012113	T28B8.1	0.784021	5.09701	9.21821	0.00875926	0.0906724	no
WBGene00018050	clec-139	1.39806	0.226946	9.20984	0.0087834	0.0908766	no
WBGene00002041	hum-8	0.777987	4.36008	9.20283	0.00880367	0.0909882	no
WBGene00003001	lin-12	0.966181	2.456	9.20199	0.00880611	0.0909882	no
WBGene00012085	T27D12.1	0.675983	4.2791	9.19996	0.008812	0.0909882	no
WBGene00009321	F32B6.4	3.58553	-0.551395	9.1989	0.00881508	0.0909882	no
WBGene00020148	T01D1.3	0.886662	2.05945	9.19848	0.0088163	0.0909882	no
WBGene00010981	blos-8	-0.860786	3.11938	9.19338	0.00883109	0.0910669	no
WBGene00011124	sdz-27	0.922031	6.43363	9.19281	0.00883277	0.0910669	no
WBGene00019300	swt-1	1.26129	2.74043	9.18977	0.0088416	0.0910902	no
WBGene00022642	lipl-5	1.09146	7.20164	9.18762	0.00884785	0.0910902	no
WBGene00009396	clec-65	1.2334	5.67185	9.18479	0.0088561	0.0910902	no
[truncated: 18,580 more rows]

## Sheet: (B) N2 HS vs K
GeneID	Gene name	logFC	logCPM	F	PValue	FDR	Significant?
WBGene00013170	Y53F4B.24	13.8363	2.89339	90.298	8.34508e-07	0.000858667	yes
WBGene00019920	acs-15	12.0192	0.85428	49.0917	1.34555e-05	0.00524246	yes
WBGene00005902	NA	9.9889	-1.24026	28.3527	0.00031149	0.0397637	yes
WBGene00015305	C01G5.3	9.91984	-1.0421	83.6242	8.10643e-07	0.000858667	yes
WBGene00044284	spp-21	9.79775	0.397584	27.4003	0.000411713	0.0468102	yes
WBGene00012724	sre-48	9.74112	-1.49493	37.6345	0.000249286	0.0351374	yes
WBGene00013154	Y53F4B.7	9.43579	1.94724	82.3086	2.71415e-07	0.00042934	yes
WBGene00013172	Y53F4B.26	9.2709	1.00136	109.019	4.70247e-08	0.000107525	yes
WBGene00000626	col-49	8.87533	-1.64245	39.6581	3.64714e-05	0.0102653	yes
WBGene00021601	Y46H3A.5	8.56105	3.12117	31.2737	0.000140445	0.0240851	yes
WBGene00045393	F26D11.13	7.82254	-1.98381	26.3314	0.000234466	0.0342027	yes
WBGene00015598	fbxa-163	7.79641	2.59315	65.0646	1.11823e-06	0.00105857	yes
WBGene00022866	ZK1240.1	7.75491	0.270597	41.5916	2.90302e-05	0.00891661	yes
WBGene00002018	hsp-16.41	7.60945	8.48167	123.99	2.86683e-08	7.37457e-05	yes
WBGene00018178	F38E1.3	7.57389	-1.52445	23.9982	0.000347651	0.0425852	yes
WBGene00013155	NA	7.57375	3.83228	142.779	8.30613e-09	2.84886e-05	yes
WBGene00045238	rpr-1	7.36718	4.19851	54.2922	5.39916e-06	0.00311899	yes
WBGene00008631	F10A3.1	7.25802	-0.420532	43.6629	2.29432e-05	0.00774013	yes
WBGene00005548	sri-36	7.20596	-0.66268	27.0831	0.000207615	0.0314155	yes
WBGene00002193	kin-5	7.19807	-1.11001	37.174	4.95437e-05	0.0127445	yes
WBGene00015306	C01G5.4	7.16978	-1.73796	22.5958	0.000446277	0.049376	yes
WBGene00017853	F27C1.3	7.02075	-1.76164	23.052	0.000410989	0.0468102	yes
WBGene00002016	hsp-16.2	6.75122	7.65838	185.706	1.47554e-09	9.98508e-06	yes
WBGene00018548	clec-79	6.6966	-0.863861	25.6186	0.000263732	0.0358636	yes
WBGene00005653	srr-2	6.48738	-1.27308	29.4096	0.00014461	0.0245944	yes
WBGene00012451	Y17D7B.3	6.42712	-0.609325	37.7366	2.37849e-05	0.00789466	yes
WBGene00015596	NA	6.32989	0.290525	29.6576	8.15368e-05	0.01784	yes
WBGene00002026	hsp-70	5.97418	7.20503	156.058	4.64733e-09	1.91275e-05	yes
WBGene00002019	hsp-16.48	5.81913	8.99261	68.1263	1.26732e-06	0.00105857	yes
WBGene00015982	bgnt-1.4	5.81877	-0.895585	35.5996	3.22845e-05	0.00949118	yes
WBGene00002020	hsp-16.49	5.80006	8.98109	68.5667	1.22175e-06	0.00105857	yes
WBGene00002015	hsp-16.1	5.61962	8.37028	178.702	1.90374e-09	9.98508e-06	yes
WBGene00002017	hsp-16.11	5.60416	8.39586	178.182	1.94083e-09	9.98508e-06	yes
WBGene00044358	Y71G12B.33	5.60316	-0.528999	25.0711	0.000183122	0.029213	yes
WBGene00001542	gcy-17	5.56362	1.0701	47.9504	6.47132e-06	0.00344126	yes
WBGene00219491	Y53F4B.62	5.45221	2.21124	44.4157	9.88776e-06	0.00455069	yes
WBGene00022872	ZK1240.8	5.37758	0.274384	23.2342	0.000260423	0.0358549	yes
WBGene00016783	irg-2	5.22635	4.21015	53.5365	4.60843e-06	0.00287384	yes
WBGene00023483	Y75B8A.39	5.21115	0.92254	28.2879	0.000102831	0.020952	yes
WBGene00012456	Y17D7C.2	5.06117	1.38304	42.6686	1.2312e-05	0.00506738	yes
WBGene00007723	C25F9.2	5.04245	2.92641	36.4264	3.17093e-05	0.00945718	yes
WBGene00022570	sdz-35	4.95241	-0.798691	34.2072	3.96869e-05	0.0106067	yes
WBGene00194713	F19B10.13	4.95122	2.45041	47.2151	7.0533e-06	0.00362875	yes
WBGene00012961	Y47H10A.5	4.8965	7.01605	123.582	2.11258e-08	6.21067e-05	yes
WBGene00271815	K04A8.21	4.76741	1.65372	21.3945	0.000377558	0.0446538	yes
WBGene00014179	ZK1010.5	4.71635	-0.302907	46.6213	7.56716e-06	0.00379816	yes
WBGene00008577	F08G2.5	4.70863	5.34789	65.6889	1.28599e-06	0.00105857	yes
WBGene00019783	M70.1	4.66317	-0.371353	31.1616	6.37392e-05	0.0156154	yes
WBGene00012607	Y38F1A.4	4.55864	0.478457	78.4471	3.63968e-07	0.00049934	yes
WBGene00007366	C06B3.7	4.2727	3.56085	30.9698	8.11469e-05	0.01784	yes
WBGene00271651	F19B10.14	4.19532	1.61826	33.1995	4.62602e-05	0.012205	yes
WBGene00022382	Y94H6A.10	4.02672	7.98213	75.8071	4.4804e-07	0.000542366	yes
WBGene00021892	Y54G2A.28	3.92681	2.27977	81.3278	2.92082e-07	0.00042934	yes
WBGene00270321	Y41C4A.32	3.7939	4.79884	99.0985	8.58331e-08	0.000160578	yes
WBGene00020580	T19D12.5	3.7436	1.16707	27.0148	0.000128487	0.0230536	yes
WBGene00007506	fbxc-58	3.73387	3.88327	53.5491	3.46916e-06	0.002231	yes
WBGene00010470	cdr-4	3.66008	6.47641	87.9976	1.79884e-07	0.000308487	yes
WBGene00045457	F33H12.7	3.62501	4.74685	54.2725	3.21304e-06	0.00217214	yes
WBGene00011184	R09H10.7	3.59102	3.23411	27.8574	0.00011995	0.0224769	yes
WBGene00009428	NA	3.51842	1.98316	47.8839	6.52165e-06	0.00344126	yes
WBGene00011231	R11A5.3	3.46592	3.37979	42.9824	1.18306e-05	0.00496861	yes
WBGene00015597	NA	3.43312	1.53486	25.5906	0.000166283	0.0273755	yes
WBGene00007632	C16C10.13	3.41099	0.0277865	22.5922	0.000295802	0.0380457	yes
WBGene00021271	spe-47	3.36255	0.935482	71.1527	6.56408e-07	0.000750456	yes
WBGene00020472	lips-11	3.28998	2.57907	55.6637	2.77876e-06	0.00197187	yes
WBGene00008944	F19B2.5	3.27934	7.73461	32.5727	6.14254e-05	0.0154155	yes
WBGene00010876	M05D6.3	3.27476	-0.484995	22.9952	0.000272998	0.0362454	yes
WBGene00001784	gst-36	3.19866	5.70513	206.595	7.25588e-10	9.98508e-06	yes
WBGene00007097	B0024.4	3.16064	4.11821	23.9284	0.000255732	0.0355588	yes
WBGene00009957	F53B2.8	3.14027	5.93936	76.1777	4.34997e-07	0.000542366	yes
WBGene00008916	clec-221	3.13092	2.41801	39.0924	1.97239e-05	0.00710933	yes
WBGene00012101	zip-10	3.12027	3.92456	41.1235	1.50346e-05	0.00562539	yes
WBGene00021979	Y58A7A.5	3.1089	3.53847	43.9721	1.04471e-05	0.00457429	yes
WBGene00008602	oac-14	3.10795	4.97576	25.6183	0.000197192	0.0309772	yes
WBGene00194926	K08D8.12	3.04479	3.82769	55.9716	2.69195e-06	0.00197187	yes
WBGene00021978	Y58A7A.4	2.98487	4.12272	44.0947	1.0289e-05	0.00457429	yes
WBGene00008850	F15B9.6	2.95207	2.19223	27.4203	0.000119596	0.0224769	yes
WBGene00077593	C49G7.12	2.91855	2.36215	29.5977	8.23559e-05	0.01784	yes
WBGene00220133	Y14H12A.4	2.80802	0.557045	20.811	0.000426574	0.0481919	yes
WBGene00014181	ZK1010.8	2.79948	1.97903	27.4902	0.000118134	0.0224769	yes
WBGene00019858	R03H10.6	2.76965	2.73647	25.2406	0.000177424	0.028525	yes
WBGene00005291	srh-70	2.76084	0.177216	26.6573	0.000136959	0.0240717	yes
WBGene00013107	Y51H4A.13	2.70496	-0.120436	26.9857	0.000129155	0.0230536	yes
WBGene00023423	F43C1.7	2.6235	0.0404969	21.7367	0.000351824	0.0428413	yes
WBGene00021977	Y58A7A.3	2.61042	5.74553	44.4729	9.81804e-06	0.00455069	yes
WBGene00020579	T19D12.4	2.51413	6.38754	37.1244	2.59259e-05	0.00833638	yes
WBGene00044644	B0205.13	2.49477	4.53779	27.1274	0.000125945	0.0229365	yes
WBGene00002021	hsp-17	2.4861	6.32734	34.4173	3.84549e-05	0.0105013	yes
WBGene00004002	pgp-8	2.4634	2.49267	23.5198	0.000246259	0.03495	yes
WBGene00016788	C49G7.10	2.43368	4.79189	24.0251	0.000223299	0.0332991	yes
WBGene00015048	faah-2	2.38965	5.98704	38.6667	2.0907e-05	0.00729229	yes
WBGene00020760	T24C4.4	2.34959	3.62351	30.1338	7.53501e-05	0.0169503	yes
WBGene00044901	Y41G9A.10	2.33748	2.40362	21.8059	0.00034687	0.0425852	yes
WBGene00010296	dgat-2	2.32891	5.27418	49.434	5.45622e-06	0.00311899	yes
WBGene00017467	F14F9.4	2.30119	2.90323	34.6913	3.69128e-05	0.0102653	yes
WBGene00018225	NA	2.29691	1.74245	24.1769	0.000216889	0.0325793	yes
WBGene00009433	F35E12.9	2.24902	5.38974	30.114	7.55963e-05	0.0169503	yes
WBGene00011737	sqst-1	2.23955	6.56483	42.2462	1.2996e-05	0.00524246	yes
WBGene00000023	abt-5	2.21228	0.558444	22.0049	0.00033305	0.0412882	yes
WBGene00007440	C08E8.4	2.20079	3.55125	28.8069	9.40905e-05	0.0195585	yes
WBGene00044166	C54C6.7	2.18199	1.36338	29.293	8.66675e-05	0.0183869	yes
WBGene00009801	ipla-2	2.1543	5.16876	36.5097	2.82995e-05	0.00882388	yes
WBGene00010822	M01G12.9	2.15033	4.78834	54.1	3.2721e-06	0.00217214	yes
WBGene00022419	Y102A11A.9	2.14663	2.46036	41.9498	1.35017e-05	0.00524246	yes
WBGene00013158	Y53F4B.11	2.13811	0.119461	21.4486	0.00037335	0.0444114	yes
WBGene00004232	ptr-18	2.10863	3.11613	20.7196	0.000434888	0.0486389	yes
WBGene00044402	Y82E9BL.18	2.03717	2.46983	35.262	3.39226e-05	0.0098323	yes
WBGene00022848	ZK1055.7	2.00157	5.56146	27.6163	0.000115551	0.0224333	yes
WBGene00022643	ZK6.8	1.99487	1.23569	21.1995	0.000393185	0.0455512	yes
WBGene00018566	F47E1.2	1.95499	2.2591	23.8803	0.000229621	0.0337527	yes
WBGene00013845	fbxa-37	1.79495	2.52704	21.2236	0.00039121	0.0455512	yes
WBGene00019973	R09A1.3	1.78586	2.73813	30.8117	6.74463e-05	0.0163291	yes
WBGene00009432	cld-9	1.76128	3.9072	34.3607	3.87823e-05	0.0105013	yes
WBGene00001633	gly-8	1.75404	4.75025	36.7434	2.7369e-05	0.00866503	yes
WBGene00005649	srp-8	1.74294	1.34828	21.4736	0.000371423	0.0444114	yes
WBGene00000266	bre-1	1.74171	4.95739	41.5846	1.4156e-05	0.00539474	yes
WBGene00001770	gst-22	1.71491	3.6308	26.3078	0.000145862	0.0246041	yes
WBGene00016862	cest-32	1.70899	5.04973	26.567	0.000139197	0.0240717	yes
WBGene00018874	tag-234	1.70592	3.54105	23.2163	0.000261345	0.0358549	yes
WBGene00020799	T25D10.1	1.67606	3.00522	27.1962	0.000124419	0.0228609	yes
WBGene00008099	C44H9.4	1.67264	2.7651	28.6747	9.62341e-05	0.019804	yes
WBGene00010877	lact-4	1.65903	4.49605	23.0448	0.000270335	0.0361765	yes
WBGene00022847	ZK1055.6	1.6523	4.14185	28.1264	0.000105736	0.0213328	yes
WBGene00012600	Y38E10A.22	1.64711	6.95583	30.678	6.89271e-05	0.0164936	yes
WBGene00002274	lec-11	1.6238	4.86096	26.5979	0.000138426	0.0240717	yes
WBGene00007689	C18E9.9	1.60659	5.32948	46.0985	8.05512e-06	0.00394682	yes
WBGene00021050	W05H9.3	1.5967	7.82275	22.1759	0.000321682	0.0403652	yes
WBGene00021464	ugt-31	1.56291	2.63316	23.3518	0.000254483	0.0355588	yes
WBGene00000512	ckb-2	1.56224	5.3546	43.6246	1.09108e-05	0.00467776	yes
WBGene00008405	ttll-12	1.55689	7.2969	60.211	1.76315e-06	0.00139553	yes
WBGene00015056	B0222.5	1.54744	3.39135	22.6627	0.000291661	0.037749	yes
WBGene00000973	dhs-9	1.54516	5.05408	59.3385	1.91968e-06	0.00146315	yes
WBGene00010906	M88.3	1.52726	1.58338	22.2826	0.00031481	0.0397637	yes
WBGene00002008	hsp-4	1.48103	9.25771	27.3429	0.000121237	0.0224769	yes
WBGene00019057	F58F9.3	1.45272	3.32895	32.9326	4.82039e-05	0.0125568	yes
WBGene00004169	pqn-89	1.43256	4.36849	24.4601	0.000205479	0.0313227	yes
WBGene00004809	skr-3	1.42495	5.73025	32.1499	5.44642e-05	0.0138373	yes
WBGene00012127	T28D6.7	1.38764	3.68905	30.0995	7.57777e-05	0.0169503	yes
WBGene00004131	tent-5	1.30139	5.8598	26.0618	0.000152523	0.0255185	yes
WBGene00003903	pab-2	1.22014	6.15004	23.7385	0.000236007	0.0342027	yes
WBGene00017970	F32A5.4	1.16472	4.98706	30.3315	7.29404e-05	0.0169503	yes
WBGene00001425	fis-2	1.15013	5.43942	30.1846	7.47231e-05	0.0169503	yes
WBGene00003589	nex-2	1.11461	5.47709	25.3712	0.000173168	0.0282827	yes
WBGene00008572	F08B12.4	0.988302	7.00636	22.0447	0.000330362	0.0412032	yes
WBGene00001749	gst-1	0.905161	8.38755	22.9604	0.000274889	0.0362549	yes
WBGene00021005	ule-1	0.881147	6.08287	20.6632	0.000440114	0.0489573	yes
WBGene00003813	nrf-6	-1.0755	5.15199	20.7891	0.000428549	0.0481919	yes
WBGene00009057	cept-1	-1.08924	4.6158	21.3458	0.000381391	0.0448494	yes
WBGene00018488	acs-1	-1.11113	6.58057	21.7037	0.000354218	0.0428792	yes
WBGene00017772	clec-1	-1.13641	6.46628	24.6143	0.000199555	0.031111	yes
WBGene00008548	F07A11.5	-1.15103	2.97179	21.1896	0.000393999	0.0455512	yes
WBGene00004020	pho-1	-1.1524	4.65109	25.7067	0.000162767	0.0270128	yes
WBGene00013575	acs-5	-1.2538	4.74421	34.7522	3.65801e-05	0.0102653	yes
WBGene00011006	ugt-47	-1.25886	4.08336	30.5748	7.00951e-05	0.0165803	yes
WBGene00019017	F57F4.4	-1.29896	7.88844	23.1478	0.000264895	0.0358636	yes
WBGene00017964	F31F7.1	-1.4606	5.83617	38.1823	2.23529e-05	0.00766668	yes
WBGene00011803	T16G12.1	-1.47623	3.77318	31.3053	6.22845e-05	0.0154428	yes
WBGene00016644	abhd-3.2	-1.48502	3.80719	36.044	3.02638e-05	0.00915882	yes
WBGene00007549	spin-1	-1.50066	3.1075	29.0768	8.98834e-05	0.0188746	yes
WBGene00019978	hacd-1	-1.56333	5.56494	27.3894	0.000120248	0.0224769	yes
WBGene00021448	Y39D8A.1	-1.61159	2.49276	23.0375	0.000270722	0.0361765	yes
WBGene00008565	acox-1.2	-1.61999	3.24098	24.9824	0.00018619	0.0294739	yes
WBGene00000136	amt-4	-1.63784	3.99088	24.5736	0.000201099	0.0311159	yes
WBGene00013007	Y48E1B.8	-1.74458	1.48326	21.6664	0.000356944	0.0429564	yes
WBGene00000007	aat-6	-1.75281	2.14092	24.4861	0.000204465	0.0313227	yes
WBGene00017751	F23F12.3	-1.80519	1.43858	23.5894	0.000242942	0.0347352	yes
WBGene00019550	K09C4.5	-1.8805	2.8815	23.9711	0.000225631	0.0334048	yes
WBGene00022610	ltah-1.2	-1.88964	4.7694	27.726	0.000113355	0.0222166	yes
WBGene00010215	nhr-193	-1.92391	0.882285	27.7439	0.000113002	0.0222166	yes
WBGene00012445	Y16B4A.2	-1.93175	4.86457	29.3825	8.53749e-05	0.0183014	yes
WBGene00009840	fbxa-189	-1.98603	1.25008	22.9292	0.000276594	0.0362549	yes
WBGene00194908	F22F7.8	-1.98794	3.37262	40.4887	1.63477e-05	0.00600748	yes
WBGene00003877	pept-1	-2.07979	4.83889	101.258	7.49656e-08	0.000154272	yes
WBGene00020359	math-40	-2.08088	1.11611	22.8874	0.000278893	0.036325	yes
WBGene00009902	drd-1	-2.08898	4.24151	44.3641	9.95097e-06	0.00455069	yes
WBGene00003572	ncx-7	-2.1691	2.76122	38.977	2.0037e-05	0.00710933	yes
WBGene00011397	T03E6.8	-2.24919	0.891109	25.324	0.000174692	0.028307	yes
WBGene00008692	scav-4	-2.31431	2.26033	37.4332	2.48196e-05	0.00810735	yes
WBGene00015828	math-14	-2.37096	1.48733	22.2803	0.000314956	0.0397637	yes
WBGene00001244	elo-6	-2.46154	7.32477	50.4266	4.87855e-06	0.00295282	yes
WBGene00010411	H25K10.1	-2.54634	0.656301	21.1379	0.000398268	0.0457875	yes
WBGene00009493	hrg-4	-2.62535	2.55529	27.829	0.000111338	0.0222166	yes
WBGene00017703	F22E5.1	-2.67189	2.77213	23.587	0.000243057	0.0347352	yes
WBGene00271744	K09F6.15	-2.74593	1.84964	48.1785	6.30207e-06	0.00344126	yes
WBGene00017881	asp-13	-3.396	6.52472	63.8148	1.25388e-06	0.00105857	yes
WBGene00015077	NA	-7.56615	-1.94945	30.1244	0.000129949	0.0230536	yes
WBGene00014137	clec-187	-1.28278	3.1499	20.4384	0.000461666	0.0508055	no
WBGene00018398	sptl-2	-1.13282	4.06499	20.3707	0.000468397	0.051272	no
WBGene00008900	F16H6.10	1.97639	4.41035	20.2662	0.000478997	0.0516088	no
WBGene00010874	M05D6.1	3.65792	-0.240701	20.3051	0.00047502	0.0516088	no
WBGene00005616	srj-29	-6.44843	-1.70082	22.2129	0.000478652	0.0516088	no
WBGene00012529	Y32F6A.4	-1.65534	4.09896	19.973	0.000510238	0.0546885	no
WBGene00019105	asp-8	-1.26499	3.41014	19.8535	0.000523644	0.0558346	no
WBGene00003001	lin-12	1.43009	2.456	19.8207	0.000527393	0.0559445	no
WBGene00019587	NA	-2.03773	0.946068	19.6392	0.000548687	0.0567409	no
WBGene00009691	F44E5.4	2.7367	8.34306	20.3366	0.000547531	0.0567409	no
WBGene00009692	F44E5.5	2.74409	8.33815	20.3816	0.000542475	0.0567409	no
WBGene00012533	fbxa-209	1.92509	1.58554	19.6565	0.000546614	0.0567409	no
WBGene00012211	ssp-37	1.52546	2.21899	19.7246	0.000538548	0.0567409	no
WBGene00012618	NA	5.07172	0.548131	19.6107	0.000552127	0.0568111	no
WBGene00012620	NA	3.4356	-0.997169	19.5687	0.000557226	0.0570505	no
WBGene00012980	efhd-1	0.850792	4.68757	19.4823	0.000567899	0.0574253	no
WBGene00004195	prx-6	1.27706	2.73305	19.4964	0.00056614	0.0574253	no
WBGene00005191	srg-34	2.96253	-0.549473	19.4714	0.000569258	0.0574253	no
WBGene00008629	cpt-5	-2.51888	3.45732	19.3434	0.000585552	0.0587808	no
WBGene00004405	rop-1	0.838387	7.62095	19.3103	0.000589847	0.0589245	no
WBGene00000639	col-63	9.19205	-1.05372	20.9813	0.000602984	0.0596431	no
WBGene00003585	ndx-8	-1.39701	1.26032	19.2329	0.000600046	0.0596431	no
WBGene00015479	wht-1	2.06018	2.00084	19.1903	0.000605734	0.0596431	no
WBGene00008567	acox-1.4	-1.3765	3.85317	19.1364	0.000613033	0.0600743	no
WBGene00010859	M04C9.4	-1.9465	0.0775075	19.1063	0.000617152	0.0601913	no
WBGene00206354	F27E5.9	1.36893	2.16424	19.0417	0.000626089	0.0607749	no
WBGene00012923	fbxa-128	1.88105	2.40347	18.9606	0.000637538	0.0615957	no
WBGene00009488	oac-20	3.24434	4.05941	19.6781	0.000646879	0.0622061	no
WBGene00005551	sri-39	9.76975	1.32151	21.7088	0.000661316	0.0632987	no
WBGene00018174	F38B6.4	-1.54613	3.28805	18.6474	0.000684006	0.0649102	no
WBGene00007992	fipr-24	1.7869	1.62643	18.6445	0.00068446	0.0649102	no
WBGene00021792	NA	9.53778	-1.32824	20.2958	0.000688407	0.0649849	no
WBGene00008943	NA	4.95758	-1.55413	20.2131	0.000699641	0.0657439	no
WBGene00004358	rhr-1	-1.05933	5.92625	18.4996	0.000707282	0.0661598	no
WBGene00021556	Y45G5AM.3	1.24824	3.44312	18.475	0.000711253	0.0662302	no
WBGene00016874	C52B11.5	-1.22096	3.72731	18.289	0.000742031	0.0687849	no
WBGene00000097	aip-1	1.45067	6.8455	18.086	0.000777385	0.0712092	no
WBGene00009190	F27D4.6	1.21344	2.97939	18.0794	0.000778564	0.0712092	no
WBGene00021479	oac-55	2.19568	0.7394	18.0923	0.000776259	0.0712092	no
WBGene00016957	atic-1	-0.842805	5.45709	17.9288	0.000806074	0.0733991	no
WBGene00017726	F22H10.2	1.46912	4.42462	17.781	0.000834182	0.0752999	no
WBGene00196872	F40F9.15	7.67147	-2.37862	19.3156	0.00083634	0.0752999	no
WBGene00007384	swt-3	-1.03796	3.57102	17.7617	0.000837926	0.0752999	no
WBGene00018885	drd-5	-1.13416	3.19817	17.7258	0.000844966	0.0756025	no
WBGene00010597	K06A4.7	-2.06776	6.35934	17.9172	0.000855625	0.0762247	no
WBGene00000672	col-97	2.15573	2.12556	17.6455	0.00086093	0.0763667	no
WBGene00021339	Y34F4.4	2.02628	3.24623	17.5798	0.000874255	0.0772159	no
WBGene00020455	fbxa-59	1.68968	3.97755	17.5202	0.00088653	0.0779654	no
WBGene00018397	F43E2.11	5.10724	-1.54861	17.4742	0.000896154	0.0784764	no
WBGene00219697	linc-169	2.66551	-0.373459	17.4182	0.000908023	0.0791789	no
WBGene00018209	F39G3.4	7.89973	-1.4185	18.8598	0.000917592	0.0793409	no
WBGene00022439	Y110A2AL.2	6.47285	-1.84548	18.8638	0.000916838	0.0793409	no
WBGene00022753	ZK484.7	5.68518	-1.95959	18.7936	0.000930148	0.08009	no
WBGene00007717	C25D7.5	1.88829	2.46864	17.2426	0.00094644	0.0809065	no
WBGene00016332	C32F10.4	1.3493	4.44701	17.2379	0.000947493	0.0809065	no
WBGene00009293	F31D4.8	-1.17608	2.09267	17.1313	0.000971762	0.0826359	no
WBGene00020999	W03F9.1	1.10195	7.14253	16.9965	0.00100344	0.0846685	no
WBGene00021253	Y22D7AL.15	1.12958	5.30165	16.9947	0.00100389	0.0846685	no
WBGene00050912	NA	4.53263	-2.1419	18.3821	0.00101282	0.0850724	no
WBGene00000988	dhs-25	-1.77072	5.8119	16.9149	0.00102321	0.0855962	no
WBGene00023484	Y54G2A.37	8.56053	-2.13084	18.2857	0.00103342	0.0860999	no
WBGene00003738	nid-1	0.84248	5.60511	16.8517	0.00103884	0.0862026	no
WBGene00016785	C49G7.7	2.99503	2.80947	17.0469	0.00104635	0.0864775	no
WBGene00011957	T23F11.6	3.57386	3.13804	17.4024	0.00106115	0.0873494	no
WBGene00007584	C14C10.1	3.74471	0.23432	16.7099	0.00107487	0.0879121	no
WBGene00011494	T05F1.9	2.65635	1.48626	16.7035	0.00107653	0.0879121	no
WBGene00023503	F17C11.13	2.12188	1.97741	16.6476	0.00109114	0.0887533	no
WBGene00007964	cyp-25A2	-1.15598	4.17519	16.5051	0.00112946	0.0907935	no
WBGene00018966	F56D2.5	1.48775	2.38693	16.5051	0.00112945	0.0907935	no
WBGene00013684	Y105E8A.27	3.62225	-1.18708	16.519	0.00112566	0.0907935	no
WBGene00000546	clp-6	2.24728	0.539524	16.4025	0.00115799	0.0923655	no
WBGene00017962	fbxa-72	-1.75995	3.4373	16.4115	0.00115546	0.0923655	no
WBGene00008042	C40H1.7	-1.8636	2.11798	16.2646	0.00119768	0.095002	no
WBGene00012621	Y38H6C.8	2.17437	0.168582	16.2557	0.00120028	0.095002	no
WBGene00012330	zip-3	-0.959101	4.32614	16.207	0.00121469	0.0957747	no
WBGene00019617	ctsa-2	-1.25085	5.26699	16.1904	0.00121967	0.0958001	no
WBGene00013837	fbxa-30	4.33591	0.90952	16.1055	0.00126158	0.0987153	no
WBGene00015716	sox-4	1.45694	2.86981	15.9554	0.00129243	0.100746	no
WBGene00009724	F45D3.4	1.34193	6.20794	15.9334	0.00129948	0.100913	no
WBGene00006863	gyg-1	0.882494	4.97826	15.876	0.00131812	0.101976	no
WBGene00045013	F08A7.1	-1.45581	1.51001	15.8372	0.0013309	0.102579	no
WBGene00008354	gcsh-1	-1.69949	3.34025	15.7624	0.00135589	0.103344	no
WBGene00004000	pgp-6	1.17079	3.03254	15.7899	0.00134666	0.103344	no
WBGene00011076	scav-5	-1.51349	2.31397	15.7717	0.00135278	0.103344	no
WBGene00007631	wht-3	1.81895	0.264675	15.7395	0.00136368	0.103554	no
WBGene00019810	R01H2.2	7.51489	-1.575	16.9564	0.00137367	0.103929	no
WBGene00015660	catp-3	1.64154	4.5878	15.6816	0.00138356	0.104028	no
WBGene00010723	cpg-7	1.17163	2.75632	15.6627	0.0013901	0.104028	no
WBGene00019404	K05B2.4	2.11648	2.76763	15.6626	0.00139014	0.104028	no
WBGene00017705	F22E5.6	3.50319	-0.66965	15.6201	0.00140502	0.10476	no
WBGene00019977	fpn-1.2	-2.07295	0.651454	15.5648	0.00142463	0.105459	no
WBGene00001795	gtl-1	-1.11675	3.78243	15.5759	0.00142067	0.105459	no
WBGene00012005	jun-1	0.985042	4.71309	15.4788	0.00145578	0.107378	no
WBGene00022713	ZK355.3	7.50494	-2.09256	16.6388	0.00147338	0.108288	no
WBGene00001240	elo-2	-1.03282	6.62943	15.3763	0.00149392	0.108762	no
WBGene00017658	F21C10.9	-1.56279	3.07313	15.3848	0.00149072	0.108762	no
WBGene00206507	Y51A2A.16	7.05732	-1.68293	16.5712	0.00149568	0.108762	no
WBGene00013763	NA	1.43396	3.30666	15.2756	0.00153255	0.11105	no
WBGene00019024	F58A6.5	5.79582	-1.90653	16.4438	0.00153878	0.111111	no
WBGene00009295	NA	-2.61921	1.12787	15.203	0.00156106	0.111934	no
WBGene00009830	cutl-18	-1.31575	1.1942	15.2041	0.00156063	0.111934	no
WBGene00000191	NA	2.58899	1.45983	15.1234	0.00159308	0.112169	no
WBGene00012615	dct-16	-0.916352	9.19179	15.1336	0.00158894	0.112169	no
WBGene00017093	E02C12.8	2.23946	3.58987	15.1003	0.00160249	0.112169	no
WBGene00017922	F29B9.7	6.06143	-2.25747	16.2931	0.00159163	0.112169	no
WBGene00018907	F55G1.15	-1.60115	1.90689	15.127	0.00159159	0.112169	no
WBGene00013838	fbxa-31	1.67206	2.18719	15.1099	0.00159856	0.112169	no
WBGene00016544	math-18	-1.87208	0.674268	15.161	0.00157788	0.112169	no
WBGene00008038	NA	-2.5202	0.295841	15.0622	0.00161819	0.112721	no
WBGene00022683	ZK185.3	-1.15786	1.87675	15.0546	0.00162133	0.112721	no
WBGene00021222	irld-53	-8.26867	-1.34392	16.0908	0.00166598	0.115435	no
WBGene00018531	F47B3.7	6.42159	-1.30133	16.0743	0.00167224	0.11548	no
WBGene00001149	bcat-1	-0.886022	6.2856	14.8884	0.00169202	0.116067	no
WBGene00022252	Y73B6BL.31	-1.29133	4.23986	14.8929	0.00169004	0.116067	no
WBGene00219701	anr-34	2.08279	-0.0290176	14.8361	0.00171498	0.117251	no
WBGene00019731	M02D8.5	-1.42796	1.25357	14.7991	0.0017314	0.117982	no
WBGene00018210	F39G3.5	1.24068	3.55971	14.7846	0.00173791	0.118034	no
WBGene00022868	ZK1240.3	-1.41656	2.65837	14.7096	0.00177198	0.119953	no
WBGene00206494	C15H11.16	4.68427	0.459129	14.6414	0.00180363	0.121297	no
WBGene00019280	K01A2.5	0.851869	3.93065	14.6444	0.00180225	0.121297	no
WBGene00004196	prx-11	1.13341	3.94563	14.624	0.00181184	0.121452	no
WBGene00022495	fbxa-78	-4.15546	-1.15408	14.5898	0.00182802	0.122139	no
WBGene00022245	acp-6	-0.917722	7.69654	14.4406	0.00190065	0.125767	no
WBGene00022076	daao-1	-1.44034	1.64791	14.4427	0.00189962	0.125767	no
WBGene00016762	ugt-24	1.32228	2.53852	14.4619	0.00189008	0.125767	no
WBGene00000005	aat-4	-0.928018	2.5726	14.3683	0.00193705	0.127764	no
WBGene00021691	Y48G8AL.13	0.726727	6.5043	14.3279	0.00195771	0.128715	no
WBGene00014454	NA	2.49872	7.54646	14.7697	0.00201527	0.131019	no
WBGene00018195	btb-16	-2.05521	0.933448	14.2063	0.00202152	0.131019	no
WBGene00000841	cul-6	1.64474	2.88375	14.2123	0.00201827	0.131019	no
WBGene00021862	fbxa-48	2.46356	0.775096	14.2071	0.00202105	0.131019	no
WBGene00020784	tat-4	0.77938	4.74975	14.2005	0.00202459	0.131019	no
WBGene00003970	pek-1	1.04189	5.9522	14.107	0.00207537	0.133884	no
WBGene00006372	syx-2	1.15168	2.97422	14.0895	0.00208502	0.134086	no
WBGene00011207	R10E8.1	-1.30635	2.11577	14.0347	0.00211559	0.134789	no
WBGene00011932	sptl-3	-0.62571	5.80736	14.0394	0.00211297	0.134789	no
WBGene00019466	tos-1	1.09142	8.83512	14.0556	0.00210387	0.134789	no
WBGene00013053	Y50E8A.10	-5.92196	-2.51474	15.0064	0.00214101	0.135987	no
WBGene00014472	NA	3.10606	8.02987	15.1056	0.00217677	0.137833	no
WBGene00011364	cest-1.2	-1.60747	2.41736	13.8837	0.00220258	0.138789	no
WBGene00022200	fard-1	-0.816939	4.78321	13.879	0.00220536	0.138789	no
WBGene00012140	T28F4.5	1.45748	7.94291	13.8287	0.00223529	0.140244	no
WBGene00002013	hsp-12.6	2.0109	1.60806	13.7927	0.00225697	0.140746	no
WBGene00004041	plg-1	-0.739333	4.80007	13.7954	0.00225536	0.140746	no
WBGene00019593	K09F6.10	1.86119	2.13449	13.7781	0.00226581	0.140871	no
WBGene00011164	chil-21	6.96652	-1.62716	14.7058	0.00229957	0.141281	no
WBGene00200459	F38H4.15	3.53626	-2.08002	13.7227	0.00229988	0.141281	no
WBGene00022006	mpst-5	-5.72874	-0.49371	14.7104	0.00229705	0.141281	no
WBGene00022007	mpst-6	-5.72872	-0.491591	14.7167	0.00229362	0.141281	no
WBGene00019273	H43E16.1	1.4342	3.15879	13.7022	0.00231257	0.141638	no
WBGene00196687	C09B8.12	5.03693	-2.15227	13.6826	0.00232487	0.141969	no
WBGene00016468	C36B7.5	1.91413	0.485189	13.6333	0.002356	0.14306	no
WBGene00001913	his-39	8.33978	-2.69044	16.0676	0.00237773	0.14306	no
WBGene00007605	hrg-7	-1.76991	6.43099	13.7636	0.00236085	0.14306	no
WBGene00020258	T05E7.1	-1.3387	2.57182	13.6036	0.00237499	0.14306	no
WBGene00007455	ugt-22	-1.31945	6.20968	13.6156	0.0023673	0.14306	no
WBGene00021115	W09C3.8	6.73889	-2.68697	14.5547	0.00238445	0.14306	no
WBGene00009104	NA	-4.32269	-1.27151	13.5626	0.00240153	0.143087	no
WBGene00016921	C54F6.3	6.61954	-2.89081	14.4939	0.00241966	0.143087	no
WBGene00018259	F41B4.3	1.05802	3.18994	13.5407	0.00241584	0.143087	no
WBGene00198737	T04C9.8	6.93928	-2.99914	15.9916	0.0024149	0.143087	no
WBGene00012622	Y38H6C.9	1.94567	0.391664	13.5555	0.00240616	0.143087	no
WBGene00022431	NA	6.06869	-0.50707	14.4806	0.00242745	0.143136	no
WBGene00012840	grsp-1	1.17511	1.24982	13.4997	0.00244283	0.143632	no
WBGene00004796	sid-2	1.28574	3.84586	13.4871	0.00245121	0.143714	no
WBGene00006718	ubc-23	1.39285	1.77901	13.4552	0.00247261	0.144556	no
WBGene00009589	F40F11.4	2.64252	-0.37619	13.3743	0.00252774	0.146996	no
WBGene00015057	gad-3	1.37986	4.0924	13.3524	0.00254291	0.146996	no
WBGene00006623	try-5	2.49653	0.92012	13.3696	0.00253097	0.146996	no
WBGene00006628	tsp-2	1.49875	2.62979	13.3542	0.00254163	0.146996	no
WBGene00017504	F16B4.2	1.90039	2.44788	13.3	0.0025796	0.148284	no
WBGene00021709	ugt-29	0.929628	3.9291	13.302	0.00257825	0.148284	no
WBGene00021883	Y54G2A.18	1.04702	7.55106	13.2357	0.00262549	0.150501	no
WBGene00005648	srp-7	0.712031	7.95045	13.204	0.00264851	0.151399	no
WBGene00007777	C27D8.1	2.02425	-0.0388914	13.164	0.00267778	0.152648	no
WBGene00007716	fbxa-82	2.26137	0.932311	13.1472	0.0026902	0.152933	no
WBGene00015371	C03A7.13	-2.00513	0.683626	13.084	0.00273757	0.155197	no
WBGene00002269	lec-6	0.813656	8.74466	13.0653	0.00275176	0.155573	no
WBGene00020659	T21G5.1	5.72178	-2.22772	13.9533	0.00276067	0.155649	no
WBGene00014941	NA	-0.757475	3.96411	12.9826	0.00281552	0.157447	no
WBGene00008043	C40H1.8	-1.32056	1.26998	12.9921	0.00280807	0.157447	no
WBGene00004890	smp-2	-1.13588	3.64067	12.9998	0.00280212	0.157447	no
WBGene00007682	C18D11.6	3.25182	1.23413	12.8849	0.002893	0.161342	no
WBGene00045062	NA	2.01934	-0.330502	12.8576	0.00291508	0.162133	no
WBGene00001243	elo-5	-1.28771	6.91747	12.8304	0.00293729	0.162491	no
WBGene00271644	K09F6.14	-3.94389	-1.61549	12.8309	0.00293695	0.162491	no
WBGene00020128	R193.2	-1.48726	4.26107	12.6933	0.00305221	0.168396	no
WBGene00015634	C09D4.3	2.38277	0.0914052	12.6615	0.00307961	0.169186	no
WBGene00009943	F52G2.3	-1.05482	2.37402	12.6576	0.00308299	0.169186	no
WBGene00008566	acox-1.3	-0.885841	3.1724	12.5852	0.00314648	0.170259	no
WBGene00017563	F18C5.10	0.92059	4.74432	12.5695	0.00316046	0.170259	no
WBGene00206489	F53F1.14	2.44634	-0.260219	12.5953	0.00313757	0.170259	no
WBGene00001345	fos-1	0.787299	4.36799	12.5949	0.00313797	0.170259	no
WBGene00006714	ubc-19	1.06446	2.51344	12.6003	0.0031332	0.170259	no
WBGene00013388	Y62F5A.10	1.98585	-0.293406	12.6162	0.00311914	0.170259	no
WBGene00013987	ZK512.8	2.26701	-0.739319	12.5731	0.00315725	0.170259	no
WBGene00017567	F18E3.11	-1.47947	2.34775	12.546	0.00318157	0.170949	no
WBGene00010475	K01F9.2	1.73449	2.64842	12.5315	0.00319461	0.171203	no
WBGene00015908	C17F3.3	6.68919	-1.19048	13.3379	0.00321961	0.171788	no
WBGene00195189	ZC449.8	-1.32511	2.38957	12.5011	0.00322222	0.171788	no
WBGene00022861	dve-1	0.949872	3.77585	12.3915	0.00332395	0.17658	no
WBGene00017730	F22H10.6	-1.50015	3.34935	12.3859	0.00332927	0.17658	no
WBGene00014979	NA	7.52836	-2.06115	13.1742	0.0033563	0.176648	no
WBGene00000084	aex-1	-1.04536	2.55129	12.3661	0.00334808	0.176648	no
WBGene00017598	F19F10.1	1.79211	-0.165668	12.3642	0.00334987	0.176648	no
WBGene00000545	clp-4	1.29511	5.16571	12.3354	0.00337741	0.177306	no
WBGene00001223	ehn-3	7.23145	-3.13271	13.0494	0.00346514	0.181061	no
WBGene00044898	let-383	-1.18416	2.94328	12.2442	0.00346655	0.181061	no
WBGene00007533	cbl-1	-0.800023	4.04333	12.2217	0.00348891	0.181309	no
WBGene00018145	F37C4.5	1.56524	7.93721	12.2272	0.0034834	0.181309	no
WBGene00021948	kvs-5	-0.865645	2.8114	12.2073	0.00350337	0.181602	no
WBGene00004198	prx-13	1.04002	3.15992	12.1899	0.00352084	0.182049	no
WBGene00044712	NA	-2.14449	0.365338	12.1447	0.00356686	0.182514	no
WBGene00000391	cdd-1	1.36371	3.20709	12.1391	0.00357254	0.182514	no
WBGene00008988	F20G2.5	2.01268	1.23595	12.1383	0.00357341	0.182514	no
WBGene00019174	H09G03.1	2.60737	0.0306414	12.1375	0.00357419	0.182514	no
WBGene00010931	M162.5	1.70485	0.438063	12.1682	0.00354282	0.182514	no
WBGene00008123	ent-4	-1.20419	2.88897	12.1099	0.00360275	0.183438	no
WBGene00011059	R06C1.4	-0.730831	7.05065	12.0942	0.00361903	0.183438	no
WBGene00019234	ugt-8	-1.31971	2.16978	12.0951	0.00361806	0.183438	no
WBGene00014668	NA	-3.02506	-0.584165	12.0775	0.00363645	0.183869	no
WBGene00019935	R07E4.1	-1.01541	1.93523	12.0293	0.00368742	0.185976	no
WBGene00013136	tmem-189	-0.784101	4.88458	12.021	0.0036962	0.185976	no
WBGene00020596	oga-1	0.812965	4.79538	11.9454	0.00377799	0.189627	no
WBGene00016611	bicd-1	0.788285	5.34508	11.9352	0.00378916	0.189725	no
WBGene00015855	C16C8.18	5.864	-1.42013	12.6644	0.00382776	0.191193	no
WBGene00001091	NA	0.926616	4.93481	11.8588	0.00387414	0.193041	no
WBGene00010795	M01A8.1	1.42596	1.29106	11.8375	0.00389827	0.193307	no
WBGene00014173	ZK970.7	1.76989	2.65386	11.8402	0.00389516	0.193307	no
WBGene00013841	NA	2.15218	1.58653	11.7942	0.00394769	0.194849	no
WBGene00194769	NA	-2.78159	-0.043679	11.7937	0.00394829	0.194849	no
WBGene00016064	acd-1	-3.37389	-0.0354769	11.7561	0.00399182	0.196525	no
WBGene00019599	acds-10	-0.841875	3.70132	11.7402	0.00401046	0.196972	no
WBGene00012680	NA	-1.73995	1.01184	11.6383	0.00413194	0.201313	no
WBGene00044331	clec-25	-6.88317	-2.42039	12.3656	0.00414004	0.201313	no
WBGene00001403	fbl-1	-0.935234	3.52562	11.6253	0.00414776	0.201313	no
WBGene00010786	K12D12.4	2.17084	-0.116964	11.6492	0.00411875	0.201313	no
WBGene00002187	kgb-1	0.832866	5.24355	11.6375	0.00413294	0.201313	no
WBGene00004859	sma-5	1.23892	3.87848	11.5721	0.00421326	0.204011	no
WBGene00022229	NA	4.7778	-1.3526	11.563	0.00422456	0.204078	no
WBGene00017376	F11C7.2	-1.75755	0.147078	11.5121	0.00428848	0.205717	no
WBGene00006470	tag-120	1.50872	5.40965	11.519	0.0042797	0.205717	no
WBGene00006679	twk-26	-1.51203	0.612416	11.5142	0.0042858	0.205717	no
WBGene00044743	crb-3	1.32177	2.64653	11.5009	0.00430261	0.205915	no
WBGene00001703	grd-14	-1.31184	2.33013	11.4711	0.00434066	0.207254	no
WBGene00020228	T05A8.2	7.65135	-0.63623	12.1134	0.00442701	0.210888	no
WBGene00017868	slc-28.2	1.71627	-0.461071	11.3715	0.0044708	0.212482	no
WBGene00016714	C46F2.1	-0.910492	2.55015	11.348	0.00450208	0.212985	no
WBGene00002260	lbp-8	-1.92633	1.20092	11.3515	0.00449748	0.212985	no
WBGene00044563	T26C11.8	4.69871	-0.683524	11.332	0.0045236	0.213512	no
WBGene00013249	Y57A10A.4	0.743993	3.49995	11.3128	0.00454955	0.214005	no
WBGene00022736	ZK418.7	1.56052	2.90412	11.3089	0.00455485	0.214005	no
WBGene00013046	Y50E8A.1	1.6431	1.07379	11.2909	0.00457931	0.214664	no
WBGene00000283	cah-5	-0.756663	3.67186	11.2613	0.00461999	0.216079	no
WBGene00021668	NA	6.94633	-2.49433	11.9337	0.00464578	0.216792	no
WBGene00013261	sinh-1	0.755065	4.48384	11.2198	0.00467763	0.217785	no
WBGene00018106	F36H5.8	6.56436	-2.778	11.8719	0.00472387	0.218947	no
WBGene00021878	Y54G2A.13	2.97995	-0.855508	11.1909	0.00471821	0.218947	no
WBGene00016054	C24D10.2	-5.12183	-1.03247	11.8225	0.00478749	0.219914	no
WBGene00010779	K11H3.2	1.41542	-0.124088	11.1444	0.00478446	0.219914	no
WBGene00021121	W09G12.7	1.57549	4.54211	11.1516	0.0047741	0.219914	no
WBGene00020707	wago-10	-5.39398	-1.59167	11.8327	0.00477429	0.219914	no
WBGene00016379	C33H5.13	0.814397	3.57923	11.0687	0.00489454	0.224331	no
WBGene00015955	C18B2.4	1.09729	5.62339	11.0214	0.00496481	0.226543	no
WBGene00020139	eppl-1	-0.861238	4.8353	11.0247	0.00495998	0.226543	no
WBGene00016506	abhd-5.1	1.03026	2.18896	10.9378	0.00509199	0.229016	no
WBGene00044403	fbxa-219	1.49384	1.88098	10.9346	0.00509691	0.229016	no
WBGene00013312	hhat-2	1.45951	1.16744	10.962	0.00505476	0.229016	no
WBGene00015587	lido-2	1.43065	0.647242	10.9383	0.00509122	0.229016	no
WBGene00018424	pgph-2	-0.6209	5.88137	10.9653	0.00504982	0.229016	no
WBGene00020435	T11F8.4	6.81015	-2.12385	11.6394	0.005032	0.229016	no
WBGene00013999	ZK550.5	3.09792	-0.81199	10.9404	0.00508793	0.229016	no
WBGene00219242	F56A12.10	6.41208	-3.0594	12.5724	0.00512874	0.229403	no
WBGene00017398	slc-17.6	-1.1889	4.00886	10.8999	0.00515079	0.229403	no
WBGene00005647	srp-6	0.71163	3.7175	10.9213	0.00511752	0.229403	no
WBGene00014836	T09F5.12	1.03132	2.99768	10.8932	0.00516125	0.229403	no
WBGene00013197	ttm-5	1.19128	3.84895	10.9067	0.00514019	0.229403	no
WBGene00005110	srd-32	2.10674	-0.668797	10.8597	0.00521413	0.231253	no
WBGene00018437	btb-8	1.69685	0.516201	10.8352	0.00525305	0.231361	no
WBGene00016147	cyp-32A1	1.11707	2.05215	10.8484	0.00523203	0.231361	no
WBGene00008375	D1054.8	-0.772866	3.42984	10.8275	0.00526542	0.231361	no
WBGene00017691	ilys-5	-0.726223	9.2619	10.8335	0.00525574	0.231361	no
WBGene00005517	sri-5	2.31343	-0.70542	10.8229	0.00527278	0.231361	no
WBGene00021639	Y47G6A.13	1.52766	0.649126	10.8048	0.00530198	0.232148	no
WBGene00000663	col-88	4.60093	0.442301	11.0324	0.0053266	0.232521	no
WBGene00015965	ugt-48	1.14791	4.08568	10.7856	0.00533311	0.232521	no
WBGene00019912	NA	3.8387	-1.43496	10.7589	0.00537668	0.233696	no
WBGene00016719	math-24	1.42037	2.76302	10.7496	0.0053921	0.233696	no
WBGene00019345	tmem-135	-1.07878	2.78524	10.7483	0.00539413	0.233696	no
WBGene00019983	sti-1	0.786197	7.48222	10.7351	0.00541602	0.234152	no
WBGene00023201	NA	6.78506	-3.41119	11.3556	0.00544056	0.23472	no
WBGene00017802	F26A1.3	6.4466	-1.85706	11.3138	0.00550391	0.236388	no
WBGene00001646	gna-1	1.34458	2.4223	10.6868	0.00549656	0.236388	no
WBGene00022529	srt-14	3.70023	-0.625617	10.6767	0.0055137	0.236388	no
WBGene00014728	NA	1.91002	-0.686862	10.6603	0.00554139	0.23677	no
WBGene00009296	F31E9.3	-2.13755	-0.772679	10.6579	0.00554561	0.23677	no
WBGene00008726	F13A7.11	1.72441	3.15489	10.6278	0.00559698	0.238469	no
WBGene00019830	hrg-1	-1.4248	4.16891	10.6197	0.005611	0.238572	no
WBGene00002023	hsp-25	0.675951	6.23082	10.6053	0.00563593	0.239138	no
WBGene00000558	cnc-4	1.27585	3.30415	10.5682	0.00570069	0.239417	no
WBGene00235181	F35E12.13	6.15422	-3.06157	11.1919	0.00569372	0.239417	no
WBGene00010503	K02C4.5	-0.924968	2.76396	10.5705	0.00569652	0.239417	no
WBGene00011213	R10E8.8	1.4321	2.79478	10.5847	0.0056717	0.239417	no
WBGene00021635	Y47G6A.5	0.838231	3.53473	10.5773	0.0056846	0.239417	no
WBGene00008809	cyp-13A11	-5.28794	-2.00601	11.1145	0.00581838	0.243367	no
WBGene00012259	sulp-7	-1.0084	2.41064	10.5026	0.00581718	0.243367	no
WBGene00020797	T25D3.3	0.999765	1.49031	10.4856	0.00584786	0.244103	no
WBGene00016763	C49A9.9	1.1751	4.28011	10.4703	0.00587565	0.244767	no
WBGene00008448	E01G4.6	2.16503	-0.420733	10.4571	0.00589966	0.245271	no
WBGene00018704	ztf-13	0.755553	3.22229	10.4445	0.00592269	0.245732	no
WBGene00003704	nhr-114	-1.30572	5.10504	10.3501	0.00609882	0.25253	no
WBGene00271643	W07G1.25	3.89273	0.211637	10.318	0.00616013	0.254557	no
WBGene00021478	Y39H10A.1	3.41146	-0.578185	10.3075	0.00618038	0.254882	no
WBGene00020772	T24E12.2	6.21202	-2.58699	10.8619	0.00624754	0.257136	no
WBGene00006009	srx-118	1.97684	-0.819757	10.2411	0.00630982	0.258665	no
WBGene00014197	ZK1053.2	3.02992	-0.984236	10.243	0.00630619	0.258665	no
WBGene00014194	ZK1037.6	0.952182	2.10381	10.215	0.00636163	0.26027	no
WBGene00010125	dod-22	2.49307	3.67327	10.4626	0.00640284	0.261437	no
WBGene00016758	C49A9.4	-1.18943	1.81054	10.1782	0.00643543	0.262247	no
WBGene00010706	cyp-14A2	-1.41523	1.14271	10.1607	0.00647097	0.263174	no
WBGene00016997	cebp-1	1.59779	3.49113	10.1409	0.00651126	0.26429	no
WBGene00007060	wht-6	1.23185	1.12345	10.117	0.00656041	0.265761	no
WBGene00077525	C41G7.8	1.52789	3.23631	10.1093	0.00657629	0.265881	no
WBGene00195155	W04A8.9	1.75125	-0.319779	10.1001	0.00659547	0.266134	no
WBGene00014248	ZK1307.7	1.53149	-0.0381578	10.0916	0.00661313	0.266324	no
WBGene00016262	C30F12.3	1.0611	1.63998	10.0816	0.00663405	0.266645	no
WBGene00021072	W07B8.4	3.6008	-0.549314	10.0711	0.00665601	0.267006	no
WBGene00009178	uggt-2	1.89921	-0.3902	10.0553	0.00668929	0.267819	no
WBGene00019430	K06A5.2	1.5669	1.1444	10.0056	0.00679514	0.271528	no
WBGene00008342	frpr-5	-1.24327	0.984054	9.99311	0.00682201	0.271548	no
WBGene00045074	R166.7	6.9589	-3.52177	10.5604	0.00680954	0.271548	no
WBGene00000904	daf-8	1.37487	3.45624	9.98579	0.00683786	0.271653	no
WBGene00017463	F14D12.1	1.03871	1.62084	9.97321	0.00686514	0.272211	no
WBGene00013082	grdn-1	0.935643	3.2377	9.96388	0.00688549	0.272464	no
WBGene00012323	oac-54	-3.389	-0.758739	9.95815	0.00689799	0.272464	no
WBGene00016322	C32E8.4	3.40081	-0.882564	9.94987	0.00691614	0.272658	no
WBGene00008447	E01G4.5	0.859687	2.9224	9.92776	0.00696483	0.273529	no
WBGene00013904	ugt-6	-1.91718	1.90685	9.93145	0.00695669	0.273529	no
WBGene00008865	F15G9.1	0.671887	5.07029	9.90835	0.00700791	0.274697	no
WBGene00009649	F43C1.5	-1.57073	0.821974	9.89503	0.00703766	0.275338	no
WBGene00013693	Y105E8B.9	1.20025	1.85752	9.86492	0.00710542	0.277462	no
WBGene00015168	pdi-6	0.708607	7.78799	9.85815	0.00712076	0.277534	no
WBGene00001774	gst-26	-0.63004	4.31063	9.85182	0.00713513	0.277569	no
WBGene00020453	fbxa-55	1.24449	2.84341	9.82739	0.00719094	0.277956	no
WBGene00017304	nmad-1	0.561948	5.21411	9.82382	0.00719912	0.277956	no
WBGene00004744	scp-1	0.529886	6.13637	9.83401	0.00717576	0.277956	no
WBGene00021594	tig-3	-1.56772	-0.156916	9.83819	0.00716619	0.277956	no
WBGene00021354	fpn-1.1	1.35796	4.32136	9.78836	0.00728114	0.280596	no
WBGene00002212	NA	2.06338	-0.76082	9.77763	0.00730614	0.281034	no
WBGene00008019	C38H2.2	1.01515	4.30601	9.74204	0.00738987	0.28267	no
WBGene00018997	F57B9.3	2.16444	0.161423	9.74772	0.00737643	0.28267	no
WBGene00003986	mct-4	-0.610791	4.61317	9.74462	0.00738376	0.28267	no
WBGene00008296	cdr-2	0.751258	4.24306	9.70363	0.00748144	0.284057	no
WBGene00008735	F13D2.1	0.741475	3.3192	9.71476	0.00745479	0.284057	no
WBGene00018081	F36A4.2	5.66518	-2.44002	10.2548	0.00744055	0.284057	no
WBGene00004802	sir-2.3	1.02967	1.61271	9.69792	0.00749516	0.284057	no
WBGene00012139	T28F4.4	0.805345	3.78479	9.69999	0.00749018	0.284057	no
WBGene00006778	unc-42	1.45738	0.677713	9.68988	0.00751454	0.28411	no
WBGene00000190	warf-1	2.10428	1.82476	9.6859	0.00752417	0.28411	no
WBGene00018917	irld-35	-8.32745	-1.4859	10.1876	0.00758834	0.286008	no
WBGene00022196	gpa-17	0.880433	3.04642	9.65036	0.00761064	0.286324	no
WBGene00022856	cth-2	-0.863029	6.79608	9.6136	0.0077013	0.288155	no
WBGene00009033	F21H7.12	3.97907	-1.98584	9.62001	0.00768541	0.288155	no
WBGene00010158	pes-2.2	1.36426	2.74807	9.61488	0.0076981	0.288155	no
WBGene00011407	ppat-1	-0.798674	3.33146	9.59107	0.00775745	0.289729	no
WBGene00195179	F48C1.11	6.1975	-2.11564	10.0955	0.00779656	0.290229	no
WBGene00019589	K09F6.6	-2.55645	1.13943	9.56892	0.00781316	0.290229	no
WBGene00008258	mans-2	-0.711573	4.60063	9.57215	0.007805	0.290229	no
WBGene00018699	NA	4.11012	-1.16655	9.54217	0.00788102	0.292066	no
WBGene00008077	oac-8	-1.63416	-0.505465	9.53827	0.00789098	0.292066	no
WBGene00018554	srt-3	7.84738	-3.1424	12.1212	0.00795445	0.293886	no
WBGene00044241	C53D6.11	1.73358	1.51774	9.47531	0.00805365	0.296487	no
WBGene00304811	E02D9.3	0.584435	4.26217	9.47821	0.00804606	0.296487	no
WBGene00010269	F58G1.7	1.02148	1.1765	9.44569	0.00813149	0.298285	no
WBGene00005098	srd-20	6.63437	-3.26916	10.7264	0.00812323	0.298285	no
WBGene00009628	tatn-1	-0.774494	4.54138	9.43067	0.00817132	0.299213	no
WBGene00017908	F28H1.1	1.0484	2.70279	9.41896	0.0082025	0.299821	no
WBGene00004321	rcan-1	0.835425	3.42364	9.4057	0.00823799	0.300584	no
WBGene00007079	NA	2.19872	1.84666	9.37632	0.00831726	0.301579	no
WBGene00015262	B0563.5	1.50182	-0.439413	9.38121	0.00830402	0.301579	no
WBGene00002271	lec-8	0.867981	7.42939	9.38836	0.00828466	0.301579	no
WBGene00020335	ttr-30	1.22753	2.48544	9.37389	0.00832387	0.301579	no
WBGene00019426	cutl-16	1.04352	1.89362	9.35995	0.00836183	0.302422	no
WBGene00007438	C08E8.2	7.57205	-3.34252	11.827	0.0084765	0.305768	no
WBGene00005552	sri-40	-0.587406	5.54113	9.31554	0.00848405	0.305768	no
WBGene00000783	cpr-3	1.16245	4.30827	9.29437	0.00854308	0.307357	no
WBGene00016294	C31H2.4	-0.906221	1.98916	9.28434	0.00857119	0.307501	no
WBGene00017487	F15E6.6	-1.3253	2.53049	9.28228	0.00857697	0.307501	no
WBGene00007963	cyp-25A1	-1.46638	3.58191	9.27087	0.0086091	0.308116	no
WBGene00008777	F13H10.6	1.01394	3.97225	9.24837	0.0086729	0.309323	no
WBGene00013964	nlp-73	-0.878458	2.86158	9.24918	0.00867058	0.309323	no
WBGene00008592	F08H9.4	2.52872	-1.62473	9.23424	0.00871324	0.30958	no
WBGene00008239	fshr-1	-1.03402	3.67933	9.23765	0.00870348	0.30958	no
WBGene00010821	M01G12.7	5.882	-1.64149	9.71728	0.00872523	0.30958	no
WBGene00017478	cest-26	1.01132	2.67046	9.18954	0.00884227	0.311454	no
WBGene00009031	F21H7.5	1.63055	1.22276	9.19998	0.00881193	0.311454	no
WBGene00001723	grl-14	1.65386	0.427294	9.1887	0.00884471	0.311454	no
WBGene00010833	M03B6.1	-1.15453	1.28894	9.18561	0.00885373	0.311454	no
WBGene00017550	nep-6	5.62347	-2.52739	9.67559	0.0088353	0.311454	no
WBGene00019208	NA	-1.60194	2.07369	9.14574	0.00897085	0.31194	no
WBGene00007230	C01G10.1	6.15207	-2.78751	9.60177	0.00903428	0.31194	no
WBGene00008299	C54D10.4	-5.83415	-2.21234	9.60762	0.00901834	0.31194	no
WBGene00016088	clec-266	1.09017	4.57049	9.12529	0.00903161	0.31194	no
WBGene00044293	K08D12.7	4.62265	-2.03123	9.17525	0.00888398	0.31194	no
WBGene00019547	K09C4.1	-1.62169	1.49249	9.12594	0.0090297	0.31194	no
WBGene00005256	srh-33	3.26568	-2.08469	9.13675	0.00899751	0.31194	no
WBGene00006063	sto-1	0.70624	3.97908	9.12577	0.00903018	0.31194	no
WBGene00020880	T28A11.18	7.66857	-3.27855	11.6039	0.00890134	0.31194	no
WBGene00006509	tag-164	1.57411	-0.636357	9.15915	0.00893125	0.31194	no
WBGene00022231	tyr-6	1.10324	3.08612	9.16396	0.0089171	0.31194	no
WBGene00022572	ZC239.14	1.79271	1.36001	9.11133	0.00907339	0.312766	no
WBGene00020895	plpp-1.2	-0.717085	3.31101	9.10078	0.00910508	0.313333	no
WBGene00006578	tli-1	0.752543	4.95688	9.08325	0.00915805	0.31463	no
WBGene00007808	best-7	-1.73566	2.18853	9.05931	0.00923097	0.31608	no
WBGene00018824	F54E2.2	1.75248	-0.260708	9.06334	0.00921864	0.31608	no
WBGene00011182	R09H10.5	-0.844725	5.56674	9.04076	0.0092879	0.317501	no
WBGene00012018	T25C12.3	-0.982517	7.22551	9.03439	0.00930756	0.317646	no
WBGene00017277	F09C12.2	6.85933	-2.84776	9.48521	0.00935929	0.318355	no
WBGene00020640	fbxa-73	-6.01092	-2.91923	9.48537	0.00935884	0.318355	no
WBGene00045067	F07C6.6	-2.23632	-0.43056	9.01213	0.00937661	0.318418	no
WBGene00011517	cgt-1	1.13448	2.53997	8.98933	0.00944794	0.319361	no
WBGene00019248	H27M09.5	2.96165	-0.433164	8.98344	0.00946647	0.319361	no
WBGene00016174	mfsd-13.2	-1.04369	2.66043	8.98361	0.00946592	0.319361	no
WBGene00020576	T19D12.1	-0.718655	3.22259	8.99722	0.00942318	0.319361	no
WBGene00015752	C14B9.2	0.674868	6.02475	8.97645	0.00948851	0.319581	no
WBGene00045468	F08A8.8	1.25275	0.593016	8.96044	0.00953922	0.320241	no
WBGene00009401	F35C11.2	1.65313	-0.493018	8.96188	0.00953466	0.320241	no
WBGene00013842	NA	1.43465	0.601601	8.938	0.00961084	0.32134	no
WBGene00016274	C30G12.2	-1.04541	4.01349	8.94527	0.00958757	0.32134	no
WBGene00000503	cht-1	0.771596	4.45357	8.93065	0.00963441	0.32134	no
WBGene00206413	ZK1240.11	-2.37776	-1.79986	8.93511	0.00962012	0.32134	no
WBGene00021865	fbxa-66	2.0943	0.730672	8.92466	0.00965369	0.321462	no
WBGene00015219	B0507.2	0.590398	4.34459	8.91062	0.00969906	0.321626	no
WBGene00018771	duox-2	6.15295	-2.72459	9.36306	0.00971469	0.321626	no
WBGene00003727	nhr-137	-1.15723	2.1682	8.91009	0.00970076	0.321626	no
WBGene00044527	Y39H10B.2	-0.771025	3.36751	8.9038	0.00972115	0.321626	no
WBGene00012582	clec-8	-1.39595	0.752724	8.88026	0.00979795	0.323647	no
WBGene00014092	ZK822.5	-0.935325	4.31377	8.85686	0.00987499	0.325669	no
WBGene00017364	clec-7	-1.17481	1.21254	8.84654	0.0099092	0.325797	no
WBGene00021070	cpr-8	-0.907243	3.09981	8.84613	0.00991054	0.325797	no
WBGene00018547	clec-78	1.08569	2.82282	8.83528	0.00994663	0.326462	no
WBGene00017921	F29B9.5	0.846496	1.48553	8.7938	0.0100861	0.328427	no
WBGene00009592	F40F12.3	3.41711	-0.878888	8.79066	0.0100967	0.328427	no
WBGene00009513	sfxn-1.2	6.24661	-1.91133	9.23572	0.0101022	0.328427	no
WBGene00022406	srsx-7	4.78053	-2.1906	9.25135	0.0100537	0.328427	no
WBGene00005922	srx-31	7.37602	-3.47786	11.0621	0.010049	0.328427	no
WBGene00008583	ugt-65	-0.96616	1.83703	8.79877	0.0100693	0.328427	no
WBGene00019063	F58F12.3	-5.3065	-2.77791	9.22992	0.0101203	0.328432	no
WBGene00021435	Y39A3A.4	1.60231	1.04354	8.7796	0.0101343	0.328432	no
WBGene00017427	acp-5	-1.00357	2.65462	8.72034	0.0103386	0.329439	no
WBGene00201620	C53B7.12	6.05834	-3.46045	9.19336	0.0102352	0.329439	no
WBGene00011676	cyp-13A2	-1.02073	2.37162	8.73312	0.0102941	0.329439	no
WBGene00044472	dct-8	2.14384	1.73391	8.72517	0.0103217	0.329439	no
WBGene00008644	F10C2.3	1.10989	3.17248	8.72042	0.0103383	0.329439	no
WBGene00045275	F18E3.12	-1.3011	1.63258	8.72893	0.0103087	0.329439	no
WBGene00017635	F20D6.5	-1.08553	0.620367	8.71952	0.0103414	0.329439	no
WBGene00018624	F48G7.13	1.54204	0.109221	8.72534	0.0103211	0.329439	no
WBGene00002118	ins-35	-1.87746	-0.813044	8.74834	0.0102415	0.329439	no
WBGene00008598	spin-3	-1.40388	2.0356	8.72933	0.0103073	0.329439	no
WBGene00013829	Y116F11B.14	3.30713	-1.95098	8.7195	0.0103415	0.329439	no
WBGene00020223	T05A7.6	2.37468	-0.324753	8.69744	0.0104188	0.331325	no
WBGene00021293	Y25C1A.6	1.16461	0.686673	8.69342	0.0104329	0.331325	no
WBGene00019879	NA	7.10491	-3.34514	9.76137	0.010522	0.333608	no
WBGene00018724	F53A9.1	1.34097	3.74704	8.66399	0.0105372	0.333608	no
WBGene00007075	AC8.3	1.20422	2.3732	8.64911	0.0105904	0.334776	no
WBGene00015821	clec-135	6.48261	-3.16041	9.06619	0.0106467	0.336041	no
WBGene00015994	C18H7.4	4.88912	-1.67245	9.04583	0.0107144	0.33766	no
WBGene00003876	pept-2	0.737725	3.05239	8.59257	0.0107953	0.339689	no
WBGene00001025	dnj-7	0.641047	5.24663	8.55204	0.010945	0.34335	no
WBGene00269434	sqst-5	-1.33102	0.599122	8.55419	0.010937	0.34335	no
WBGene00001817	haf-7	0.765394	3.76991	8.53091	0.011024	0.344105	no
WBGene00219699	linc-22	0.764075	3.64004	8.53651	0.0110031	0.344105	no
WBGene00013171	Y53F4B.25	1.88795	0.445664	8.53978	0.0109908	0.344105	no
WBGene00008748	yap-1	0.762321	4.28053	8.52773	0.011036	0.344105	no
WBGene00206355	C34C6.10	1.40504	-0.0805402	8.50227	0.0111322	0.344697	no
WBGene00017905	F28F5.6	1.04771	2.29522	8.48354	0.0112036	0.344697	no
WBGene00010148	F56D5.3	1.2899	1.08475	8.49438	0.0111622	0.344697	no
WBGene00003577	ndg-4	-0.875582	4.3643	8.4887	0.0111838	0.344697	no
WBGene00016585	oac-59	0.948699	3.71038	8.49743	0.0111506	0.344697	no
WBGene00019961	R08E5.1	-1.78225	-0.604037	8.51746	0.0110747	0.344697	no
WBGene00005524	sri-12	5.21138	-2.38095	8.90365	0.0112014	0.344697	no
WBGene00020256	T05C3.6	-0.784258	3.6598	8.4991	0.0111442	0.344697	no
WBGene00011681	T10B10.4	-0.624052	4.27242	8.47861	0.0112225	0.344697	no
WBGene00015449	ugt-63	-1.33456	2.84903	8.48117	0.0112126	0.344697	no
WBGene00011617	NA	4.50411	-1.56242	8.47188	0.0112483	0.344975	no
WBGene00001772	gst-24	1.11783	3.38993	8.46667	0.0112683	0.345075	no
WBGene00003429	msp-31	1.44047	2.7721	8.45887	0.0112984	0.345482	no
WBGene00015949	C18A11.3	-0.859548	2.0802	8.4339	0.0113953	0.347929	no
WBGene00304783	C31E10.11	7.26577	-2.40414	8.795	0.0115912	0.349778	no
WBGene00000694	col-120	1.50577	-0.813087	8.39062	0.0115656	0.349778	no
WBGene00017417	F13B6.2	-0.932356	3.06961	8.38347	0.011594	0.349778	no
WBGene00045130	F28C6.11	-5.23908	-3.78832	8.79019	0.0116088	0.349778	no
WBGene00001546	gcy-21	1.55931	-0.531585	8.39215	0.0115595	0.349778	no
WBGene00002232	kpc-1	0.998926	4.6805	8.40349	0.0115147	0.349778	no
WBGene00011749	ssp-36	-5.68039	-2.21223	8.82136	0.0114952	0.349778	no
WBGene00020870	T28A11.3	5.74542	-2.98572	8.80605	0.0115508	0.349778	no
WBGene00021641	Y47G6A.15	1.70685	0.418676	8.40989	0.0114894	0.349778	no
WBGene00000659	col-84	1.49342	0.10604	8.3672	0.011659	0.350775	no
WBGene00016976	C56E10.3	1.35652	0.257298	8.33971	0.0117697	0.352277	no
WBGene00009657	F43G6.4	0.74179	2.70206	8.34405	0.0117521	0.352277	no
WBGene00011298	R107.2	0.622139	4.17962	8.33781	0.0117774	0.352277	no
WBGene00004959	spe-5	0.6953	3.86133	8.34247	0.0117585	0.352277	no
WBGene00011933	NA	5.42247	-2.63076	8.72822	0.0118387	0.353084	no
WBGene00014106	ZK856.5	-1.19953	1.6788	8.32351	0.0118355	0.353084	no
WBGene00015406	C03H5.4	5.87475	-3.33919	8.71219	0.011899	0.353376	no
WBGene00012523	srbc-65	3.79928	-1.93822	8.31234	0.0118811	0.353376	no
WBGene00021869	vrp-1	-0.977534	6.41714	8.30774	0.0119	0.353376	no
WBGene00021719	fbxb-104	1.84815	-0.289603	8.30347	0.0119175	0.353386	no
WBGene00189944	NA	2.09532	-0.916968	8.28745	0.0119835	0.354832	no
WBGene00195175	Y105E8A.36	-0.610099	4.18676	8.26239	0.0120876	0.357401	no
WBGene00008607	F09B12.3	-0.759217	4.73193	8.25727	0.012109	0.357464	no
WBGene00010809	lias-1	0.48901	6.24822	8.24992	0.0121398	0.357464	no
WBGene00019530	scrm-8	5.31201	-2.36426	8.64861	0.0121419	0.357464	no
WBGene00017051	afmd-1	-1.0637	0.90759	8.24161	0.0121748	0.357715	no
WBGene00271819	F10C1.23	4.9303	-2.45023	8.63744	0.0121852	0.357715	no
WBGene00012096	T27E9.6	1.37248	-0.359331	8.228	0.0122322	0.358585	no
WBGene00018200	btb-17	-1.36282	0.283677	8.19137	0.0123884	0.36152	no
WBGene00015366	C03A7.2	2.6491	0.177276	8.18808	0.0124026	0.36152	no
WBGene00007295	C04C11.1	0.96101	1.19355	8.1941	0.0123767	0.36152	no
WBGene00014152	ZK930.2	0.659876	3.79099	8.18942	0.0123968	0.36152	no
WBGene00019344	dhhc-10	0.63912	3.25629	8.18059	0.0124349	0.361947	no
WBGene00019909	R06A10.1	1.27619	0.584987	8.17081	0.0124771	0.362665	no
WBGene00022295	cng-2	2.00992	-1.1113	8.16238	0.0125137	0.363216	no
WBGene00007324	C05B5.8	0.878603	3.41993	8.14992	0.012568	0.363869	no
WBGene00011653	oac-43	4.99499	-2.38881	8.53892	0.0125748	0.363869	no
WBGene00005655	srr-4	0.664694	3.4293	8.14505	0.0125893	0.363869	no
WBGene00022353	pals-18	1.11084	1.11635	8.14098	0.0126072	0.363875	no
WBGene00018101	NA	1.17768	4.78778	8.122	0.0126906	0.365771	no
WBGene00019561	K09C6.7	5.07872	-0.934284	8.49901	0.0127367	0.366586	no
WBGene00019436	K06A9.2	0.992996	1.56203	8.08279	0.0128652	0.369196	no
WBGene00003963	pdi-2	0.68616	8.56235	8.08084	0.012874	0.369196	no
WBGene00004509	rrf-2	0.754411	4.06545	8.07923	0.0128812	0.369196	no
WBGene00018394	F43E2.6	2.06493	-0.0314488	8.05429	0.0129939	0.371842	no
WBGene00009462	sre-22	6.68824	-3.16581	8.43309	0.0130097	0.371842	no
WBGene00014046	clec-60	5.7785	-1.14779	8.40747	0.0131177	0.373372	no
WBGene00010850	M04C3.1	0.763365	4.46504	8.03413	0.0130857	0.373372	no
WBGene00012686	Y39B6A.27	1.55415	-0.223384	8.02772	0.0131151	0.373372	no
WBGene00201648	C18F3.12	6.69038	-3.58266	8.37945	0.0132369	0.375124	no
WBGene00008595	clec-56	-0.662866	3.70174	7.99805	0.0132521	0.375124	no
WBGene00003333	mir-239.2	3.47898	-1.46479	8.00746	0.0132085	0.375124	no
WBGene00003561	ncr-1	1.04785	3.79606	8.00381	0.0132254	0.375124	no
WBGene00199883	F10C2.12	7.00554	-3.14271	8.35856	0.0133266	0.376199	no
WBGene00045251	F54F7.9	1.22576	0.0473942	7.98411	0.013317	0.376199	no
WBGene00016920	C54E4.5	0.848404	2.55139	7.95885	0.0134356	0.378237	no
WBGene00219209	F29F11.20	6.01725	-4.00558	8.33691	0.0134204	0.378237	no
WBGene00005712	srv-1	-0.77039	3.08886	7.94329	0.0135092	0.37979	no
WBGene00005257	srh-34	6.45611	-2.88926	8.29477	0.0136052	0.381965	no
WBGene00269425	C49G7.13	3.54024	-1.81526	7.90748	0.0136805	0.383558	no
WBGene00010899	M28.8	0.611486	3.60221	7.87821	0.0138224	0.386736	no
WBGene00022157	Y71G12B.22	3.76698	-1.83094	7.87635	0.0138315	0.386736	no
WBGene00001479	fmo-4	-0.532589	4.48718	7.86053	0.0139089	0.38793	no
WBGene00008486	ugt-44	-1.46442	5.40969	7.9422	0.0139119	0.38793	no
WBGene00017910	F28H1.5	5.33937	-3.07548	8.21463	0.0139648	0.38888	no
WBGene00194910	ZC404.15	2.84951	-1.77707	7.82588	0.0140803	0.391566	no
WBGene00077646	NA	5.20907	-2.80033	8.18462	0.0141024	0.39165	no
WBGene00005921	NA	7.05473	-3.69789	9.62135	0.0141432	0.392253	no
WBGene00086554	D1081.12	4.9844	-2.5253	8.16122	0.0142108	0.392565	no
WBGene00019586	K09F6.3	1.17489	0.576175	7.80184	0.0142007	0.392565	no
WBGene00219755	linc-17	1.95039	-1.01975	7.79966	0.0142116	0.392565	no
WBGene00003056	lon-2	-0.551567	4.15275	7.76609	0.0143818	0.395673	no
WBGene00015332	tyr-1	0.690069	3.66249	7.77191	0.0143521	0.395673	no
WBGene00022741	ZK430.5	1.42496	0.0949862	7.76686	0.0143779	0.395673	no
WBGene00007838	NA	1.33148	-0.46368	7.7445	0.0144925	0.39643	no
WBGene00014103	best-26	-1.63956	-0.488902	7.74299	0.0145003	0.39643	no
WBGene00002120	ins-37	1.754	-0.784735	7.7487	0.0144709	0.39643	no
WBGene00011771	T14G8.3	0.646566	6.17962	7.75143	0.0144569	0.39643	no
WBGene00014238	ZK1225.4	5.54261	-2.12077	8.0986	0.0145056	0.39643	no
WBGene00000150	apm-1	0.610379	4.70429	7.7264	0.0145861	0.398099	no
WBGene00002024	hsp-43	0.67873	6.30756	7.71126	0.0146649	0.399191	no
WBGene00004238	ptr-24	-0.696689	4.40266	7.71139	0.0146642	0.399191	no
WBGene00016047	NA	7.01766	-3.73346	9.4695	0.0146879	0.399291	no
WBGene00016675	C45G9.4	6.57228	-2.05359	8.0456	0.0147609	0.400216	no
WBGene00010231	F58B3.4	-0.621218	6.8888	7.69585	0.0147456	0.400216	no
WBGene00017055	D2062.1	5.67992	-2.82401	8.04102	0.0147832	0.400293	no
WBGene00009626	F42A8.1	-0.680143	4.39673	7.68157	0.0148209	0.400786	no
WBGene00197545	Y53F4B.55	6.80104	-3.74486	8.54735	0.0148776	0.401793	no
WBGene00008905	F17B5.1	-4.18828	-2.08486	7.66237	0.0149227	0.402028	no
WBGene00020639	fbxa-71	1.83634	0.204392	7.66187	0.0149254	0.402028	no
WBGene00018356	islo-1	0.688806	2.75718	7.64089	0.0150377	0.404523	no
WBGene00015896	C17C3.15	-1.1832	2.96721	7.62474	0.0151247	0.405069	no
WBGene00018510	F46F11.7	0.927842	4.28382	7.63033	0.0150945	0.405069	no
WBGene00003593	nfm-1	0.558517	4.59227	7.62918	0.0151008	0.405069	no
WBGene00020468	T13A10.1	-3.36088	-1.85225	7.62254	0.0151367	0.405069	no
WBGene00022536	ZC178.2	4.69131	-2.04369	7.94935	0.015238	0.40725	no
WBGene00004778	ser-3	0.870383	2.08835	7.59856	0.0152672	0.407501	no
WBGene00015944	C18A3.7	5.20474	-2.20639	7.93215	0.0153251	0.408518	no
WBGene00007685	C18E9.5	-0.556135	4.13743	7.57889	0.0153752	0.408581	no
WBGene00007594	lgc-23	7.04515	-2.948	7.92	0.0153871	0.408581	no
WBGene00020182	ugt-53	-1.04411	2.14764	7.58273	0.0153541	0.408581	no
WBGene00022284	glb-33	0.937418	2.0569	7.56811	0.0154348	0.408794	no
WBGene00004003	pgp-9	1.2352	4.39019	7.56959	0.0154266	0.408794	no
WBGene00018480	otpl-7	3.1239	-2.19196	7.56392	0.015458	0.408883	no
WBGene00017879	acd-4	-2.89134	-1.37017	7.55306	0.0155184	0.409428	no
WBGene00013387	Y62F5A.9	1.63276	1.99252	7.55423	0.0155119	0.409428	no
WBGene00013830	ZC15.1	-5.56958	-2.88729	7.88627	0.0155606	0.410014	no
WBGene00020486	T13C5.6	0.661904	3.8585	7.53903	0.0155969	0.410446	no
WBGene00008975	F20D1.3	0.5188	6.17867	7.51448	0.0157353	0.413558	no
WBGene00045305	ZC250.4	-1.28959	3.6341	7.50416	0.0157938	0.414568	no
WBGene00007224	C01G6.2	3.32233	-1.9126	7.49451	0.0158488	0.414953	no
WBGene00004052	parg-2	1.14357	1.41558	7.49749	0.0158318	0.414953	no
WBGene00007525	C11G10.1	1.03144	1.93607	7.48344	0.0159122	0.415038	no
WBGene00012148	inos-1	0.568167	7.086	7.48337	0.0159126	0.415038	no
WBGene00010915	M110.7	-5.59592	-2.40056	7.82176	0.0158988	0.415038	no
WBGene00016491	acdh-5	1.8585	-1.22996	7.45732	0.0160629	0.415648	no
WBGene00018877	aman-1	-0.889674	2.10723	7.45399	0.0160823	0.415648	no
WBGene00017361	F10E9.12	1.12796	3.78239	7.45913	0.0160524	0.415648	no
WBGene00194794	F45B8.5	-1.11259	0.333199	7.45717	0.0160638	0.415648	no
WBGene00005931	fbxa-199	1.549	-0.624704	7.46849	0.0159983	0.415648	no
WBGene00020456	fbxa-60	1.42505	5.11906	7.52369	0.0160552	0.415648	no
WBGene00003625	nhr-31	-0.835003	4.04908	7.46481	0.0160195	0.415648	no
WBGene00006603	tps-2	0.787341	5.00866	7.45136	0.0160976	0.415648	no
WBGene00005724	srv-13	7.01497	-3.23237	7.77815	0.0161324	0.416025	no
WBGene00045276	F18E3.13	-0.943378	2.60274	7.44188	0.0161528	0.416031	no
WBGene00002058	ifd-2	0.602303	4.57677	7.43347	0.016202	0.416776	no
WBGene00016951	C55C3.1	1.26982	0.122846	7.42609	0.0162453	0.417369	no
WBGene00005757	srw-10	4.4123	-2.07992	7.42209	0.0162688	0.417452	no
WBGene00020325	bath-46	1.48035	0.385436	7.4084	0.0163497	0.419003	no
WBGene00009686	ent-7	-0.795614	3.42087	7.39911	0.0164048	0.419893	no
WBGene00016559	C41A3.2	-0.74403	2.59903	7.38806	0.0164706	0.420139	no
WBGene00016760	C49A9.6	0.903822	3.71187	7.39163	0.0164493	0.420139	no
WBGene00016845	C50F7.5	2.40181	4.89835	7.80691	0.0164785	0.420139	no
WBGene00020891	cest-24	-0.719101	3.9029	7.3838	0.0164961	0.420139	no
WBGene00044379	ifas-1	2.15897	-0.173305	7.37714	0.016536	0.420636	no
WBGene00022181	pho-9	1.07634	3.10356	7.36663	0.0165992	0.421202	no
WBGene00005529	sri-17	5.97706	-3.1632	7.6937	0.0165963	0.421202	no
WBGene00007399	clec-162	6.83385	-3.64584	8.17542	0.0166293	0.421446	no
WBGene00255469	C25G4.17	6.53618	-2.91623	7.63919	0.0169041	0.421779	no
WBGene00019493	catp-5	-0.813544	2.37936	7.32041	0.0168804	0.421779	no
WBGene00007313	clec-147	0.843296	2.01414	7.33758	0.0167753	0.421779	no
WBGene00008127	ddo-1	-1.08778	1.51139	7.3357	0.0167868	0.421779	no
WBGene00001239	elo-1	-0.457773	7.926	7.31943	0.0168864	0.421779	no
WBGene00017819	F26D11.2	6.12277	-1.97547	7.64776	0.0168552	0.421779	no
WBGene00020212	T04D1.2	1.34261	0.28909	7.32102	0.0168767	0.421779	no
WBGene00012219	W03C9.1	1.78984	-1.02022	7.3248	0.0168535	0.421779	no
WBGene00021020	W04B5.3	1.13097	4.92852	7.32564	0.0168483	0.421779	no
WBGene00006938	wee-1.1	1.44616	-0.536163	7.31845	0.0168925	0.421779	no
WBGene00014000	ZK550.6	1.01102	5.69805	7.31578	0.0169089	0.421779	no
WBGene00194816	ZK616.61	-5.17222	-2.02262	7.64055	0.0168963	0.421779	no
WBGene00014158	ZK938.1	2.27067	1.10002	7.33058	0.016818	0.421779	no
WBGene00013840	fbxa-151	-1.63062	0.328172	7.30893	0.0169512	0.422322	no
WBGene00017902	F28E10.4	4.9857	-2.7118	7.61634	0.0170351	0.423388	no
WBGene00013009	fbxc-23	1.09558	0.430439	7.29591	0.0170318	0.423388	no
WBGene00007853	C31G12.4	2.52354	0.141234	7.27919	0.0171359	0.42538	no
WBGene00019819	aass-1	-0.495089	5.16821	7.25869	0.0172646	0.427774	no
WBGene00020562	T19C3.4	0.493558	4.6104	7.25722	0.0172739	0.427774	no
WBGene00016250	hsp-110	0.787387	9.10132	7.24726	0.0173369	0.428675	no
WBGene00020318	T07F8.1	2.21347	-0.41739	7.24489	0.017352	0.428675	no
WBGene00020903	acd-5	-0.967476	2.2931	7.2376	0.0173983	0.429304	no
WBGene00011069	ceh-62	1.34637	0.726557	7.22125	0.0175027	0.43122	no
WBGene00004007	pgp-13	-1.24397	0.278551	7.21888	0.0175179	0.43122	no
WBGene00000982	dhs-19	-0.512311	4.80427	7.20802	0.0175877	0.43206	no
WBGene00008911	F17C8.6	-7.11475	-2.19079	7.51292	0.0176433	0.43206	no
WBGene00021331	glrx-10	0.530451	6.78112	7.19405	0.017678	0.43206	no
WBGene00197378	T22A3.11	-5.75139	-4.04807	7.51048	0.017658	0.43206	no
WBGene00020737	T23F2.4	2.27312	0.718882	7.20237	0.0176241	0.43206	no
WBGene00013905	ugt-4	-0.841548	2.26996	7.20668	0.0175963	0.43206	no
WBGene00235352	ZK250.13	-1.32847	1.05189	7.19041	0.0177016	0.432124	no
WBGene00015913	C17F4.7	-0.633797	10.0057	7.18287	0.0177506	0.432807	no
WBGene00018636	oef-1	-0.55991	6.97295	7.17434	0.0178063	0.433139	no
WBGene00016614	trpp-12	-0.607216	3.43868	7.17736	0.0177865	0.433139	no
WBGene00013475	Y69E1A.3	5.00648	-3.00432	7.48004	0.017842	0.433496	no
WBGene00045306	ZC250.5	4.98678	-2.86403	7.46335	0.0179439	0.435457	no
WBGene00007841	C31C9.7	-0.875432	1.48012	7.14547	0.0179962	0.436211	no
WBGene00008273	C53B4.3	0.725196	3.55535	7.12949	0.0181023	0.437238	no
WBGene00009196	F28B1.2	6.76373	-3.80846	7.90008	0.0180884	0.437238	no
WBGene00001981	hnd-1	1.06426	1.16832	7.13329	0.0180769	0.437238	no
WBGene00011190	swt-6	1.4249	4.64692	7.17238	0.0181743	0.438463	no
WBGene00022429	NA	-6.23207	-3.31489	7.42237	0.018197	0.438496	no
WBGene00003511	mxl-3	-0.597159	4.70355	7.11163	0.0182217	0.438578	no
WBGene00022584	ZC266.1	-1.31302	1.62042	7.09951	0.0183033	0.440027	no
WBGene00008394	D1086.7	1.10837	3.34484	7.07099	0.018497	0.442146	no
WBGene00017484	F15E6.3	1.02301	4.57938	7.07611	0.018462	0.442146	no
WBGene00017747	F23F1.6	1.05891	1.74811	7.08119	0.0184274	0.442146	no
WBGene00018999	F57B9.8	1.33488	0.19141	7.07919	0.018441	0.442146	no
WBGene00022228	Y73B6A.1	1.47893	-0.706824	7.07071	0.0184988	0.442146	no
WBGene00271605	H05L14.3	2.8275	-1.78866	7.06225	0.0185568	0.443016	no
WBGene00000237	bam-2	0.844181	3.41431	7.05253	0.0186235	0.4437	no
WBGene00020864	oac-50	5.19613	-2.96249	7.35402	0.0186286	0.4437	no
WBGene00000629	col-52	4.59193	-1.45235	7.04587	0.0186695	0.444161	no
WBGene00044471	F56D6.9	1.42401	1.70616	7.03393	0.0187521	0.445612	no
WBGene00010052	F54D5.7	0.529138	6.67199	7.0157	0.0188791	0.447826	no
WBGene00021772	math-45	-1.93138	-0.0890007	7.01432	0.0188888	0.447826	no
WBGene00007497	C09G9.8	1.56146	-0.786437	6.99496	0.0190249	0.450213	no
WBGene00007503	C09H10.9	1.73467	-1.05207	6.99377	0.0190333	0.450213	no
WBGene00007953	hda-11	1.23445	0.316498	6.99028	0.019058	0.45028	no
WBGene00019689	K12H6.9	-6.56282	-1.88305	7.27728	0.0191275	0.451405	no
WBGene00000647	col-71	1.13535	1.23774	6.97146	0.0191916	0.452399	no
WBGene00019644	cpt-4	0.851091	3.70829	6.95494	0.0193098	0.454665	no
WBGene00011009	cyp-14A4	-1.77063	-0.691413	6.95165	0.0193334	0.4547	no
WBGene00017769	hmgs-1	0.48173	4.96489	6.94805	0.0193594	0.454791	no
WBGene00021779	Y51H7C.1	1.10293	2.13101	6.94487	0.0193823	0.45481	no
WBGene00003837	oat-1	1.09277	2.39785	6.93343	0.019465	0.45623	no
WBGene00050947	K07C5.13	1.62785	1.94365	6.91688	0.0195854	0.45853	no
WBGene00020992	NA	-1.07061	0.92323	6.909	0.019643	0.459172	no
WBGene00219683	anr-32	2.07918	-0.25112	6.90339	0.0196841	0.459172	no
WBGene00022261	clec-210	-1.01453	1.46809	6.89384	0.0197544	0.459172	no
WBGene00021814	mfsd-8	-0.717294	2.36558	6.89065	0.0197779	0.459172	no
WBGene00003594	nft-1	0.615236	5.51421	6.88582	0.0198136	0.459172	no
WBGene00005638	srm-1	1.32581	0.179276	6.88723	0.0198032	0.459172	no
WBGene00011556	vglu-3	-1.04157	1.44982	6.89983	0.0197103	0.459172	no
WBGene00012265	W04G5.4	2.791	-1.90836	6.90587	0.0196659	0.459172	no
WBGene00044726	Y53F4B.43	3.41556	-1.3391	6.88943	0.0197869	0.459172	no
WBGene00015216	valv-1	0.977009	4.22026	6.87261	0.0199116	0.460924	no
WBGene00017229	F07G11.2	6.27882	-3.90671	7.5591	0.0201162	0.464685	no
WBGene00004825	skr-19	0.698853	2.98171	6.84413	0.0201249	0.464685	no
WBGene00022125	Y71F9B.1	0.63604	2.52615	6.84188	0.0201418	0.464685	no
WBGene00000111	alh-5	-0.960212	1.90018	6.82483	0.0202709	0.466616	no
WBGene00022649	ZK84.1	0.923602	1.74873	6.82645	0.0202586	0.466616	no
WBGene00000958	dgk-1	0.814214	2.02166	6.80769	0.0204016	0.469099	no
WBGene00017202	NA	6.0464	-3.18545	7.51089	0.0204247	0.469107	no
WBGene00020890	fbxa-202	5.24791	-2.45824	7.07533	0.020518	0.470724	no
WBGene00015417	C04C3.7	-6.05731	-3.32653	7.47731	0.0206429	0.472012	no
WBGene00015997	C18H7.7	4.88831	-3.01113	7.06133	0.0206188	0.472012	no
WBGene00005269	srh-46	6.31568	-3.46917	7.0601	0.0206276	0.472012	no
WBGene00000963	dhp-1	0.75655	3.15056	6.76592	0.0207242	0.47282	no
WBGene00010091	ssp-35	2.00234	0.376334	6.76816	0.0207068	0.47282	no
WBGene00022333	fbxa-27	0.985347	1.82175	6.75502	0.0208094	0.473189	no
WBGene00006418	spl-2	-1.50397	1.16672	6.75689	0.0207947	0.473189	no
WBGene00043052	srz-104	6.13083	-4.06459	7.45203	0.0208091	0.473189	no
WBGene00007919	cup-16	0.958185	3.12515	6.74737	0.0208694	0.474029	no
WBGene00043989	AC8.11	1.13994	2.41165	6.74287	0.0209048	0.474311	no
WBGene00015968	C18C4.7	0.535915	5.03395	6.73093	0.0209991	0.474367	no
WBGene00016350	C33E10.10	5.9253	-2.8992	7.00971	0.0209953	0.474367	no
WBGene00011529	T06D8.9	0.483421	7.34544	6.73088	0.0209995	0.474367	no
WBGene00012813	Y43F8B.2	1.24327	5.56521	6.76827	0.0209495	0.474367	no
WBGene00020940	W02D7.4	-0.911911	2.20014	6.71975	0.0210877	0.475838	no
WBGene00015616	NA	5.26061	-3.40345	6.97703	0.0212379	0.47815	no
WBGene00219631	anr-37	2.63801	-0.394366	6.70078	0.0212393	0.47815	no
WBGene00018227	nep-15	2.97618	-2.14862	6.68954	0.0213296	0.47815	no
WBGene00016190	rcs-1	0.769572	4.07612	6.68971	0.0213282	0.47815	no
WBGene00044298	T23B7.2	6.26483	-2.58552	6.97121	0.0212814	0.47815	no
WBGene00013969	tep-1	0.753187	5.30571	6.69144	0.0213143	0.47815	no
WBGene00015839	math-10	-2.33557	-1.43285	6.68528	0.021364	0.478399	no
WBGene00016664	C45E5.1	-1.57877	1.94865	6.6712	0.021478	0.478535	no
WBGene00017785	F25E5.4	0.907082	1.89576	6.66733	0.0215095	0.478535	no
WBGene00019780	M60.4	0.748608	6.46292	6.6744	0.0214521	0.478535	no
WBGene00020072	R13H9.6	5.8822	-1.26348	6.95211	0.0214251	0.478535	no
WBGene00200919	T04C9.11	4.02035	-2.96313	6.95017	0.0214397	0.478535	no
WBGene00206493	Y38H8A.12	5.56772	-4.24259	6.94257	0.0214973	0.478535	no
WBGene00000438	ceh-14	1.00673	1.27461	6.65218	0.0216332	0.480766	no
WBGene00009518	clec-166	-1.34037	1.23916	6.63548	0.0217706	0.48122	no
WBGene00022405	srsx-6	3.808	-1.70201	6.63604	0.0217659	0.48122	no
WBGene00006351	sur-5	-0.667835	5.88707	6.63756	0.0217534	0.48122	no
WBGene00020672	T22B7.3	1.06058	2.26842	6.64492	0.0216928	0.48122	no
WBGene00012711	Y39E4A.1	5.72263	-3.92467	6.90854	0.0217571	0.48122	no
WBGene00008254	C51E3.9	-0.62477	3.42316	6.63137	0.0218045	0.481453	no
WBGene00011735	hip-1	0.762451	8.56041	6.62535	0.0218544	0.482037	no
WBGene00012418	NA	0.961711	0.813716	6.59997	0.0220659	0.484227	no
WBGene00000051	acr-12	1.06351	1.3725	6.58104	0.0222253	0.484227	no
WBGene00019738	clec-265	-0.853861	3.66095	6.59514	0.0221064	0.484227	no
WBGene00015957	del-9	1.26087	-0.469807	6.57699	0.0222595	0.484227	no
WBGene00009347	F32H5.1	-0.684835	4.4888	6.59356	0.0221197	0.484227	no
WBGene00016735	fhod-1	0.746847	4.15579	6.578	0.022251	0.484227	no
WBGene00015609	math-4	-0.927817	2.95103	6.59072	0.0221436	0.484227	no
WBGene00003148	mbf-1	0.45568	7.66579	6.58122	0.0222238	0.484227	no
WBGene00004057	pmk-3	0.676292	4.10628	6.61005	0.0219816	0.484227	no
WBGene00021404	trpl-3	-7.5601	-2.47991	6.8694	0.0220606	0.484227	no
WBGene00018543	ugt-32	-1.99233	-0.986701	6.59106	0.0221408	0.484227	no
WBGene00012280	W05E10.1	-1.18619	1.37436	6.57939	0.0222392	0.484227	no
WBGene00014048	ZK666.8	-5.1306	-3.5085	6.85328	0.022187	0.484227	no
WBGene00014864	NA	1.32817	-0.606956	6.55126	0.0224787	0.485674	no
WBGene00018537	NA	-2.3051	-0.432473	6.54962	0.0224927	0.485674	no
WBGene00016641	C44C1.1	-0.567656	3.49885	6.54727	0.0225129	0.485674	no
WBGene00009205	F28C6.5	1.01778	0.467386	6.5443	0.0225384	0.485674	no
WBGene00001879	his-5	1.07959	0.819545	6.55005	0.022489	0.485674	no
WBGene00013906	ugt-5	-1.01794	2.93706	6.54445	0.0225371	0.485674	no
WBGene00017179	wht-4	5.88117	-2.63194	6.82436	0.022416	0.485674	no
WBGene00013716	Y106G6H.1	-0.852985	3.23351	6.56361	0.0223732	0.485674	no
WBGene00013886	ZC412.5	-5.31685	-2.7598	6.82952	0.022375	0.485674	no
WBGene00000531	clh-4	-1.68669	-0.791928	6.5283	0.0226764	0.486297	no
WBGene00015680	egal-1	0.619051	4.61773	6.53505	0.0226181	0.486297	no
WBGene00018946	F56C3.9	1.14319	0.345985	6.5319	0.0226452	0.486297	no
WBGene00018951	F56C9.7	-0.545301	6.55014	6.52725	0.0226855	0.486297	no
WBGene00020203	T04B8.1	7.57096	-3.21075	7.1827	0.0226841	0.486297	no
WBGene00015407	C03H5.5	-0.707677	2.29645	6.51382	0.0228021	0.488287	no
WBGene00003708	nhr-118	6.39944	-4.01729	7.15492	0.0228889	0.489637	no
WBGene00016765	C49C8.1	2.48566	-1.04794	6.49998	0.022923	0.489857	no
WBGene00015400	cyp-35A2	-0.837778	5.43461	6.48545	0.0230507	0.490549	no
WBGene00138721	pals-37	5.48966	-0.773214	6.7462	0.023049	0.490549	no
WBGene00004424	rpl-12	-0.501394	10.6258	6.4866	0.0230406	0.490549	no
WBGene00020667	T22B2.3	-6.09064	-3.51623	6.75364	0.0229879	0.490549	no
WBGene00198873	F10C2.11	5.726	-3.54505	6.74292	0.023076	0.49058	no
WBGene00271650	C17G10.14	-6.67997	-3.0155	6.73995	0.0231006	0.490595	no
WBGene00020379	T09B4.5	0.557994	5.07929	6.47702	0.0231252	0.490612	no
WBGene00017065	D2092.4	-0.584209	4.40535	6.45861	0.0232889	0.492056	no
WBGene00010701	ent-2	-0.474984	5.68974	6.46154	0.0232628	0.492056	no
WBGene00009225	fbxa-94	1.03633	0.107588	6.46498	0.0232321	0.492056	no
WBGene00021728	Y49F6C.6	6.24721	-3.9926	7.10202	0.0232852	0.492056	no
WBGene00008493	F01D5.2	-1.18244	0.511538	6.44141	0.023443	0.494803	no
WBGene00016786	cyp-35A4	-1.67779	0.157733	6.43437	0.0235064	0.495634	no
WBGene00022873	ZK1240.9	-1.13534	0.348665	6.42957	0.0235498	0.496039	no
WBGene00016705	slcr-46.1	-0.622933	3.36612	6.41709	0.0236629	0.497913	no
WBGene00019335	K02F6.1	5.87022	-3.81625	6.66362	0.023741	0.498868	no
WBGene00303365	M151.10	-5.96749	-2.9353	6.66177	0.0237568	0.498868	no
WBGene00023345	NA	3.24691	-0.782818	6.37354	0.0240628	0.498909	no
WBGene00015100	B0280.2	1.32575	0.732231	6.38117	0.0239922	0.498909	no
WBGene00016538	C39F7.1	1.46851	0.0274394	6.37956	0.024007	0.498909	no
WBGene00017325	F10C1.3	-5.95512	-2.352	6.644	0.023909	0.498909	no
WBGene00008912	F17C8.7	-1.24321	-0.260687	6.37943	0.0240082	0.498909	no
WBGene00019215	H20E11.3	-1.27602	1.25672	6.38427	0.0239635	0.498909	no
WBGene00007007	mak-2	0.561111	4.50135	6.37324	0.0240656	0.498909	no
WBGene00022423	nhr-41	1.07846	2.14108	6.38722	0.0239363	0.498909	no
WBGene00005971	srx-80	-6.28006	-4.24121	7.65213	0.0238093	0.498909	no
WBGene00021007	W03F11.4	2.38541	0.0425169	6.3805	0.0239984	0.498909	no
WBGene00013816	Y116F11A.1	2.37513	-1.10709	6.38681	0.0239401	0.498909	no
WBGene00306066	Y54G11A.20	1.33807	-0.702657	6.37396	0.0240589	0.498909	no
WBGene00022358	Y92H12A.2	0.648147	4.16051	6.37234	0.0240739	0.498909	no
WBGene00019664	K11H12.8	0.443221	6.85037	6.36385	0.0241528	0.500041	no
WBGene00044296	F10C1.9	-1.30723	3.10796	6.36113	0.0241781	0.500062	no
WBGene00019501	K07E12.2	6.02852	-2.97242	6.59377	0.0243455	0.503019	no
WBGene00017840	ttm-2	-1.24505	1.92917	6.33187	0.0244527	0.504727	no
WBGene00017215	F07F6.1	1.56699	-0.742396	6.32046	0.0245608	0.506449	no
WBGene00304215	F17A2.16	5.80393	-3.48131	6.54559	0.0247731	0.507269	no
WBGene00017727	F22H10.3	0.525515	7.13677	6.30429	0.0247149	0.507269	no
WBGene00018213	F39H12.2	1.28395	0.798008	6.3025	0.024732	0.507269	no
WBGene00001538	gcy-12	-0.754958	4.3897	6.29934	0.0247623	0.507269	no
WBGene00003720	nhr-130	-0.677045	2.14578	6.30814	0.0246781	0.507269	no
WBGene00008560	pho-13	-0.90679	3.1376	6.29933	0.0247624	0.507269	no
WBGene00012212	W02D9.6	0.918721	3.68437	6.30793	0.0246801	0.507269	no
WBGene00015182	B0416.7	1.25949	0.406751	6.29181	0.0248346	0.507274	no
WBGene00015558	C06G4.4	1.47083	-0.973352	6.27009	0.0250445	0.507274	no
WBGene00021913	cec-8	0.721611	2.41998	6.27303	0.025016	0.507274	no
WBGene00001076	dpy-17	0.915772	6.17282	6.28165	0.0249326	0.507274	no
WBGene00018568	F47E1.4	1.06855	0.809606	6.28509	0.0248993	0.507274	no
WBGene00021437	lgc-42	1.68404	-1.06355	6.27855	0.0249625	0.507274	no
WBGene00022129	lron-11	0.744442	2.36304	6.27281	0.0250181	0.507274	no
WBGene00003669	nhr-79	0.771271	2.3628	6.27158	0.02503	0.507274	no
WBGene00017406	sdz-12	2.18769	-1.64352	6.28125	0.0249364	0.507274	no
WBGene00021951	srt-24	6.63039	-3.68527	6.51553	0.0250445	0.507274	no
WBGene00044459	Y55F3C.9	-0.895591	1.58271	6.27213	0.0250247	0.507274	no
WBGene00044503	NA	1.94385	-1.41494	6.24307	0.0253086	0.507977	no
WBGene00008098	NA	6.145	-3.76964	6.49741	0.0252096	0.507977	no
WBGene00219603	anr-57	5.91982	-3.9471	6.48916	0.0252853	0.507977	no
WBGene00015026	B0207.1	6.06415	-2.35507	6.49442	0.025237	0.507977	no
WBGene00016595	cest-10	-0.984386	2.84726	6.26104	0.0251326	0.507977	no
WBGene00001775	gst-27	-0.537703	5.39745	6.26342	0.0251094	0.507977	no
WBGene00010681	mak-1	-0.488221	6.67728	6.2413	0.025326	0.507977	no
WBGene00003380	mnm-2	1.01486	0.68774	6.24271	0.0253121	0.507977	no
WBGene00004966	spe-12	-2.87531	-1.8448	6.2573	0.0251691	0.507977	no
WBGene00196202	W04D2.8	6.25606	-3.9122	6.48738	0.0253017	0.507977	no
WBGene00010851	M04C3.2	1.11315	2.31753	6.23249	0.0254129	0.509223	no
WBGene00018779	F53H8.3	-0.951189	2.26159	6.2297	0.0254404	0.509279	no
WBGene00021702	Y48G9A.9	0.584279	4.54431	6.22286	0.0255082	0.510139	no
WBGene00006798	unc-64	0.620709	4.96738	6.21021	0.0256341	0.511167	no
WBGene00194864	Y66A7A.9	5.09831	-3.53023	6.45552	0.0255966	0.511167	no
WBGene00022887	ZK1290.5	-1.04289	3.93339	6.21108	0.0256254	0.511167	no
WBGene00000228	atn-1	0.529321	6.46985	6.1867	0.0258699	0.515222	no
WBGene00016330	C32E12.4	0.559517	3.66254	6.17905	0.0259472	0.515222	no
WBGene00016568	C41G11.1	0.994808	3.02847	6.18003	0.0259373	0.515222	no
WBGene00007565	clec-48	-0.618398	4.25679	6.18052	0.0259324	0.515222	no
WBGene00219416	F23H12.21	6.76635	-3.32709	6.41404	0.0259867	0.515222	no
WBGene00001941	his-67	-0.840674	2.79266	6.17506	0.0259877	0.515222	no
WBGene00019760	calu-1	0.559684	7.04604	6.15466	0.0261954	0.516851	no
WBGene00021167	cyp-32B1	1.25723	1.07827	6.15772	0.0261642	0.516851	no
WBGene00018717	F52H2.5	-0.678652	3.36388	6.1549	0.026193	0.516851	no
WBGene00018374	tag-343	0.801867	2.9173	6.15704	0.0261711	0.516851	no
WBGene00006923	vhp-1	0.950802	5.17301	6.16072	0.0261336	0.516851	no
WBGene00003124	mai-1	0.777635	3.19599	6.14474	0.0262972	0.518363	no
WBGene00197119	F36D4.9	5.47453	-3.93808	6.72487	0.0263653	0.518711	no
WBGene00269391	F54F2.14	5.34178	-3.75059	6.37465	0.0263638	0.518711	no
WBGene00008333	C55A6.4	-1.12532	1.27215	6.12857	0.026464	0.519164	no
WBGene00008476	E03H4.8	0.900667	3.26278	6.13151	0.0264336	0.519164	no
WBGene00015176	vps-51	0.473697	6.82015	6.13067	0.0264423	0.519164	no
WBGene00077523	C23H5.12	6.40677	-3.9782	6.70145	0.0265725	0.519311	no
WBGene00020358	math-39	-1.36832	1.19918	6.1202	0.0265509	0.519311	no
WBGene00009896	scl-3	-0.781732	2.62353	6.12422	0.0265091	0.519311	no
WBGene00012684	Y39B6A.25	5.88941	-3.18451	6.35778	0.0265272	0.519311	no
WBGene00010604	nhr-199	5.85755	-3.07007	6.34969	0.026606	0.519474	no
WBGene00016883	C52E2.4	-1.33404	-0.293297	6.11118	0.0266448	0.519533	no
WBGene00044542	CD4.11	2.28676	-0.234663	6.10978	0.0266595	0.519533	no
WBGene00011468	T05C12.4	1.60075	-0.477125	6.10436	0.0267161	0.520143	no
WBGene00045474	C49G9.2	1.40705	0.18236	6.09466	0.0268179	0.521632	no
WBGene00007959	C35C5.10	-0.602487	3.81741	6.08655	0.0269035	0.522308	no
WBGene00194656	T05F1.15	6.19263	-4.13819	6.66457	0.0269026	0.522308	no
WBGene00009846	NA	1.54827	-0.87382	6.08104	0.0269616	0.522944	no
WBGene00013318	Y57G11C.23	5.07575	-1.89636	6.30997	0.026997	0.523136	no
WBGene00018254	NA	5.10561	-2.66537	6.29705	0.0271256	0.524345	no
WBGene00016539	madd-2	0.656352	2.79958	6.06465	0.0271358	0.524345	no
WBGene00019893	sgt-1	0.665443	7.96601	6.06488	0.0271334	0.524345	no
WBGene00021953	Y55H10A.2	-6.395	-3.00577	6.27152	0.027382	0.528606	no
WBGene00014174	ZK970.8	5.31219	-2.56728	6.26566	0.0274412	0.529253	no
WBGene00005189	srg-32	-5.50428	-3.46744	6.26035	0.027495	0.529793	no
WBGene00015987	C18G1.9	3.8329	-1.86008	6.00104	0.0278241	0.535396	no
WBGene00016343	cnnm-3	-0.634366	2.75895	5.99979	0.0278378	0.535396	no
WBGene00235307	NA	-5.65984	-3.75742	6.21826	0.0279261	0.535593	no
WBGene00077582	F14H8.8	4.30107	-3.14311	6.22164	0.0278911	0.535593	no
WBGene00004157	pqn-75	1.27719	1.72067	5.99199	0.0279236	0.535593	no
WBGene00018223	bath-13	1.04262	1.51579	5.98395	0.0280125	0.536749	no
WBGene00016052	dod-3	-1.88661	2.6103	6.03011	0.0281251	0.538405	no
WBGene00006476	rhgf-2	0.866064	3.08224	5.96929	0.0281752	0.538864	no
WBGene00009048	cth-1	-0.771404	2.69909	5.95999	0.028279	0.540347	no
WBGene00235092	C54F6.17	5.78066	-2.76286	6.18121	0.0283121	0.540478	no
WBGene00012069	T26H5.4	-6.51794	-2.43262	6.17072	0.0284226	0.542083	no
WBGene00235376	NA	7.31769	-3.51665	7.0126	0.0286566	0.544524	no
WBGene00206482	B0416.10	-1.00671	2.05282	5.91592	0.0287771	0.544524	no
WBGene00006520	egli-1	0.497668	4.38785	5.92361	0.0286895	0.544524	no
WBGene00197097	F13B9.9	6.49094	-3.32634	6.13629	0.0287887	0.544524	no
WBGene00008923	F17C11.12	-0.878966	3.12483	5.92919	0.0286261	0.544524	no
WBGene00009489	F36G9.13	-5.3014	-2.58519	6.13899	0.0287597	0.544524	no
WBGene00010977	R02D5.3	1.14331	2.87952	5.91731	0.0287613	0.544524	no
WBGene00012816	scl-21	-5.99796	-2.89146	6.13667	0.0287846	0.544524	no
WBGene00023411	srz-3	6.26826	-4.20218	7.02056	0.028589	0.544524	no
WBGene00044195	F49A5.10	6.26141	-4.08594	6.13272	0.0288269	0.544747	no
WBGene00020248	T05C1.1	1.09009	0.603382	5.90132	0.0289444	0.546465	no
WBGene00018226	F40B5.2	0.503563	4.18793	5.8927	0.0290437	0.547838	no
WBGene00018444	fbxb-48	1.51053	-0.853578	5.88667	0.0291134	0.548147	no
WBGene00019770	M04F3.4	0.46232	5.1977	5.88718	0.0291074	0.548147	no
WBGene00018186	F38E9.4	5.71298	-3.94357	6.10261	0.0291522	0.548376	no
WBGene00009115	F25F2.1	1.13602	0.233998	5.87768	0.0292176	0.549105	no
WBGene00019782	M60.7	1.30169	1.72787	5.87477	0.0292515	0.549239	no
WBGene00021234	NA	6.40398	-3.79906	6.08015	0.0293977	0.549478	no
WBGene00009605	F40G12.10	2.0085	-1.21003	5.8624	0.0293959	0.549478	no
WBGene00009787	F46F2.3	-0.65066	5.82063	5.86909	0.0293177	0.549478	no
WBGene00018725	kreg-1	2.75479	2.74167	6.10064	0.0293186	0.549478	no
WBGene00013560	zip-12	-0.598776	3.31934	5.86448	0.0293716	0.549478	no
WBGene00017381	ddr-2	0.838433	2.51043	5.85658	0.0294641	0.549569	no
WBGene00219709	linc-37	2.92777	0.891585	5.9399	0.0294592	0.549569	no
WBGene00012446	nhr-230	-0.743068	1.32607	5.85456	0.0294878	0.549569	no
WBGene00007620	ocrl-1	-0.484878	7.00333	5.85272	0.0295094	0.549569	no
WBGene00219824	C18C4.17	5.67849	-4.05905	6.05412	0.0296853	0.552345	no
WBGene00019718	M01H9.2	1.32828	-0.616836	5.82984	0.0297799	0.553604	no
WBGene00013652	NA	1.10776	0.56276	5.76866	0.0305174	0.554548	no
WBGene00021019	NA	3.71241	-2.28683	5.81427	0.0299656	0.554548	no
WBGene00015613	C08F1.10	1.34053	2.32513	5.78068	0.0303709	0.554548	no
WBGene00007523	C11G6.2	5.94566	-3.41076	5.96056	0.0307469	0.554548	no
WBGene00007724	C25F9.4	-0.878093	2.16463	5.79158	0.0302386	0.554548	no
WBGene00007987	C36H8.1	2.9297	-0.63432	5.79277	0.0302242	0.554548	no
WBGene00016707	C46E10.1	5.07146	-1.46422	5.99082	0.0303987	0.554548	no
WBGene00008246	C50H2.13	-1.02899	0.415663	5.80064	0.0301292	0.554548	no
WBGene00022970	CD4.10	-0.607948	4.20197	5.75263	0.0307141	0.554548	no
WBGene00003400	dapk-1	0.822959	4.04144	5.79608	0.0301842	0.554548	no
WBGene00017629	F20B6.5	5.55195	-3.14196	5.96801	0.0306607	0.554548	no
WBGene00008986	F20G2.2	-0.465599	4.49826	5.76731	0.0305338	0.554548	no
WBGene00009143	F26A3.5	2.41498	-1.09274	5.77867	0.0303952	0.554548	no
WBGene00018279	F41C6.6	-2.17936	-1.65782	5.77838	0.0303987	0.554548	no
WBGene00018352	fbxc-20	1.09838	0.0324629	5.7658	0.0305524	0.554548	no
WBGene00016006	fln-2	0.510819	4.79041	5.81006	0.0300161	0.554548	no
WBGene00020022	gldc-1	-0.606194	5.73067	5.75049	0.0307405	0.554548	no
WBGene00044911	H38K22.6	5.41782	-3.30888	5.97971	0.0305259	0.554548	no
WBGene00003646	nhr-56	0.663789	2.08113	5.75014	0.0307448	0.554548	no
WBGene00021797	plep-1	-1.5155	0.539338	5.75028	0.0307431	0.554548	no
WBGene00011234	R11A5.6	1.64866	-1.12041	5.77131	0.030485	0.554548	no
WBGene00004437	rpl-24.2	-0.548359	6.60992	5.75036	0.0307421	0.554548	no
WBGene00044222	T16G12.10	1.62055	-1.39614	5.80557	0.0300699	0.554548	no
WBGene00011809	T16G12.8	1.50208	-0.489821	5.81897	0.0299094	0.554548	no
WBGene00235112	T23B5.6	6.20536	-3.47866	5.98827	0.0304278	0.554548	no
WBGene00194983	T25B2.4	-4.64626	-3.71503	5.98873	0.0304226	0.554548	no
WBGene00006533	tba-7	0.927026	3.84253	5.763	0.0305867	0.554548	no
WBGene00010539	ttr-2	0.544982	7.52815	5.77812	0.030402	0.554548	no
WBGene00006650	tts-1	1.35198	8.01673	5.89083	0.0299598	0.554548	no
WBGene00006814	unc-82	0.574066	4.22294	5.79594	0.030186	0.554548	no
WBGene00021493	Y40B10A.9	0.559902	2.8039	5.80763	0.0300452	0.554548	no
WBGene00022221	Y73B3A.20	-0.629091	3.70962	5.82115	0.0298834	0.554548	no
WBGene00013890	ZC412.9	5.87045	-3.75141	6.30158	0.0304336	0.554548	no
WBGene00201832	ZC449.10	-5.03043	-4.09191	5.99921	0.0303029	0.554548	no
WBGene00016465	C36B7.2	-5.29765	-3.68982	5.95189	0.0308475	0.554848	no
WBGene00008446	E01G4.3	-0.480533	5.34975	5.74213	0.0308438	0.554848	no
WBGene00010829	M02B1.4	2.82133	-1.49124	5.74485	0.0308101	0.554848	no
WBGene00021791	Y51H7C.13	2.64051	-1.21025	5.73991	0.0308713	0.554848	no
WBGene00044570	T22B7.8	-1.10169	0.425387	5.73685	0.0309092	0.555045	no
WBGene00000708	col-135	0.853693	5.34281	5.73283	0.0309592	0.555456	no
WBGene00008306	NA	4.77594	-0.235775	5.9359	0.0310341	0.556317	no
WBGene00197665	C48G7.4	4.79294	-4.07851	5.92543	0.0311571	0.558035	no
WBGene00016666	NA	3.21042	-2.37572	5.70903	0.0312568	0.558125	no
WBGene00016207	C29E4.10	1.42359	-0.416091	5.70747	0.0312764	0.558125	no
WBGene00015259	dod-20	1.26804	0.197263	5.70577	0.0312977	0.558125	no
WBGene00009805	F47B8.4	1.6811	0.514612	5.70684	0.0312843	0.558125	no
WBGene00019519	K08B5.2	-1.08544	1.20975	5.7136	0.0311993	0.558125	no
WBGene00018477	otpl-4	5.78851	-2.71795	5.91025	0.0313364	0.558331	no
WBGene00202113	B0457.18	5.70584	-3.54674	6.21246	0.0313851	0.558714	no
WBGene00010638	K07F5.14	-0.546118	6.58478	5.69492	0.0314348	0.559116	no
WBGene00005358	srh-141	6.0492	-4.27928	6.68997	0.0315748	0.561121	no
WBGene00004951	spc-1	0.575936	6.65314	5.67785	0.0316517	0.562002	no
WBGene00008338	pafo-1	-0.468886	6.95443	5.67491	0.0316892	0.562182	no
WBGene00009110	F25D1.5	-1.33084	0.774909	5.66458	0.0318215	0.564043	no
WBGene00013448	Y66D12A.24	0.635306	3.07797	5.66178	0.0318575	0.564196	no
WBGene00008802	acp-2	0.856283	1.87695	5.64751	0.0320415	0.566967	no
WBGene00009502	F37A8.2	-4.52689	-2.6975	5.84568	0.0321128	0.56774	no
WBGene00008312	C54G4.2	-5.16177	-2.64942	5.84074	0.032173	0.568205	no
WBGene00006244	str-211	4.32492	-2.94133	6.13922	0.0321943	0.568205	no
WBGene00020269	erfa-1	-0.512432	8.60452	5.63156	0.0322488	0.568679	no
WBGene00023012	NA	-1.3194	0.0507028	5.62615	0.0323194	0.569436	no
WBGene00000706	col-132	2.36731	-1.60296	5.61851	0.0324195	0.570711	no
WBGene00023490	F36A2.14	1.24015	0.00777	5.61458	0.0324711	0.570743	no
WBGene00002198	kin-14	0.680896	2.28786	5.61415	0.0324768	0.570743	no
WBGene00004006	pgp-12	-1.38731	-0.207278	5.60851	0.032551	0.57156	no
WBGene00195186	F19G12.10	0.783497	1.24667	5.5967	0.0327072	0.572835	no
WBGene00022411	Y102A11A.1	-1.40654	-0.207939	5.60039	0.0326583	0.572835	no
WBGene00022123	Y71F9AR.2	0.808944	0.851157	5.59698	0.0327035	0.572835	no
WBGene00005824	srw-77	5.89793	-4.3834	6.5588	0.0328681	0.574674	no
WBGene00006484	tag-138	5.56378	-3.44783	5.78539	0.0328584	0.574674	no
WBGene00022539	ZC190.5	6.36216	-3.45692	5.78077	0.0329164	0.575031	no
WBGene00007414	C07E3.3	1.12931	2.78981	5.57508	0.0329953	0.57592	no
WBGene00271774	R02F2.10	-1.72136	-1.41278	5.56935	0.0330722	0.576773	no
WBGene00016895	C53B7.6	-2.45926	-2.72167	5.5636	0.0331495	0.577632	no
WBGene00003571	ncx-6	-1.08838	1.90543	5.56052	0.0331909	0.577865	no
WBGene00021101	W08F4.12	1.25603	-0.315014	5.55684	0.0332406	0.57824	no
WBGene00021521	NA	-1.16024	-0.34891	5.55025	0.0333298	0.578511	no
WBGene00050957	C10A4.10	-0.912705	1.41545	5.54813	0.0333585	0.578511	no
WBGene00016425	C34H4.2	1.21375	4.76447	5.57984	0.0333686	0.578511	no
WBGene00000612	col-35	5.024	-3.41926	5.7455	0.033363	0.578511	no
WBGene00013712	dlc-6	4.72939	-2.11671	5.73837	0.0334542	0.579018	no
WBGene00019684	K12H6.4	-6.44917	-1.88732	5.73943	0.0334406	0.579018	no
WBGene00018823	F54E2.1	0.986604	6.63116	5.5384	0.0334909	0.579168	no
WBGene00004179	NA	-1.04564	8.02556	5.51784	0.0337724	0.579328	no
WBGene00023276	NA	5.43937	-4.23523	5.69988	0.0339515	0.579328	no
WBGene00011405	NA	-5.64657	-3.78594	5.72795	0.033588	0.579328	no
WBGene00014760	NA	5.9569	-1.96254	5.69563	0.0340069	0.579328	no
WBGene00011052	arrd-11	4.96892	-2.76132	5.70288	0.0339124	0.579328	no
WBGene00000780	cpn-4	0.711864	4.76083	5.52481	0.0336766	0.579328	no
WBGene00000930	dao-4	6.61709	-3.38356	5.69867	0.0339673	0.579328	no
WBGene00017258	F08F1.4	1.63463	4.31949	5.61705	0.0336627	0.579328	no
WBGene00194742	F37C12.21	1.54565	0.38121	5.50533	0.0339451	0.579328	no
WBGene00016527	fbxa-47	3.0153	-1.94334	5.51687	0.0337858	0.579328	no
WBGene00002263	lea-1	0.587607	8.18586	5.50988	0.0338822	0.579328	no
WBGene00198216	M88.10	5.27117	-3.96026	5.70267	0.0339151	0.579328	no
WBGene00045095	mrpr-1	6.30534	-3.58079	5.69589	0.0340035	0.579328	no
WBGene00020104	R148.5	0.596154	3.58013	5.50785	0.0339103	0.579328	no
WBGene00007036	sod-5	1.89681	-1.39486	5.50475	0.0339532	0.579328	no
WBGene00004979	sph-1	0.494326	4.7013	5.51802	0.03377	0.579328	no
WBGene00201458	VF15C11L.2	4.59183	-3.18183	5.51306	0.0338383	0.579328	no
WBGene00012450	Y17D7B.2	1.64928	-0.482212	5.50592	0.033937	0.579328	no
WBGene00019913	NA	-1.23205	0.806486	5.49573	0.0340784	0.580066	no
WBGene00220123	W06H8.16	4.30636	-4.23693	5.68314	0.0341704	0.581151	no
WBGene00269426	NA	3.94424	-2.57108	5.67814	0.0342363	0.58131	no
WBGene00005839	NA	-5.44129	-4.09451	5.67946	0.0342188	0.58131	no
WBGene00017537	F17A9.5	-0.818269	2.42177	5.4817	0.0342742	0.581474	no
WBGene00012058	NA	-0.889636	1.73961	5.43071	0.0349969	0.581547	no
WBGene00219583	anr-43	5.73768	-4.30778	5.62387	0.0349597	0.581547	no
WBGene00021349	arl-13	0.890023	0.828785	5.45115	0.034705	0.581547	no
WBGene00016599	C42D8.1	0.705284	2.73419	5.43929	0.0348741	0.581547	no
WBGene00013873	cest-2.3	1.20505	-0.0899403	5.42995	0.0350078	0.581547	no
WBGene00020945	clec-219	6.3087	-2.31903	5.65532	0.0345382	0.581547	no
WBGene00000727	col-154	0.726426	1.54105	5.47762	0.0343314	0.581547	no
WBGene00000613	col-36	-4.358	-2.86653	5.62713	0.0349156	0.581547	no
WBGene00001118	dyf-2	0.928051	1.57486	5.43774	0.0348963	0.581547	no
WBGene00219871	E01A2.11	5.26971	-4.34784	5.62841	0.0348984	0.581547	no
WBGene00195441	F07A11.9	5.87165	-3.84674	5.65625	0.0345258	0.581547	no
WBGene00001495	F31B12.3	1.03487	0.785951	5.47214	0.0344083	0.581547	no
WBGene00044410	F48E8.8	0.78911	1.61141	5.45896	0.0345943	0.581547	no
WBGene00044655	fbxa-194	6.14595	-3.29467	5.6217	0.034989	0.581547	no
WBGene00019418	fbxb-54	1.41015	-0.657955	5.45496	0.034651	0.581547	no
WBGene00019251	H28G03.3	5.89416	-4.38465	6.38052	0.0347348	0.581547	no
WBGene00020160	igcm-3	0.466011	4.94526	5.47635	0.0343492	0.581547	no
WBGene00017175	irld-3	-4.43903	-2.3239	5.62149	0.0349917	0.581547	no
WBGene00014009	lips-6	-2.27934	-1.97288	5.6499	0.0346104	0.581547	no
WBGene00016553	mir-8199	2.05761	0.667084	5.4364	0.0349154	0.581547	no
WBGene00007131	pals-26	1.9413	0.25644	5.46794	0.0344675	0.581547	no
WBGene00007658	pals-4	2.14115	-1.72792	5.46623	0.0344915	0.581547	no
WBGene00235134	R07H5.16	5.57262	-3.8252	5.9488	0.0344203	0.581547	no
WBGene00015333	slc-17.3	-0.971657	1.30979	5.42958	0.0350132	0.581547	no
WBGene00006229	str-187	6.0752	-3.39657	5.66107	0.0344619	0.581547	no
WBGene00020341	T08B1.4	0.721353	2.19744	5.43895	0.034879	0.581547	no
WBGene00023277	NA	5.35443	-3.76716	5.61429	0.0350892	0.582339	no
WBGene00016807	txt-1	5.07907	-2.95297	5.61201	0.0351201	0.582382	no
WBGene00007074	NA	-4.07879	-3.13897	5.60143	0.035264	0.58265	no
WBGene00007508	C10C5.4	-0.697508	3.56499	5.41123	0.0352778	0.58265	no
WBGene00007747	C26E1.1	-6.28397	-3.82093	5.60528	0.0352116	0.58265	no
WBGene00020116	moa-1	2.00903	-0.596737	5.41271	0.0352563	0.58265	no
WBGene00019859	R03H10.7	0.97859	0.735071	5.41354	0.0352443	0.58265	no
WBGene00018450	NA	-5.5425	-1.38046	5.56107	0.0358196	0.589705	no
WBGene00016663	C45E1.4	-0.953194	0.908167	5.376	0.0357923	0.589705	no
WBGene00012402	sfxn-1.3	-5.08648	-3.52818	5.56438	0.0357735	0.589705	no
WBGene00012125	T28D6.5	0.676836	2.74058	5.37563	0.0357978	0.589705	no
WBGene00021503	ctsa-4.2	-0.675017	4.32831	5.36606	0.0359391	0.5912	no
WBGene00194918	K08D8.9	5.57698	-3.79398	5.54526	0.03604	0.592386	no
WBGene00013254	tag-276	0.692395	2.19965	5.34493	0.0362535	0.595419	no
WBGene00013043	arrd-16	2.02367	-0.549486	5.33427	0.0364132	0.596614	no
WBGene00015390	C03F11.4	-0.808534	2.30365	5.33623	0.0363838	0.596614	no
WBGene00021198	npp-26	1.32488	-0.673319	5.33458	0.0364086	0.596614	no
WBGene00009168	F26F2.3	5.3149	-3.17754	5.51561	0.0364576	0.596867	no
WBGene00018523	lact-1	0.688871	2.39594	5.32592	0.036539	0.597723	no
WBGene00011483	NA	5.54875	-4.07931	5.77283	0.036646	0.598334	no
WBGene00018400	F43H9.4	0.955795	3.76113	5.31576	0.0366926	0.598334	no
WBGene00022453	ncap-1	0.638049	5.22133	5.31688	0.0366757	0.598334	no
WBGene00005586	sri-74	5.65326	-3.45344	5.50376	0.0366264	0.598334	no
WBGene00043065	C55C3.7	3.18193	-1.95104	5.31011	0.0367785	0.598949	no
WBGene00003884	osm-3	0.615154	2.4906	5.30945	0.0367886	0.598949	no
WBGene00015246	scl-23	-5.93081	-2.73216	5.48724	0.0368629	0.599685	no
WBGene00014011	ZK632.2	-0.445894	6.99889	5.30031	0.0369279	0.600267	no
WBGene00020157	T02B11.6	1.23393	-0.71479	5.29539	0.0370031	0.601016	no
WBGene00021487	comt-3	1.2229	4.78011	5.31559	0.0372381	0.604355	no
WBGene00235281	NA	4.44059	-3.05095	5.45236	0.0373684	0.604562	no
WBGene00007216	C01A2.4	0.426924	6.24938	5.27427	0.0373282	0.604562	no
WBGene00020865	T27E4.7	-0.903585	2.5653	5.27347	0.0373406	0.604562	no
WBGene00013090	Y51B9A.8	3.56277	-2.35803	5.27548	0.0373095	0.604562	no
WBGene00008740	F13D12.5	0.432637	6.10573	5.26384	0.03749	0.605579	no
WBGene00235310	R02D1.2	-1.05246	0.176285	5.26564	0.0374621	0.605579	no
WBGene00206470	NA	5.4854	-3.7373	5.43016	0.0376944	0.606384	no
WBGene00018522	F46H5.7	0.603745	6.19665	5.24881	0.0377247	0.606384	no
WBGene00010004	F53H2.1	3.90311	-2.5813	5.24743	0.0377462	0.606384	no
WBGene00020542	fbxb-82	2.4807	-1.16957	5.24803	0.0377368	0.606384	no
WBGene00019300	swt-1	0.947594	2.74043	5.24857	0.0377283	0.606384	no
WBGene00013613	Y102A5C.4	1.13303	-0.406989	5.25755	0.037588	0.606384	no
WBGene00235356	Y67D8A.10	-1.19812	0.92262	5.25149	0.0376826	0.606384	no
WBGene00001031	dnj-13	0.454422	7.72064	5.24359	0.0378064	0.606405	no
WBGene00004444	rpl-30	-0.542722	9.69404	5.24452	0.0377919	0.606405	no
WBGene00013694	mekk-3	-0.436782	5.34774	5.23706	0.0379091	0.607579	no
WBGene00021995	NA	6.18995	-3.51478	5.41133	0.0379735	0.608138	no
WBGene00271701	F10D7.10	-1.53399	-1.01473	5.2276	0.0380586	0.609026	no
WBGene00019367	K03H6.1	3.12422	-1.90034	5.22244	0.0381404	0.609388	no
WBGene00005408	srh-195	5.11148	-3.20493	5.40125	0.038124	0.609388	no
WBGene00000169	aqp-1	-0.637978	3.53255	5.22035	0.0381735	0.609443	no
WBGene00010433	H40L08.1	0.559255	5.57987	5.21559	0.0382492	0.610179	no
WBGene00219656	anr-48	-5.66059	-3.15582	5.38265	0.0384035	0.610275	no
WBGene00008659	clec-151	4.3432	-2.11479	5.38411	0.0383815	0.610275	no
WBGene00019037	fbxb-17	1.34756	0.146771	5.21278	0.038294	0.610275	no
WBGene00019496	frpr-14	1.5346	-0.839718	5.20677	0.0383899	0.610275	no
WBGene00014201	ZK1053.6	5.33436	-3.02597	5.38521	0.038365	0.610275	no
WBGene00012272	dhc-4	0.866702	0.863846	5.20238	0.0384602	0.610704	no
WBGene00000252	bli-2	1.35918	-0.960395	5.19712	0.0385446	0.611102	no
WBGene00304825	Y41G9A.17	6.08416	-3.25085	5.37347	0.0385425	0.611102	no
WBGene00018143	oac-23	4.7109	-2.40109	5.37043	0.0385885	0.611326	no
WBGene00021509	Y41D4A.7	0.874516	1.69873	5.18918	0.0386725	0.612185	no
WBGene00000221	atf-4	-0.372625	5.43264	5.18507	0.0387387	0.612763	no
WBGene00009595	cbp-3	0.788747	5.17127	5.17273	0.0389388	0.613457	no
WBGene00009459	F36A2.12	2.16241	-0.655291	5.17973	0.0388252	0.613457	no
WBGene00021610	nhr-237	-0.852675	0.75132	5.17522	0.0388982	0.613457	no
WBGene00005085	srd-7	6.773	-3.90749	6.01813	0.0389615	0.613457	no
WBGene00012123	T28D6.3	-1.09896	2.72751	5.17316	0.0389317	0.613457	no
WBGene00012185	W01F3.2	0.767235	5.28358	5.17311	0.0389326	0.613457	no
WBGene00011013	srxa-8	-6.24867	-4.13106	5.59814	0.0390319	0.614097	no
WBGene00015179	B0416.3	0.862239	0.742619	5.16113	0.0391279	0.615136	no
WBGene00002204	kin-21	-4.88612	-2.90839	5.33002	0.0392078	0.615452	no
WBGene00008378	ule-3	0.581409	8.88232	5.15763	0.0391852	0.615452	no
WBGene00010981	blos-8	-0.641775	3.11938	5.14912	0.0393248	0.616732	no
WBGene00012306	W06F12.2	0.582306	4.20067	5.14756	0.0393505	0.616732	no
WBGene00044164	Y46G5A.39	-4.83564	-3.21499	5.31897	0.0393792	0.616732	no
WBGene00000782	cpr-2	3.51361	-2.33671	5.14338	0.0394193	0.61689	no
WBGene00044808	NA	2.80242	-2.51455	5.12964	0.0396468	0.619038	no
WBGene00005427	srh-217	1.81778	-0.871978	5.13004	0.0396401	0.619038	no
WBGene00020631	T20F7.3	-1.7456	-0.549787	5.13061	0.0396307	0.619038	no
WBGene00015894	acdh-2	-1.5416	4.34448	5.1993	0.0398154	0.619395	no
WBGene00195151	F53H2.4	-1.14774	1.68753	5.12233	0.0397684	0.619395	no
WBGene00017553	nep-8	-2.8045	-1.54084	5.11922	0.0398202	0.619395	no
WBGene00006710	ubc-15	0.699846	5.92824	5.12296	0.0397579	0.619395	no
WBGene00199162	ZK131.12	5.49201	-3.14583	5.29483	0.0397568	0.619395	no
WBGene00016843	C50F7.3	5.84795	-2.81075	5.26807	0.0401804	0.619946	no
WBGene00304788	C52B9.19	1.48335	0.119426	5.09597	0.0402104	0.619946	no
WBGene00008477	clec-17	1.23353	0.668723	5.10957	0.0399816	0.619946	no
WBGene00017420	F13B9.2	1.60456	1.0723	5.10827	0.0400033	0.619946	no
WBGene00009755	F46A9.2	-4.44578	-2.9298	5.28132	0.03997	0.619946	no
WBGene00010563	K04G2.4	1.17958	-0.33142	5.09736	0.040187	0.619946	no
WBGene00013869	mlck-1	0.62566	3.38321	5.09457	0.0402341	0.619946	no
WBGene00003591	nex-4	1.12398	-0.000237244	5.0966	0.0401998	0.619946	no
WBGene00011102	R07E3.1	0.537328	5.20843	5.10228	0.0401041	0.619946	no
WBGene00005849	srw-102	6.39735	-3.66005	5.27036	0.0401439	0.619946	no
WBGene00045212	Y110A7A.21	0.83998	3.19732	5.09379	0.0402473	0.619946	no
WBGene00012942	Y47D3B.6	1.20996	2.54623	5.09708	0.0401916	0.619946	no
WBGene00014100	ZK849.1	2.1588	-2.23636	5.09528	0.0402221	0.619946	no
WBGene00021262	fbxa-74	0.868064	2.93053	5.09009	0.0403099	0.620447	no
WBGene00015526	C06E1.11	0.856984	2.40505	5.07844	0.0405076	0.622575	no
WBGene00019957	R08E3.1	-0.740732	5.9299	5.07838	0.0405087	0.622575	no
WBGene00004855	sma-1	0.599084	7.12973	5.07375	0.0405875	0.623321	no
WBGene00012010	T25B9.4	4.43305	-1.79123	5.24009	0.040629	0.623493	no
WBGene00206357	C09D4.9	3.1151	-2.15219	5.06915	0.0406661	0.623586	no
WBGene00020326	math-38	-5.50569	-3.11892	5.23597	0.0406957	0.623586	no
WBGene00017524	F16G10.9	6.10855	-4.0587	5.47552	0.0408204	0.625033	no
WBGene00015072	srt-69	6.32483	-3.72273	5.22245	0.040915	0.626015	no
WBGene00012704	mlt-3	0.652606	1.91083	5.04804	0.0410292	0.627296	no
WBGene00017135	EEED8.4	0.796472	1.94865	5.04223	0.0411298	0.627423	no
WBGene00199639	F56A12.8	4.67138	-4.41293	5.45358	0.0411509	0.627423	no
WBGene00012064	fbxb-115	2.05097	-0.822855	5.04051	0.0411595	0.627423	no
WBGene00016344	rsef-1	1.10229	0.0285222	5.04102	0.0411508	0.627423	no
WBGene00007593	C14H10.3	0.583224	4.15819	5.03797	0.0412036	0.627631	no
WBGene00017365	F10G2.4	0.929129	0.707192	5.03368	0.0412783	0.628304	no
WBGene00000748	col-175	3.87243	-1.56644	5.02306	0.0414636	0.628744	no
WBGene00007967	cyp-25A4	0.603767	2.88221	5.01908	0.0415334	0.628744	no
WBGene00043980	F11D5.7	-2.16529	0.16004	5.01871	0.0415398	0.628744	no
WBGene00019302	K02D10.2	1.42785	-0.656127	5.02481	0.041433	0.628744	no
WBGene00003887	osm-7	0.637226	2.91851	5.02337	0.0414581	0.628744	no
WBGene00005550	sri-38	5.27894	-2.2095	5.18987	0.0414494	0.628744	no
WBGene00020173	T02H6.3	5.41766	-3.99183	5.19608	0.041347	0.628744	no
WBGene00013565	Y75B8A.37	4.84139	-4.1989	5.1837	0.0415517	0.628744	no
WBGene00020594	ugt-10	-1.85054	-1.7885	5.01493	0.0416063	0.629107	no
WBGene00007155	B0379.1	-0.499789	4.246	5.01298	0.0416405	0.629163	no
WBGene00016314	C32D5.6	-0.731099	2.57903	5.00727	0.0417409	0.629845	no
WBGene00008105	C45B11.2	1.65738	0.326	5.00605	0.0417626	0.629845	no
WBGene00000959	dgk-2	0.466105	4.55537	5.00352	0.0418073	0.629845	no
WBGene00002242	kvs-1	0.866696	0.651768	5.00347	0.0418081	0.629845	no
WBGene00015360	C02G6.2	5.94414	-3.15086	5.16255	0.0419041	0.629908	no
WBGene00001303	sec-61.G	-0.61854	8.42357	4.99939	0.0418803	0.629908	no
WBGene00005802	srw-55	5.59141	-4.39853	5.40724	0.0418598	0.629908	no
WBGene00004488	rps-19	-0.452054	10.3015	4.99426	0.0419712	0.630456	no
WBGene00011978	T24B8.4	0.79238	3.4411	4.99052	0.0420376	0.630994	no
WBGene00255594	Y48G1BL.8	0.697348	1.13854	4.98296	0.0421724	0.632556	no
WBGene00009101	F25B3.4	1.14757	0.349453	4.97519	0.0423114	0.633566	no
WBGene00019579	oac-57	1.12221	2.77199	4.97488	0.0423168	0.633566	no
WBGene00020806	T25F10.3	0.809326	2.60888	4.97403	0.0423321	0.633566	no
WBGene00010339	acl-1	-0.531458	5.62661	4.96402	0.0425121	0.634638	no
WBGene00010947	M176.11	-0.565498	2.67682	4.96464	0.0425009	0.634638	no
WBGene00012775	srt-50	5.45268	-4.15613	5.12729	0.0424997	0.634638	no
WBGene00013938	ZK218.4	5.40067	-3.95127	5.12568	0.0425272	0.634638	no
WBGene00017603	clec-212	5.40596	-3.9903	5.11983	0.042627	0.635667	no
WBGene00007076	AC8.4	0.849551	2.42745	4.95582	0.0426601	0.6357	no
WBGene00012726	Y39G8B.5	1.87168	-1.93537	4.95377	0.0426972	0.635793	no
WBGene00220007	K06A4.15	1.65891	-1.50336	4.95182	0.0427325	0.635858	no
WBGene00015823	C16B8.3	0.834975	5.01637	4.94206	0.0429099	0.637577	no
WBGene00017817	F26B1.5	4.82024	-3.27249	5.10457	0.0428888	0.637577	no
WBGene00016728	C46H11.2	-0.675068	2.22318	4.93453	0.0430475	0.638238	no
WBGene00016580	ppm-1.H	1.38662	-0.298177	4.93526	0.0430341	0.638238	no
WBGene00006342	sup-37	0.413347	5.1204	4.93677	0.0430065	0.638238	no
WBGene00010085	F55B11.3	0.543602	6.71493	4.92542	0.0432143	0.639858	no
WBGene00012068	oac-49	1.58999	-1.29284	4.92517	0.0432189	0.639858	no
WBGene00271821	T28C12.15	-5.39469	-3.83169	5.08264	0.0432683	0.640129	no
WBGene00014920	NA	-1.03991	0.336865	4.86402	0.0443597	0.640616	no
WBGene00011369	NA	2.78107	0.225529	4.91587	0.0442658	0.640616	no
WBGene00077535	NA	-4.41244	-3.1697	5.06774	0.0435287	0.640616	no
WBGene00012320	NA	-5.64691	-3.25985	5.03138	0.0441715	0.640616	no
WBGene00022104	acsd-1	-0.814862	1.08544	4.91319	0.0434397	0.640616	no
WBGene00007083	AH10.2	5.83881	-3.45306	5.0418	0.043986	0.640616	no
WBGene00012683	asp-17	1.91869	2.98943	4.93848	0.0443319	0.640616	no
WBGene00189987	C18H7.12	5.92929	-4.07327	5.25944	0.0442227	0.640616	no
WBGene00016268	C30G4.2	-4.57603	-3.18222	5.02931	0.0442084	0.640616	no
WBGene00000550	clu-1	-0.490837	8.0368	4.89282	0.043818	0.640616	no
WBGene00194821	dmsr-16	-1.78624	-0.648972	4.90224	0.0436426	0.640616	no
WBGene00017140	EEED8.12	0.81932	1.3256	4.8649	0.044343	0.640616	no
WBGene00017013	ensh-1	1.03107	0.659324	4.9035	0.0436193	0.640616	no
WBGene00008661	F10G8.1	4.55626	-1.68765	5.04611	0.0439097	0.640616	no
WBGene00013232	faah-4	0.445853	6.23048	4.89181	0.0438369	0.640616	no
WBGene00001735	grl-26	1.96048	-1.32348	4.86896	0.0442662	0.640616	no
WBGene00013915	irld-20	5.50327	-4.55125	5.65711	0.04384	0.640616	no
WBGene00019373	K04A8.1	0.720071	3.89155	4.86549	0.044332	0.640616	no
WBGene00015116	paic-1	-0.51265	4.60323	4.87066	0.0442342	0.640616	no
WBGene00011995	rsf-1	0.532363	3.56639	4.87977	0.0440626	0.640616	no
WBGene00022613	sek-3	0.458093	4.90721	4.87721	0.0441107	0.640616	no
WBGene00012707	sre-16	2.68364	-2.29932	4.91135	0.0434738	0.640616	no
WBGene00006169	str-118	3.86935	-3.03055	5.05903	0.0436815	0.640616	no
WBGene00006120	str-55	6.14491	-4.14179	5.26874	0.0440693	0.640616	no
WBGene00020488	T13G4.1	5.52767	-4.02007	5.02657	0.0442574	0.640616	no
WBGene00020740	T23F4.2	0.902566	3.1432	4.90291	0.0436302	0.640616	no
WBGene00015217	tes-1	0.676312	3.90403	4.87763	0.0441028	0.640616	no
WBGene00020592	ugt-12	-0.739784	4.33617	4.87298	0.0441903	0.640616	no
WBGene00013721	Y106G6H.9	1.38404	-0.585688	4.88987	0.0438732	0.640616	no
WBGene00013250	Y57A10A.5	0.460981	4.65709	4.90542	0.0435835	0.640616	no
WBGene00044207	Y6G8.5	2.56104	-1.60385	4.88214	0.0440181	0.640616	no
WBGene00022323	Y82E9BL.6	4.10432	-2.87033	4.91873	0.0433374	0.640616	no
WBGene00019727	zig-12	-0.445054	6.23425	4.91629	0.0433824	0.640616	no
WBGene00022884	ZK1248.17	4.11118	-3.30699	5.07175	0.0434584	0.640616	no
WBGene00018233	F40E3.6	6.00623	-3.68102	5.01299	0.044501	0.641877	no
WBGene00017241	pcyt-1	-0.396148	5.33904	4.85519	0.0445273	0.641877	no
WBGene00044759	T06E6.15	2.32817	-1.64878	4.8545	0.0445406	0.641877	no
WBGene00015331	C02B10.6	5.94783	-1.95312	5.00676	0.0446133	0.642026	no
WBGene00011927	T22C8.6	0.872589	0.125584	4.85206	0.044587	0.642026	no
WBGene00015637	srxa-5	-5.22334	-4.60617	5.22958	0.0447198	0.643108	no
WBGene00019133	NA	0.874141	1.719	4.83277	0.0449563	0.64526	no
WBGene00013618	NA	-4.23449	-3.04924	4.98745	0.0449634	0.64526	no
WBGene00219803	C06A1.12	-0.558501	4.25388	4.83393	0.0449341	0.64526	no
WBGene00010547	K03H1.12	-4.224	-2.31791	4.98488	0.0450103	0.645482	no
WBGene00022818	NA	5.54388	-3.42361	4.97955	0.0451075	0.646426	no
WBGene00206411	NA	-6.09197	-4.23368	5.19466	0.0453096	0.647969	no
WBGene00012901	cnp-2	0.72887	1.75199	4.81706	0.0452599	0.647969	no
WBGene00018545	nhr-189	-5.43463	-3.88919	5.19523	0.0453	0.647969	no
WBGene00219588	linc-80	5.39017	-4.261	4.96622	0.0453523	0.648128	no
WBGene00012468	Y17G7B.17	0.61667	5.49303	4.80959	0.045405	0.648432	no
WBGene00010700	nipi-3	0.511357	5.55512	4.80531	0.0454885	0.648723	no
WBGene00196101	T20F10.9	3.82899	-3.53891	4.80669	0.0454615	0.648723	no
WBGene00012158	ucr-2.1	0.457803	6.23812	4.80349	0.0455239	0.648779	no
WBGene00017678	asp-12	1.0135	4.39582	4.78969	0.0457944	0.648908	no
WBGene00196590	B0035.19	5.01313	-4.0745	4.93272	0.0459739	0.648908	no
WBGene00255426	C04G2.14	0.780273	2.6218	4.79522	0.0456858	0.648908	no
WBGene00007923	C34C12.4	0.463991	5.38163	4.79145	0.0457599	0.648908	no
WBGene00016460	C35E7.8	-0.452138	4.55066	4.78361	0.0459141	0.648908	no
WBGene00019058	F58F9.4	-1.06799	0.970561	4.78228	0.0459403	0.648908	no
WBGene00018878	glit-1	0.577317	3.82257	4.79087	0.0457711	0.648908	no
WBGene00020755	grl-31	5.81688	-2.83113	4.94918	0.0456673	0.648908	no
WBGene00010646	K08C7.1	-0.635381	3.02431	4.79776	0.045636	0.648908	no
WBGene00010780	K11H3.3	-0.46722	7.33711	4.7933	0.0457234	0.648908	no
WBGene00013785	nep-23	4.45053	-2.89197	4.9386	0.0458641	0.648908	no
WBGene00012324	rhy-1	-0.654751	3.52372	4.78933	0.0458014	0.648908	no
WBGene00019079	rpa-4	-0.505173	5.59543	4.78055	0.0459745	0.648908	no
WBGene00202402	Y69H2.26	-4.79706	-4.41138	4.93846	0.0458668	0.648908	no
WBGene00015751	C14A11.6	-1.28792	0.313655	4.77485	0.0460873	0.650056	no
WBGene00015572	C07G1.6	-1.92241	1.21182	4.77139	0.0461559	0.650131	no
WBGene00022581	ZC262.4	1.82857	-1.10445	4.77187	0.0461464	0.650131	no
WBGene00005025	sqv-7	-0.608225	7.05486	4.76496	0.0462838	0.650612	no
WBGene00044587	srz-105	6.19683	-4.13948	5.13814	0.0462849	0.650612	no
WBGene00119204	ZC116.5	2.64198	-2.29484	4.76629	0.0462572	0.650612	no
WBGene00050890	NA	2.654	-0.77737	4.75996	0.0463835	0.650665	no
WBGene00005420	NA	-3.69951	-2.81331	4.7628	0.0463269	0.650665	no
WBGene00012886	Y45F10D.6	0.976869	0.065661	4.76131	0.0463564	0.650665	no
WBGene00045242	C05B5.11	5.10537	-2.71941	4.88302	0.0469151	0.652694	no
WBGene00021586	clec-75	-4.30273	-3.02674	4.88171	0.0469404	0.652694	no
WBGene00017163	dnpp-1	0.603355	6.80437	4.73502	0.0468844	0.652694	no
WBGene00017423	F13C5.2	0.447025	4.55946	4.75096	0.0465635	0.652694	no
WBGene00017704	F22E5.2	-5.30609	-4.37301	4.89446	0.0466966	0.652694	no
WBGene00001438	fkh-6	0.804378	1.22586	4.7336	0.0469131	0.652694	no
WBGene00022493	mrpl-45	0.367668	5.92781	4.74482	0.0466868	0.652694	no
WBGene00269346	R07C3.17	5.0645	-4.27545	5.11034	0.046774	0.652694	no
WBGene00005482	srh-277	-5.79555	-3.55573	4.88575	0.0468629	0.652694	no
WBGene00199937	T04C9.10	4.79023	-4.19438	4.88455	0.0468859	0.652694	no
WBGene00011723	T12A7.2	0.769412	2.98252	4.73735	0.0468374	0.652694	no
WBGene00044757	Y55F3BR.11	1.04502	2.35411	4.73569	0.0468709	0.652694	no
WBGene00022189	Y71H2AR.2	5.51616	-2.93166	4.89722	0.0466439	0.652694	no
WBGene00018498	F46F5.7	3.19197	-2.55331	4.72711	0.0470448	0.652931	no
WBGene00023065	F53F10.6	-3.45054	-2.55282	4.72447	0.0470983	0.652931	no
WBGene00019350	K02H11.9	4.15759	-3.08251	4.72425	0.0471028	0.652931	no
WBGene00019524	K08D9.2	4.99161	-3.83259	5.0911	0.0471161	0.652931	no
WBGene00020233	T05A8.7	-5.27711	-3.54476	4.87593	0.0470513	0.652931	no
WBGene00001104	dsl-2	0.863728	2.3752	4.72064	0.0471762	0.653324	no
WBGene00018054	NA	-1.46561	-0.711988	4.70782	0.0474381	0.654189	no
WBGene00014799	NA	-5.80863	-4.35029	5.07187	0.0474612	0.654189	no
WBGene00007381	C06C6.7	-4.23091	-2.89781	4.86327	0.0472956	0.654189	no
WBGene00019950	clec-175	5.02205	-2.67622	4.86102	0.0473392	0.654189	no
WBGene00011855	clec-183	-5.68231	-3.21326	4.85821	0.0473938	0.654189	no
WBGene00008393	D1086.6	0.495767	5.43914	4.70822	0.0474299	0.654189	no
WBGene00019112	F59E11.6	5.64607	-3.61204	4.85635	0.0474298	0.654189	no
WBGene00003331	mir-238	2.48503	-1.91095	4.70326	0.0475317	0.654722	no
WBGene00007489	C09G5.7	-1.056	0.516842	4.69594	0.0476824	0.656213	no
WBGene00194847	F19C6.8	-1.8031	-1.56901	4.68956	0.0478141	0.656213	no
WBGene00017786	F25E5.5	0.714536	3.12953	4.69417	0.0477188	0.656213	no
WBGene00020361	fbxc-19	2.10801	-0.712146	4.6933	0.0477369	0.656213	no
WBGene00195164	K12B6.11	-2.65325	-1.09003	4.68873	0.0478312	0.656213	no
WBGene00011089	kmo-1	-0.833852	2.46383	4.69157	0.0477727	0.656213	no
WBGene00197257	H21P03.6	5.43427	-4.15563	5.04533	0.0479427	0.657303	no
WBGene00009402	F35C11.3	3.70885	-2.44039	4.67746	0.0480653	0.65809	no
WBGene00043995	F40F12.9	1.14297	1.24995	4.67138	0.0481919	0.65809	no
WBGene00008435	glna-2	-0.714129	2.95815	4.67467	0.0481234	0.65809	no
WBGene00010808	sepa-1	0.869552	1.90192	4.67396	0.0481381	0.65809	no
WBGene00017968	skpo-3	-0.520649	3.00761	4.67596	0.0480964	0.65809	no
WBGene00006611	tre-5	1.29776	1.27908	4.67168	0.0481858	0.65809	no
WBGene00004815	skr-9	1.00469	1.98022	4.66965	0.0482282	0.658148	no
WBGene00011702	srab-18	-5.83239	-3.82989	4.81103	0.0483199	0.658963	no
WBGene00050883	NA	2.99762	-2.86509	4.66234	0.0483813	0.65913	no
WBGene00005926	NA	5.1578	-4.43013	5.019	0.0484261	0.65913	no
WBGene00009473	F36D3.8	5.62013	-3.10452	4.80444	0.0484508	0.65913	no
WBGene00206423	Y41C4A.29	-0.450446	4.36687	4.65858	0.0484603	0.65913	no
WBGene00020860	nspd-10	1.54796	0.366194	4.65562	0.0485225	0.659541	no
WBGene00044807	T19H5.6	-2.1345	-1.45408	4.65385	0.0485597	0.659611	no
WBGene00005747	NA	5.64026	-4.34757	4.79263	0.0486869	0.660792	no
WBGene00013275	btb-14	-0.573538	3.63338	4.64517	0.048743	0.660792	no
WBGene00045252	Y62H9A.15	-1.38012	0.358022	4.64548	0.0487364	0.660792	no
WBGene00007775	acd-3	-0.875851	0.793779	4.64316	0.0487855	0.660817	no
WBGene00016166	C27F2.4	-0.445339	6.14643	4.63916	0.0488703	0.660817	no
WBGene00007933	C34E7.3	-1.29801	-0.79545	4.63667	0.0489232	0.660817	no
WBGene00005183	srg-26	5.51618	-2.93444	4.9915	0.0489375	0.660817	no
WBGene00010789	sulp-5	0.962504	0.237286	4.64077	0.0488362	0.660817	no
WBGene00022133	Y71F9B.15	4.74565	-3.07325	4.78182	0.048904	0.660817	no
WBGene00044086	clec-228	-5.85826	-4.30032	4.98152	0.0491247	0.66291	no
WBGene00007725	C25F9.5	0.630171	2.8205	4.62555	0.0491603	0.662955	no
WBGene00015696	C10H11.7	4.82278	-2.82711	4.76718	0.0492001	0.663058	no
WBGene00195301	F12F6.12	5.17421	-4.3728	4.97137	0.049316	0.664185	no
WBGene00197733	T25C12.5	4.77471	-4.44118	4.75668	0.0494138	0.665067	no
WBGene00010188	F57B1.5	-0.818179	1.57793	4.61139	0.0494641	0.665308	no
WBGene00007080	sfxn-1.1	5.37101	-2.03325	4.75082	0.0495334	0.665805	no
WBGene00020788	nep-22	-0.548453	4.61581	4.60573	0.0495861	0.666078	no
WBGene00012453	NA	-4.57557	-3.06501	4.74477	0.0496574	0.666537	no
WBGene00219672	anr-54	5.43351	-3.22554	4.94665	0.0497858	0.666537	no
WBGene00003980	pes-7	0.581477	3.93845	4.59518	0.0498145	0.666537	no
WBGene00044265	Y105E8B.11	5.31281	-3.26812	4.73787	0.0497993	0.666537	no
WBGene00021326	Y34B4A.10	0.764218	1.12788	4.60112	0.0496858	0.666537	no
WBGene00014168	ZK945.6	3.86916	-2.51391	4.74181	0.0497182	0.666537	no
WBGene00015080	B0244.5	1.14913	-0.139879	4.58615	0.050011	0.666565	no
WBGene00197452	C25F6.13	4.88545	-4.01828	4.73135	0.0499336	0.666565	no
WBGene00008934	F18C12.3	-0.456564	5.87295	4.58931	0.0499421	0.666565	no
WBGene00003954	pcm-1	0.498095	4.55563	4.58619	0.0500103	0.666565	no
WBGene00004932	sod-3	1.00721	1.0872	4.58626	0.0500086	0.666565	no
WBGene00219218	Y73B6BL.288	-0.545498	3.57262	4.58733	0.0499852	0.666565	no
WBGene00003460	NA	4.4004	-2.50647	4.72058	0.0501567	0.668074	no
WBGene00022760	NA	1.34393	-0.288539	4.57596	0.0502338	0.668668	no
WBGene00022804	ZK697.1	5.26002	-4.65106	5.24953	0.0503182	0.669359	no
WBGene00016191	C28G1.6	0.875748	2.53242	4.56274	0.0505247	0.670805	no
WBGene00077698	lurp-4	-1.30474	-0.430729	4.56331	0.0505121	0.670805	no
WBGene00014241	ZK1251.3	5.75157	-3.5093	4.70353	0.0505123	0.670805	no
WBGene00018127	NA	-5.08182	-2.97969	4.69513	0.0506885	0.671492	no
WBGene00015167	B0403.3	0.80246	3.24838	4.5544	0.0507093	0.671492	no
WBGene00015215	B0496.6	4.92609	-3.57049	4.69271	0.0507396	0.671492	no
WBGene00018165	F38A5.8	4.43212	-3.40839	4.69532	0.0506846	0.671492	no
WBGene00009608	nhr-265	-6.07769	-3.71062	4.69278	0.0507379	0.671492	no
WBGene00008658	NA	4.71378	-2.86452	4.68253	0.0509543	0.671658	no
WBGene00005656	NA	6.59221	-3.46396	4.88505	0.0509806	0.671658	no
WBGene00019926	fbxc-27	4.92608	-3.54472	4.68478	0.0509068	0.671658	no
WBGene00002208	kin-26	4.71501	-3.0598	4.68539	0.0508938	0.671658	no
WBGene00017198	nhr-36	-0.895837	0.5087	4.54651	0.0508845	0.671658	no
WBGene00007784	ruvb-1	-0.460226	7.31365	4.54225	0.0509794	0.671658	no
WBGene00011954	T23F11.2	1.36322	-0.613238	4.54972	0.050813	0.671658	no
WBGene00015622	C09B8.3	-1.45451	-0.875554	4.54051	0.0510183	0.671687	no
WBGene00021450	mltn-6	-5.26662	-3.4675	4.67811	0.0510481	0.671687	no
WBGene00000120	aly-1	0.455091	4.71211	4.53444	0.051154	0.671793	no
WBGene00044579	C06E2.9	-5.36203	-3.28713	4.67571	0.0510989	0.671793	no
WBGene00012661	clec-163	5.54381	-3.49633	4.67369	0.0511419	0.671793	no
WBGene00017839	F26G1.3	-5.75926	-4.38736	4.87392	0.0512002	0.67197	no
WBGene00044432	W03G9.9	5.40698	-3.95023	4.66773	0.0512687	0.672441	no
WBGene00021673	NA	-0.718984	1.62468	4.51951	0.0514897	0.672633	no
WBGene00194676	NA	6.1547	-3.79816	4.63681	0.0519329	0.672633	no
WBGene00012137	asic-2	1.47959	0.380447	4.52319	0.0514068	0.672633	no
WBGene00045154	C10C6.8	4.16414	-4.20295	4.65038	0.0516403	0.672633	no
WBGene00015818	C16A11.5	-0.544826	5.46533	4.52247	0.051423	0.672633	no
WBGene00022010	catp-7	0.604323	5.28958	4.51538	0.0515832	0.672633	no
WBGene00015043	cyp-34A8	-0.571898	2.89415	4.51776	0.0515293	0.672633	no
WBGene00009708	F44G3.7	-2.08292	-1.59027	4.512	0.0516597	0.672633	no
WBGene00002181	kal-1	0.672126	2.83171	4.50531	0.0518115	0.672633	no
WBGene00219769	linc-64	3.62372	-2.86961	4.51341	0.0516277	0.672633	no
WBGene00010966	nduo-3	1.28921	8.62897	4.58271	0.0513646	0.672633	no
WBGene00017393	nep-5	4.59079	-3.27041	4.63749	0.0519182	0.672633	no
WBGene00044272	nspa-4	4.2354	-3.27987	4.63234	0.0520298	0.672633	no
WBGene00011935	scrm-1	0.471566	3.80984	4.51126	0.0516764	0.672633	no
WBGene00010797	srbc-75	-3.87207	-3.99837	4.63574	0.0519562	0.672633	no
WBGene00011717	T11G6.2	0.406619	4.37293	4.49686	0.052004	0.672633	no
WBGene00011856	T20D3.2	-0.564853	7.42423	4.4955	0.0520352	0.672633	no
WBGene00020645	T21D9.2	5.86074	-3.78222	4.63652	0.0519393	0.672633	no
WBGene00006624	try-6	0.990508	-0.184908	4.50659	0.0517824	0.672633	no
WBGene00006925	vit-1	-0.637481	10.7064	4.50721	0.0517684	0.672633	no
WBGene00012180	W01D2.3	1.53127	-1.47256	4.50663	0.0517816	0.672633	no
WBGene00012325	W07A12.8	-1.40211	0.520557	4.52067	0.0514635	0.672633	no
WBGene00235350	Y54G2A.77	6.03041	-3.63438	4.65019	0.0516442	0.672633	no
WBGene00007935	C34E11.2	1.17846	0.587993	4.48737	0.0522213	0.674615	no
WBGene00014085	ZK809.1	2.43773	-1.69442	4.47896	0.0524149	0.676692	no
WBGene00206378	C14E2.11	-4.63615	-3.25853	4.60806	0.05256	0.67814	no
WBGene00008998	ncs-4	-0.777869	0.964072	4.46959	0.0526313	0.678634	no
WBGene00005962	NA	5.73831	-4.41519	4.78992	0.0528956	0.681614	no
WBGene00020618	T20D4.12	1.63565	-1.40301	4.45605	0.0529461	0.681839	no
WBGene00018192	F39B3.3	-5.28293	-4.49326	4.7792	0.0531169	0.68361	no
WBGene00007199	NA	5.93435	-3.44397	4.58033	0.0531732	0.683907	no
WBGene00269389	C08F1.12	3.14077	-2.47514	4.43489	0.0534425	0.685159	no
WBGene00008456	eral-1	-0.400247	5.87847	4.43776	0.0533748	0.685159	no
WBGene00004001	pgp-7	1.82124	0.75613	4.43595	0.0534176	0.685159	no
WBGene00004058	pmp-1	-0.614507	4.35788	4.44004	0.0533211	0.685159	no
WBGene00006084	str-16	4.59303	-2.51575	4.56556	0.0535036	0.685159	no
WBGene00020353	T08B6.4	-1.90501	0.00597909	4.43874	0.0533517	0.685159	no
WBGene00017331	ugt-40	-1.04058	-0.166948	4.43259	0.0534968	0.685159	no
WBGene00013770	NA	5.4242	-3.70114	4.56228	0.0535772	0.685297	no
WBGene00008113	C46C2.5	1.56453	3.69357	4.4881	0.0536476	0.685297	no
WBGene00219612	linc-153	5.32247	-4.45282	4.75639	0.0535914	0.685297	no
WBGene00201986	ZK370.11	-4.79703	-4.45475	4.75374	0.0536469	0.685297	no
WBGene00170473	21ur-5750	5.58682	-4.22689	4.74807	0.0537659	0.686382	no
WBGene00010488	endu-1	0.540113	3.94165	4.41977	0.0538006	0.6864	no
WBGene00005570	NA	5.5832	-4.44005	4.73964	0.0539433	0.686518	no
WBGene00022324	fbxa-26	0.834497	1.39085	4.41413	0.0539348	0.686518	no
WBGene00012846	srxa-14	-2.47002	-2.21518	4.41502	0.0539135	0.686518	no
WBGene00020765	T24C12.3	-0.550419	2.81323	4.41696	0.0538674	0.686518	no
WBGene00023501	F11E6.11	1.32796	0.754956	4.40762	0.0540902	0.686688	no
WBGene00010978	R02D5.4	5.15141	-3.97601	4.5406	0.054067	0.686688	no
WBGene00194784	T11F9.22	5.42445	-3.9287	4.54123	0.0540528	0.686688	no
WBGene00195820	T22E5.10	-4.6062	-4.19061	4.54272	0.0540189	0.686688	no
WBGene00004309	rap-3	1.08295	1.43892	4.40536	0.0541444	0.686953	no
WBGene00009582	slcr-46.3	-0.525837	3.10066	4.40239	0.0542155	0.687432	no
WBGene00000560	cnc-6	5.42921	-2.04786	4.53023	0.0543034	0.688121	no
WBGene00012404	Y6G8.2	-1.32352	1.58793	4.39721	0.0543399	0.688161	no
WBGene00012690	NA	3.63796	-2.9205	4.39382	0.0544217	0.688773	no
WBGene00044806	NA	5.24357	-3.33515	4.52305	0.0544676	0.68893	no
WBGene00017146	EGAP1.1	1.30678	-0.445583	4.38698	0.0545866	0.689594	no
WBGene00008883	F16B12.7	2.33229	-1.91056	4.38696	0.0545872	0.689594	no
WBGene00195168	T13C5.9	-5.58447	-4.45242	4.70777	0.0546207	0.689595	no
WBGene00003098	lys-9	5.73378	-4.33969	4.70483	0.0546837	0.689876	no
WBGene00004370	rig-3	0.512305	3.5565	4.38051	0.0547435	0.689876	no
WBGene00020889	T28C12.2	-0.878314	0.0233329	4.38174	0.0547137	0.689876	no
WBGene00022929	NA	-5.13339	-3.76349	4.47512	0.0555798	0.690766	no
WBGene00196219	C10H11.12	4.94638	-4.42862	4.69549	0.0548845	0.690766	no
WBGene00016820	C50E3.9	4.3112	-3.56005	4.34841	0.055529	0.690766	no
WBGene00017576	cdh-8	0.761112	1.58816	4.35619	0.0553374	0.690766	no
WBGene00000678	col-104	1.03209	2.11095	4.34474	0.0556197	0.690766	no
WBGene00045510	F11A5.17	-4.60601	-3.20062	4.49162	0.055194	0.690766	no
WBGene00219434	F54D5.23	4.58851	-3.89195	4.50288	0.0549325	0.690766	no
WBGene00017226	fbxa-53	1.57848	0.248869	4.37052	0.0549866	0.690766	no
WBGene00077450	K06B4.15	-5.08458	-3.29628	4.48327	0.0553889	0.690766	no
WBGene00003671	nhr-81	3.08736	-1.07795	4.37014	0.0549959	0.690766	no
WBGene00014001	pyk-2	-0.392702	5.30147	4.36541	0.0551113	0.690766	no
WBGene00004265	qui-1	0.914216	1.18736	4.36239	0.0551852	0.690766	no
WBGene00019964	R08E5.4	5.02398	-3.32817	4.48142	0.055432	0.690766	no
WBGene00018035	sek-4	-0.730227	1.15197	4.36272	0.0551771	0.690766	no
WBGene00005967	srx-76	3.39947	-3.34178	4.35812	0.0552899	0.690766	no
WBGene00206521	T02G5.15	1.15205	1.44584	4.35201	0.0554402	0.690766	no
WBGene00011579	T07D4.2	-0.757021	2.03926	4.34624	0.0555825	0.690766	no
WBGene00021999	thn-5	5.6989	-3.68237	4.68565	0.0550971	0.690766	no
WBGene00013044	Y49E10.25	3.49349	-2.59952	4.36213	0.0551916	0.690766	no
WBGene00303208	Y71H2AM.29	-0.46165	4.0744	4.34573	0.0555952	0.690766	no
WBGene00013898	ZC443.3	0.703967	4.26964	4.3674	0.0550626	0.690766	no
WBGene00013207	zipt-2.3	-0.866231	0.730379	4.36061	0.055229	0.690766	no
WBGene00013961	ZK285.2	4.68215	-3.90352	4.66208	0.0556103	0.690766	no
WBGene00044667	ZK622.5	-0.925904	1.53922	4.34547	0.0556015	0.690766	no
WBGene00000463	ceh-43	0.664828	2.43305	4.3404	0.055727	0.691464	no
WBGene00002090	ins-7	1.18272	3.18751	4.33975	0.0557432	0.691464	no
WBGene00014731	NA	1.3242	-0.697493	4.33648	0.0558243	0.691537	no
WBGene00007522	C11E4.8	1.4236	-0.491769	4.33631	0.0558285	0.691537	no
WBGene00001008	dlk-1	0.591125	5.03431	4.33438	0.0558764	0.691537	no
WBGene00022820	ZK813.1	0.387036	8.09083	4.3341	0.0558835	0.691537	no
WBGene00022757	ZK488.5	6.24949	-4.21997	4.94584	0.055952	0.691969	no
WBGene00018139	sre-24	5.90205	-4.3686	4.94258	0.0560167	0.692353	no
WBGene00015119	B0302.2	5.33092	-3.58398	4.45154	0.0561372	0.692594	no
WBGene00006218	str-174	-5.79777	-4.48973	4.93858	0.0560962	0.692594	no
WBGene00194646	Y105C5A.1270	-5.02432	-3.90842	4.45263	0.056111	0.692594	no
WBGene00010084	F55B11.2	0.389293	7.10782	4.32244	0.0561741	0.692624	no
WBGene00043054	T21B4.15	1.12491	-0.667733	4.32114	0.0562069	0.692624	no
WBGene00014733	NA	5.87025	-4.37782	4.92343	0.0563989	0.693329	no
WBGene00044374	C17F4.12	-4.90772	-3.68832	4.44205	0.0563632	0.693329	no
WBGene00009933	F52E10.2	4.45781	-3.56849	4.44068	0.0563958	0.693329	no
WBGene00003981	pes-8	0.632561	2.34256	4.31392	0.0563878	0.693329	no
WBGene00005259	srh-36	5.34412	-4.33942	4.62228	0.0564902	0.693834	no
WBGene00045501	Y6G8.8	6.15223	-3.98815	4.62151	0.0565074	0.693834	no
WBGene00020422	T10F2.2	-0.399677	6.44015	4.30731	0.0565543	0.693995	no
WBGene00016607	C43E11.9	-0.372639	5.68859	4.30465	0.0566215	0.694406	no
WBGene00219239	K05F6.14	5.72682	-4.37988	4.61442	0.0566661	0.694539	no
WBGene00197563	B0403.9	5.27063	-4.46382	4.61284	0.0567014	0.694559	no
WBGene00015087	B0252.1	-0.846986	1.36199	4.29698	0.0568154	0.694581	no
WBGene00008212	C49F5.8	-1.89039	-1.58721	4.2959	0.0568429	0.694581	no
WBGene00008451	cest-3	-0.91903	0.793392	4.30003	0.0567383	0.694581	no
WBGene00021968	Y57G7A.5	2.32448	-1.50123	4.29846	0.0567779	0.694581	no
WBGene00014044	ZK666.4	1.88802	-1.51837	4.29475	0.056872	0.694581	no
WBGene00017432	NA	-0.847907	0.286632	4.28989	0.0569956	0.694904	no
WBGene00008167	acox-1.5	-0.729351	4.92137	4.29058	0.0569779	0.694904	no
WBGene00015926	C17H11.6	0.513604	4.41424	4.28972	0.0569998	0.694904	no
WBGene00000989	dhs-26	-1.08901	2.04705	4.28471	0.0571275	0.69551	no
WBGene00200355	F22A3.15	-4.29333	-3.95538	4.39963	0.0573875	0.69551	no
WBGene00219756	linc-68	3.65637	-2.42755	4.279	0.0572735	0.69551	no
WBGene00003548	nas-30	1.14803	1.96779	4.2834	0.057161	0.69551	no
WBGene00010980	R02D5.7	1.10954	0.13462	4.28231	0.0571889	0.69551	no
WBGene00010220	sre-29	-5.10817	-4.46247	4.58601	0.0573071	0.69551	no
WBGene00005686	sru-23	3.53994	-2.68683	4.40649	0.0572202	0.69551	no
WBGene00006058	sst-20	-1.75053	-1.00726	4.27601	0.0573501	0.69551	no
WBGene00013823	Y116F11B.7	-4.63477	-3.12948	4.39988	0.0573814	0.69551	no
WBGene00022786	ZK652.8	-0.531184	2.50107	4.28346	0.0571596	0.69551	no
WBGene00019450	K06H6.2	6.06779	-3.98829	4.39203	0.0575733	0.695714	no
WBGene00016227	nhr-280	-5.4218	-4.34644	4.39223	0.0575684	0.695714	no
WBGene00008320	slc-25A29	0.65163	1.2752	4.27041	0.0574939	0.695714	no
WBGene00006085	str-18	6.09506	-4.0137	4.57518	0.0575538	0.695714	no
WBGene00220071	T15H9.8	4.7826	-3.78115	4.57671	0.0575189	0.695714	no
WBGene00011430	T04C12.8	-1.05879	1.5983	4.26442	0.0576481	0.696209	no
WBGene00017312	pitr-5	-0.813766	1.08032	4.26263	0.0576943	0.696358	no
WBGene00304908	F20D1.22	0.578593	2.32587	4.25866	0.0577969	0.696476	no
WBGene00197078	F44E7.13	4.73539	-3.62961	4.37884	0.0578978	0.696476	no
WBGene00196471	F57B1.10	4.99774	-4.48708	4.38051	0.0578566	0.696476	no
WBGene00001505	fut-1	-0.611544	2.94434	4.25619	0.0578608	0.696476	no
WBGene00020855	hpo-36	0.703475	1.28517	4.25947	0.0577759	0.696476	no
WBGene00003602	nhr-3	0.764542	4.13011	4.25441	0.0579071	0.696476	no
WBGene00007699	C24H11.1	6.29552	-3.66248	4.55626	0.0579881	0.696923	no
WBGene00018097	clec-208	-5.61107	-2.56434	4.37241	0.0580565	0.696923	no
WBGene00195363	M01H9.6	3.8974	-3.80023	4.37147	0.0580797	0.696923	no
WBGene00005118	srd-40	-5.13098	-4.36594	4.55513	0.0580139	0.696923	no
WBGene00016398	C34D4.2	-4.93685	-2.02297	4.36811	0.0581631	0.697192	no
WBGene00012791	Y43D4A.5	2.77692	-2.2369	4.2443	0.0581699	0.697192	no
WBGene00016104	ddr-1	0.629067	2.36886	4.24256	0.0582152	0.697329	no
WBGene00007574	C14B1.3	0.449622	4.54275	4.23592	0.0583887	0.697782	no
WBGene00017796	F25G6.1	0.466751	3.64562	4.23681	0.0583656	0.697782	no
WBGene00019115	nhr-195	0.900937	0.708534	4.23856	0.0583196	0.697782	no
WBGene00005451	srh-245	-5.34271	-3.8859	4.36128	0.0583329	0.697782	no
WBGene00044702	NA	-0.508598	2.89994	4.23248	0.0584789	0.698304	no
WBGene00016686	cyp-33C1	-5.13088	-4.12655	4.34641	0.0587043	0.698304	no
WBGene00017218	dct-5	-2.84492	-2.59666	4.22047	0.0587952	0.698304	no
WBGene00021576	fbxc-51	0.726848	2.64725	4.22115	0.0587771	0.698304	no
WBGene00012043	irld-52	-5.6604	-4.55554	4.80649	0.0588057	0.698304	no
WBGene00019625	K10C9.4	5.30237	-3.75332	4.35247	0.0585527	0.698304	no
WBGene00019675	K12D9.1	-4.95286	-4.04159	4.34313	0.0587868	0.698304	no
WBGene00010922	M142.5	-0.422609	5.63026	4.22077	0.0587871	0.698304	no
WBGene00007918	sphk-1	-0.418256	5.42425	4.22474	0.0586825	0.698304	no
WBGene00006803	unc-70	0.552696	6.35673	4.22539	0.0586654	0.698304	no
WBGene00013559	Y75B8A.28	0.952911	3.47558	4.22295	0.0587297	0.698304	no
WBGene00172287	21ur-12247	4.13711	-4.49964	4.33044	0.0591066	0.699403	no
WBGene00304827	NA	3.43815	-1.06917	4.32369	0.0592777	0.699403	no
WBGene00044448	NA	-4.95249	-3.78833	4.32771	0.0591758	0.699403	no
WBGene00014854	NA	5.69902	-4.32088	4.51372	0.058979	0.699403	no
WBGene00007235	ahsa-1	0.403419	8.52258	4.19985	0.0593425	0.699403	no
WBGene00219827	C23G10.12	-3.89524	-4.4664	4.30622	0.0597231	0.699403	no
WBGene00007748	C26E1.2	-0.681863	1.61894	4.19549	0.0594589	0.699403	no
WBGene00009030	clec-233	1.37808	-0.480245	4.19781	0.0593969	0.699403	no
WBGene00000541	cln-3.3	-0.951517	1.57188	4.18601	0.0597132	0.699403	no
WBGene00219903	F18H3.7	4.1717	-4.4684	4.30771	0.0596849	0.699403	no
WBGene00017594	F19C7.4	-0.934962	1.15456	4.20837	0.0591156	0.699403	no
WBGene00195459	F27D4.9	-4.92523	-4.41153	4.31702	0.0594471	0.699403	no
WBGene00018121	F36H12.5	4.21146	-2.07854	4.32964	0.0591268	0.699403	no
WBGene00010147	F56D5.2	3.75571	-3.18725	4.30804	0.0596765	0.699403	no
WBGene00010099	fbxb-117	2.54645	-1.68445	4.20302	0.0592579	0.699403	no
WBGene00044141	H03G16.6	4.62031	-3.57392	4.32325	0.0592888	0.699403	no
WBGene00013912	irld-19	5.3964	-3.95525	4.31347	0.0595378	0.699403	no
WBGene00010528	K03D3.2	4.44788	-2.68401	4.30911	0.0596491	0.699403	no
WBGene00010761	K10H10.5	4.60554	-3.4949	4.31136	0.0595917	0.699403	no
WBGene00017904	lim-8	0.574623	3.10267	4.18259	0.0598054	0.699403	no
WBGene00012555	npp-25	0.500587	5.52263	4.20794	0.0591269	0.699403	no
WBGene00019298	pnp-1	-0.565333	5.30826	4.20454	0.0592175	0.699403	no
WBGene00044070	set-18	0.45951	3.3147	4.1822	0.0598158	0.699403	no
WBGene00006582	tmd-2	0.506359	2.95109	4.18322	0.0597884	0.699403	no
WBGene00022812	uvs-1	-0.381993	6.02881	4.20579	0.0591841	0.699403	no
WBGene00020984	W03D8.1	4.88056	-2.96843	4.31133	0.0595922	0.699403	no
WBGene00012250	W04E12.5	-3.67386	-2.82131	4.31684	0.0594519	0.699403	no
WBGene00019444	frpr-11	1.26192	1.30814	4.17889	0.0599051	0.699972	no
WBGene00002007	hsp-3	0.46113	8.76033	4.17718	0.0599513	0.699972	no
WBGene00019394	K04F10.1	-0.793533	1.3895	4.17569	0.0599915	0.699972	no
WBGene00189952	K10D2.8	0.961869	-0.323351	4.17285	0.0600685	0.699972	no
WBGene00004963	spe-9	1.9188	-0.925476	4.17307	0.0600624	0.699972	no
WBGene00045415	Y43F8B.15	2.76149	-0.949054	4.17437	0.0600274	0.699972	no
WBGene00018125	NA	5.71451	-3.48148	4.28777	0.0601978	0.700216	no
WBGene00008564	acox-1.1	-0.714053	4.61221	4.1658	0.0602596	0.700216	no
WBGene00009937	lsl-1	-0.367104	6.82908	4.17043	0.060134	0.700216	no
WBGene00019986	R09F10.1	-0.613978	4.15755	4.16695	0.0602285	0.700216	no
WBGene00020686	T22D1.8	1.23328	-0.821975	4.16833	0.0601911	0.700216	no
WBGene00022418	igcm-4	0.743212	2.61446	4.16388	0.060312	0.700429	no
WBGene00016518	C38C5.1	3.59549	-2.53879	4.15614	0.0605231	0.700901	no
WBGene00000711	col-138	1.75784	-0.74159	4.1549	0.0605569	0.700901	no
WBGene00010705	cyp-14A1	-0.826693	0.528668	4.15633	0.0605178	0.700901	no
WBGene00184956	F49C5.12	-5.5818	-4.57148	4.72918	0.0604689	0.700901	no
WBGene00012857	pbo-5	-0.643609	1.65864	4.16099	0.0603907	0.700901	no
WBGene00013266	Y57A10A.26	0.575189	3.73917	4.15772	0.0604798	0.700901	no
WBGene00013251	NA	0.466902	3.52026	4.1457	0.060809	0.700999	no
WBGene00000025	abu-2	-5.61743	-3.57268	4.26986	0.0606629	0.700999	no
WBGene00197912	C25F6.16	4.86632	-3.98481	4.4458	0.0606049	0.700999	no
WBGene00011830	cyp-29A2	-0.610076	3.05042	4.14349	0.0608698	0.700999	no
WBGene00198663	F36D4.11	3.75464	-3.23744	4.14474	0.0608352	0.700999	no
WBGene00002270	lec-7	1.15474	1.24296	4.14854	0.0607309	0.700999	no
WBGene00005166	srg-8	-5.56928	-4.55554	4.71636	0.0607506	0.700999	no
WBGene00006331	sup-26	0.463898	5.73007	4.1444	0.0608448	0.700999	no
WBGene00008694	vwa-8	-0.424942	5.86624	4.14341	0.060872	0.700999	no
WBGene00016827	sre-53	-5.68627	-4.53117	4.70575	0.0609849	0.701906	no
WBGene00016972	C56E6.4	1.68484	-1.60149	4.13613	0.0610727	0.702098	no
WBGene00044163	F49C5.11	-2.33509	-2.0131	4.135	0.0611039	0.702098	no
WBGene00011670	fbxa-84	-0.934238	0.274067	4.13589	0.0610792	0.702098	no
WBGene00194839	C01B10.44	5.13341	-2.76664	4.24995	0.0611853	0.702641	no
WBGene00001075	dpy-14	0.853791	5.99283	4.12666	0.0613348	0.703694	no
WBGene00018019	F33H12.1	4.93297	-2.40295	4.24388	0.0613454	0.703694	no
WBGene00044805	Y53C10A.15	-5.5259	-3.74018	4.23673	0.0615351	0.705476	no
WBGene00194658	R09E10.13	1.77397	-0.654205	4.11608	0.0616292	0.70577	no
WBGene00005299	srh-78	5.46364	-3.92978	4.23343	0.0616225	0.70577	no
WBGene00012467	arrd-8	1.77006	-0.435497	4.10369	0.0619762	0.706206	no
WBGene00013585	cyp-42A1	0.758829	2.14711	4.10508	0.0619373	0.706206	no
WBGene00009549	F38H4.5	1.16693	-0.205289	4.10684	0.0618878	0.706206	no
WBGene00201820	F54H5.11	4.54135	-4.188	4.2209	0.061957	0.706206	no
WBGene00044197	fbxb-63	1.44756	-1.17541	4.10801	0.0618551	0.706206	no
WBGene00007648	folr-1	-5.7931	-3.49609	4.22969	0.0617221	0.706206	no
WBGene00004840	sls-2.8	1.77856	-1.9833	4.1074	0.0618722	0.706206	no
WBGene00045339	T10H4.13	-5.9299	-3.85406	4.39414	0.0618788	0.706206	no
WBGene00006547	tbx-11	0.774601	0.34437	4.10519	0.061934	0.706206	no
WBGene00002215	klc-2	0.403917	5.19628	4.10126	0.0620446	0.706594	no
WBGene00008055	NA	5.58023	-3.90293	4.2157	0.0620964	0.706793	no
WBGene00000638	col-62	1.05114	-0.00285778	4.09242	0.0622941	0.707868	no
WBGene00236798	F48C1.15	3.56932	-3.48561	4.09292	0.0622798	0.707868	no
WBGene00020305	T07D3.2	5.57707	-3.89146	4.21019	0.0622445	0.707868	no
WBGene00013120	fipr-28	-3.26895	-2.41467	4.09057	0.0623462	0.70807	no
WBGene00194834	H06H21.36	5.39718	-4.16996	4.37406	0.0623828	0.708095	no
WBGene00194884	Y48B6A.17	1.06449	0.112579	4.08487	0.0625078	0.708732	no
WBGene00013986	ZK512.7	-0.828151	4.95912	4.08569	0.0624846	0.708732	no
WBGene00018856	NA	1.26975	-1.24479	4.06687	0.0630213	0.70954	no
WBGene00005403	NA	5.2179	-4.24941	4.35426	0.0628846	0.70954	no
WBGene00194668	C08F11.116	2.32001	-1.64588	4.07808	0.0627009	0.70954	no
WBGene00000621	col-44	4.74035	-4.33358	4.35868	0.0627721	0.70954	no
WBGene00017231	F07G11.4	4.61251	-4.10956	4.34703	0.0630692	0.70954	no
WBGene00009339	F32G8.3	2.8207	-2.00095	4.07913	0.0626711	0.70954	no
WBGene00013844	fbxa-50	1.34919	-0.0810859	4.07408	0.062815	0.70954	no
WBGene00010728	K09G1.2	-3.51687	-2.07635	4.18897	0.0628186	0.70954	no
WBGene00004858	sma-4	0.564729	3.85355	4.06524	0.0630682	0.70954	no
WBGene00005174	srg-17	-5.06394	-4.26537	4.35788	0.0627924	0.70954	no
WBGene00005198	srg-41	5.49338	-4.42271	4.34891	0.0630211	0.70954	no
WBGene00015998	srt-59	4.87088	-3.67023	4.18484	0.0629314	0.70954	no
WBGene00194894	T05B4.14	4.84941	-3.22712	4.18391	0.0629566	0.70954	no
WBGene00011975	T24B1.1	-0.485087	6.72244	4.07365	0.0628273	0.70954	no
WBGene00006532	tba-6	1.65737	-1.0146	4.06426	0.0630963	0.70954	no
WBGene00017345	NA	4.7899	-4.43217	4.16804	0.0633914	0.71053	no
WBGene00077613	NA	5.91036	-4.39414	4.59984	0.0633882	0.71053	no
WBGene00000086	aex-3	0.607988	2.74726	4.05712	0.0633015	0.71053	no
WBGene00001640	gly-15	5.68636	-4.4505	4.60624	0.0632396	0.71053	no
WBGene00018122	ttbk-2	3.99417	-1.67985	4.17101	0.0633098	0.71053	no
WBGene00014120	ZK858.7	-0.35495	6.42391	4.05599	0.063334	0.71053	no
WBGene00044201	H39E23.3	3.7685	-1.30898	4.16503	0.0634743	0.710898	no
WBGene00011027	R05D7.2	2.86298	-1.92016	4.05047	0.0634934	0.710898	no
WBGene00006644	tsp-18	5.12391	-3.77467	4.16024	0.0636066	0.711778	no
WBGene00235270	NA	1.09236	3.78868	4.04406	0.0636793	0.711818	no
WBGene00020892	NA	5.71792	-4.01659	4.15847	0.0636556	0.711818	no
WBGene00004727	sax-1	0.384008	4.68279	4.03974	0.0638046	0.712057	no
WBGene00021544	Y43B11AR.3	0.551625	4.16786	4.04092	0.0637702	0.712057	no
WBGene00021788	Y51H7C.10	1.67275	-1.44406	4.04114	0.0637639	0.712057	no
WBGene00005935	srx-44	5.37057	-3.92246	4.15037	0.0638799	0.712512	no
WBGene00012572	NA	1.21287	-0.336685	4.03071	0.064068	0.713023	no
WBGene00001605	NA	5.19388	-3.27902	4.13705	0.0642512	0.713023	no
WBGene00284859	C30G12.10	-1.6426	-0.977156	4.02254	0.0643072	0.713023	no
WBGene00008157	C47F8.1	-0.600505	2.16336	4.0319	0.0640331	0.713023	no
WBGene00000853	cut-6	0.936292	1.05153	4.01825	0.0644335	0.713023	no
WBGene00009741	drr-1	0.524555	3.78098	4.01945	0.0643982	0.713023	no
WBGene00001368	exc-7	0.580927	2.88111	4.0235	0.0642791	0.713023	no
WBGene00009081	F23B12.4	0.470958	3.94961	4.01561	0.064511	0.713023	no
WBGene00010173	F56H6.13	-5.41441	-4.31743	4.12986	0.0644527	0.713023	no
WBGene00007182	fbxb-119	1.57411	-0.570434	4.03141	0.0640474	0.713023	no
WBGene00001864	him-5	-0.474078	4.70192	4.02979	0.0640948	0.713023	no
WBGene00021152	mgl-3	1.08285	0.085356	4.01828	0.0644326	0.713023	no
WBGene00005500	srh-296	5.33059	-4.3809	4.13838	0.0642139	0.713023	no
WBGene00010261	srh-308	-5.78549	-4.07836	4.30576	0.0641353	0.713023	no
WBGene00005538	sri-26	5.01998	-4.41823	4.12765	0.0645147	0.713023	no
WBGene00013227	Y56A3A.6	0.908979	3.41038	4.02214	0.0643191	0.713023	no
WBGene00197723	Y69A2AR.39	4.66588	-4.61433	4.30021	0.0642803	0.713023	no
WBGene00000662	col-87	-4.96192	-3.62471	4.12577	0.0645676	0.713224	no
WBGene00023000	NA	-4.83538	-4.37385	4.11813	0.0647831	0.713433	no
WBGene00006194	NA	5.2177	-3.52689	4.08608	0.0656959	0.713433	no
WBGene00016526	NA	5.32951	-4.34708	4.10745	0.0650855	0.713433	no
WBGene00016334	C33C12.1	4.96275	-4.44011	4.11926	0.064751	0.713433	no
WBGene00016631	C44B7.11	-0.475059	4.07333	3.98171	0.0655194	0.713433	no
WBGene00016702	C46A5.6	-0.429012	5.31919	3.98736	0.0653501	0.713433	no
WBGene00017108	cyp-43A1	0.73565	3.60209	4.0105	0.0646619	0.713433	no
WBGene00009362	F33E2.6	6.18017	-3.97721	4.09008	0.0655812	0.713433	no
WBGene00022485	fbxa-63	0.820222	1.15055	3.99939	0.0649911	0.713433	no
WBGene00013911	irld-60	2.55437	-2.88856	3.9968	0.0650683	0.713433	no
WBGene00019601	K09H11.4	5.42081	-3.77793	4.1078	0.0650755	0.713433	no
WBGene00236800	linc-171	-4.16134	-3.66037	4.10249	0.0652265	0.713433	no
WBGene00017811	nonu-1	-0.400916	6.40036	3.97663	0.0656722	0.713433	no
WBGene00202497	R02F11.10	-4.35891	-4.38267	4.26634	0.0651745	0.713433	no
WBGene00006416	sams-5	0.992958	1.00938	3.98203	0.0655098	0.713433	no
WBGene00018853	sec-22	0.510429	4.27694	3.98698	0.0653615	0.713433	no
WBGene00004972	spe-26	1.11335	0.429326	3.98046	0.0655568	0.713433	no
WBGene00005273	srh-50	5.04027	-4.44959	4.24765	0.0656745	0.713433	no
WBGene00006220	str-176	-0.624082	2.60606	4.00064	0.0649542	0.713433	no
WBGene00020497	T14A8.2	0.749169	1.98171	3.99084	0.0652459	0.713433	no
WBGene00020535	T16A1.4	5.62779	-4.03386	4.09645	0.0653987	0.713433	no
WBGene00271827	T19H12.15	-0.663752	0.996625	3.99288	0.065185	0.713433	no
WBGene00020786	T25B2.2	0.695409	2.43764	3.99584	0.065097	0.713433	no
WBGene00012223	W03C9.8	-4.44967	-3.26541	4.11494	0.0648731	0.713433	no
WBGene00012227	W03H9.1	5.02487	-3.26766	4.10968	0.0650222	0.713433	no
WBGene00013723	Y106G6H.13	1.09562	0.45634	3.98153	0.0655249	0.713433	no
WBGene00219483	Y116F11B.24	5.22764	-3.5586	4.08891	0.0656147	0.713433	no
WBGene00021675	Y48G1BR.1	0.594145	2.40648	3.99022	0.0652646	0.713433	no
WBGene00021720	Y49F6B.8	2.1007	-1.94631	3.99455	0.0651353	0.713433	no
WBGene00013581	Y79H2A.4	1.9819	-1.53663	3.98011	0.0655673	0.713433	no
WBGene00235153	Y7A5A.23	5.2179	-4.26203	4.28347	0.0647205	0.713433	no
WBGene00022867	ZK1240.2	-0.564335	2.25988	3.98857	0.0653137	0.713433	no
WBGene00001246	elo-8	1.99055	-1.35043	3.97245	0.0657979	0.713794	no
WBGene00014031	ZK637.14	0.588133	3.92299	3.97243	0.0657985	0.713794	no
WBGene00015582	C07H6.9	1.33752	0.969043	3.96222	0.0661074	0.714162	no
WBGene00008660	clec-153	-4.79612	-2.7292	4.07481	0.0660207	0.714162	no
WBGene00009927	F52B11.5	1.00614	1.32869	3.96099	0.0661448	0.714162	no
WBGene00021773	fbxb-42	1.28789	-1.01369	3.96265	0.0660944	0.714162	no
WBGene00019846	gpx-7	-0.943097	2.19557	3.96332	0.0660741	0.714162	no
WBGene00012606	Y38F1A.2	0.553837	2.90369	3.9635	0.0660688	0.714162	no
WBGene00013879	ZC376.8	2.05679	-1.78204	3.96205	0.0661126	0.714162	no
WBGene00014225	ZK1098.9	1.85434	-1.96518	3.96656	0.0659758	0.714162	no
WBGene00200004	ZK131.13	4.60067	-3.94377	4.07424	0.0660372	0.714162	no
WBGene00015990	NA	2.83214	-2.55061	3.9497	0.0664885	0.714312	no
WBGene00016679	C45G9.8	-1.6053	-1.62555	3.94949	0.066495	0.714312	no
WBGene00017941	F31A9.2	1.00582	0.260361	3.94146	0.0667409	0.714312	no
WBGene00202077	F46B6.17	-5.05455	-4.64875	4.20822	0.0667451	0.714312	no
WBGene00013976	hizr-1	-0.897585	1.07063	3.94243	0.066711	0.714312	no
WBGene00013970	klu-1	0.859518	1.124	3.94182	0.0667299	0.714312	no
WBGene00010918	M117.1	0.530391	3.88046	3.95513	0.0663228	0.714312	no
WBGene00004139	pqn-54	-1.79252	-1.38383	3.9482	0.0665344	0.714312	no
WBGene00017183	scl-15	-5.4204	-2.51522	4.05102	0.0667124	0.714312	no
WBGene00008251	srsx-30	-2.61804	-2.2081	3.94881	0.0665157	0.714312	no
WBGene00005899	srx-8	5.52625	-4.5467	4.46005	0.0667487	0.714312	no
WBGene00044428	T01D1.7	-5.65398	-3.91185	4.05559	0.0665789	0.714312	no
WBGene00013820	Y116F11B.2	-3.16785	-2.7247	3.94134	0.0667445	0.714312	no
WBGene00044211	Y60A3A.25	-1.02946	-0.221389	3.95143	0.0664357	0.714312	no
WBGene00022142	Y71G12B.2	1.33569	0.380403	3.94864	0.066521	0.714312	no
WBGene00050885	Y94H6A.12	0.561485	3.52481	3.94218	0.0667188	0.714312	no
WBGene00021047	zfp-3	0.605002	4.6304	3.94418	0.0666576	0.714312	no
WBGene00007351	C05G5.5	1.06489	-0.144075	3.93804	0.0668457	0.714607	no
WBGene00001581	gfi-1	-0.811802	6.64636	3.93871	0.0668253	0.714607	no
WBGene00000709	NA	-5.34215	-4.65644	4.45064	0.0669831	0.715332	no
WBGene00206360	T13C5.10	-5.34215	-4.65644	4.45064	0.0669831	0.715332	no
WBGene00008485	ugt-43	-1.26509	1.9733	3.92768	0.0671654	0.716907	no
WBGene00050935	NA	1.09252	-0.232995	3.91906	0.0674323	0.716919	no
WBGene00015352	C02F5.12	-0.494167	3.22221	3.92219	0.0673351	0.716919	no
WBGene00219272	C17C3.24	4.43074	-3.26862	4.18945	0.0672622	0.716919	no
WBGene00015931	C17H12.5	1.36075	-1.04631	3.91932	0.0674242	0.716919	no
WBGene00007857	C31H5.6	-0.484966	3.9572	3.91864	0.0674452	0.716919	no
WBGene00011853	clec-40	5.05871	-3.44014	4.18644	0.0673456	0.716919	no
WBGene00196447	F46C8.10	4.40311	-4.19506	4.02678	0.0674263	0.716919	no
WBGene00019564	K09D9.1	1.16564	2.89014	3.91963	0.0674145	0.716919	no
WBGene00007911	C34B7.1	0.607644	1.95407	3.91638	0.0675157	0.71708	no
WBGene00007250	nspb-8	-5.80752	-3.68323	4.02329	0.0675301	0.71708	no
WBGene00020634	acs-9	1.32743	-1.25567	3.90824	0.0677695	0.717636	no
WBGene00194700	B0025.5	1.89028	-0.669071	3.88966	0.0683528	0.717636	no
WBGene00015859	C16D9.4	0.950642	2.96887	3.88853	0.0683886	0.717636	no
WBGene00008036	C40C9.3	1.19832	-0.796336	3.89962	0.0680393	0.717636	no
WBGene00008201	C49C3.11	2.03019	-1.36175	3.88943	0.0683601	0.717636	no
WBGene00305109	C54A12.9	4.79527	-3.8889	4.01085	0.0679005	0.717636	no
WBGene00017057	D2062.5	5.36969	-4.47696	4.15511	0.0682213	0.717636	no
WBGene00022982	F09E10.10	4.75107	-3.77721	3.99405	0.0684051	0.717636	no
WBGene00017698	F22B7.9	-0.526261	3.46519	3.89724	0.068114	0.717636	no
WBGene00017732	F23C8.3	-0.697911	0.95093	3.89865	0.0680699	0.717636	no
WBGene00304220	F53G2.13	1.45502	-1.17887	3.8925	0.0682634	0.717636	no
WBGene00010792	K12G11.6	1.10033	-0.863054	3.90964	0.0677256	0.717636	no
WBGene00019785	M70.3	2.03212	-0.435137	3.89469	0.0681944	0.717636	no
WBGene00021163	nhr-275	-1.28627	-1.03272	3.89022	0.0683352	0.717636	no
WBGene00010969	R01E6.5	-4.56754	-3.50161	3.99358	0.0684194	0.717636	no
WBGene00011081	R07B1.9	0.937593	0.602756	3.89402	0.0682155	0.717636	no
WBGene00009800	rrc-1	0.624563	1.9843	3.90053	0.0680108	0.717636	no
WBGene00005938	srx-47	-5.25262	-3.78377	4.0114	0.0678842	0.717636	no
WBGene00006756	unc-17	0.754659	0.999543	3.90268	0.0679435	0.717636	no
WBGene00013802	Y116A8C.25	0.725955	1.13066	3.8884	0.0683927	0.717636	no
WBGene00021497	Y40C5A.4	-0.41439	4.42364	3.90763	0.0677884	0.717636	no
WBGene00012820	Y43F8B.10	4.88586	-3.92179	4.00865	0.0679665	0.717636	no
WBGene00045282	Y57G11C.56	5.07102	-4.55517	4.00042	0.0682133	0.717636	no
WBGene00235279	Y67D8C.22	2.66734	-2.61119	3.91151	0.0676672	0.717636	no
WBGene00015919	C17G10.7	1.09863	-0.0913691	3.88368	0.0685419	0.718555	no
WBGene00007180	B0457.6	0.699163	3.15068	3.88009	0.0686557	0.718847	no
WBGene00017969	ctsa-3.1	-0.377188	4.51325	3.8784	0.0687095	0.718847	no
WBGene00003538	nas-19	4.90142	-3.20203	3.98464	0.0686895	0.718847	no
WBGene00021427	sec-61.B	-0.430908	7.88955	3.88011	0.068655	0.718847	no
WBGene00004127	abu-12	1.20706	0.361208	3.87012	0.0689729	0.719461	no
WBGene00017244	apy-1	0.349601	5.97981	3.86849	0.069025	0.719461	no
WBGene00012464	arrd-7	0.887266	3.19632	3.87538	0.0688053	0.719461	no
WBGene00015283	C01B10.9	-0.388615	6.88452	3.86777	0.0690479	0.719461	no
WBGene00000617	col-40	2.65803	-2.71158	3.87011	0.0689731	0.719461	no
WBGene00003247	mig-15	0.429011	4.86486	3.87212	0.0689092	0.719461	no
WBGene00004960	spe-6	0.62937	2.69269	3.86789	0.0690443	0.719461	no
WBGene00164972	T21E8.7	-5.2303	-3.7847	3.97866	0.0688711	0.719461	no
WBGene00016496	C37C3.2	-0.364394	7.56856	3.86019	0.0692905	0.719814	no
WBGene00009114	F25D7.5	5.40326	-3.75295	3.9658	0.0692636	0.719814	no
WBGene00196649	F42H10.12	5.14949	-4.37331	4.11525	0.0693558	0.719814	no
WBGene00045060	F55B11.7	2.63277	-1.91076	3.8633	0.0691909	0.719814	no
WBGene00016059	hir-1	0.552391	3.57415	3.85689	0.0693965	0.719814	no
WBGene00007490	mks-5	1.06747	-0.0850036	3.86415	0.0691638	0.719814	no
WBGene00003892	osm-12	1.26599	-0.133701	3.85874	0.0693372	0.719814	no
WBGene00009560	psa-3	0.95082	0.829342	3.86183	0.0692379	0.719814	no
WBGene00010423	zmp-5	1.13509	-0.621357	3.85787	0.0693651	0.719814	no
WBGene00023488	NA	5.72175	-4.07999	4.10653	0.069607	0.720544	no
WBGene00008669	acs-14	-0.61276	5.10806	3.85054	0.0696011	0.720544	no
WBGene00045515	nhr-291	5.79138	-3.61245	3.95466	0.0696057	0.720544	no
WBGene00013331	Y57G11C.42	0.982493	0.299607	3.85074	0.0695944	0.720544	no
WBGene00008827	NA	4.8821	-3.14378	3.94379	0.0699415	0.720772	no
WBGene00044180	C47E8.11	2.20251	-1.82812	3.83454	0.0701193	0.720772	no
WBGene00194706	C53A5.16	-0.577864	5.25661	3.84509	0.0697772	0.720772	no
WBGene00021291	clec-121	5.06456	-4.12105	4.08914	0.0701115	0.720772	no
WBGene00000652	col-76	0.65747	3.55374	3.8362	0.0700653	0.720772	no
WBGene00008634	F10A3.4	-1.07324	0.619293	3.8423	0.0698672	0.720772	no
WBGene00019059	F58F9.6	3.48006	-3.17554	3.8361	0.0700687	0.720772	no
WBGene00001630	gly-5	0.408536	6.62232	3.84191	0.0698801	0.720772	no
WBGene00001841	hen-1	-0.899179	0.961214	3.84168	0.0698874	0.720772	no
WBGene00044987	K07A1.17	-0.494963	6.17652	3.84064	0.0699212	0.720772	no
WBGene00010746	K10D11.2	2.74553	-0.954145	3.8476	0.0696959	0.720772	no
[truncated: 18,580 more rows]

## Sheet: (C) sy441 HS vs K
GeneID	Gene name	logFC	logCPM	F	PValue	FDR	Significant?
WBGene00044284	spp-21	11.2919	0.397584	37.1035	0.000128849	0.0335642	yes
WBGene00008943	NA	9.3054	-1.55413	44.1643	2.17021e-05	0.0103862	yes
WBGene00022866	ZK1240.1	9.06277	0.270597	32.5314	9.18713e-05	0.0274003	yes
WBGene00045238	rpr-1	7.13218	4.19851	53.828	5.65189e-06	0.00612494	yes
WBGene00013172	Y53F4B.26	7.02982	1.00136	72.5198	5.85498e-07	0.00133877	yes
WBGene00007723	C25F9.2	6.84157	2.92641	65.2085	1.29753e-06	0.00267019	yes
WBGene00002018	hsp-16.41	6.25968	8.48167	93.9739	1.57848e-07	0.000541391	yes
WBGene00002016	hsp-16.2	6.21568	7.65838	163.504	3.4223e-09	7.04276e-05	yes
WBGene00013154	Y53F4B.7	5.89188	1.94724	42.8538	1.20253e-05	0.00672687	yes
WBGene00008631	F10A3.1	5.30217	-0.420532	56.2479	6.49406e-06	0.00612494	yes
WBGene00013170	Y53F4B.24	5.22841	2.89339	37.3877	6.13274e-05	0.0221413	yes
WBGene00009691	F44E5.4	4.86917	8.34306	52.9455	5.27862e-06	0.00612494	yes
WBGene00002026	hsp-70	4.84485	7.20503	114.065	3.52723e-08	0.000181467	yes
WBGene00009692	F44E5.5	4.83979	8.33815	52.3212	5.62903e-06	0.00612494	yes
WBGene00008916	clec-221	4.63445	2.41801	79.4529	3.36792e-07	0.000990121	yes
WBGene00021892	Y54G2A.28	4.59337	2.27977	104.542	6.13092e-08	0.000252337	yes
WBGene00219491	Y53F4B.62	4.4619	2.21124	31.7112	5.83762e-05	0.0214522	yes
WBGene00002015	hsp-16.1	4.25623	8.37028	116.829	3.02774e-08	0.000181467	yes
WBGene00002017	hsp-16.11	4.24039	8.39586	116.263	3.123e-08	0.000181467	yes
WBGene00013155	NA	3.90516	3.83228	54.877	3.01544e-06	0.00477345	yes
WBGene00015598	fbxa-163	3.7162	2.59315	28.7548	9.49283e-05	0.0275145	yes
WBGene00008577	F08G2.5	3.63615	5.34789	43.9549	1.20946e-05	0.00672687	yes
WBGene00004002	pgp-8	3.5413	2.49267	46.4998	7.67749e-06	0.00672687	yes
WBGene00002020	hsp-16.49	3.49713	8.98109	31.0232	8.04771e-05	0.0258772	yes
WBGene00002019	hsp-16.48	3.48119	8.99261	30.4422	8.81208e-05	0.0266682	yes
WBGene00220133	Y14H12A.4	3.36289	0.557045	30.4936	7.10306e-05	0.0244016	yes
WBGene00015259	dod-20	2.704	0.197263	24.5313	0.000202718	0.0421386	yes
WBGene00019858	R03H10.6	2.68582	2.73647	25.7606	0.000161163	0.0368509	yes
WBGene00012961	Y47H10A.5	2.56882	7.01605	43.0512	1.17279e-05	0.00672687	yes
WBGene00018724	F53A9.1	2.52292	3.74704	28.7707	9.46725e-05	0.0275145	yes
WBGene00001772	gst-24	2.49043	3.38993	39.3593	1.90213e-05	0.00931999	yes
WBGene00007992	fipr-24	2.3786	1.62643	32.7995	4.92076e-05	0.0184117	yes
WBGene00019859	R03H10.7	2.32578	0.735071	29.3539	8.57854e-05	0.0266682	yes
WBGene00020472	lips-11	2.19582	2.57907	28.564	9.80719e-05	0.0280308	yes
WBGene00000512	ckb-2	2.07335	5.3546	74.2811	5.0666e-07	0.00130332	yes
WBGene00010822	M01G12.9	2.06637	4.78834	51.2248	4.46433e-06	0.00612476	yes
WBGene00022333	fbxa-27	2.00729	1.82175	26.8351	0.000132669	0.0341275	yes
WBGene00022419	Y102A11A.9	1.92039	2.46036	34.2292	3.9556e-05	0.0159612	yes
WBGene00018259	F41B4.3	1.89519	3.18994	41.4925	1.43266e-05	0.00775862	yes
WBGene00270321	Y41C4A.32	1.83109	4.79884	27.4372	0.00011924	0.0326103	yes
WBGene00010470	cdr-4	1.82194	6.47641	25.2656	0.000176598	0.0379748	yes
WBGene00017726	F22H10.2	1.79528	4.42462	26.0922	0.000151683	0.0363398	yes
WBGene00021050	W05H9.3	1.72241	7.82275	25.6259	0.000165204	0.0369537	yes
WBGene00016862	cest-32	1.67688	5.04973	25.8564	0.000158354	0.0366154	yes
WBGene00009957	F53B2.8	1.66415	5.93936	24.1974	0.000216037	0.044018	yes
WBGene00019644	cpt-4	1.6224	3.70829	24.6745	0.000197298	0.0414305	yes
WBGene00017947	mth-2	1.58358	2.13788	23.3885	0.000252662	0.0504809	yes
WBGene00006578	tli-1	1.50817	4.95688	35.4387	3.30536e-05	0.014171	yes
WBGene00019466	tos-1	1.50741	8.83512	26.2813	0.000146564	0.0359834	yes
WBGene00007689	C18E9.9	1.44666	5.32948	37.8556	2.33925e-05	0.0109408	yes
WBGene00304811	E02D9.3	1.25927	4.26217	43.042	1.17417e-05	0.00672687	yes
WBGene00003593	nfm-1	1.18067	4.59227	33.5356	4.3939e-05	0.0170386	yes
WBGene00013575	acs-5	-1.06365	4.74421	25.2489	0.000177151	0.0379748	yes
WBGene00008595	clec-56	-1.2098	3.70174	26.0856	0.000151865	0.0363398	yes
WBGene00004020	pho-1	-1.23951	4.65109	29.6053	8.22518e-05	0.0260409	yes
WBGene00012330	zip-3	-1.25418	4.32614	27.4079	0.000119856	0.0326103	yes
WBGene00008566	acox-1.3	-1.28021	3.1724	25.9379	0.000156013	0.0364868	yes
WBGene00016644	abhd-3.2	-1.3029	3.80719	28.0129	0.000107836	0.0303995	yes
WBGene00000283	cah-5	-1.33932	3.67186	34.4619	3.81986e-05	0.0157218	yes
WBGene00001403	fbl-1	-1.3638	3.52562	24.2374	0.00021439	0.044018	yes
WBGene00019017	F57F4.4	-1.40741	7.88844	27.0332	0.000128069	0.0335642	yes
WBGene00011182	R09H10.5	-1.43011	5.56674	25.3029	0.000175379	0.0379748	yes
WBGene00008548	F07A11.5	-1.46424	2.97179	33.8072	4.21594e-05	0.0166846	yes
WBGene00003877	pept-1	-1.51883	4.83889	55.8827	2.71669e-06	0.00477345	yes
WBGene00016294	C31H2.4	-1.57114	1.98916	27.2453	0.000123344	0.0329649	yes
WBGene00017964	F31F7.1	-1.57183	5.83617	44.1103	1.02691e-05	0.00672687	yes
WBGene00008375	D1054.8	-1.57355	3.42984	43.1778	1.15416e-05	0.00672687	yes
WBGene00003813	nrf-6	-1.579	5.15199	43.7227	1.07775e-05	0.00672687	yes
WBGene00011006	ugt-47	-1.58737	4.08336	47.8495	6.54788e-06	0.00612494	yes
WBGene00006925	vit-1	-1.68662	10.7064	30.1436	7.52293e-05	0.02497	yes
WBGene00009628	tatn-1	-1.6936	4.54138	43.1346	1.16048e-05	0.00672687	yes
WBGene00022245	acp-6	-1.70553	7.69654	48.0258	6.41483e-06	0.00612494	yes
WBGene00000005	aat-4	-1.74478	2.5726	48.6943	5.93762e-06	0.00612494	yes
WBGene00002055	ifc-1	-1.7484	3.00558	44.139	1.02325e-05	0.00672687	yes
WBGene00020903	acd-5	-1.78701	2.2931	23.7724	0.00023446	0.0473034	yes
WBGene00008565	acox-1.2	-1.7934	3.24098	30.4837	7.11452e-05	0.0244016	yes
WBGene00018174	F38B6.4	-1.79771	3.28805	24.9478	0.000187402	0.0397581	yes
WBGene00011803	T16G12.1	-1.80241	3.77318	45.7971	8.3527e-06	0.00672687	yes
WBGene00022610	ltah-1.2	-1.83539	4.7694	26.3428	0.00014494	0.0359834	yes
WBGene00020258	T05E7.1	-1.87765	2.57182	25.9374	0.000156025	0.0364868	yes
WBGene00008567	acox-1.4	-1.93786	3.85317	36.6914	2.75727e-05	0.0126093	yes
WBGene00009902	drd-1	-1.97959	4.24151	39.9918	1.74674e-05	0.00876735	yes
WBGene00019978	hacd-1	-2.0319	5.56494	44.9522	9.25617e-06	0.00672687	yes
WBGene00021565	Y45G12C.1	-2.11379	0.7702	27.3807	0.000120433	0.0326103	yes
WBGene00012445	Y16B4A.2	-2.11638	4.86457	34.9055	3.57566e-05	0.015017	yes
WBGene00017881	asp-13	-2.18628	6.52472	29.2525	8.72592e-05	0.0266682	yes
WBGene00010215	nhr-193	-2.19558	0.882285	35.8584	3.10895e-05	0.0136126	yes
WBGene00000136	amt-4	-2.27721	3.99088	45.3102	8.86043e-06	0.00672687	yes
WBGene00000007	aat-6	-2.3303	2.14092	41.2751	1.4739e-05	0.00777727	yes
WBGene00017364	clec-7	-2.37203	1.21254	33.4218	4.47098e-05	0.0170386	yes
WBGene00008354	gcsh-1	-2.41755	3.34025	30.1545	7.50946e-05	0.02497	yes
WBGene00008598	spin-3	-2.48525	2.0356	25.6927	0.000163184	0.036903	yes
WBGene00008692	scav-4	-2.59603	2.26033	45.9442	8.20598e-06	0.00672687	yes
WBGene00001244	elo-6	-2.59887	7.32477	55.5708	2.80558e-06	0.00477345	yes
WBGene00015828	math-14	-2.60086	1.48733	26.2694	0.000146878	0.0359834	yes
WBGene00011364	cest-1.2	-2.68754	2.41736	36.2625	2.93233e-05	0.0131183	yes
WBGene00012680	NA	-2.68896	1.01184	25.3584	0.000173581	0.0379748	yes
WBGene00017751	F23F12.3	-2.79763	1.43858	52.9097	3.7151e-06	0.00546093	yes
WBGene00020359	math-40	-2.87034	1.11611	40.6673	1.59653e-05	0.00821377	yes
WBGene00010411	H25K10.1	-3.20482	0.656301	31.2581	6.27579e-05	0.0222672	yes
WBGene00009493	hrg-4	-3.42652	2.55529	44.0673	1.03241e-05	0.00672687	yes
WBGene00010684	K08F9.1	-3.46764	-0.550443	26.5251	0.000140251	0.0356324	yes
WBGene00014009	lips-6	-8.47072	-1.97288	33.6424	7.87904e-05	0.0257369	yes
WBGene00018375	F43C9.1	-2.97894	0.726181	23.3089	0.000256632	0.050681	no
WBGene00020765	T24C12.3	-1.27891	2.81323	23.2702	0.000258589	0.050681	no
WBGene00007685	C18E9.5	-0.973473	4.13743	22.9269	0.000276717	0.0532202	no
WBGene00021448	Y39D8A.1	-1.59864	2.49276	22.9632	0.000274736	0.0532202	no
WBGene00020992	NA	-1.97239	0.92323	22.7529	0.000286458	0.0540843	no
WBGene00008596	clec-54	-1.71811	1.96366	22.7528	0.000286466	0.0540843	no
WBGene00007533	cbl-1	-1.09585	4.04333	22.7048	0.000289222	0.0541082	no
WBGene00013136	tmem-189	-1.07384	4.88458	22.5145	0.000300449	0.0557022	no
WBGene00011397	T03E6.8	-2.09358	0.891109	22.4225	0.000306052	0.0562344	no
WBGene00008629	cpt-5	-2.70404	3.45732	22.2057	0.000319745	0.0582304	no
WBGene00044402	Y82E9BL.18	1.57685	2.46983	22.0997	0.00032669	0.0589732	no
WBGene00012137	asic-2	3.44062	0.380447	22.0106	0.000332667	0.0590168	no
WBGene00008042	C40H1.7	-2.19955	2.11798	22.0518	0.000329884	0.0590168	no
WBGene00001774	gst-26	-0.94232	4.31063	21.8272	0.000345358	0.0602299	no
WBGene00013007	Y48E1B.8	-1.74767	1.48326	21.8523	0.000343586	0.0602299	no
WBGene00007455	ugt-22	-1.68054	6.20968	21.6422	0.000358726	0.0620355	no
WBGene00003903	pab-2	1.15897	6.15004	21.5348	0.000366756	0.0628955	no
WBGene00022847	ZK1055.6	1.42856	4.14185	21.4857	0.000370494	0.0630115	no
WBGene00194713	F19B10.13	2.96843	2.45041	21.0621	0.000404635	0.068254	no
WBGene00000169	aqp-1	-1.29578	3.53255	21.0021	0.000409762	0.0685569	no
WBGene00044527	Y39H10B.2	-1.1903	3.36751	20.9248	0.000416464	0.0691163	no
WBGene00016758	C49A9.4	-1.72607	1.81054	20.8107	0.000426594	0.0702311	no
WBGene00012529	Y32F6A.4	-1.69038	4.09896	20.7683	0.000430436	0.0703011	no
WBGene00014137	clec-187	-1.28267	3.1499	20.4683	0.000458732	0.0710504	no
WBGene00008342	frpr-5	-1.80304	0.984054	20.4369	0.000461812	0.0710504	no
WBGene00019830	hrg-1	-2.01577	4.16891	20.6061	0.00044548	0.0710504	no
WBGene00018350	ifo-1	1.15115	4.7664	20.4231	0.000463174	0.0710504	no
WBGene00010859	M04C9.4	-2.00304	0.0775075	20.5411	0.000451672	0.0710504	no
WBGene00004358	rhr-1	-1.11466	5.92625	20.4496	0.000460563	0.0710504	no
WBGene00007549	spin-1	-1.255	3.1075	20.556	0.000450248	0.0710504	no
WBGene00017840	ttm-2	-2.30626	1.92917	20.5147	0.000454223	0.0710504	no
WBGene00022848	ZK1055.7	1.69838	5.56146	20.3937	0.000466097	0.0710504	no
WBGene00012615	dct-16	-1.06455	9.19179	20.3109	0.000474423	0.0717879	no
WBGene00022856	cth-2	-1.26101	6.79608	20.1938	0.000486503	0.0725488	no
WBGene00021253	Y22D7AL.15	1.23243	5.30165	20.2199	0.000483779	0.0725488	no
WBGene00018488	acs-1	-1.06062	6.58057	19.8351	0.00052574	0.0767045	no
WBGene00000239	bas-1	-1.03597	3.41029	19.7125	0.000539974	0.0767045	no
WBGene00010460	clec-142	1.61198	1.04597	19.8008	0.000529682	0.0767045	no
WBGene00000988	dhs-25	-1.92331	5.8119	19.7356	0.000537255	0.0767045	no
WBGene00045457	F33H12.7	2.02949	4.74685	19.7083	0.000540461	0.0767045	no
WBGene00019547	K09C4.1	-2.46525	1.49249	19.8934	0.00051912	0.0767045	no
WBGene00014244	ZK1307.1	-0.9654	4.53727	19.8522	0.000523789	0.0767045	no
WBGene00003577	ndg-4	-1.34142	4.3643	19.5726	0.000556749	0.0784749	no
WBGene00016595	cest-10	-1.78432	2.84726	19.5184	0.000563417	0.0788746	no
WBGene00009433	F35E12.9	1.77533	5.38974	19.4014	0.000578098	0.0798435	no
WBGene00011407	ppat-1	-1.14428	3.33146	19.405	0.000577651	0.0798435	no
WBGene00022200	fard-1	-0.963259	4.78321	19.2271	0.00060081	0.0816806	no
WBGene00021865	fbxa-66	3.15141	0.730672	19.2084	0.000603307	0.0816806	no
WBGene00015965	ugt-48	1.5462	4.08568	19.2387	0.000599265	0.0816806	no
WBGene00000545	clp-4	1.62305	5.16571	19.153	0.000610774	0.0821511	no
WBGene00004238	ptr-24	-1.10198	4.40266	19.025	0.000628425	0.0839704	no
WBGene00021382	Y37F4.1	4.24517	1.76825	19.3787	0.000632461	0.0839704	no
WBGene00018718	dhcr-24	-0.988948	3.72487	18.8099	0.000659427	0.0842878	no
WBGene00019404	K05B2.4	2.29962	2.76763	18.8625	0.000651692	0.0842878	no
WBGene00020474	lips-13	3.29579	-1.00621	18.8749	0.000649887	0.0842878	no
WBGene00003704	nhr-114	-1.78985	5.10504	18.9162	0.0006439	0.0842878	no
WBGene00003730	nhx-2	-1.35742	4.46414	18.8309	0.000656325	0.0842878	no
WBGene00007631	wht-3	2.00159	0.264675	18.818	0.000658236	0.0842878	no
WBGene00044502	C46G7.5	1.25717	2.74249	18.767	0.00066582	0.0845796	no
WBGene00016641	C44C1.1	-0.963781	3.49885	18.6726	0.000680128	0.0858672	no
WBGene00044107	F58G6.9	-1.5266	4.50294	18.3876	0.000725532	0.0907711	no
WBGene00001723	grl-14	2.36442	0.427294	18.3739	0.000727792	0.0907711	no
WBGene00044922	Y43C5A.7	-1.76737	1.6854	18.3047	0.00073938	0.0916609	no
WBGene00019208	NA	-2.29234	2.07369	18.2743	0.000744531	0.0917467	no
WBGene00009295	NA	-2.82974	1.12787	18.2423	0.000749997	0.0918008	no
WBGene00004890	smp-2	-1.34932	3.64067	18.2197	0.000753891	0.0918008	no
WBGene00017691	ilys-5	-0.943108	9.2619	18.1424	0.000767374	0.0928928	no
WBGene00017199	clec-45	4.80578	-1.31234	18.0677	0.00078066	0.0934023	no
WBGene00013905	ugt-4	-1.34547	2.26996	18.0785	0.000778728	0.0934023	no
WBGene00004875	smd-1	-1.45456	6.06512	17.836	0.000823601	0.0979704	no
WBGene00000072	add-1	-1.25958	2.16926	17.7587	0.000838517	0.0991715	no
WBGene00019599	acds-10	-1.03702	3.70132	17.7244	0.000845243	0.0993958	no
WBGene00044166	C54C6.7	1.64276	1.36338	17.6855	0.000852927	0.0997294	no
WBGene00018213	F39H12.2	2.14505	0.798008	17.6208	0.000865906	0.100675	no
WBGene00016957	atic-1	-0.834526	5.45709	17.5946	0.000871233	0.100725	no
WBGene00206494	C15H11.16	4.35525	0.459129	17.4235	0.000906888	0.101429	no
WBGene00011517	cgt-1	1.59238	2.53997	17.4921	0.000892399	0.101429	no
WBGene00017417	F13B6.2	-1.35721	3.06961	17.4318	0.000905122	0.101429	no
WBGene00004405	rop-1	0.7969	7.62095	17.4698	0.000897087	0.101429	no
WBGene00011486	T05E12.3	-1.60329	2.77817	17.5381	0.000882827	0.101429	no
WBGene00021556	Y45G5AM.3	1.20972	3.44312	17.4428	0.0009028	0.101429	no
WBGene00008127	ddo-1	-1.70007	1.51139	17.3903	0.000914015	0.101673	no
WBGene00002008	hsp-4	1.17084	9.25771	17.3509	0.000922542	0.101949	no
WBGene00020940	W02D7.4	-1.48172	2.20014	17.3332	0.000926403	0.101949	no
WBGene00006623	try-5	2.81533	0.92012	17.2325	0.00094872	0.103849	no
WBGene00077772	NA	1.40855	1.42801	17.1483	0.000967829	0.105381	no
WBGene00016756	C49A9.2	-1.24613	3.33172	17.0541	0.00098977	0.105536	no
WBGene00013845	fbxa-37	1.59662	2.52704	17.0943	0.000980332	0.105536	no
WBGene00015609	math-4	-1.51561	2.95103	17.0823	0.000983147	0.105536	no
WBGene00005551	sri-39	5.67916	1.32151	19.5141	0.000988166	0.105536	no
WBGene00008038	NA	-2.70717	0.295841	17.017	0.000998563	0.105609	no
WBGene00003572	ncx-7	-1.39881	2.76122	16.9741	0.00100884	0.105609	no
WBGene00004809	skr-3	1.02487	5.73025	16.9652	0.00101098	0.105609	no
WBGene00022872	ZK1240.8	4.78587	0.274384	16.9853	0.00100614	0.105609	no
WBGene00017772	clec-1	-0.937574	6.46628	16.906	0.0010254	0.106213	no
WBGene00013119	Y51H4A.25	1.30201	3.25336	16.8991	0.00102708	0.106213	no
WBGene00009787	F46F2.3	-1.10761	5.82063	16.7592	0.00106218	0.108211	no
WBGene00011670	fbxa-84	-1.93908	0.274067	16.7846	0.00105569	0.108211	no
WBGene00004356	rhi-1	0.854223	5.41909	16.7629	0.00106124	0.108211	no
WBGene00019617	ctsa-2	-1.2698	5.26699	16.6938	0.00107905	0.109388	no
WBGene00022861	dve-1	1.10097	3.77585	16.6454	0.00109172	0.109731	no
WBGene00001795	gtl-1	-1.15447	3.78243	16.6402	0.0010931	0.109731	no
WBGene00010503	K02C4.5	-1.15727	2.76396	16.4959	0.00113199	0.113084	no
WBGene00002058	ifd-2	0.896618	4.57677	16.4381	0.001148	0.114104	no
WBGene00013636	Y105C5A.12	2.78594	0.22011	16.4192	0.00115329	0.114104	no
WBGene00020022	gldc-1	-1.02962	5.73067	16.3699	0.00116724	0.114931	no
WBGene00020579	T19D12.4	1.6095	6.38754	16.2757	0.00119441	0.116028	no
WBGene00044807	T19H5.6	-4.80044	-1.45408	16.2883	0.00119074	0.116028	no
WBGene00044754	Y119C1B.12	6.69058	-0.676418	16.2727	0.00119529	0.116028	no
WBGene00013037	Y49E10.18	-1.27918	3.88955	16.1908	0.00121955	0.117276	no
WBGene00022584	ZC266.1	-2.02552	1.62042	16.1962	0.00121794	0.117276	no
WBGene00017625	cgt-2	-1.404	2.01159	16.1491	0.00123211	0.117933	no
WBGene00012789	Y43D4A.3	8.27604	-2.073	17.3186	0.00126944	0.120944	no
WBGene00016762	ugt-24	1.38447	2.53852	15.9644	0.00128954	0.122293	no
WBGene00019819	aass-1	-0.736385	5.16821	15.9424	0.00129659	0.122397	no
WBGene00021594	tig-3	-1.9776	-0.156916	15.6209	0.00140472	0.131999	no
WBGene00013716	Y106G6H.1	-1.32323	3.23351	15.5417	0.00143291	0.134036	no
WBGene00007964	cyp-25A2	-1.11987	4.17519	15.508	0.0014451	0.134556	no
WBGene00010833	M03B6.1	-1.50586	1.28894	15.4904	0.00145155	0.134556	no
WBGene00020325	bath-46	2.12982	0.385436	15.4717	0.0014584	0.134584	no
WBGene00015887	C17C3.1	-0.934594	5.0089	15.403	0.0014839	0.135212	no
WBGene00008065	npr-18	2.49452	-0.789547	15.4032	0.0014838	0.135212	no
WBGene00020340	T08B1.1	-0.90117	4.35605	15.4003	0.00148491	0.135212	no
WBGene00010723	cpg-7	1.15481	2.75632	15.2714	0.00153418	0.137869	no
WBGene00006404	tag-10	-1.26267	4.26205	15.3022	0.00152224	0.137869	no
WBGene00021869	vrp-1	-1.33649	6.41714	15.2846	0.00152904	0.137869	no
WBGene00008900	F16H6.10	1.69206	4.41035	15.1811	0.00156982	0.140458	no
WBGene00020891	cest-24	-1.03527	3.9029	15.1247	0.00159256	0.141264	no
WBGene00019515	ugt-19	-1.25043	2.62143	15.1403	0.00158624	0.141264	no
WBGene00021504	Y41D4A.1	6.84263	-2.59434	16.1915	0.00162846	0.143829	no
WBGene00019935	R07E4.1	-1.13682	1.93523	15.0056	0.00164181	0.144388	no
WBGene00006718	ubc-23	1.46529	1.77901	14.9813	0.00165209	0.144674	no
WBGene00017979	F32B5.6	-0.884392	4.62865	14.9104	0.00168245	0.14586	no
WBGene00044403	fbxa-219	1.75029	1.88098	14.9234	0.00167684	0.14586	no
WBGene00004196	prx-11	1.14255	3.94563	14.9001	0.0016869	0.14586	no
WBGene00015400	cyp-35A2	-1.28027	5.43461	14.8549	0.00170667	0.146952	no
WBGene00007959	C35C5.10	-0.943853	3.81741	14.8052	0.00172869	0.147067	no
WBGene00008246	C50H2.13	-1.6827	0.415663	14.8035	0.00172944	0.147067	no
WBGene00001505	fut-1	-1.1519	2.94434	14.8183	0.00172284	0.147067	no
WBGene00022683	ZK185.3	-1.14595	1.87675	14.7311	0.00176213	0.14923	no
WBGene00008069	C43D7.7	-8.69624	-2.04063	15.8201	0.00177189	0.149441	no
WBGene00007632	C16C10.13	2.6508	0.0277865	14.6765	0.00178725	0.150122	no
WBGene00200919	T04C9.11	7.33523	-2.96313	15.7433	0.00180336	0.150859	no
WBGene00019345	tmem-135	-1.26245	2.78524	14.5951	0.00182549	0.152092	no
WBGene00000977	dhs-14	-0.891371	4.0086	14.5599	0.00184231	0.152874	no
WBGene00013838	fbxa-31	1.63411	2.18719	14.5368	0.00185343	0.153179	no
WBGene00045411	C25F9.11	3.08463	3.60566	15.0129	0.00186399	0.153436	no
WBGene00013763	NA	1.3865	3.30666	14.4544	0.0018938	0.155269	no
WBGene00018035	sek-4	-1.34127	1.15197	14.4337	0.00190409	0.155493	no
WBGene00019932	NA	-1.19477	2.60577	14.4081	0.00191689	0.155539	no
WBGene00198737	T04C9.8	7.16001	-2.99914	17.0998	0.00193489	0.155539	no
WBGene00010225	ttr-31	1.72062	3.6515	14.3743	0.001934	0.155539	no
WBGene00022731	ZK402.5	3.51397	-1.05254	14.3793	0.00193145	0.155539	no
WBGene00000675	col-101	-1.1948	8.93208	14.3256	0.00195891	0.156858	no
WBGene00194908	F22F7.8	-1.14356	3.37262	14.1763	0.00203759	0.162399	no
WBGene00012259	sulp-7	-1.17262	2.41064	14.1646	0.00204389	0.162399	no
WBGene00002274	lec-11	1.16723	4.86096	14.1267	0.00206453	0.163408	no
WBGene00013901	ugt-16	1.52412	3.29913	14.0992	0.00207966	0.163975	no
WBGene00017690	ceh-60	-1.12915	2.07535	14.004	0.00213297	0.164839	no
WBGene00008594	clec-57	-1.34752	2.40136	13.9939	0.00213868	0.164839	no
WBGene00003645	nhr-55	-1.17834	1.82847	14.0458	0.00210939	0.164839	no
WBGene00004058	pmp-1	-1.10041	4.35788	14.0218	0.00212288	0.164839	no
WBGene00011112	R07E5.4	-1.07036	3.15861	14.0076	0.0021309	0.164839	no
WBGene00012325	W07A12.8	-2.62488	0.520557	14.0099	0.00212958	0.164839	no
WBGene00020139	eppl-1	-0.967469	4.8353	13.9	0.00219301	0.168395	no
WBGene00022873	ZK1240.9	-1.69811	0.348665	13.8793	0.00220518	0.1687	no
WBGene00020577	T19D12.2	-0.897633	3.48834	13.8464	0.0022247	0.169563	no
WBGene00016431	C35A11.4	-1.84972	2.45053	13.757	0.00227876	0.172449	no
WBGene00008654	pfas-1	-1.11372	4.39543	13.756	0.00227932	0.172449	no
WBGene00219242	F56A12.10	7.40014	-3.0594	16.1422	0.00234191	0.17638	no
WBGene00019846	gpx-7	-1.79347	2.19557	13.6183	0.00236556	0.17638	no
WBGene00017103	klo-2	-1.16883	2.49013	13.6332	0.00235609	0.17638	no
WBGene00011185	R10D12.1	-1.26251	2.31996	13.6301	0.00235804	0.17638	no
WBGene00021070	cpr-8	-1.1298	3.09981	13.5892	0.0023843	0.177136	no
WBGene00011207	R10E8.1	-1.2746	2.11577	13.4777	0.0024575	0.181917	no
WBGene00015768	C14C11.4	-1.67635	0.845929	13.4446	0.00247973	0.182599	no
WBGene00045412	C25F9.12	3.16046	1.27962	13.4311	0.00248892	0.182599	no
WBGene00019656	slc-25A10	-0.681426	5.21452	13.4245	0.00249334	0.182599	no
WBGene00008944	F19B2.5	2.01456	7.73461	13.6159	0.00255071	0.185481	no
WBGene00013197	ttm-5	1.31561	3.84895	13.3432	0.00254931	0.185481	no
WBGene00020618	T20D4.12	3.00781	-1.40301	13.3054	0.0025758	0.186646	no
WBGene00001817	haf-7	0.956304	3.76991	13.2903	0.0025865	0.186764	no
WBGene00007963	cyp-25A1	-1.77452	3.58191	13.2554	0.00261138	0.187246	no
WBGene00013602	Y87G2A.16	1.57653	0.600779	13.2594	0.00260851	0.187246	no
WBGene00005032	sra-6	-6.51014	-2.92419	14.1567	0.00262618	0.187654	no
WBGene00015596	NA	3.1686	0.290525	13.1685	0.00267449	0.1877	no
WBGene00016763	C49A9.9	1.32312	4.28011	13.1798	0.00266616	0.1877	no
WBGene00017504	F16B4.2	1.88353	2.44788	13.1591	0.00268143	0.1877	no
WBGene00019580	oac-58	-1.53763	0.790606	13.1692	0.00267398	0.1877	no
WBGene00020580	T19D12.5	2.35278	1.16707	13.1693	0.00267393	0.1877	no
WBGene00014092	ZK822.5	-1.14685	4.31377	13.1589	0.00268156	0.1877	no
WBGene00021503	ctsa-4.2	-1.06206	4.32831	13.1454	0.00269158	0.187763	no
WBGene00044296	F10C1.9	-1.91837	3.10796	13.1086	0.00271903	0.1884	no
WBGene00015141	ugt-46	-0.854674	4.24858	13.1128	0.00271589	0.1884	no
WBGene00009237	F28H7.3	-1.2392	6.38446	13.063	0.00275353	0.19015	no
WBGene00016760	C49A9.6	1.20734	3.71187	13.0328	0.00277658	0.190826	no
WBGene00020616	T20D4.10	2.14796	0.616998	13.026	0.00278186	0.190826	no
WBGene00017942	NA	2.1539	-0.506177	12.9838	0.00281456	0.192428	no
WBGene00000179	aqp-11	-0.73092	4.76706	12.9648	0.00282948	0.192808	no
WBGene00022867	ZK1240.2	-1.01923	2.25988	12.8974	0.00288297	0.195804	no
WBGene00002260	lbp-8	-2.08266	1.20092	12.8588	0.00291415	0.197271	no
WBGene00011737	sqst-1	1.19446	6.56483	12.8184	0.00294717	0.198852	no
WBGene00011938	alh-13	-1.08289	3.65778	12.7634	0.00299289	0.200621	no
WBGene00007605	hrg-7	-1.70889	6.43099	12.8956	0.00298536	0.200621	no
WBGene00045013	F08A7.1	-1.29949	1.51001	12.7086	0.00303917	0.20298	no
WBGene00050913	T12B5.14	-2.49484	0.225116	12.6985	0.0030478	0.20298	no
WBGene00001149	bcat-1	-0.814987	6.2856	12.6269	0.00310974	0.205113	no
WBGene00010256	hrg-3	-2.7766	0.753831	12.6369	0.00310103	0.205113	no
WBGene00011059	R06C1.4	-0.747069	7.05065	12.6404	0.00309793	0.205113	no
WBGene00008936	papl-1	-0.84091	5.49578	12.6153	0.00311995	0.205129	no
WBGene00044644	B0205.13	1.64689	4.53779	12.596	0.00313697	0.205591	no
WBGene00023483	Y75B8A.39	2.94747	0.92254	12.5842	0.00314739	0.20562	no
WBGene00012582	clec-8	-1.66619	0.752724	12.5645	0.00316497	0.206113	no
WBGene00019652	cest-34	-2.17667	-0.633935	12.5245	0.00320095	0.207496	no
WBGene00008572	F08B12.4	0.741329	7.00636	12.5185	0.00320637	0.207496	no
WBGene00021054	fbxb-118	2.35	-1.33909	12.5057	0.00321795	0.207593	no
WBGene00007746	C26D10.6	-0.981959	2.88292	12.4649	0.00325535	0.208906	no
WBGene00011076	scav-5	-1.33994	2.31397	12.4614	0.00325861	0.208906	no
WBGene00022548	ZC196.4	-2.88994	-0.797262	12.444	0.00327476	0.20929	no
WBGene00012101	zip-10	1.61159	3.92456	12.4049	0.00331125	0.210967	no
WBGene00269434	sqst-5	-1.59615	0.599122	12.3908	0.00332459	0.211163	no
WBGene00012018	T25C12.3	-1.15366	7.22551	12.3775	0.00333715	0.211308	no
WBGene00015814	oatr-1	-0.63377	6.8527	12.3477	0.00336562	0.212458	no
WBGene00009057	cept-1	-0.824304	4.6158	12.3251	0.00338739	0.213178	no
WBGene00044147	M163.11	8.25553	-2.72001	13.0824	0.003436	0.215578	no
WBGene00017418	F13B6.3	-1.00505	3.09503	12.2535	0.00345734	0.216024	no
WBGene00020672	T22B7.3	1.44382	2.26842	12.2466	0.00346412	0.216024	no
WBGene00007725	C25F9.5	1.02256	2.8205	12.1806	0.00353024	0.218772	no
WBGene00022076	daao-1	-1.30809	1.64791	12.1501	0.00356133	0.218772	no
WBGene00010383	mpst-3	-0.725232	4.0252	12.1556	0.00355571	0.218772	no
WBGene00003607	nhr-8	-0.848506	3.81124	12.1822	0.00352862	0.218772	no
WBGene00012398	Y6E2A.4	2.41536	-1.33506	12.1611	0.0035501	0.218772	no
WBGene00005655	srr-4	0.812191	3.4293	12.1335	0.00357839	0.219166	no
WBGene00007297	C04F12.1	0.917688	6.19432	12.0895	0.00362392	0.219343	no
WBGene00017969	ctsa-3.1	-0.668707	4.51325	12.099	0.00361404	0.219343	no
WBGene00009483	F36G3.2	-0.998111	2.94011	12.1024	0.0036105	0.219343	no
WBGene00010681	mak-1	-0.681393	6.67728	12.1038	0.00360904	0.219343	no
WBGene00005631	srj-52	-6.87169	-3.12113	12.8533	0.00364461	0.219949	no
WBGene00000971	dhs-7	-2.08059	0.956807	11.9892	0.00373036	0.224465	no
WBGene00004802	sir-2.3	1.14803	1.61271	11.9523	0.00377044	0.226215	no
WBGene00003522	nas-3	-1.54806	0.96844	11.9202	0.00380562	0.227662	no
WBGene00010262	droe-4	1.59294	2.90245	11.9066	0.00382072	0.227903	no
WBGene00021601	Y46H3A.5	4.47045	3.12117	13.0322	0.00385536	0.229305	no
WBGene00007282	clec-223	-0.800074	4.57959	11.836	0.00389992	0.230642	no
WBGene00006372	syx-2	1.04696	2.97422	11.8357	0.00390026	0.230642	no
WBGene00021511	Y41D4B.1	-1.47108	-0.334425	11.8214	0.0039166	0.230945	no
WBGene00009048	cth-1	-1.0913	2.69909	11.7994	0.00394168	0.231099	no
WBGene00044452	Y102E9.5	-1.36361	2.4123	11.8048	0.0039355	0.231099	no
WBGene00002120	ins-37	2.09873	-0.784735	11.7641	0.00398257	0.232174	no
WBGene00011494	T05F1.9	2.14609	1.48626	11.7684	0.00397761	0.232174	no
WBGene00044712	NA	-2.05622	0.365338	11.7288	0.00402389	0.232567	no
WBGene00200459	F38H4.15	3.17689	-2.08002	11.7368	0.00401445	0.232567	no
WBGene00002013	hsp-12.6	1.8565	1.60806	11.7197	0.00403453	0.232567	no
WBGene00019963	R08E5.3	-1.14233	2.97635	11.7465	0.00400306	0.232567	no
WBGene00015167	B0403.3	1.28982	3.24838	11.6991	0.00405894	0.233321	no
WBGene00000139	amx-3	-1.45864	1.79194	11.6499	0.00411795	0.23551	no
WBGene00018951	F56C9.7	-0.729638	6.55014	11.6402	0.00412964	0.23551	no
WBGene00015389	scav-1	-0.747936	4.25721	11.6388	0.00413135	0.23551	no
WBGene00019215	H20E11.3	-1.7336	1.25672	11.5982	0.00418102	0.237683	no
WBGene00043062	clec-80	-1.01244	3.02201	11.5855	0.00419658	0.23791	no
WBGene00008167	acox-1.5	-1.20674	4.92137	11.5434	0.00424897	0.2398	no
WBGene00006351	sur-5	-0.883568	5.88707	11.54	0.00425322	0.2398	no
WBGene00007547	nhr-154	0.705354	3.36456	11.5062	0.00429586	0.241542	no
WBGene00015949	C18A11.3	-1.00302	2.0802	11.4197	0.00440733	0.243159	no
WBGene00010471	cdr-6	-0.606523	5.16349	11.4302	0.00439353	0.243159	no
WBGene00007536	daf-36	-0.858217	3.63745	11.4207	0.00440601	0.243159	no
WBGene00009347	F32H5.1	-0.904389	4.4888	11.4201	0.00440678	0.243159	no
WBGene00021862	fbxa-48	2.17827	0.775096	11.4352	0.00438705	0.243159	no
WBGene00001925	his-51	1.32501	0.364065	11.4237	0.00440205	0.243159	no
WBGene00009801	ipla-2	1.17303	5.16876	11.4717	0.00433987	0.243159	no
WBGene00044672	fbxa-4	1.32773	1.9897	11.3894	0.00444711	0.244076	no
WBGene00013904	ugt-6	-2.04522	1.90685	11.389	0.00444766	0.244076	no
WBGene00001819	haf-9	-0.689148	4.22575	11.3489	0.00450087	0.245685	no
WBGene00007370	str-264	-6.45315	-2.19168	12.0596	0.00449121	0.245685	no
WBGene00019493	catp-5	-1.01098	2.37936	11.2887	0.00458229	0.249468	no
WBGene00011181	R09H10.3	-0.94995	5.07316	11.2707	0.00460702	0.250153	no
WBGene00001893	his-19	1.2384	0.600621	11.2241	0.00467164	0.25233	no
WBGene00020358	math-39	-1.88117	1.19918	11.2246	0.0046709	0.25233	no
WBGene00001927	his-53	1.23702	0.680897	11.1331	0.00480074	0.258624	no
WBGene00007695	cest-9.2	-1.14975	1.78297	11.0488	0.00492395	0.264569	no
WBGene00021898	Y54G2A.36	1.20706	5.27907	11.0362	0.00494275	0.264888	no
WBGene00000120	aly-1	0.711526	4.71211	11.0272	0.00495625	0.264921	no
WBGene00017968	skpo-3	-0.799981	3.00761	10.9967	0.00500207	0.266678	no
WBGene00017730	F22H10.6	-1.40737	3.34935	10.9796	0.00502793	0.267364	no
WBGene00195006	C35B1.9	-9.73498	-1.5121	14.6128	0.0050932	0.270136	no
WBGene00007151	NA	5.93574	-2.76041	11.5482	0.00515925	0.270161	no
WBGene00018195	btb-16	-1.74977	0.933448	10.8861	0.00517242	0.270161	no
WBGene00015803	C15H9.9	-0.846374	6.54343	10.8861	0.0051724	0.270161	no
WBGene00022512	dot-1.5	1.3034	1.00079	10.9053	0.00514246	0.270161	no
WBGene00013976	hizr-1	-1.51423	1.07063	10.9105	0.00513423	0.270161	no
WBGene00016174	mfsd-13.2	-1.14913	2.66043	10.9093	0.00513617	0.270161	no
WBGene00045275	F18E3.12	-1.4552	1.63258	10.877	0.00518677	0.270224	no
WBGene00000503	cht-1	0.847464	4.45357	10.8137	0.00528764	0.272263	no
WBGene00019977	fpn-1.2	-1.70314	0.651454	10.8109	0.00529206	0.272263	no
WBGene00002187	kgb-1	0.802275	5.24355	10.8294	0.00526235	0.272263	no
WBGene00005548	sri-36	2.67253	-0.66268	11.4567	0.00529062	0.272263	no
WBGene00022529	srt-14	4.04243	-0.625617	10.8124	0.00528976	0.272263	no
WBGene00012467	arrd-8	3.03239	-0.435497	10.7874	0.0053301	0.272856	no
WBGene00044900	cnc-11	2.34295	-0.501891	10.7955	0.00531706	0.272856	no
WBGene00017658	F21C10.9	-1.30549	3.07313	10.7682	0.00536143	0.273779	no
WBGene00009432	cld-9	0.962971	3.9072	10.7216	0.00543836	0.27702	no
WBGene00012323	oac-54	-3.54384	-0.758739	10.7127	0.00545326	0.277093	no
WBGene00045276	F18E3.13	-1.13512	2.60274	10.7009	0.005473	0.277411	no
WBGene00007506	fbxc-58	1.51937	3.88327	10.6767	0.00551369	0.278787	no
WBGene00001895	his-21	1.29569	0.458364	10.6678	0.00552876	0.278864	no
WBGene00003727	nhr-137	-1.26833	2.1682	10.6407	0.00557495	0.279984	no
WBGene00020228	T05A8.2	4.75645	-0.63623	11.2655	0.00557819	0.279984	no
WBGene00013560	zip-12	-0.80577	3.31934	10.609	0.00562952	0.281873	no
WBGene00005712	srv-1	-0.892318	3.08886	10.5994	0.00564616	0.28202	no
WBGene00001243	elo-5	-1.16696	6.91747	10.5894	0.00566348	0.2822	no
WBGene00019928	NA	4.46792	-1.52172	10.5566	0.00572104	0.283694	no
WBGene00019957	R08E3.1	-1.0725	5.9299	10.5573	0.00571972	0.283694	no
WBGene00009830	cutl-18	-1.09689	1.1942	10.5391	0.00575205	0.284547	no
WBGene00018448	NA	-4.61597	-1.10203	10.5291	0.00576973	0.284737	no
WBGene00009582	slcr-46.3	-0.814577	3.10066	10.4852	0.00584847	0.287932	no
WBGene00009951	F53A2.3	0.77443	2.96019	10.4765	0.0058644	0.288027	no
WBGene00010148	F56D5.3	1.41751	1.08475	10.4401	0.00593084	0.289907	no
WBGene00219699	linc-22	0.84489	3.64004	10.443	0.00592539	0.289907	no
WBGene00014191	srt-22	7.90053	-3.16557	13.4611	0.00602723	0.293921	no
WBGene00008486	ugt-44	-1.69154	5.40969	10.509	0.00605167	0.294414	no
WBGene00000539	cln-3.1	-0.990288	1.77754	10.3435	0.00611144	0.296621	no
WBGene00019986	R09F10.1	-0.972127	4.15755	10.3275	0.00614196	0.297401	no
WBGene00012456	Y17D7C.2	2.327	1.38304	10.3183	0.00615958	0.297554	no
WBGene00011660	NA	-1.49009	1.3107	10.3071	0.00618122	0.2979	no
WBGene00015839	math-10	-3.10589	-1.43285	10.2697	0.00625367	0.300687	no
WBGene00016611	bicd-1	0.726953	5.34508	10.1853	0.0064212	0.307307	no
WBGene00011681	T10B10.4	-0.684623	4.27242	10.1923	0.00640703	0.307307	no
WBGene00008853	clec-101	8.4786	-2.54	10.7541	0.006442	0.307587	no
WBGene00016102	C25F6.1	-0.833315	3.48283	10.1307	0.00653218	0.309336	no
WBGene00008850	F15B9.6	1.66435	2.19223	10.1202	0.00655378	0.309336	no
WBGene00010752	K10G4.3	2.59372	0.621574	10.1235	0.006547	0.309336	no
WBGene00020849	nhr-225	-1.31675	0.305743	10.1338	0.00652588	0.309336	no
WBGene00022346	pals-17	1.10804	2.81061	10.1206	0.00655297	0.309336	no
WBGene00007813	jmjd-3.3	1.19279	0.796691	10.0767	0.00664417	0.312884	no
WBGene00009642	F42G4.5	-0.775089	3.11237	10.0565	0.00668679	0.314024	no
WBGene00010904	ugt-62	-0.97092	6.44469	10.0507	0.00669888	0.314024	no
WBGene00019587	NA	-1.41027	0.946068	10.0101	0.00678546	0.317359	no
WBGene00017729	NA	1.6298	0.151379	9.98403	0.00684167	0.318168	no
WBGene00015110	B0281.3	-0.844616	3.17633	9.9529	0.00690949	0.318168	no
WBGene00007254	C01H6.4	-1.3277	2.65313	9.97607	0.00685894	0.318168	no
WBGene00005617	srj-32	6.18181	-2.8552	10.5162	0.00689684	0.318168	no
WBGene00017174	tat-6	-6.7295	-2.79805	10.5091	0.00691098	0.318168	no
WBGene00013249	Y57A10A.4	0.697689	3.49995	9.95764	0.0068991	0.318168	no
WBGene00022382	Y94H6A.10	1.31452	7.98213	9.98266	0.00684463	0.318168	no
WBGene00016103	dpyd-1	-0.646186	4.78785	9.93692	0.00694461	0.318823	no
WBGene00020455	fbxa-59	1.2518	3.97755	9.92466	0.00697169	0.318823	no
WBGene00016705	slcr-46.1	-0.776128	3.36612	9.92489	0.00697118	0.318823	no
WBGene00009840	fbxa-189	-1.24345	1.25008	9.84456	0.00715165	0.325039	no
WBGene00007422	ugt-17	-0.848837	4.10289	9.84309	0.007155	0.325039	no
WBGene00021531	Y42G9A.1	-0.863464	2.02543	9.84351	0.00715405	0.325039	no
WBGene00001644	gly-19	-1.3076	2.08368	9.83491	0.00717369	0.32517	no
WBGene00000728	col-155	-0.97745	4.11183	9.8087	0.00723396	0.326464	no
WBGene00018907	F55G1.15	-1.28243	1.90689	9.8125	0.0072252	0.326464	no
WBGene00019545	K09B3.1	2.76823	-1.66428	9.79243	0.00727165	0.326909	no
WBGene00005098	srd-20	6.72909	-3.26916	11.1446	0.00729148	0.326909	no
WBGene00306080	Y71F9AM.11	8.10925	-2.92992	11.1489	0.00728355	0.326909	no
WBGene00017677	NA	-7.46298	-2.80765	10.2512	0.00744852	0.333224	no
WBGene00000967	dhs-3	-0.778471	6.07272	9.68094	0.00753615	0.336413	no
WBGene00016877	C52D10.3	-1.50813	2.94435	9.65853	0.00759065	0.337997	no
WBGene00013483	nhr-241	6.99598	-2.82367	10.1804	0.00760447	0.337997	no
WBGene00007324	C05B5.8	0.953702	3.41993	9.64184	0.00763154	0.338469	no
WBGene00000040	aco-1	-0.580485	6.20619	9.61042	0.00770919	0.339024	no
WBGene00017427	acp-5	-1.05517	2.65462	9.62216	0.00768006	0.339024	no
WBGene00009686	ent-7	-0.909146	3.42087	9.61012	0.00770995	0.339024	no
WBGene00005552	sri-40	-0.596692	5.54113	9.62475	0.00767365	0.339024	no
WBGene00010296	dgat-2	0.983777	5.27418	9.59362	0.00775109	0.339475	no
WBGene00018566	F47E1.2	1.20871	2.2591	9.59277	0.00775321	0.339475	no
WBGene00019593	K09F6.10	1.49738	2.13449	9.55222	0.00785543	0.34266	no
WBGene00020737	T23F2.4	2.50704	0.718882	9.55072	0.00785924	0.34266	no
WBGene00196710	T21C9.14	6.35699	-3.47633	10.049	0.00790443	0.343901	no
WBGene00008669	acs-14	-0.967107	5.10806	9.50988	0.00796386	0.345756	no
WBGene00020369	exc-15	-0.893232	5.65654	9.50125	0.00798615	0.345854	no
WBGene00022326	fbxa-14	0.961301	2.25613	9.49289	0.00800782	0.345854	no
WBGene00011926	sptf-2	-1.88581	-0.424342	9.48589	0.00802603	0.345854	no
WBGene00021768	Y51F10.7	-0.815778	6.86013	9.48309	0.00803334	0.345854	no
WBGene00017965	F31F7.2	1.69002	-0.69266	9.4713	0.00806413	0.346454	no
WBGene00020760	T24C4.4	1.26593	3.62351	9.45856	0.00809755	0.347166	no
WBGene00008258	mans-2	-0.706476	4.60063	9.43936	0.00814825	0.34789	no
WBGene00022868	ZK1240.3	-1.12637	2.65837	9.44234	0.00814036	0.34789	no
WBGene00019058	F58F9.4	-1.50868	0.970561	9.42752	0.00817968	0.348509	no
WBGene00020895	plpp-1.2	-0.729019	3.31101	9.41333	0.00821754	0.349398	no
WBGene00017051	afmd-1	-1.12814	0.90759	9.38119	0.00830406	0.350902	no
WBGene00011932	sptl-3	-0.510902	5.80736	9.38332	0.00829831	0.350902	no
WBGene00011826	T18D3.9	-1.44458	0.160124	9.3932	0.00827163	0.350902	no
WBGene00001726	grl-17	2.0035	-0.885857	9.35879	0.00836499	0.352753	no
WBGene00020128	R193.2	-1.26574	4.26107	9.33683	0.0084252	0.353841	no
WBGene00011770	T14G8.2	1.55488	-0.00698598	9.34304	0.00840812	0.353841	no
WBGene00004231	ptr-17	1.84382	-0.0420925	9.31839	0.00847617	0.354535	no
WBGene00019232	ugt-13	-0.965186	2.67122	9.3203	0.00847086	0.354535	no
WBGene00045062	NA	1.70818	-0.330502	9.29172	0.00855048	0.35563	no
WBGene00017202	NA	7.35722	-3.18545	10.4889	0.00864643	0.35563	no
WBGene00000084	aex-1	-0.900044	2.55129	9.27085	0.00860918	0.35563	no
WBGene00007440	C08E8.4	1.19818	3.55125	9.2928	0.00854745	0.35563	no
WBGene00219272	C17C3.24	7.63	-3.26862	10.4892	0.00864573	0.35563	no
WBGene00044898	let-383	-1.02581	2.94328	9.27613	0.00859428	0.35563	no
WBGene00044205	T13F3.8	-1.66478	1.87122	9.25365	0.00865789	0.35563	no
WBGene00020562	T19C3.4	0.558254	4.6104	9.28066	0.00858153	0.35563	no
WBGene00020989	W03D8.8	-1.36408	1.63199	9.2816	0.00857887	0.35563	no
WBGene00021072	W07B8.4	2.81103	-0.549314	9.24212	0.00869072	0.356268	no
WBGene00164968	K08H2.10	-1.13024	1.46032	9.23431	0.00871304	0.356472	no
WBGene00013906	ugt-5	-1.21452	2.93706	9.22761	0.00873223	0.356549	no
WBGene00206521	T02G5.15	1.67174	1.44584	9.21537	0.00876745	0.357278	no
WBGene00017246	F08D12.2	-1.07257	2.02935	9.19262	0.00883331	0.35925	no
WBGene00011893	T21C9.6	-0.9124	3.52989	9.17438	0.00888653	0.360702	no
WBGene00001650	gon-1	-0.862666	3.67054	9.15245	0.00895101	0.362604	no
WBGene00019770	M04F3.4	0.575789	5.1977	9.11539	0.00906123	0.366348	no
WBGene00018699	NA	3.83311	-1.16655	9.08821	0.00914302	0.367489	no
WBGene00015219	B0507.2	0.595985	4.34459	9.09542	0.00912123	0.367489	no
WBGene00015403	clec-10	-1.00258	2.63833	9.09003	0.00913752	0.367489	no
WBGene00019895	aagr-2	-0.528711	7.27735	9.05159	0.0092546	0.368376	no
WBGene00219581	anr-20	1.56843	-0.985887	9.07449	0.00918464	0.368376	no
WBGene00018200	btb-17	-1.41883	0.283677	9.06648	0.00920905	0.368376	no
WBGene00000487	che-6	6.08752	-3.4575	9.52801	0.00923837	0.368376	no
WBGene00020686	T22D1.8	1.85513	-0.821975	9.05959	0.0092301	0.368376	no
WBGene00018479	otpl-6	-7.11412	-3.06574	9.51188	0.00928371	0.368821	no
WBGene00014728	NA	1.74076	-0.686862	9.01664	0.00936256	0.369104	no
WBGene00018210	F39G3.5	0.961213	3.55971	9.02092	0.00934928	0.369104	no
WBGene00009626	F42A8.1	-0.734272	4.39673	9.03259	0.00931311	0.369104	no
WBGene00010673	K08E7.5	-1.29808	0.680719	9.02131	0.00934807	0.369104	no
WBGene00019973	R09A1.3	0.939326	2.73813	8.98527	0.00946072	0.37226	no
WBGene00001886	his-12	1.29326	0.277725	8.95777	0.00954772	0.373541	no
WBGene00020438	T12A2.3	1.26469	1.17397	8.96829	0.00951433	0.373541	no
WBGene00012280	W05E10.1	-1.3941	1.37436	8.95961	0.00954187	0.373541	no
WBGene00009589	F40F11.4	2.08735	-0.37619	8.92287	0.00965946	0.377196	no
WBGene00000177	aqp-9	-1.26153	2.36004	8.91534	0.00968378	0.377429	no
WBGene00219702	linc-138	3.54628	-1.57169	8.88983	0.00976665	0.379939	no
WBGene00012629	slc-36.3	-1.32414	-0.33472	8.87278	0.00982252	0.380795	no
WBGene00006951	wrt-5	-0.66614	3.49206	8.87182	0.00982566	0.380795	no
WBGene00000118	alh-12	-0.533018	5.22165	8.84697	0.00990776	0.380948	no
WBGene00010706	cyp-14A2	-1.29917	1.14271	8.84512	0.00991391	0.380948	no
WBGene00195214	F11C1.10	7.19149	-3.62969	9.97581	0.00992216	0.380948	no
WBGene00009943	F52G2.3	-0.876513	2.37402	8.84457	0.00991572	0.380948	no
WBGene00022593	ZC328.3	-0.695323	4.05122	8.86082	0.00986189	0.380948	no
WBGene00016134	C26B9.5	-0.610274	5.08056	8.81017	0.0100308	0.382975	no
WBGene00008451	cest-3	-1.32974	0.793392	8.81734	0.0100067	0.382975	no
WBGene00011094	R07B7.10	-0.6359	3.42432	8.81074	0.0100289	0.382975	no
WBGene00022116	NA	7.19703	-3.15	9.25204	0.0100516	0.383058	no
WBGene00045304	Y27F2A.11	6.28698	-3.39067	9.2368	0.0100989	0.38415	no
WBGene00000781	cpr-1	-0.88939	6.62033	8.77379	0.0101541	0.384737	no
WBGene00018222	F40A3.7	-1.30641	-0.237586	8.76903	0.0101704	0.384737	no
WBGene00002263	lea-1	0.743042	8.18586	8.77553	0.0101482	0.384737	no
WBGene00018451	NA	-8.94943	-2.22246	10.9859	0.0102251	0.385017	no
WBGene00003090	lys-1	-1.07874	8.196	8.7451	0.0102527	0.385017	no
WBGene00012300	W06D11.2	-1.29135	0.330728	8.759	0.0102048	0.385017	no
WBGene00012491	Y20C6A.1	-1.54326	0.672618	8.74995	0.0102359	0.385017	no
WBGene00012123	T28D6.3	-1.43965	2.72751	8.72933	0.0103073	0.386363	no
WBGene00022177	Y71H2AM.12	-1.40363	1.35451	8.71562	0.010355	0.387448	no
WBGene00013707	NA	7.12376	-3.51734	9.07559	0.0106157	0.387532	no
WBGene00175031	C06C3.12	-1.85487	-0.693474	8.65182	0.0105807	0.387532	no
WBGene00016034	C24A3.4	-0.875004	1.84201	8.68554	0.0104607	0.387532	no
WBGene00043983	C39D10.11	-0.852525	1.72933	8.6828	0.0104704	0.387532	no
WBGene00008333	C55A6.4	-1.34604	1.27215	8.65553	0.0105674	0.387532	no
WBGene00044542	CD4.11	2.65534	-0.234663	8.63655	0.0106355	0.387532	no
WBGene00000541	cln-3.3	-1.38733	1.57188	8.66556	0.0105316	0.387532	no
WBGene00001240	elo-2	-0.77039	6.62943	8.63619	0.0106368	0.387532	no
WBGene00010188	F57B1.5	-1.12866	1.57793	8.64531	0.010604	0.387532	no
WBGene00019273	H43E16.1	1.12854	3.15879	8.686	0.0104591	0.387532	no
WBGene00011361	lyst-1	-0.880632	2.41839	8.68358	0.0104676	0.387532	no
WBGene00008560	pho-13	-1.0711	3.1376	8.68515	0.0104621	0.387532	no
WBGene00009896	scl-3	-0.936188	2.62353	8.64085	0.0106201	0.387532	no
WBGene00006524	tap-1	-0.68008	3.28977	8.63537	0.0106398	0.387532	no
WBGene00014184	ZK1025.4	-5.73925	-2.84797	9.07121	0.0106301	0.387532	no
WBGene00021702	Y48G9A.9	0.68735	4.54431	8.62955	0.0106608	0.387611	no
WBGene00086557	K07A12.8	-1.94508	1.16636	8.60364	0.0107548	0.390341	no
WBGene00007466	chil-2	6.59265	-2.93533	9.02725	0.0107766	0.390444	no
WBGene00015791	bbln-1	0.7163	5.35442	8.57771	0.0108499	0.390622	no
WBGene00000558	cnc-4	1.13889	3.30415	8.58343	0.0108289	0.390622	no
WBGene00001156	ech-7	-0.730082	5.97017	8.57435	0.0108623	0.390622	no
WBGene00011578	npr-20	-1.58665	0.276097	8.57927	0.0108442	0.390622	no
WBGene00020144	T01C8.3	-1.47888	0.187912	8.57052	0.0108765	0.390622	no
WBGene00009643	F42G4.6	-1.45298	0.530046	8.53725	0.0110003	0.393875	no
WBGene00008205	sams-1	-0.87299	6.54985	8.5359	0.0110053	0.393875	no
WBGene00015720	C13A2.3	6.68582	-2.58747	8.92111	0.0111402	0.395267	no
WBGene00017010	D1007.15	-0.712775	3.56553	8.5011	0.0111366	0.395267	no
WBGene00001053	dop-2	-1.08951	1.03948	8.50117	0.0111363	0.395267	no
WBGene00010851	M04C3.2	1.29639	2.31753	8.51437	0.0110864	0.395267	no
WBGene00011772	T14G8.4	1.41099	-0.295845	8.51118	0.0110984	0.395267	no
WBGene00012464	arrd-7	1.31934	3.19632	8.47387	0.0112406	0.397678	no
WBGene00006798	unc-64	0.725217	4.96738	8.47225	0.0112468	0.397678	no
WBGene00016874	C52B11.5	-0.823384	3.72731	8.44153	0.0113656	0.401189	no
WBGene00020756	T24A6.20	-0.70545	3.02828	8.41117	0.0114844	0.404688	no
WBGene00015417	C04C3.7	7.12706	-3.32653	9.33548	0.0118482	0.405377	no
WBGene00008297	cdr-3	7.29527	-3.62001	10.3563	0.0118369	0.405377	no
WBGene00009518	clec-166	-1.50716	1.23916	8.34196	0.0117606	0.405377	no
WBGene00008986	F20G2.2	-0.561075	4.49826	8.35727	0.0116988	0.405377	no
WBGene00195848	F54H5.7	7.52799	-3.41589	9.41352	0.0115907	0.405377	no
WBGene00010274	F58G6.3	-1.22015	3.89261	8.32128	0.0118446	0.405377	no
WBGene00001875	his-1	2.99569	-0.705764	8.37164	0.0116412	0.405377	no
WBGene00044381	K10G6.5	2.91447	-1.43141	8.39883	0.0115331	0.405377	no
WBGene00010947	M176.11	-0.73525	2.67682	8.34363	0.0117538	0.405377	no
WBGene00003238	mig-1	-0.640838	2.92334	8.31786	0.0118585	0.405377	no
WBGene00004925	snt-5	-0.905156	2.18066	8.33875	0.0117736	0.405377	no
WBGene00005183	srg-26	7.91557	-2.93444	9.36883	0.0117373	0.405377	no
WBGene00020834	T27A1.2	1.10154	2.56984	8.39223	0.0115592	0.405377	no
WBGene00020216	trap-2	-0.556164	6.98767	8.36124	0.0116829	0.405377	no
WBGene00010993	vha-20	-0.486695	6.27577	8.36493	0.0116681	0.405377	no
WBGene00021852	Y54F10AM.8	-0.603655	5.29457	8.36993	0.011648	0.405377	no
WBGene00022113	Y71F9AL.8	0.584237	4.54293	8.36382	0.0116725	0.405377	no
WBGene00022581	ZC262.4	2.53922	-1.10445	8.32559	0.011827	0.405377	no
WBGene00194926	K08D8.12	1.10138	3.82769	8.31153	0.0118844	0.405588	no
WBGene00196854	CD4.13	4.7533	-2.70176	8.29217	0.011964	0.405613	no
WBGene00000668	col-93	-1.28073	7.9013	8.29333	0.0119592	0.405613	no
WBGene00011267	fbxb-85	1.32768	0.0401194	8.2934	0.0119589	0.405613	no
WBGene00016544	math-18	-1.35075	0.674268	8.30434	0.0119139	0.405613	no
WBGene00010925	mfsd-11	-1.23107	0.464653	8.27448	0.0120373	0.406172	no
WBGene00013964	nlp-73	-0.826622	2.86158	8.26915	0.0120594	0.406172	no
WBGene00004746	sdc-2	0.652651	3.83215	8.27214	0.012047	0.406172	no
WBGene00044726	Y53F4B.43	3.8656	-1.3391	8.27998	0.0120144	0.406172	no
WBGene00000737	col-164	6.86105	-3.79535	8.64593	0.0121522	0.408629	no
WBGene00020847	cgr-1	-0.900762	3.45583	8.23884	0.0121864	0.40911	no
WBGene00195619	C17C3.21	8.1288	-2.99748	10.2089	0.0122593	0.410887	no
WBGene00003333	mir-239.2	3.46809	-1.46479	8.21681	0.0122797	0.410901	no
WBGene00007071	AC3.5	-0.67882	4.62413	8.20491	0.0123304	0.411929	no
WBGene00009777	F46C3.2	-1.43806	0.927869	8.19706	0.012364	0.412381	no
WBGene00022486	fbxa-61	1.37237	1.76966	8.17068	0.0124777	0.415499	no
WBGene00000960	dgk-3	-2.84477	-1.11304	8.14233	0.0126012	0.418934	no
WBGene00019738	clec-265	-0.947601	3.66095	8.12959	0.0126572	0.420116	no
WBGene00013694	mekk-3	-0.544536	5.34774	8.12007	0.0126992	0.420832	no
WBGene00010134	F55H12.3	-0.777711	3.34801	8.10425	0.0127693	0.422476	no
WBGene00003643	nhr-53	-1.17061	0.0258653	8.09281	0.0128204	0.422805	no
WBGene00022490	Y119D3B.13	-0.858154	4.52249	8.09476	0.0128117	0.422805	no
WBGene00010646	K08C7.1	-0.825924	3.02431	8.08468	0.0128568	0.423327	no
WBGene00011089	kmo-1	-1.10172	2.46383	8.072	0.0129138	0.424525	no
WBGene00003982	pes-9	-0.603191	7.36338	8.05232	0.0130028	0.426771	no
WBGene00196687	C09B8.12	3.3969	-2.15227	8.04036	0.0130573	0.427063	no
WBGene00016845	C50F7.5	2.42162	4.89835	8.53441	0.0130349	0.427063	no
WBGene00013425	ceh-91	0.683441	4.28396	8.03217	0.0130948	0.427063	no
WBGene00008483	E04D5.4	1.6912	0.860616	8.03228	0.0130942	0.427063	no
WBGene00020897	del-10	-0.854767	1.91438	7.98601	0.0133082	0.433337	no
WBGene00016728	C46H11.2	-0.860222	2.22318	7.97203	0.0133736	0.434778	no
WBGene00006628	tsp-2	1.13476	2.62979	7.95773	0.0134409	0.436278	no
WBGene00220046	R31.7	6.37007	-3.82757	8.29783	0.0135916	0.440476	no
WBGene00017487	F15E6.6	-1.21589	2.53049	7.91737	0.013633	0.440942	no
WBGene00021128	W10C8.5	-0.693124	5.05183	7.91406	0.0136489	0.440942	no
WBGene00009104	NA	-2.83109	-1.27151	7.90316	0.0137014	0.441404	no
WBGene00044568	ntc-1	-1.52991	0.170771	7.90219	0.0137061	0.441404	no
WBGene00022893	ZK1290.13	-0.936935	2.70937	7.8957	0.0137374	0.441722	no
WBGene00022550	droe-8	4.44552	-2.36863	7.89124	0.0137591	0.441728	no
WBGene00202479	R05F9.15	6.21486	-3.68555	8.25274	0.0137924	0.441814	no
WBGene00020740	T23F4.2	1.1459	3.1432	7.88185	0.0138047	0.441814	no
WBGene00001703	grd-14	-1.07675	2.33013	7.86818	0.0138714	0.443261	no
WBGene00019105	asp-8	-0.776537	3.41014	7.82898	0.0140649	0.44328	no
WBGene00017474	F14H12.7	-1.07932	0.508595	7.84546	0.0139831	0.44328	no
WBGene00008988	F20G2.5	1.53362	1.23595	7.83226	0.0140486	0.44328	no
WBGene00004118	pqn-29	1.67069	0.552678	7.82877	0.0140659	0.44328	no
WBGene00004509	rrf-2	0.740222	4.06545	7.83933	0.0140135	0.44328	no
WBGene00005725	srv-14	5.97522	-2.633	8.19851	0.0140385	0.44328	no
WBGene00021639	Y47G6A.13	1.28942	0.649126	7.84361	0.0139923	0.44328	no
WBGene00021979	Y58A7A.5	1.22186	3.53847	7.84931	0.0139641	0.44328	no
WBGene00012409	Y7A5A.3	6.92659	-3.80418	8.76661	0.0139493	0.44328	no
WBGene00050912	NA	-4.07913	-2.1419	8.16502	0.0141931	0.446606	no
WBGene00013654	Y105C5B.15	-0.734618	5.54285	7.78771	0.0142719	0.4484	no
WBGene00007216	C01A2.4	0.518085	6.24938	7.75125	0.0144578	0.451379	no
WBGene00014047	clec-61	6.60028	-3.56147	8.10202	0.0144893	0.451379	no
WBGene00018089	F36D4.4	-1.78716	-0.678598	7.7615	0.0144053	0.451379	no
WBGene00219561	linc-142	5.59386	-3.11528	8.10348	0.0144824	0.451379	no
WBGene00003167	mec-3	-1.34635	0.608929	7.75747	0.0144259	0.451379	no
WBGene00022267	Y73C8C.10	-5.42813	-3.22432	8.10013	0.0144984	0.451379	no
WBGene00006169	str-118	5.87586	-3.03055	8.07743	0.0146069	0.454073	no
WBGene00023012	NA	-1.54598	0.0507028	7.71655	0.0146373	0.45433	no
WBGene00015382	C03B1.14	0.861216	3.07849	7.69741	0.0147374	0.456061	no
WBGene00012945	Y47H9A.1	6.98403	-1.96844	8.05162	0.0147316	0.456061	no
WBGene00001581	gfi-1	-1.14104	6.64636	7.69126	0.0147697	0.456376	no
WBGene00016860	cyp-33C9	-0.945055	2.51569	7.66826	0.0148914	0.459446	no
WBGene00000103	akt-2	0.663513	3.86625	7.62988	0.015097	0.461436	no
WBGene00219672	anr-54	7.51572	-3.22554	8.51557	0.0150183	0.461436	no
WBGene00000659	col-84	1.41654	0.10604	7.64328	0.0150249	0.461436	no
WBGene00022078	epg-9	0.57578	5.56154	7.6423	0.0150301	0.461436	no
WBGene00015497	nhr-76	-1.01953	2.7184	7.63661	0.0150607	0.461436	no
WBGene00021654	Y47G7B.2	0.84848	2.3765	7.62694	0.0151129	0.461436	no
WBGene00014044	ZK666.4	2.64815	-1.51837	7.63199	0.0150856	0.461436	no
WBGene00003055	lon-1	-0.644841	4.81319	7.62244	0.0151372	0.461495	no
WBGene00016884	C52E2.5	-1.42563	-0.533115	7.595	0.0152867	0.46382	no
WBGene00009982	F53F1.4	-0.94013	4.50174	7.60104	0.0152536	0.46382	no
WBGene00019423	K05G3.2	-6.01051	-3.17638	7.92913	0.0153405	0.46382	no
WBGene00003700	nhr-110	-1.09969	1.72398	7.59104	0.0153084	0.46382	no
WBGene00015650	pkg-2	-0.568152	5.49412	7.59147	0.015306	0.46382	no
WBGene00011856	T20D3.2	-0.735129	7.42423	7.5837	0.0153487	0.46382	no
WBGene00016783	irg-2	1.67725	4.21015	7.66362	0.0154681	0.465376	no
WBGene00012917	Y46G5A.29	-1.60702	-0.485927	7.56855	0.0154324	0.465376	no
WBGene00045061	Y57G11B.8	-6.17295	-3.82826	7.90596	0.015459	0.465376	no
WBGene00021121	W09G12.7	1.27196	4.54211	7.55254	0.0155213	0.466297	no
WBGene00018250	F40H3.2	-1.25791	1.65132	7.54001	0.0155914	0.467039	no
WBGene00010413	H25K10.4	-6.62696	-3.31799	7.88319	0.0155765	0.467039	no
WBGene00001468	flr-4	-1.44271	0.505574	7.53504	0.0156193	0.467194	no
WBGene00007423	C08B6.2	-1.99791	-1.00266	7.52508	0.0156754	0.46819	no
WBGene00016765	C49C8.1	2.45822	-1.04794	7.52061	0.0157006	0.468264	no
WBGene00219606	linc-133	7.28396	-3.18273	7.84217	0.0157909	0.470275	no
WBGene00008617	F09C6.3	4.11565	-2.1481	7.49022	0.0158733	0.472048	no
WBGene00015894	acdh-2	-1.89215	4.34448	7.63759	0.01592	0.472527	no
WBGene00011000	R03G8.6	-0.773897	4.6354	7.47941	0.0159354	0.472527	no
WBGene00202113	B0457.18	6.80979	-3.54674	8.30574	0.0159885	0.47342	no
WBGene00045252	Y62H9A.15	-1.75409	0.358022	7.46277	0.0160313	0.474006	no
WBGene00010047	F54D1.6	1.05653	5.06508	7.45342	0.0160856	0.474929	no
WBGene00018398	sptl-2	-0.67891	4.06499	7.44255	0.0161489	0.476115	no
WBGene00000677	col-103	-0.916015	6.8385	7.42286	0.0162643	0.47883	no
WBGene00235380	C24D10.49	-5.73462	-3.45702	7.73145	0.016387	0.479963	no
WBGene00001675	gpa-13	-1.49556	-0.52963	7.40497	0.01637	0.479963	no
WBGene00001879	his-5	1.1537	0.819545	7.39666	0.0164194	0.479963	no
WBGene00236800	linc-171	6.40856	-3.66037	7.72943	0.0163981	0.479963	no
WBGene00005142	srd-65	5.95794	-3.60315	7.72664	0.0164135	0.479963	no
WBGene00001892	his-18	1.53583	-0.370959	7.39074	0.0164546	0.480311	no
WBGene00006627	tsp-1	1.1285	2.6308	7.35548	0.0166665	0.485121	no
WBGene00021436	Y39A3B.1	-7.43066	-3.05531	7.68343	0.0166537	0.485121	no
WBGene00017727	F22H10.3	0.566839	7.13677	7.32904	0.0168275	0.487985	no
WBGene00005649	srp-8	0.990596	1.34828	7.33199	0.0168094	0.487985	no
WBGene00018206	ugt-61	-0.816844	2.3388	7.32764	0.016836	0.487985	no
WBGene00018199	NA	0.883094	2.32528	7.31626	0.0169059	0.488634	no
WBGene00015359	NA	-1.53821	0.429315	7.3174	0.0168989	0.488634	no
WBGene00007508	C10C5.4	-0.811174	3.56499	7.30604	0.016969	0.489382	no
WBGene00022549	ZC196.5	-1.37519	1.82062	7.30436	0.0169794	0.489382	no
WBGene00014836	T09F5.12	0.839569	2.99768	7.29766	0.0170209	0.489892	no
WBGene00016257	NA	8.199	-2.93624	8.86437	0.017139	0.489934	no
WBGene00015399	cyp-35A1	2.96802	-1.72215	7.28501	0.0170996	0.489934	no
WBGene00001239	elo-1	-0.456823	7.926	7.28807	0.0170805	0.489934	no
WBGene00043980	F11D5.7	-2.60203	0.16004	7.2928	0.0170511	0.489934	no
WBGene00001917	his-43	1.30203	-0.241756	7.2748	0.0171634	0.489934	no
WBGene00003589	nex-2	0.59044	5.47709	7.27451	0.0171652	0.489934	no
WBGene00001912	his-38	1.34764	1.19787	7.25308	0.0173001	0.493101	no
WBGene00002270	lec-7	1.50922	1.24296	7.24473	0.0173529	0.493923	no
WBGene00138715	Y6G8.14	-7.34924	-3.52882	8.8079	0.017393	0.49438	no
WBGene00197119	F36D4.9	6.05215	-3.93808	8.00899	0.0174934	0.496547	no
WBGene00015968	C18C4.7	0.553978	5.03395	7.1997	0.0176414	0.496675	no
WBGene00009886	F49E2.2	0.50215	4.49577	7.21578	0.0175378	0.496675	no
WBGene00001805	gur-4	-1.27843	-0.578432	7.20531	0.0176051	0.496675	no
WBGene00003986	mct-4	-0.52421	4.61317	7.20268	0.0176221	0.496675	no
WBGene00015479	wht-1	1.22106	2.00084	7.20957	0.0175777	0.496675	no
WBGene00013563	Y75B8A.33	2.65406	-1.32672	7.1995	0.0176427	0.496675	no
WBGene00013961	ZK285.2	6.50517	-3.90352	7.97576	0.0176724	0.496831	no
WBGene00018708	oac-32	-2.28563	-0.296221	7.18675	0.0177253	0.496962	no
WBGene00220071	T15H9.8	6.7294	-3.78115	7.9701	0.0177031	0.496962	no
WBGene00001902	his-28	1.78644	-0.752568	7.18056	0.0177657	0.497414	no
WBGene00019524	K08D9.2	6.54856	-3.83259	7.94274	0.0178525	0.499166	no
WBGene00012980	efhd-1	0.512603	4.68757	7.1557	0.0179286	0.499935	no
WBGene00018374	tag-343	0.863124	2.9173	7.15705	0.0179197	0.499935	no
WBGene00017765	gcst-1	-0.588464	6.38728	7.14831	0.0179774	0.500618	no
WBGene00003001	lin-12	0.844536	2.456	7.14117	0.0180246	0.501255	no
WBGene00013875	cest-2.1	-0.864321	2.42969	7.11585	0.0181934	0.503339	no
WBGene00000630	col-53	-0.988164	0.853002	7.11988	0.0181664	0.503339	no
WBGene00018146	F37C4.6	-0.742419	3.51719	7.11371	0.0182078	0.503339	no
WBGene00021772	math-45	-1.96508	-0.0890007	7.11161	0.0182219	0.503339	no
WBGene00005833	srw-86	2.43809	0.67929	7.11852	0.0181755	0.503339	no
WBGene00001055	dpf-2	-0.599281	3.60392	7.09815	0.0183124	0.505163	no
WBGene00012911	acl-7	-0.788385	4.01347	7.08028	0.0184336	0.507146	no
WBGene00002115	ins-32	3.88036	-2.82018	7.08216	0.0184208	0.507146	no
WBGene00017374	ttr-41	-0.497196	6.06941	7.06264	0.0185541	0.50978	no
WBGene00019605	ctsa-4.1	-0.730296	3.61522	7.03657	0.0187338	0.513376	no
WBGene00006212	str-168	-3.92109	-1.76776	7.03642	0.0187349	0.513376	no
WBGene00045218	NA	-0.930617	0.909631	7.00529	0.0189521	0.513518	no
WBGene00013842	NA	1.25809	0.601601	6.99163	0.0190485	0.513518	no
WBGene00007857	C31H5.6	-0.647873	3.9572	6.9864	0.0190854	0.513518	no
WBGene00000298	cat-4	-0.791445	4.88955	6.99525	0.0190229	0.513518	no
WBGene00015821	clec-135	5.25237	-3.16041	7.30383	0.0189531	0.513518	no
WBGene00017322	clec-160	-0.741641	4.15367	7.03164	0.018768	0.513518	no
WBGene00012533	fbxa-209	1.12042	1.58554	7.00275	0.01897	0.513518	no
WBGene00022020	hpo-39	2.0928	-1.49381	7.01409	0.0188904	0.513518	no
WBGene00008221	nhr-168	-0.865455	1.21115	6.98881	0.0190684	0.513518	no
WBGene00019961	R08E5.1	-1.58258	-0.604037	6.98584	0.0190894	0.513518	no
WBGene00197238	T19E7.24	5.85264	-4.31751	7.29105	0.0190368	0.513518	no
WBGene00199016	W06H8.12	5.51854	-3.30024	6.99941	0.0189935	0.513518	no
WBGene00271643	W07G1.25	2.6912	0.211637	7.01178	0.0189066	0.513518	no
WBGene00219218	Y73B6BL.288	-0.675688	3.57262	6.99028	0.019058	0.513518	no
WBGene00014838	NA	-3.31841	-2.09461	6.96082	0.0192676	0.517635	no
WBGene00022196	gpa-17	0.742226	3.04642	6.94517	0.0193801	0.519978	no
WBGene00269338	NA	7.01613	-3.64384	7.65567	0.0195151	0.520596	no
WBGene00015751	C14A11.6	-1.56441	0.313655	6.90649	0.0196614	0.520596	no
WBGene00000673	col-98	-0.794689	7.32659	6.91613	0.0195908	0.520596	no
WBGene00011676	cyp-13A2	-0.902166	2.37162	6.92437	0.0195308	0.520596	no
WBGene00008731	F13B12.3	-1.08016	0.79908	6.91062	0.0196311	0.520596	no
WBGene00013755	fbxa-115	0.79519	2.48945	6.9121	0.0196203	0.520596	no
WBGene00019249	hrpa-2	-0.555825	5.46016	6.93756	0.0194351	0.520596	no
WBGene00015802	kynu-1	-0.693828	4.9057	6.91573	0.0195938	0.520596	no
WBGene00010700	nipi-3	0.613078	5.55512	6.90032	0.0197067	0.520596	no
WBGene00015333	slc-17.3	-1.09188	1.30979	6.90152	0.0196979	0.520596	no
WBGene00005240	srh-15	-6.28042	-3.32612	7.21827	0.019522	0.520596	no
WBGene00005317	srh-98	6.3888	-3.91763	7.21378	0.0195524	0.520596	no
WBGene00014454	NA	1.67752	7.54646	7.04916	0.0197483	0.520785	no
WBGene00000761	coq-1	-0.45235	5.53728	6.88783	0.0197988	0.520785	no
WBGene00001924	his-50	1.73723	-0.869644	6.88562	0.0198151	0.520785	no
WBGene00019886	R05D8.9	-5.02126	-3.10116	7.17954	0.0197861	0.520785	no
WBGene00001113	dur-1	0.858173	4.21749	6.87808	0.019871	0.52128	no
WBGene00022201	Y71H10B.1	-0.646322	5.79552	6.87625	0.0198846	0.52128	no
WBGene00014979	NA	4.06352	-2.06115	7.15811	0.0199341	0.521778	no
WBGene00011162	chil-19	-1.739	-0.576313	6.86159	0.0199938	0.521778	no
WBGene00017473	F14H12.6	-1.1533	0.503526	6.85671	0.0200303	0.521778	no
WBGene00045239	Y49E10.29	-0.852909	1.4675	6.85782	0.020022	0.521778	no
WBGene00044353	ZK418.10	5.91111	-3.00461	7.1545	0.0199591	0.521778	no
WBGene00016982	C56G2.9	1.12882	0.0084696	6.84588	0.0201117	0.522573	no
WBGene00002037	hum-4	-0.516223	4.0728	6.84606	0.0201104	0.522573	no
WBGene00019298	pnp-1	-0.722119	5.30826	6.84211	0.0201401	0.522653	no
WBGene00000097	aip-1	0.880758	6.8455	6.82969	0.020234	0.523845	no
WBGene00020409	T10D4.7	-7.10467	-3.5578	7.54013	0.020237	0.523845	no
WBGene00014699	C37A5.5	5.3512	-3.01166	7.10664	0.0202948	0.524023	no
WBGene00020280	T06A1.5	-0.745391	2.68409	6.82328	0.0202827	0.524023	no
WBGene00196946	F57C7.8	6.09942	-4.31992	7.51452	0.0204013	0.524798	no
WBGene00013883	npr-13	-1.34575	0.0387286	6.81396	0.0203537	0.524798	no
WBGene00197594	T24B8.13	7.82653	-3.03544	7.51707	0.0203849	0.524798	no
WBGene00044455	F23F12.13	-1.28117	0.424916	6.79463	0.0205018	0.526068	no
WBGene00044348	Y71G12B.31	1.637	-0.537636	6.79499	0.020499	0.526068	no
WBGene00000551	clx-1	4.47335	-0.0660892	7.28256	0.0206055	0.528069	no
WBGene00017154	ugt-57	-1.02697	1.50155	6.77147	0.020681	0.529347	no
WBGene00017537	F17A9.5	-0.908974	2.42177	6.76455	0.0207349	0.529484	no
WBGene00019731	M02D8.5	-0.944771	1.25357	6.76417	0.0207378	0.529484	no
WBGene00006673	twk-20	6.26979	-3.51186	7.0371	0.0207945	0.530273	no
WBGene00006630	tsp-4	3.42304	-1.84497	6.74556	0.0208837	0.531887	no
WBGene00015982	bgnt-1.4	2.12301	-0.895585	6.73711	0.0209502	0.532922	no
WBGene00009649	F43C1.5	-1.26871	0.821974	6.72617	0.0210368	0.534465	no
WBGene00045067	F07C6.6	-1.97387	-0.43056	6.71233	0.0211468	0.53462	no
WBGene00045162	F25H2.15	4.95918	-3.98056	6.99142	0.0211307	0.53462	no
WBGene00010658	K08D8.4	-1.19151	3.54496	6.71739	0.0211065	0.53462	no
WBGene00017719	ldp-1	-0.594432	7.11544	6.71444	0.0211301	0.53462	no
WBGene00019270	H41C03.3	-0.728256	2.22345	6.70315	0.0212203	0.535818	no
WBGene00004855	sma-1	0.688865	7.12973	6.69656	0.0212731	0.536494	no
WBGene00017705	F22E5.6	2.13275	-0.66965	6.68237	0.0213875	0.538719	no
WBGene00012272	dhc-4	0.977505	0.863846	6.66525	0.0215264	0.539577	no
WBGene00022485	fbxa-63	1.06361	1.15055	6.66776	0.021506	0.539577	no
WBGene00013895	ZC434.9	-0.694377	2.74094	6.6713	0.0214773	0.539577	no
WBGene00206413	ZK1240.11	-1.9988	-1.79986	6.67007	0.0214872	0.539577	no
WBGene00022295	cng-2	1.74006	-1.1113	6.66092	0.0215617	0.539729	no
WBGene00003957	pcp-2	-1.03834	3.78442	6.65808	0.021585	0.539729	no
WBGene00021603	clec-204	0.891601	1.04667	6.62672	0.021843	0.543321	no
WBGene00018145	F37C4.5	1.14029	7.93721	6.63669	0.0217606	0.543321	no
WBGene00018725	kreg-1	2.82666	2.74167	6.91161	0.0218606	0.543321	no
WBGene00003699	nhr-109	-0.874812	2.03898	6.62903	0.0218239	0.543321	no
WBGene00021519	Y41D4B.17	1.34338	1.78682	6.62835	0.0218295	0.543321	no
WBGene00014941	NA	-0.536629	3.96411	6.58035	0.0222311	0.544858	no
WBGene00014755	NA	2.02798	-1.01195	6.60464	0.0220268	0.544858	no
WBGene00000221	atf-4	-0.419552	5.43264	6.57257	0.022297	0.544858	no
WBGene00018201	btb-18	6.00498	-3.24626	6.83753	0.0223114	0.544858	no
WBGene00044971	C15H11.12	3.51964	-2.63963	6.56991	0.0223196	0.544858	no
WBGene00007945	C34F6.11	-0.957206	2.05301	6.59736	0.0220878	0.544858	no
WBGene00000656	col-80	-1.07279	7.78465	6.57853	0.0222465	0.544858	no
WBGene00018906	egas-4	-1.69788	-1.14126	6.58106	0.0222251	0.544858	no
WBGene00009879	F49C12.10	1.30238	-0.00547719	6.57962	0.0222373	0.544858	no
WBGene00019922	fbxc-28	1.05736	0.882564	6.59217	0.0221314	0.544858	no
WBGene00001646	gna-1	1.05082	2.4223	6.57303	0.0222931	0.544858	no
WBGene00012446	nhr-230	-0.785779	1.32607	6.61237	0.0219622	0.544858	no
WBGene00235134	R07H5.16	6.25384	-3.8252	7.23893	0.0222763	0.544858	no
WBGene00018543	ugt-32	-1.99567	-0.986701	6.60677	0.022009	0.544858	no
WBGene00021325	Y34B4A.9	-0.57856	6.70265	6.5951	0.0221068	0.544858	no
WBGene00007808	best-7	-1.47214	2.18853	6.56464	0.0223645	0.545261	no
WBGene00219421	Y66D12A.30	-6.28189	-3.36466	6.82774	0.0223891	0.545261	no
WBGene00019519	K08B5.2	-1.165	1.20975	6.5551	0.0224459	0.545463	no
WBGene00016719	math-24	1.09799	2.76302	6.55457	0.0224504	0.545463	no
WBGene00019879	NA	5.8111	-3.34514	7.19648	0.0225833	0.5474	no
WBGene00013103	Y51H4A.7	-0.549577	3.7306	6.54103	0.0225665	0.5474	no
WBGene00011853	clec-40	-7.16118	-3.44014	7.17142	0.022767	0.551201	no
WBGene00015913	C17F4.7	-0.603304	10.0057	6.51382	0.022802	0.551402	no
WBGene00015116	paic-1	-0.592742	4.60323	6.50754	0.0228569	0.551924	no
WBGene00020674	T22B7.7	-0.972553	4.75769	6.5052	0.0228773	0.551924	no
WBGene00013837	fbxa-30	2.38745	0.90952	6.49414	0.0230693	0.554703	no
WBGene00016366	nhr-140	-1.26442	0.452002	6.48289	0.0230733	0.554703	no
WBGene00009892	scl-11	7.55399	-3.35121	7.13521	0.0230356	0.554703	no
WBGene00007394	C06H5.6	-0.942393	3.454	6.47723	0.0231234	0.555258	no
WBGene00201446	F56F10.10	5.48519	-4.22746	6.73305	0.0231576	0.555431	no
WBGene00022562	ZC204.12	-1.15186	2.61288	6.4694	0.0231928	0.555628	no
WBGene00009757	NA	6.42353	-3.48039	6.7085	0.023362	0.558381	no
WBGene00009380	F34H10.3	0.487239	4.36185	6.45341	0.0233354	0.558381	no
WBGene00008485	ugt-43	-1.61324	1.9733	6.4459	0.0234027	0.558705	no
WBGene00013261	sinh-1	0.57078	4.48384	6.43575	0.023494	0.560234	no
WBGene00013836	fbxa-29	1.07282	1.41974	6.42531	0.0235883	0.561834	no
WBGene00004131	tent-5	0.637614	5.8598	6.41552	0.0236772	0.562648	no
WBGene00044280	W02A2.9	1.51615	2.25965	6.41646	0.0236687	0.562648	no
WBGene00017535	atf-8	-1.16009	1.10388	6.40602	0.0237638	0.563604	no
WBGene00201001	F11H8.8	5.93088	-4.00941	6.65996	0.0237722	0.563604	no
WBGene00000515	ckc-1	-0.78816	3.90841	6.39877	0.0238302	0.56379	no
WBGene00015050	clec-51	-0.705495	4.08861	6.39826	0.0238349	0.56379	no
WBGene00011333	nrde-2	0.561762	7.38522	6.39367	0.023877	0.564138	no
WBGene00004833	sls-2.1	5.78184	-4.34239	6.64196	0.0239265	0.564661	no
WBGene00018471	F45E4.6	1.43318	-0.674615	6.37911	0.0240112	0.56601	no
WBGene00008043	C40H1.8	-0.913658	1.26998	6.34954	0.0242865	0.566278	no
WBGene00020524	dmsr-13	6.31374	-3.53716	6.59607	0.0243253	0.566278	no
WBGene00017700	F22D3.4	1.91181	-1.11843	6.3463	0.0243169	0.566278	no
WBGene00304808	F47E1.20	5.93343	-3.16845	6.60112	0.0242811	0.566278	no
WBGene00271815	K04A8.21	1.919	1.65372	6.34637	0.0243163	0.566278	no
WBGene00019613	K10B4.1	7.23666	-3.44213	6.62342	0.0240867	0.566278	no
WBGene00003056	lon-2	-0.499384	4.15275	6.36662	0.024127	0.566278	no
WBGene00003711	nhr-121	-0.853001	2.21318	6.35214	0.0242621	0.566278	no
WBGene00011902	T21E8.4	6.53734	-3.28877	6.61391	0.0241693	0.566278	no
WBGene00021002	W03F9.4	1.42432	2.06202	6.37397	0.0240588	0.566278	no
WBGene00021430	Y38F2AR.12	-0.771295	3.48692	6.35686	0.024218	0.566278	no
WBGene00044660	NA	1.43603	0.170288	6.34211	0.0243562	0.566358	no
WBGene00202434	K03C7.15	6.76491	-3.89845	6.57069	0.0245493	0.570203	no
WBGene00011340	ugt-30	-1.04236	0.642691	6.30372	0.0247204	0.573529	no
WBGene00000966	dhs-2	-0.949731	2.43538	6.29908	0.0247648	0.573912	no
WBGene00018970	clec-68	-6.26686	-3.64789	6.53225	0.0248931	0.576237	no
WBGene00018449	NA	-5.139	-1.51813	6.90986	0.0249814	0.577631	no
WBGene00185077	F58D2.4	0.993114	0.313507	6.26624	0.025082	0.578657	no
WBGene00019516	ugt-20	-1.04159	0.88487	6.26781	0.0250667	0.578657	no
WBGene00018203	F39F10.3	0.657407	2.60304	6.25553	0.0251864	0.580415	no
WBGene00021380	NA	6.21301	-4.23072	6.84643	0.0253213	0.581571	no
WBGene00002163	ist-1	-0.709012	1.86418	6.2418	0.025321	0.581571	no
WBGene00020954	W02G9.4	-0.741049	3.49251	6.24311	0.0253082	0.581571	no
WBGene00014193	nhr-247	4.89639	-1.6228	6.2312	0.0254256	0.583315	no
WBGene00012909	spds-1	-0.766785	3.59172	6.22728	0.0254643	0.583553	no
WBGene00015247	B0545.4	-1.04395	1.35956	6.20498	0.0256863	0.584446	no
WBGene00007368	C06B8.2	1.09249	2.53372	6.21369	0.0255994	0.584446	no
WBGene00197912	C25F6.16	6.29834	-3.98481	6.79511	0.0257559	0.584446	no
WBGene00008267	C53A5.9	4.45578	-2.0993	6.20333	0.0257028	0.584446	no
WBGene00010545	cbp-2	-0.626949	3.62283	6.20491	0.025687	0.584446	no
WBGene00015043	cyp-34A8	-0.668859	2.89415	6.21715	0.025565	0.584446	no
WBGene00044472	dct-8	1.74322	1.73391	6.20578	0.0256783	0.584446	no
WBGene00015680	egal-1	0.601333	4.61773	6.19499	0.0257864	0.584446	no
WBGene00017957	F31F4.1	-0.969969	1.57031	6.19491	0.0257873	0.584446	no
WBGene00014031	ZK637.14	0.737903	3.92299	6.21241	0.0256122	0.584446	no
WBGene00012451	Y17D7B.3	1.86754	-0.609325	6.18886	0.0258482	0.585181	no
WBGene00022730	NA	1.39983	0.510852	6.18533	0.0258838	0.585343	no
WBGene00045024	C43F9.11	-5.66505	-3.41926	6.41233	0.026003	0.586107	no
WBGene00004567	rrn-2.1	-1.53883	5.11657	6.28466	0.0260003	0.586107	no
WBGene00022406	srsx-7	5.0837	-2.1906	6.41269	0.0259996	0.586107	no
WBGene00012583	clec-4	-1.12524	1.63434	6.1547	0.0261951	0.588503	no
WBGene00012923	fbxa-128	1.04817	2.40347	6.15497	0.0261923	0.588503	no
WBGene00022389	pde-6	-0.674941	3.68618	6.15634	0.0261783	0.588503	no
WBGene00021257	Y22D7AR.3	5.88982	-4.10167	6.38652	0.0262495	0.589082	no
WBGene00008522	nlp-59	-0.887438	1.94493	6.14541	0.0262903	0.589356	no
WBGene00016931	C54G6.2	1.64011	-1.09312	6.1356	0.0263914	0.590977	no
WBGene00018207	F39G3.2	-0.978622	0.88518	6.13149	0.0264339	0.591285	no
WBGene00019722	M02A10.1	-2.05682	-1.86749	6.12766	0.0264735	0.591528	no
WBGene00220000	K02F2.11	2.83522	-2.19407	6.12379	0.0265136	0.591783	no
WBGene00001549	gcy-25	-5.34676	-3.25676	6.35102	0.026593	0.592372	no
WBGene00006762	unc-25	-0.647538	3.24579	6.11572	0.0265976	0.592372	no
WBGene00019782	M60.7	1.32271	1.72787	6.09995	0.0267624	0.595398	no
WBGene00020516	T15B7.1	-0.780427	5.89019	6.09632	0.0268005	0.595602	no
WBGene00013614	NA	-6.17297	-3.77924	6.31565	0.0269406	0.597407	no
WBGene00005438	NA	6.62117	-2.86694	6.30696	0.0270269	0.597407	no
WBGene00020859	bath-25	2.53051	0.214434	6.08348	0.0269358	0.597407	no
WBGene00008095	C44H4.6	1.24245	0.00153463	6.07788	0.0269951	0.597407	no
WBGene00009767	F46B3.16	6.56234	-3.90439	6.65249	0.0270118	0.597407	no
WBGene00017796	F25G6.1	0.558393	3.64562	6.06464	0.0271359	0.599172	no
WBGene00003091	lys-2	-1.02752	6.81102	6.0462	0.0273334	0.602612	no
WBGene00013890	ZC412.9	-6.1319	-3.75141	6.61544	0.0273502	0.602612	no
WBGene00017340	F10D7.3	0.94195	1.75189	6.02827	0.0275269	0.603574	no
WBGene00019072	fbxc-8	6.67072	-3.13838	6.25587	0.0275405	0.603574	no
WBGene00002218	klp-6	1.71966	-1.18697	6.03307	0.027475	0.603574	no
WBGene00005524	sri-12	3.20127	-2.38095	6.25965	0.0275021	0.603574	no
WBGene00006874	vab-8	-0.530744	3.73776	6.03676	0.0274351	0.603574	no
WBGene00015087	B0252.1	-1.00362	1.36199	6.01566	0.0276641	0.603712	no
WBGene00009434	F35E12.10	0.450778	6.12478	6.0195	0.0276223	0.603712	no
WBGene00010421	slc-36.4	-0.736499	1.59553	6.01642	0.0276558	0.603712	no
WBGene00020227	T05A8.1	4.05748	-2.00489	6.01811	0.0276374	0.603712	no
WBGene00017892	F28B4.3	-0.968283	6.56146	6.01065	0.0277187	0.604263	no
WBGene00018810	F54D10.9	-6.54562	-3.89889	6.57251	0.0277488	0.604277	no
WBGene00016629	C44B7.7	-0.962219	3.03535	6.00334	0.0277989	0.604407	no
WBGene00010727	K09G1.1	-0.585802	5.30029	6.002	0.0278135	0.604407	no
WBGene00017874	acdh-9	-0.719316	6.0235	5.98175	0.0280368	0.606697	no
WBGene00195071	C16C8.21	0.991365	0.387418	5.9897	0.0279489	0.606697	no
WBGene00010701	ent-2	-0.456644	5.68974	5.98177	0.0280366	0.606697	no
WBGene00008214	gem-1	-0.71411	2.49271	5.98357	0.0280166	0.606697	no
WBGene00013076	Y51A2D.8	-3.8168	-1.84914	5.97277	0.0281364	0.607576	no
WBGene00044481	ZK185.5	-0.557728	3.48781	5.97494	0.0281124	0.607576	no
WBGene00194884	Y48B6A.17	1.30005	0.112579	5.96246	0.0282514	0.609419	no
WBGene00011952	T23F6.5	-2.34571	-1.01484	5.95345	0.0283523	0.609679	no
WBGene00007650	ugt-23	-0.543517	4.05654	5.95801	0.0283012	0.609679	no
WBGene00021256	Y22D7AR.2	1.06454	1.66305	5.95583	0.0283256	0.609679	no
WBGene00014700	C37A5.6	7.307	-3.62304	7.04136	0.0284132	0.609837	no
WBGene00219476	D1046.16	5.97923	-3.94241	6.15986	0.0285375	0.609837	no
WBGene00017231	F07G11.4	-6.00155	-4.10956	6.49007	0.0285341	0.609837	no
WBGene00017563	F18C5.10	0.629706	4.74432	5.94022	0.0285013	0.609837	no
WBGene00018562	F47D12.6	0.840885	2.86787	5.94022	0.0285012	0.609837	no
WBGene00199639	F56A12.8	5.15685	-4.41293	6.50051	0.0284332	0.609837	no
WBGene00007404	best-5	1.4184	1.71029	5.92187	0.0287093	0.610991	no
WBGene00043995	F40F12.9	1.28376	1.24995	5.92179	0.0287103	0.610991	no
WBGene00001816	haf-6	-0.746255	4.91467	5.92838	0.0286353	0.610991	no
WBGene00017512	nhr-179	-1.31404	0.622116	5.9228	0.0286987	0.610991	no
WBGene00012726	Y39G8B.5	2.03202	-1.93537	5.91558	0.0287811	0.611865	no
WBGene00015361	C02H6.1	6.55731	-3.99131	6.4551	0.0288753	0.612409	no
WBGene00014666	C05D12.3	-0.873696	4.73616	5.90988	0.0288461	0.612409	no
WBGene00017980	F32B5.7	-0.615989	2.74305	5.90554	0.0288959	0.612409	no
WBGene00021060	dct-11	-0.600084	4.45796	5.89619	0.0290035	0.614056	no
WBGene00019721	M01H9.5	6.18856	-3.13498	6.11195	0.0290508	0.614427	no
WBGene00018057	F35F10.7	5.57406	-3.69495	6.105	0.0291263	0.61539	no
WBGene00206354	F27E5.9	0.746716	2.16424	5.86397	0.0293775	0.617304	no
WBGene00010238	F58B4.5	-0.847974	4.20314	5.86232	0.0293968	0.617304	no
WBGene00196743	K10C3.9	5.66455	-4.4267	6.08345	0.0293615	0.617304	no
WBGene00219709	linc-37	2.88245	0.891585	5.94817	0.0293647	0.617304	no
WBGene00004006	pgp-12	-1.42524	-0.207278	5.86723	0.0293394	0.617304	no
WBGene00015419	srsx-18	-3.29491	-2.50007	5.86726	0.029339	0.617304	no
WBGene00000256	bli-6	-1.49945	0.131881	5.84538	0.0295959	0.620361	no
WBGene00010772	K11D9.3	-0.78746	2.49961	5.8448	0.0296027	0.620361	no
WBGene00000598	col-9	6.42694	-3.96473	6.37115	0.0297151	0.621982	no
WBGene00022487	fbxa-21	1.48609	0.937319	5.83061	0.0297708	0.621982	no
WBGene00019302	K02D10.2	1.50711	-0.656127	5.83313	0.0297408	0.621982	no
WBGene00001775	gst-27	-0.518523	5.39745	5.8248	0.0298399	0.622794	no
WBGene00005520	NA	1.84683	-1.0408	5.8135	0.0299748	0.624976	no
WBGene00015222	B0507.5	-6.12862	-4.29458	6.85145	0.0300696	0.626319	no
WBGene00005188	srg-31	-6.00516	-4.2712	6.32956	0.0301421	0.626561	no
WBGene00015216	valv-1	0.891906	4.22026	5.79959	0.0301419	0.626561	no
WBGene00016932	C54G6.3	-1.37065	-0.495516	5.79596	0.0301857	0.626832	no
WBGene00002258	lbp-6	-0.477952	7.67208	5.78876	0.0302727	0.628006	no
WBGene00018997	F57B9.3	1.59134	0.161423	5.78246	0.0303492	0.628958	no
WBGene00001518	gar-2	-0.867778	1.85718	5.77627	0.0304244	0.629884	no
WBGene00022353	pals-18	0.931291	1.11635	5.76958	0.0305061	0.630333	no
WBGene00006784	unc-49	-0.601249	3.1709	5.76947	0.0305074	0.630333	no
WBGene00014472	NA	1.86513	8.02987	5.99856	0.0307068	0.63176	no
WBGene00003816	asns-1	-1.03765	1.25126	5.74755	0.0307768	0.63176	no
WBGene00000682	col-108	6.18728	-4.01286	5.96717	0.0306705	0.63176	no
WBGene00000692	col-118	-0.596054	3.80172	5.75054	0.0307399	0.63176	no
WBGene00017785	F25E5.4	0.833586	1.89576	5.74497	0.0308087	0.63176	no
WBGene00006153	str-96	6.99249	-3.37143	5.95408	0.0308221	0.63176	no
WBGene00198530	T26A5.10	5.28522	-4.10389	5.95834	0.0307727	0.63176	no
WBGene00006609	tre-3	-0.607589	4.45963	5.75843	0.0306428	0.63176	no
WBGene00050883	NA	3.36094	-2.86509	5.72619	0.0310418	0.632638	no
WBGene00018450	NA	-3.75496	-1.38046	5.89819	0.0314797	0.632638	no
WBGene00019390	NA	5.48645	-3.26226	5.90157	0.0314394	0.632638	no
WBGene00019653	cest-31	-0.862236	1.86979	5.72577	0.0310471	0.632638	no
WBGene00000640	col-64	1.25062	-0.0464694	5.69726	0.0314051	0.632638	no
WBGene00001366	exc-5	0.963167	3.74023	5.70081	0.0313604	0.632638	no
WBGene00009724	F45D3.4	0.792874	6.20794	5.69548	0.0314277	0.632638	no
WBGene00284847	F54D8.10	-2.85297	-0.620804	5.70455	0.0313131	0.632638	no
WBGene00010121	F55G7.3	6.12585	-3.61917	5.91472	0.0312835	0.632638	no
WBGene00001547	gcy-22	1.46247	0.640997	5.73192	0.0309705	0.632638	no
WBGene00012840	grsp-1	-0.758261	1.24982	5.69182	0.0314741	0.632638	no
WBGene00001752	gst-4	-0.826019	3.99272	5.69287	0.0314607	0.632638	no
WBGene00019550	K09C4.5	-0.894046	2.8815	5.7251	0.0310555	0.632638	no
WBGene00045265	K10C2.8	-1.00309	3.62636	5.6949	0.0314351	0.632638	no
WBGene00008047	lact-7	-0.955389	0.298576	5.73019	0.030992	0.632638	no
WBGene00003409	mrp-3	-0.74101	3.02014	5.7065	0.0312886	0.632638	no
WBGene00195453	T04C12.15	5.77845	-3.73471	5.93197	0.0310803	0.632638	no
WBGene00020660	T21G5.2	-3.03786	-2.94662	5.71697	0.0311571	0.632638	no
WBGene00200197	W07G1.17	5.60015	-4.34497	5.91372	0.0312953	0.632638	no
WBGene00013559	Y75B8A.28	1.10837	3.47558	5.73435	0.0309403	0.632638	no
WBGene00000252	bli-2	1.43617	-0.960395	5.67954	0.0316301	0.633186	no
WBGene00006493	ivns-1	-0.594838	5.96614	5.68399	0.0315735	0.633186	no
WBGene00006189	str-141	5.36817	-3.17508	5.88787	0.031603	0.633186	no
WBGene00020813	T25G12.6	-1.12479	1.48521	5.68156	0.0316044	0.633186	no
WBGene00014134	NA	-0.791894	1.02621	5.65039	0.0320044	0.633656	no
WBGene00022370	NA	1.308	0.105104	5.64581	0.0320635	0.633656	no
WBGene00305065	NA	2.40395	-2.04065	5.65458	0.0319502	0.633656	no
WBGene00018435	btb-9	-0.891488	1.23539	5.65683	0.0319212	0.633656	no
WBGene00017567	F18E3.11	-0.981117	2.34775	5.65928	0.0318896	0.633656	no
WBGene00009389	F35B12.10	-0.776115	2.1629	5.65402	0.0319574	0.633656	no
WBGene00009689	F44E5.2	3.93342	-2.36859	5.65046	0.0320035	0.633656	no
WBGene00305131	F54H12.10	1.28257	0.383382	5.64622	0.0320583	0.633656	no
WBGene00012624	fbxa-150	0.681089	2.57042	5.65585	0.0319339	0.633656	no
WBGene00007166	fbxa-152	-1.37622	-0.565212	5.66553	0.0318094	0.633656	no
WBGene00017769	hmgs-1	0.435099	4.96489	5.67092	0.0317403	0.633656	no
WBGene00003553	nas-37	-0.474301	4.08846	5.65751	0.0319124	0.633656	no
WBGene00019803	PDB1.1	-0.533799	4.04085	5.64419	0.0320846	0.633656	no
WBGene00045305	ZC250.4	-1.11282	3.6341	5.64607	0.0320603	0.633656	no
WBGene00021271	spe-47	0.873505	0.935482	5.64061	0.032131	0.633963	no
WBGene00014842	NA	-6.41495	-3.98672	6.13103	0.0322864	0.635811	no
WBGene00010809	lias-1	0.403581	6.24822	5.6299	0.0322704	0.635811	no
WBGene00195065	F20G2.9	3.49118	-2.58225	5.62045	0.0323941	0.636236	no
WBGene00219645	linc-166	5.94591	-4.42134	6.61147	0.0323409	0.636236	no
WBGene00005983	srx-92	4.52606	-2.94963	5.61994	0.0324008	0.636236	no
WBGene00219610	anr-51	5.73295	-4.3354	5.81907	0.0324394	0.636386	no
WBGene00023201	NA	4.24235	-3.41119	5.79213	0.032774	0.639172	no
WBGene00044331	clec-25	-3.63397	-2.42039	5.78184	0.0329028	0.639172	no
WBGene00023472	F16A11.5	1.30439	-0.490498	5.57569	0.032987	0.639172	no
WBGene00008975	F20D1.3	0.44682	6.17867	5.5956	0.0327218	0.639172	no
WBGene00017944	F31D5.1	-1.23771	-0.655434	5.56776	0.0330935	0.639172	no
WBGene00018683	F52D1.2	-1.63413	-0.221059	5.58964	0.0328009	0.639172	no
WBGene00010122	F55G11.1	-1.27891	-0.550436	5.59752	0.0326963	0.639172	no
WBGene00019248	H27M09.5	2.20994	-0.433164	5.56793	0.0330911	0.639172	no
WBGene00019293	K02A6.2	2.26861	-1.30214	5.56658	0.0331094	0.639172	no
WBGene00196100	K10C3.8	5.79511	-4.44517	6.08592	0.0327992	0.639172	no
WBGene00005648	srp-7	0.461141	7.95045	5.56885	0.0330788	0.639172	no
WBGene00011439	T04F3.4	-1.34955	3.16743	5.59517	0.0327275	0.639172	no
WBGene00020424	T10H9.1	-1.4672	-0.639643	5.58557	0.0328551	0.639172	no
WBGene00022454	trf-2	1.90986	-0.710182	5.58223	0.0328997	0.639172	no
WBGene00012404	Y6G8.2	-1.42145	1.58793	5.57653	0.0329759	0.639172	no
WBGene00013592	Y81G3A.4	1.37898	-0.60487	5.57416	0.0330076	0.639172	no
WBGene00013986	ZK512.7	-0.971316	4.95912	5.59333	0.0327518	0.639172	no
WBGene00013125	clec-92	-7.01222	-3.21424	5.76027	0.0331751	0.639242	no
WBGene00199051	R03E9.7	6.22195	-4.19735	6.05482	0.0331587	0.639242	no
WBGene00003625	nhr-31	-0.718776	4.04908	5.54638	0.0333823	0.642632	no
WBGene00018870	F55C12.2	6.80223	-3.88759	6.03083	0.033439	0.643123	no
WBGene00017416	F13B6.1	1.61623	0.794977	5.53956	0.0334751	0.643216	no
WBGene00012324	rhy-1	-0.704679	3.52372	5.53504	0.0335366	0.643797	no
WBGene00022713	ZK355.3	3.05835	-2.09256	5.72195	0.0336652	0.645663	no
WBGene00017465	F14F9.2	7.08254	-3.5787	5.71694	0.0337299	0.646302	no
WBGene00009293	F31D4.8	-0.656601	2.09267	5.50687	0.0339238	0.648899	no
WBGene00018505	F46F5.14	7.12495	-3.7138	6.456	0.0339285	0.648899	no
WBGene00007213	C01A2.1	1.49222	0.0169682	5.49773	0.0340506	0.650628	no
WBGene00017488	dct-7	1.51807	0.895145	5.49493	0.0340895	0.650769	no
WBGene00001690	grd-1	-1.23593	0.526166	5.48418	0.0342394	0.652813	no
WBGene00010617	K07A1.13	-0.921027	3.7482	5.48271	0.0342601	0.652813	no
WBGene00002212	NA	1.49096	-0.76082	5.45943	0.0345877	0.65361	no
WBGene00015632	C09D4.1	-0.739764	2.80258	5.46253	0.0345439	0.65361	no
WBGene00021142	clec-133	-7.04186	-3.74556	6.41558	0.0343574	0.65361	no
WBGene00009844	cwp-5	3.39427	-2.43024	5.46635	0.0344899	0.65361	no
WBGene00021214	hasp-2	1.50809	-0.779677	5.46863	0.0344578	0.65361	no
WBGene00271788	M01H9.10	-1.50021	-1.22629	5.46005	0.0345789	0.65361	no
WBGene00202497	R02F11.10	5.52991	-4.38267	5.94212	0.0345016	0.65361	no
WBGene00005212	srg-55	5.81174	-4.37474	5.94119	0.0345131	0.65361	no
WBGene00020446	T12B3.3	-0.520084	5.26148	5.46264	0.0345423	0.65361	no
WBGene00044221	F41G3.18	-1.31567	1.24751	5.45032	0.0347168	0.654264	no
WBGene00019435	K06A9.1	0.845399	2.63365	5.45026	0.0347177	0.654264	no
WBGene00086560	ZK355.8	3.29841	-1.79452	5.4533	0.0346745	0.654264	no
WBGene00195252	K10D6.6	6.84554	-3.92699	6.37657	0.0347777	0.654795	no
WBGene00000904	daf-8	1.004	3.45624	5.43786	0.0348945	0.655793	no
WBGene00219282	F43G9.21	4.77779	-4.09342	5.63061	0.0348688	0.655793	no
WBGene00012444	Y15E3A.5	1.25379	2.8535	5.4336	0.0349555	0.65634	no
WBGene00004830	slo-1	-0.787584	2.09834	5.42823	0.0350326	0.656839	no
WBGene00005096	srd-18	-5.94394	-3.85093	5.61748	0.0350459	0.656839	no
WBGene00021811	ral-1	0.430006	6.04488	5.41894	0.0351663	0.658388	no
WBGene00013281	sre-27	-5.87809	-4.30138	5.88621	0.0351925	0.658388	no
WBGene00008979	slc-25A18.1	-0.523833	4.47135	5.41253	0.035259	0.658539	no
WBGene00005396	srh-181	6.22151	-3.47485	5.59904	0.0352966	0.658539	no
WBGene00010929	srt-45	6.03126	-3.64954	5.60133	0.0352653	0.658539	no
WBGene00018545	nhr-189	-6.15841	-3.88919	5.87304	0.0353578	0.659083	no
WBGene00007007	mak-2	0.515852	4.50135	5.39808	0.0354688	0.660554	no
WBGene00014731	NA	1.47755	-0.697493	5.39334	0.035538	0.661	no
WBGene00016020	sptl-1	-0.439104	7.00348	5.39204	0.035557	0.661	no
WBGene00002272	lec-9	-0.510403	6.59175	5.3864	0.0356395	0.661935	no
WBGene00304788	C52B9.19	1.50407	0.119426	5.38314	0.0356873	0.662227	no
WBGene00021582	clec-71	-1.46553	-1.05251	5.37742	0.0357714	0.662981	no
WBGene00007185	nlp-36	-0.568828	6.12008	5.37599	0.0357924	0.662981	no
WBGene00000030	abu-7	-5.59415	-3.45395	5.54439	0.0360521	0.663264	no
WBGene00001250	elt-2	-0.855842	2.63513	5.35656	0.0360801	0.663264	no
WBGene00206489	F53F1.14	1.51962	-0.260219	5.35526	0.0360994	0.663264	no
WBGene00022711	irld-63	6.71025	-3.93846	5.81417	0.0361078	0.663264	no
WBGene00044724	R02E4.3	2.48603	2.48256	5.51945	0.0359656	0.663264	no
WBGene00020307	T07D3.4	-0.961145	2.03166	5.35526	0.0360993	0.663264	no
WBGene00022000	tbx-42	-6.67785	-2.92004	5.5447	0.0360478	0.663264	no
WBGene00021999	thn-5	6.4753	-3.68237	5.81615	0.0360823	0.663264	no
WBGene00305066	Y55B1BR.8	6.14769	-3.92046	5.55164	0.0359507	0.663264	no
WBGene00013562	Y75B8A.32	1.03638	0.692344	5.3532	0.03613	0.663264	no
WBGene00195455	C48E7.12	4.94248	-4.56436	5.53618	0.0361673	0.663356	no
WBGene00009883	F49C12.14	-0.921665	3.04483	5.33272	0.0364365	0.667699	no
WBGene00002021	hsp-17	0.934316	6.32734	5.32944	0.0364859	0.66801	no
WBGene00000669	col-94	-0.675101	5.35128	5.32687	0.0365246	0.668125	no
WBGene00235312	F28A12.10	-3.87205	-2.87939	5.32441	0.0365618	0.668211	no
WBGene00007431	C08B6.11	-1.00601	2.24062	5.30852	0.0368027	0.670626	no
WBGene00018490	F46E10.3	5.62162	-3.33935	5.49658	0.0367289	0.670626	no
WBGene00017241	pcyt-1	-0.414389	5.33904	5.3107	0.0367696	0.670626	no
WBGene00005444	srh-237	-1.88125	2.92255	5.3776	0.0368282	0.670626	no
WBGene00010661	tyr-2	-0.632025	2.4812	5.30496	0.0368569	0.670626	no
WBGene00200205	C05D2.17	-5.52458	-4.29822	5.48178	0.0369414	0.671571	no
WBGene00006454	aex-4	1.02414	2.56907	5.2865	0.0371395	0.672186	no
WBGene00011767	agxt-1	-0.445284	4.47444	5.27788	0.0372724	0.672186	no
WBGene00007638	C17D12.3	-7.18089	-2.09118	5.45662	0.0373062	0.672186	no
WBGene00016464	C36B7.1	6.04673	-3.6603	5.45467	0.0373346	0.672186	no
WBGene00018619	F48G7.8	6.53725	-4.07243	5.7288	0.0372303	0.672186	no
WBGene00012288	sre-32	5.40451	-3.76388	5.46951	0.0371188	0.672186	no
WBGene00005638	srm-1	1.15661	0.179276	5.2767	0.0372906	0.672186	no
WBGene00020669	T22B2.5	6.3002	-3.76463	5.47443	0.0370475	0.672186	no
WBGene00006600	tph-1	-1.27638	-0.782464	5.27513	0.0373148	0.672186	no
WBGene00021027	W04C9.5	1.20457	0.026078	5.27696	0.0372866	0.672186	no
WBGene00220121	W06A7.12	5.09059	-4.54199	5.47613	0.0370229	0.672186	no
WBGene00011213	R10E8.8	0.997298	2.79478	5.26708	0.0374396	0.673487	no
WBGene00195518	ZK652.14	6.4287	-2.15789	5.44406	0.0374898	0.673801	no
WBGene00077783	D1054.18	-2.03588	1.39408	5.28945	0.0375516	0.674192	no
WBGene00018380	decr-1.1	-2.12961	-1.7759	5.25825	0.0375771	0.674192	no
WBGene00016664	C45E5.1	-1.39906	1.94865	5.2557	0.0376168	0.674317	no
WBGene00019847	R03G5.6	0.638413	2.86822	5.24356	0.037807	0.677136	no
WBGene00007036	sod-5	1.79521	-1.39486	5.23702	0.0379098	0.678388	no
WBGene00219701	anr-34	1.20025	-0.0290176	5.22628	0.0380794	0.679223	no
WBGene00000557	cnc-3	-0.978707	2.66507	5.22363	0.0381215	0.679223	no
WBGene00018286	F41E6.5	-0.759401	2.23886	5.22638	0.0380779	0.679223	no
WBGene00004758	sek-1	0.48061	5.25886	5.22363	0.0381214	0.679223	no
WBGene00020592	ugt-12	-0.765989	4.33617	5.22619	0.038081	0.679223	no
WBGene00014641	NA	5.12491	-3.5738	5.395	0.0382177	0.679955	no
WBGene00018804	lido-15	0.817157	1.74284	5.21688	0.0382287	0.679955	no
WBGene00017544	lgc-6	-6.16055	-2.72514	5.3859	0.0383546	0.680277	no
WBGene00006233	str-196	-5.51965	-4.11257	5.3876	0.038329	0.680277	no
WBGene00021880	Y54G2A.15	1.81364	-0.377864	5.20745	0.038379	0.680277	no
WBGene00013543	Y75B8A.6	-0.586965	3.26354	5.21335	0.038285	0.680277	no
WBGene00022222	NA	-0.598873	2.94952	5.17889	0.0388388	0.680495	no
WBGene00013495	NA	-6.47664	-4.03063	5.61485	0.0387957	0.680495	no
WBGene00007365	C06B3.6	-0.829588	5.36699	5.18248	0.0387806	0.680495	no
WBGene00016436	C35B1.7	-1.22014	0.221326	5.17096	0.0389676	0.680495	no
WBGene00016596	C42D4.3	1.58202	1.03547	5.18557	0.0387307	0.680495	no
WBGene00045474	C49G9.2	1.2793	0.18236	5.18666	0.038713	0.680495	no
WBGene00014138	clec-186	-1.02752	5.11391	5.19361	0.038601	0.680495	no
WBGene00198176	E02C12.15	5.33736	-4.56016	5.6259	0.0386404	0.680495	no
WBGene00197263	K02A11.7	5.59757	-4.35426	5.34529	0.0389724	0.680495	no
WBGene00010519	K03A11.1	0.723396	1.92588	5.19049	0.0386513	0.680495	no
WBGene00004146	pqn-63	-1.63785	-0.968303	5.17115	0.0389644	0.680495	no
WBGene00020029	R12C12.9	-1.14712	3.80011	5.18549	0.038732	0.680495	no
WBGene00005937	srx-46	6.43239	-3.70504	5.34444	0.0389856	0.680495	no
WBGene00044605	ttr-36	-0.65921	4.68435	5.17557	0.0388926	0.680495	no
WBGene00012530	Y32F6A.5	-0.457387	7.15176	5.17885	0.0388394	0.680495	no
WBGene00012607	Y38F1A.4	1.04294	0.478457	5.18123	0.0388008	0.680495	no
WBGene00022047	Y66H1A.5	-0.660718	4.01266	5.16979	0.0389865	0.680495	no
WBGene00022536	ZC178.2	2.57737	-2.04369	5.36294	0.0387024	0.680495	no
WBGene00020197	mans-3	-0.50616	4.46407	5.16443	0.039074	0.68091	no
WBGene00019666	sago-1	-0.636239	4.29089	5.16428	0.0390765	0.68091	no
WBGene00044054	NA	6.52138	-3.83472	5.31449	0.0394489	0.682949	no
WBGene00023407	cex-1	0.71766	3.90474	5.14101	0.0394585	0.682949	no
WBGene00017467	F14F9.4	0.844964	2.90323	5.14896	0.0393275	0.682949	no
WBGene00011423	ipla-7	-0.816215	4.94769	5.14098	0.039459	0.682949	no
WBGene00010858	M04C9.3	-0.855932	2.93716	5.15205	0.0392767	0.682949	no
WBGene00269346	R07C3.17	5.29895	-4.27545	5.58323	0.0392443	0.682949	no
WBGene00004402	rom-3	-5.33577	-3.51649	5.31434	0.0394512	0.682949	no
WBGene00017615	srsx-32	5.44218	-3.59929	5.31847	0.039387	0.682949	no
WBGene00012747	Y40H7A.10	-0.935568	5.72767	5.12967	0.0396462	0.685614	no
WBGene00010255	F58E6.6	5.82438	-3.73473	5.28553	0.0399034	0.689482	no
WBGene00020075	NA	-1.10241	2.11527	5.10724	0.0400208	0.689575	no
WBGene00008494	F01D5.3	-1.37443	2.27189	5.10655	0.0400322	0.689575	no
WBGene00009115	F25F2.1	1.04825	0.233998	5.10592	0.0400428	0.689575	no
WBGene00219916	F26D10.23	6.21712	-4.20722	5.52806	0.040042	0.689575	no
WBGene00219752	anr-50	5.26389	-4.46495	5.26764	0.0401872	0.691482	no
WBGene00011483	NA	-5.44881	-4.07931	5.48809	0.0406326	0.694499	no
WBGene00001529	NA	5.57085	-4.59459	5.90116	0.0404632	0.694499	no
WBGene00219791	C01B10.48	5.4379	-4.57556	5.48357	0.0407	0.694499	no
WBGene00015424	C04E6.8	1.17558	-0.0269254	5.06997	0.0406521	0.694499	no
WBGene00022072	cpg-9	-0.737604	5.12899	5.069	0.0406687	0.694499	no
WBGene00044245	F32A7.8	5.96276	-3.73771	5.24042	0.0406237	0.694499	no
WBGene00016975	nhr-173	-0.931098	1.90321	5.07318	0.0405972	0.694499	no
WBGene00009217	spe-45	1.92304	-1.70193	5.07652	0.0405403	0.694499	no
WBGene00020576	T19D12.1	-0.538115	3.22259	5.07761	0.0405217	0.694499	no
WBGene00077495	Y20C6A.4	6.27005	-4.16723	5.48569	0.0406683	0.694499	no
WBGene00010811	hmit-1.3	-0.796452	3.75134	5.06389	0.0407562	0.694837	no
WBGene00004169	pqn-89	0.641139	4.36849	5.06208	0.0407874	0.694837	no
WBGene00019213	H20E11.1	-1.02408	3.7355	5.05678	0.0408784	0.695812	no
WBGene00013622	clec-238	1.28086	-0.149686	5.05096	0.0409787	0.696367	no
WBGene00005146	srd-69	5.63484	-3.87486	5.21872	0.0409757	0.696367	no
WBGene00016519	srz-56	6.50478	-4.12231	5.84869	0.0411606	0.698882	no
WBGene00020874	srbc-5	5.55999	-4.54268	5.45029	0.0412008	0.698987	no
WBGene00000983	dhs-20	-1.12464	2.98111	5.03291	0.0412917	0.699376	no
WBGene00017123	maoc-1	-0.558864	5.54227	5.03452	0.0412636	0.699376	no
WBGene00007841	C31C9.7	-0.72696	1.48012	5.0309	0.0413266	0.699392	no
WBGene00008810	cyp-13A12	-1.20517	-0.316666	5.02527	0.0414249	0.700108	no
WBGene00196087	F08G5.10	5.68607	-4.39837	5.19063	0.0414369	0.700108	no
WBGene00305104	C46F9.6	2.21634	-2.06888	5.01352	0.041631	0.701657	no
WBGene00017027	D1044.1	-0.640349	2.46156	5.01599	0.0415876	0.701657	no
WBGene00021883	Y54G2A.18	0.640183	7.55106	5.01526	0.0416004	0.701657	no
WBGene00010083	xdh-1	0.488347	3.89202	5.00889	0.0417124	0.702454	no
WBGene00219729	anr-44	3.57743	-2.54671	4.99729	0.0419175	0.705329	no
WBGene00008200	C49C3.10	-0.670048	1.98253	4.98972	0.042052	0.705329	no
WBGene00199586	K04G2.13	5.79306	-3.81463	5.15359	0.0420545	0.705329	no
WBGene00012621	Y38H6C.8	1.16078	0.168582	4.9912	0.0420255	0.705329	no
WBGene00021178	Y9C9A.8	-1.55436	0.482896	4.99425	0.0419714	0.705329	no
WBGene00018877	aman-1	-0.725975	2.10723	4.97194	0.0423696	0.707156	no
WBGene00007244	C01G12.3	0.856171	1.41352	4.97249	0.0423598	0.707156	no
WBGene00043985	C44C10.11	-0.8949	1.40439	4.9738	0.0423362	0.707156	no
WBGene00002173	itr-1	-0.528867	5.45755	4.97379	0.0423365	0.707156	no
WBGene00004989	spp-4	-0.551088	5.05453	4.98074	0.0422121	0.707156	no
WBGene00019234	ugt-8	-0.832643	2.16978	4.97654	0.0422872	0.707156	no
WBGene00044093	NA	5.8118	-3.61108	5.11487	0.0427118	0.709989	no
WBGene00045197	NA	6.06453	-3.85114	5.11606	0.0426914	0.709989	no
WBGene00000621	col-44	5.33803	-4.33358	5.35688	0.0426472	0.709989	no
WBGene00008618	fbxa-45	-5.76427	-3.67927	5.11657	0.0426827	0.709989	no
WBGene00003996	pgp-2	-0.663493	4.70952	4.95794	0.0426219	0.709989	no
WBGene00219601	linc-129	6.72616	-4.02673	5.72891	0.0428107	0.711058	no
WBGene00009495	hrg-6	-1.47725	0.845395	4.94156	0.042919	0.712283	no
WBGene00013621	clec-239	6.39415	-4.19615	5.71585	0.0429956	0.712828	no
WBGene00001704	grd-15	-2.04204	-2.03709	4.93597	0.0430211	0.712828	no
WBGene00219604	linc-93	5.38103	-4.57404	5.33071	0.0430635	0.712955	no
WBGene00018576	F47G3.1	-0.815847	0.68335	4.92877	0.0431529	0.713862	no
WBGene00000009	aat-8	-1.29848	-1.02772	4.91437	0.043418	0.714493	no
WBGene00015390	C03F11.4	-0.773705	2.30365	4.91093	0.0434816	0.714493	no
WBGene00007996	C38C6.3	-1.65209	-0.128233	4.91233	0.0434556	0.714493	no
WBGene00001928	his-54	1.1746	-0.579809	4.92059	0.0433032	0.714493	no
WBGene00197005	K02A11.6	4.66574	-4.11941	5.07969	0.0433197	0.714493	no
WBGene00010779	K11H3.2	0.922622	-0.124088	4.90974	0.0435036	0.714493	no
WBGene00003335	mir-241	5.52466	-4.62444	5.68842	0.0433873	0.714493	no
WBGene00006152	str-94	-5.32467	-3.69971	5.07288	0.0434386	0.714493	no
WBGene00017396	suex-1	3.82442	-3.22034	4.92017	0.0433109	0.714493	no
WBGene00044130	NA	5.51118	-4.30156	5.05617	0.0437319	0.71767	no
WBGene00021948	kvs-5	-0.546386	2.8114	4.88917	0.0438863	0.718486	no
WBGene00045117	M163.12	5.71423	-4.35505	5.28076	0.0438719	0.718486	no
WBGene00255420	Y51F10.15	6.31168	-4.2181	5.65434	0.0438805	0.718486	no
WBGene00011217	R10E11.5	-0.823268	2.2084	4.8839	0.0439851	0.718959	no
WBGene00020335	ttr-30	0.875639	2.48544	4.88449	0.0439739	0.718959	no
WBGene00005304	srh-83	5.78175	-4.29173	5.26449	0.0441393	0.720335	no
WBGene00021645	Y47G6A.19	-0.551996	3.05943	4.8763	0.0441278	0.720335	no
WBGene00007565	clec-48	-0.548029	4.25679	4.86799	0.0442845	0.722133	no
WBGene00016614	trpp-12	-0.499223	3.43868	4.86474	0.0443461	0.722564	no
WBGene00008239	fshr-1	-0.744129	3.67933	4.86041	0.0444282	0.722757	no
WBGene00006549	tbx-30	-6.519	-3.00101	5.01788	0.0444131	0.722757	no
WBGene00020725	cnp-3	0.735747	3.91251	4.85714	0.0444903	0.722776	no
WBGene00021458	Y39G10AL.1	1.11888	0.15624	4.85665	0.0444996	0.722776	no
WBGene00003658	nhr-68	-1.11869	4.83017	4.87776	0.0445867	0.72285	no
WBGene00015367	srt-64	-5.94767	-3.92138	5.00431	0.0446576	0.72285	no
WBGene00006172	str-121	5.83979	-3.5578	5.00308	0.0446798	0.72285	no
WBGene00006897	ver-4	-1.14823	0.0650612	4.85296	0.0445697	0.72285	no
WBGene00022446	Y110A2AL.10	-2.27035	-1.35995	4.84793	0.0446659	0.72285	no
WBGene00003245	mig-13	-0.784057	1.81359	4.84259	0.0447679	0.723707	no
WBGene00015597	NA	1.34795	1.53486	4.83226	0.0449661	0.723964	no
WBGene00001175	egl-6	-0.55986	2.96859	4.82712	0.0450652	0.723964	no
WBGene00018030	F35B3.3	-5.83347	-4.08481	4.98249	0.0450539	0.723964	no
WBGene00194653	F36H2.6	6.29909	-4.13245	5.21466	0.0449707	0.723964	no
WBGene00018100	math-26	-0.732778	3.82789	4.83662	0.0448824	0.723964	no
WBGene00011262	pho-8	-1.52875	0.555468	4.82748	0.0450583	0.723964	no
WBGene00006258	str-227	2.2872	-1.76141	4.83146	0.0449816	0.723964	no
WBGene00006649	tth-1	0.719454	5.54158	4.83613	0.0448917	0.723964	no
WBGene00009229	F28G4.4	-1.75952	-1.58602	4.82522	0.0451018	0.723986	no
WBGene00014920	NA	-1.0531	0.336865	4.77167	0.0461503	0.724055	no
WBGene00011292	allo-1	0.372378	7.66841	4.78111	0.0459634	0.724055	no
WBGene00007904	C33G3.4	-0.692651	1.65342	4.77766	0.0460318	0.724055	no
WBGene00007923	C34C12.4	0.462689	5.38163	4.77041	0.0461753	0.724055	no
WBGene00194940	C34C6.9	6.14781	-4.22548	5.17603	0.0456282	0.724055	no
WBGene00021291	clec-121	5.82465	-4.12105	5.17934	0.0455715	0.724055	no
WBGene00007056	crn-7	-0.527814	3.01884	4.81297	0.0453393	0.724055	no
WBGene00199989	D2024.16	5.5336	-4.46829	4.93233	0.0459813	0.724055	no
WBGene00000975	dhs-12	-0.411265	6.35588	4.82124	0.0451788	0.724055	no
WBGene00008447	E01G4.5	0.593537	2.9224	4.76791	0.046225	0.724055	no
WBGene00008777	F13H10.6	0.72402	3.97225	4.78382	0.0459101	0.724055	no
WBGene00017786	F25E5.5	0.721311	3.12953	4.78678	0.0458516	0.724055	no
WBGene00009274	F30F8.5	-0.71937	1.75145	4.81947	0.0452132	0.724055	no
WBGene00009400	F35C5.12	-1.25346	0.747601	4.78177	0.0459503	0.724055	no
WBGene00001345	fos-1	0.481556	4.36799	4.76701	0.0462429	0.724055	no
WBGene00002104	ins-21	-6.00519	-3.57096	4.96228	0.0454248	0.724055	no
WBGene00200487	K08A8.23	5.82851	-4.44468	5.16753	0.0457746	0.724055	no
WBGene00003007	lin-18	-0.617146	2.52734	4.78259	0.0459343	0.724055	no
WBGene00000240	pah-1	-0.405911	5.04487	4.77568	0.046071	0.724055	no
WBGene00010813	pitp-1	-0.586763	3.47574	4.78182	0.0459495	0.724055	no
WBGene00016190	rcs-1	0.650968	4.07612	4.823	0.0451449	0.724055	no
WBGene00013188	smg-9	0.517382	3.47181	4.7885	0.0458178	0.724055	no
WBGene00004951	spc-1	0.527935	6.65314	4.77989	0.0459875	0.724055	no
WBGene00005295	srh-74	-6.47667	-4.10295	5.53299	0.0456946	0.724055	no
WBGene00011719	T11G6.4	-0.653744	2.96195	4.80246	0.0455441	0.724055	no
WBGene00013764	Y113G7B.15	1.63507	-1.50061	4.80032	0.0455859	0.724055	no
WBGene00012472	Y17G7B.21	0.659791	6.66692	4.77182	0.0461475	0.724055	no
WBGene00012969	Y48A6B.8	1.1349	-0.0518618	4.78092	0.0459673	0.724055	no
WBGene00303366	Y49F6A.11	1.10362	-0.179827	4.76579	0.0462672	0.724055	no
WBGene00021793	Y52D5A.2	6.15147	-4.22421	5.19369	0.0453262	0.724055	no
WBGene00021957	Y57E12AL.2	6.48568	-3.75228	4.97059	0.0452718	0.724055	no
WBGene00022887	ZK1290.5	-0.910965	3.93339	4.79769	0.0456373	0.724055	no
WBGene00014135	ZK896.4	0.90853	2.82934	4.81208	0.0453565	0.724055	no
WBGene00005743	srv-32	-1.78451	-1.69913	4.76356	0.0463115	0.724199	no
WBGene00015859	C16D9.4	1.047	2.96887	4.75781	0.0464264	0.724216	no
WBGene00001894	his-20	1.10401	-0.500327	4.75646	0.0464534	0.724216	no
WBGene00011574	T07C12.10	5.98228	-4.17178	4.90728	0.0464528	0.724216	no
WBGene00013637	Y105C5A.13	1.34904	0.84051	4.75674	0.0464478	0.724216	no
WBGene00007147	NA	-0.881697	0.477897	4.75159	0.0465508	0.725185	no
WBGene00019967	cyp-33C8	0.578841	3.51626	4.74362	0.046711	0.726032	no
WBGene00235373	Y24D9A.14	4.09563	-3.96847	4.74524	0.0466784	0.726032	no
WBGene00022179	Y71H2AM.14	1.52403	-0.477585	4.74436	0.0466962	0.726032	no
WBGene00019436	K06A9.2	0.753445	1.56203	4.74156	0.0467524	0.726048	no
WBGene00015836	math-7	5.98091	-3.91668	4.88995	0.0467826	0.726048	no
WBGene00050906	F20E11.17	-5.43842	-4.5067	5.10485	0.0468713	0.726328	no
WBGene00201864	F54H5.12	5.93128	-4.46187	5.45774	0.0468676	0.726328	no
WBGene00045273	NA	-1.21144	1.34808	4.72939	0.0469984	0.726657	no
WBGene00008037	C40C9.4	4.98503	-3.868	4.88006	0.046972	0.726657	no
WBGene00008677	F11A5.9	-0.523192	4.61245	4.73056	0.0469746	0.726657	no
WBGene00001145	eat-16	0.393479	4.53857	4.72623	0.0470626	0.727102	no
WBGene00050890	NA	2.55517	-0.77737	4.71779	0.0472342	0.727595	no
WBGene00021737	NA	5.35631	-4.07071	4.86069	0.0473455	0.727595	no
WBGene00015231	cutl-14	1.32093	0.640051	4.71362	0.0473194	0.727595	no
WBGene00044575	F38B6.8	5.84942	-4.07675	4.85913	0.0473758	0.727595	no
WBGene00010126	F55G11.6	-6.09845	-3.82799	4.86578	0.0472472	0.727595	no
WBGene00197257	H21P03.6	5.40625	-4.15563	5.08321	0.0472574	0.727595	no
WBGene00006920	vha-11	-0.3808	6.97965	4.71079	0.0473773	0.727595	no
WBGene00014235	ZK1225.1	-4.92252	-3.41123	4.85969	0.0473649	0.727595	no
WBGene00017977	F32B5.3	6.29374	-4.03356	5.05882	0.0476972	0.727859	no
WBGene00009715	F44G4.6	-1.63728	0.281734	4.69403	0.0477217	0.727859	no
WBGene00009796	F46G10.1	-0.524378	5.54032	4.70604	0.0474746	0.727859	no
WBGene00005931	fbxa-199	1.20372	-0.624704	4.68421	0.047925	0.727859	no
WBGene00018456	fbxc-39	1.00275	-0.0341429	4.70742	0.0474463	0.727859	no
WBGene00017693	flp-23	6.06406	-4.28802	5.05399	0.0477849	0.727859	no
WBGene00003363	mir-270	5.29283	-4.59043	5.05181	0.0478246	0.727859	no
WBGene00011008	R04B5.11	6.27199	-4.25864	5.41209	0.0475978	0.727859	no
WBGene00044073	tag-244	-0.907274	1.99895	4.68815	0.0478434	0.727859	no
WBGene00006610	tre-4	-0.811725	1.92676	4.70142	0.0475695	0.727859	no
WBGene00006701	ubc-1	0.375917	5.7915	4.68495	0.0479096	0.727859	no
WBGene00011564	ugt-50	-0.501926	4.09017	4.69706	0.0476592	0.727859	no
WBGene00012782	Y43C5A.2	-0.656528	5.87364	4.6983	0.0476337	0.727859	no
WBGene00022003	Y59E9AR.8	6.75038	-3.12255	4.84176	0.0477141	0.727859	no
WBGene00022710	ZK354.9	5.61937	-4.27737	5.04763	0.0479006	0.727859	no
WBGene00016040	C24A11.1	1.136	0.0584208	4.67009	0.0482189	0.728559	no
WBGene00271789	K01G12.22	-4.27573	-3.74431	4.81764	0.0481888	0.728559	no
WBGene00010340	slcf-1	-0.657677	2.75182	4.67119	0.0481959	0.728559	no
WBGene00005418	srh-208	-5.31767	-2.81845	4.81636	0.0482141	0.728559	no
WBGene00006556	tbx-37	-5.74313	-3.53945	4.82462	0.0480508	0.728559	no
WBGene00017332	ugt-37	-1.77948	-0.972698	4.6707	0.0482063	0.728559	no
WBGene00012912	Y46G5A.22	1.80215	-0.761585	4.67233	0.0481722	0.728559	no
WBGene00015080	B0244.5	1.13849	-0.139879	4.65832	0.0484657	0.728943	no
WBGene00015152	B0348.2	1.45691	0.166492	4.65893	0.0484529	0.728943	no
WBGene00001155	ech-6	-0.801924	8.15467	4.6599	0.0484324	0.728943	no
WBGene00007246	nspb-10	-2.68295	-2.07687	4.65705	0.0484923	0.728943	no
WBGene00016260	rege-1	-0.609273	3.48875	4.66024	0.0484252	0.728943	no
WBGene00017398	slc-17.6	-0.769659	4.00886	4.66413	0.0483436	0.728943	no
WBGene00235352	ZK250.13	-1.05133	1.05189	4.6581	0.0484703	0.728943	no
WBGene00010204	cpr-9	-0.614476	9.58762	4.65306	0.0485764	0.729674	no
WBGene00022483	NA	5.63559	-4.38814	4.78236	0.0488932	0.730932	no
WBGene00016300	C32B5.7	5.82488	-4.43918	5.00355	0.0487127	0.730932	no
WBGene00017229	F07G11.2	-4.90826	-3.90671	4.99304	0.0489087	0.730932	no
WBGene00018750	F53C3.6	1.12192	1.67062	4.6441	0.0487657	0.730932	no
WBGene00001732	grl-23	5.75392	-4.21016	4.99712	0.0488324	0.730932	no
WBGene00002139	inx-17	-0.569998	3.41433	4.64014	0.0488496	0.730932	no
WBGene00019780	M60.4	0.622544	6.46292	4.6391	0.0488717	0.730932	no
WBGene00010016	F54B8.1	-5.12524	-3.8686	4.77457	0.0490505	0.731986	no
WBGene00012297	W06D4.3	1.17654	-0.118947	4.63133	0.0490369	0.731986	no
WBGene00017365	F10G2.4	0.899969	0.707192	4.62463	0.0491799	0.732345	no
WBGene00017399	lgc-51	4.5143	-2.59928	4.62496	0.0491728	0.732345	no
WBGene00021478	Y39H10A.1	2.10882	-0.578185	4.62457	0.0491812	0.732345	no
WBGene00023069	rncs-1	-1.40466	5.49873	4.69883	0.04923	0.732542	no
WBGene00005001	spp-16	-0.67496	3.52674	4.62042	0.04927	0.732606	no
WBGene00195235	C47E8.12	5.4552	-4.50952	4.76141	0.0493173	0.73278	no
WBGene00195077	T24E12.13	1.72538	-1.82803	4.61247	0.0494408	0.734085	no
WBGene00017515	F16F9.4	-0.633391	2.12042	4.60249	0.0496561	0.735075	no
WBGene00009224	F28F8.7	0.587666	3.55402	4.60343	0.0496359	0.735075	no
WBGene00001564	icl-1	0.812367	7.48381	4.60649	0.0495697	0.735075	no
WBGene00004024	php-3	-0.706314	2.5609	4.60126	0.0496827	0.735075	no
WBGene00013141	Y53C12A.6	-0.571567	3.23549	4.60111	0.0496861	0.735075	no
WBGene00045066	NA	5.50601	-4.25886	4.73196	0.0499211	0.73538	no
WBGene00012388	NA	6.0139	-4.06383	4.73527	0.0498527	0.73538	no
WBGene00009515	clec-170	-0.877702	0.743811	4.59248	0.0498731	0.73538	no
WBGene00017565	ddo-2	-0.922401	4.44037	4.59661	0.0497835	0.73538	no
WBGene00197297	R08C7.17	5.4922	-4.51007	4.73225	0.0499151	0.73538	no
WBGene00011661	ztf-27	0.428933	3.88989	4.59713	0.0497721	0.73538	no
WBGene00008837	sre-38	-5.75571	-3.26523	4.72929	0.0499761	0.735488	no
WBGene00021975	Y58A7A.1	-0.743222	2.59029	4.58666	0.0499999	0.735488	no
WBGene00195485	F55A12.11	5.87369	-4.09785	4.717	0.0502312	0.737214	no
WBGene00045299	fbxc-11	6.08422	-4.37166	5.25286	0.0502605	0.737214	no
WBGene00219743	linc-103	3.28377	-2.0985	4.5753	0.0502483	0.737214	no
WBGene00006621	try-3	-0.922408	1.3665	4.57651	0.0502219	0.737214	no
WBGene00013158	Y53F4B.11	0.949843	0.119461	4.57002	0.0503642	0.737683	no
WBGene00196096	ZK616.62	-5.43318	-4.61794	5.24736	0.0503559	0.737683	no
WBGene00013644	NA	-1.14206	0.635004	4.56761	0.0504174	0.737938	no
WBGene00016064	acd-1	-1.72074	-0.0354769	4.55846	0.0506193	0.738281	no
WBGene00003847	blmp-1	-0.600357	3.38426	4.55131	0.0507778	0.738281	no
WBGene00199670	C10G11.14	5.3596	-4.03739	4.69357	0.0507214	0.738281	no
WBGene00016879	cnnm-1	-0.496328	3.40266	4.55722	0.0506467	0.738281	no
WBGene00304908	F20D1.22	-0.596205	2.32587	4.55278	0.0507453	0.738281	no
WBGene00009963	fipr-26	3.15049	-2.66255	4.55033	0.0507996	0.738281	no
WBGene00077698	lurp-4	-1.31321	-0.430729	4.55836	0.0506216	0.738281	no
WBGene00014068	nhr-255	-6.19063	-4.26369	5.22769	0.0506985	0.738281	no
WBGene00020914	sulp-6	1.11092	0.0690699	4.56221	0.0505365	0.738281	no
WBGene00195166	W05B10.6	2.95387	-2.10937	4.56197	0.0505416	0.738281	no
WBGene00077757	E02H4.7	-0.853293	3.79394	4.54717	0.0508698	0.738778	no
WBGene00000729	col-156	2.09004	-1.24392	4.53768	0.0510816	0.741332	no
WBGene00008753	F13E9.4	6.33478	-4.25782	5.19906	0.0512027	0.741333	no
WBGene00001890	his-16	1.08061	-0.359856	4.53223	0.0512037	0.741333	no
WBGene00020908	VC5.2	-0.516701	3.43501	4.53132	0.0512241	0.741333	no
WBGene00045399	Y47G6A.33	-0.654164	4.00045	4.53124	0.0512258	0.741333	no
WBGene00009782	F46C5.7	-3.65238	-2.49047	4.52157	0.0514433	0.743669	no
WBGene00001790	gst-42	-0.567556	3.66419	4.51605	0.0515679	0.743669	no
WBGene00013238	trap-4	-0.395569	8.27184	4.51656	0.0515565	0.743669	no
WBGene00013762	Y113G7B.12	-0.624407	2.13464	4.51822	0.0515189	0.743669	no
WBGene00201986	ZK370.11	5.00224	-4.45475	4.85945	0.0514874	0.743669	no
WBGene00013486	egas-1	-3.50328	-2.76627	4.50965	0.0517129	0.745238	no
WBGene00016000	C18H9.1	5.62453	-3.43289	4.64326	0.0517935	0.745759	no
WBGene00020794	T25D1.2	3.98443	-2.83537	4.50487	0.0518215	0.745759	no
WBGene00001477	fmo-2	-1.53786	-1.1221	4.49836	0.0519698	0.746327	no
WBGene00003518	nac-2	-0.596682	2.40834	4.49982	0.0519365	0.746327	no
WBGene00004003	pgp-9	0.939664	4.39019	4.49996	0.0519334	0.746327	no
WBGene00012749	NA	6.15272	-4.22969	4.82676	0.0521437	0.747381	no
WBGene00019006	spg-20	0.463313	5.01967	4.49039	0.0521521	0.747381	no
WBGene00022728	ZK402.1	5.82848	-4.40483	4.82921	0.0520942	0.747381	no
WBGene00196872	F40F9.15	2.64434	-2.37862	4.62252	0.0522435	0.748169	no
WBGene00271744	K09F6.15	-0.769024	1.84964	4.48056	0.052378	0.749573	no
WBGene00195450	F35G12.14	5.41743	-4.62843	4.81194	0.0524445	0.750004	no
WBGene00011095	gana-1	-0.607201	2.92975	4.46819	0.0526639	0.752618	no
WBGene00219446	C06H5.13	4.57551	-4.15425	4.78108	0.053078	0.752786	no
WBGene00015636	C09D4.6	5.87066	-3.90529	4.59572	0.0528319	0.752786	no
WBGene00219847	C34E11.20	4.47421	-3.45479	4.45279	0.0530223	0.752786	no
WBGene00008493	F01D5.2	-0.952052	0.511538	4.45592	0.0529492	0.752786	no
WBGene00009876	F49C12.6	-0.988071	0.365323	4.45844	0.0528904	0.752786	no
WBGene00206363	F56H1.10	-6.16486	-4.04436	4.7834	0.0530299	0.752786	no
WBGene00010166	gmd-2	5.73961	-3.989	4.59329	0.0528855	0.752786	no
WBGene00003084	lst-2	0.634389	4.77086	4.45048	0.0530762	0.752786	no
WBGene00220028	M03A8.6	6.87827	-3.81824	4.78649	0.0529662	0.752786	no
WBGene00015695	ugt-26	-0.821328	3.81886	4.45701	0.0529236	0.752786	no
WBGene00014002	ZK593.2	0.994105	1.10926	4.45137	0.0530554	0.752786	no
WBGene00008099	C44H9.4	0.642575	2.7651	4.44469	0.053212	0.753129	no
WBGene00007772	egrh-1	0.777005	4.7174	4.44484	0.0532085	0.753129	no
WBGene00018984	F56F10.1	-0.49971	5.32344	4.44738	0.0531487	0.753129	no
WBGene00008542	scav-6	-0.860047	2.39723	4.44041	0.0533124	0.754031	no
WBGene00019845	NA	3.6852	-2.82912	4.43551	0.0534278	0.755144	no
WBGene00010599	K06B4.4	5.90693	-4.07904	4.5559	0.0537208	0.755716	no
WBGene00003485	mua-6	0.49129	4.78136	4.42475	0.0536824	0.755716	no
WBGene00020004	R11E3.2	-0.682954	1.40546	4.42397	0.0537008	0.755716	no
WBGene00015958	srbc-11	-5.44104	-4.38279	4.75752	0.0535679	0.755716	no
WBGene00006005	srx-114	-3.74175	-2.24356	4.43015	0.0535545	0.755716	no
WBGene00006072	str-4	6.08029	-4.10903	4.75327	0.0536568	0.755716	no
WBGene00006076	str-8	-6.45538	-3.61359	4.5557	0.0537253	0.755716	no
WBGene00236798	F48C1.15	3.73126	-3.48561	4.4196	0.0538045	0.756313	no
WBGene00017499	pud-1.1	-2.49704	7.38568	4.80127	0.0538726	0.75663	no
WBGene00013250	Y57A10A.5	0.437205	4.65709	4.41557	0.0539005	0.75663	no
WBGene00013101	Y51H4A.5	-1.36537	-0.684118	4.4132	0.0539569	0.756904	no
WBGene00002262	ldh-1	-0.414502	6.4247	4.40891	0.0540595	0.757827	no
WBGene00009991	NA	-2.62924	-2.19702	4.38463	0.0546435	0.759432	no
WBGene00011587	anp-1	-0.738108	3.86576	4.39399	0.0544176	0.759432	no
WBGene00050957	C10A4.10	-0.805791	1.41545	4.37188	0.0549532	0.759432	no
WBGene00007550	C13C4.6	-1.28857	0.899496	4.38602	0.05461	0.759432	no
WBGene00194803	C25F9.16	2.83446	-0.273339	4.41682	0.0545486	0.759432	no
WBGene00020663	cutl-22	-1.19229	-0.818575	4.38796	0.0545631	0.759432	no
WBGene00016147	cyp-32A1	0.701288	2.05215	4.37503	0.0548766	0.759432	no
WBGene00017446	F14B8.4	-0.852631	1.6569	4.38573	0.054617	0.759432	no
WBGene00018324	F42A6.2	-6.0811	-4.32152	4.99852	0.0549192	0.759432	no
WBGene00018730	F53A9.7	1.08531	2.80129	4.37542	0.0548672	0.759432	no
WBGene00018955	F56C11.3	-0.430161	4.49736	4.36974	0.0550055	0.759432	no
WBGene00304776	K09A9.12	5.46583	-3.83447	4.52864	0.0543397	0.759432	no
WBGene00002200	kin-16	-0.685643	1.30241	4.3928	0.0544463	0.759432	no
WBGene00021236	pud-1.2	-2.50372	7.40355	4.7773	0.0543697	0.759432	no
WBGene00004858	sma-4	0.584379	3.85355	4.38351	0.0546707	0.759432	no
WBGene00005095	srd-17	-5.42803	-3.55323	4.52324	0.0544633	0.759432	no
WBGene00005174	srg-17	5.43588	-4.26537	4.69108	0.0549797	0.759432	no
WBGene00006143	str-84	5.35649	-4.28642	4.50931	0.0547837	0.759432	no
WBGene00196606	Y15E3A.7	5.61504	-4.28343	4.52889	0.054334	0.759432	no
WBGene00012748	Y40H7A.11	-0.899093	-0.186929	4.37007	0.0549976	0.759432	no
WBGene00012981	Y48B6A.10	0.518188	3.55657	4.38272	0.0546898	0.759432	no
WBGene00022594	ZC328.5	-1.32422	-0.813561	4.38204	0.0547064	0.759432	no
WBGene00014148	ZK909.3	0.750476	3.87181	4.36904	0.0550227	0.759432	no
WBGene00021114	W09C3.7	-0.508164	4.93521	4.3658	0.0551017	0.760013	no
WBGene00000176	aqp-8	-0.443627	4.50387	4.35784	0.0552967	0.762137	no
WBGene00305110	F08D12.15	-5.44875	-3.60671	4.48483	0.0553524	0.762137	no
WBGene00022515	ttr-48	-0.591439	5.6559	4.35499	0.0553668	0.762137	no
WBGene00017375	pbo-6	-0.991922	-0.159894	4.35231	0.0554329	0.76247	no
WBGene00306013	Y54F10BM.22	-1.05566	0.422312	4.351	0.0554651	0.76247	no
WBGene00235291	C01G5.25	-0.965569	0.619512	4.34443	0.0556273	0.763679	no
WBGene00198498	R09F10.16	-5.25781	-4.48334	4.47365	0.0556144	0.763679	no
WBGene00009566	srsx-1	5.85686	-4.47819	4.95982	0.0556756	0.763833	no
WBGene00009743	sptf-1	-0.957289	1.57187	4.34057	0.0557229	0.763972	no
WBGene00044051	NA	5.33117	-4.29949	4.65126	0.0558479	0.765071	no
WBGene00013555	fbxa-89	1.12568	0.29518	4.33434	0.0558774	0.765071	no
WBGene00013653	ifas-3	-1.4584	-1.13326	4.33154	0.0559472	0.765517	no
WBGene00013930	clec-96	5.67431	-4.40593	4.64452	0.0559964	0.765681	no
WBGene00008319	C54G10.1	1.97397	-2.3652	4.32516	0.0561063	0.766165	no
WBGene00206507	Y51A2A.16	2.32649	-1.68293	4.45366	0.0560867	0.766165	no
WBGene00013358	abhd-3.1	-0.394676	5.30324	4.32001	0.0562351	0.767247	no
WBGene00007926	C34C12.7	0.630636	1.55798	4.31901	0.0562601	0.767247	no
WBGene00005656	NA	6.29637	-3.46396	4.61584	0.0566342	0.76841	no
WBGene00021160	gba-4	-0.601356	5.45947	4.30375	0.0566441	0.76841	no
WBGene00003331	mir-238	2.32952	-1.91095	4.31134	0.0564527	0.76841	no
WBGene00005671	sru-8	6.13752	-3.80372	4.43388	0.0565588	0.76841	no
WBGene00077788	W07G4.8	2.58557	-1.63402	4.30639	0.0565775	0.76841	no
WBGene00007060	wht-6	0.795758	1.12345	4.31138	0.0564518	0.76841	no
WBGene00021190	Y14H12A.1	-0.858557	2.91186	4.30468	0.0566206	0.76841	no
WBGene00022252	Y73B6BL.31	-0.686679	4.23986	4.30781	0.0565416	0.76841	no
WBGene00012231	W04A4.2	-0.530079	4.81325	4.30088	0.0567168	0.76889	no
WBGene00201755	C37A2.9	5.48545	-4.48008	4.60626	0.0568494	0.769603	no
WBGene00044892	clec-257	-6.0464	-4.33065	4.8921	0.0570312	0.769603	no
WBGene00021879	clec-83	-0.540976	4.83025	4.28853	0.0570302	0.769603	no
WBGene00018911	F56A4.3	9.80315	-1.1561	5.08148	0.0568823	0.769603	no
WBGene00001884	his-10	1.09664	0.898495	4.29068	0.0569756	0.769603	no
WBGene00022726	nhr-249	-1.72191	-1.52431	4.29354	0.0569028	0.769603	no
WBGene00008602	oac-14	1.18679	4.97576	4.33396	0.0570117	0.769603	no
WBGene00012975	NA	0.599704	2.59032	4.24885	0.0580514	0.77004	no
WBGene00021971	NA	-1.02114	-0.291871	4.25436	0.0579082	0.77004	no
WBGene00077653	NA	-1.03894	-0.0240107	4.26495	0.0576344	0.77004	no
WBGene00000150	apm-1	0.451718	4.70429	4.25764	0.0578234	0.77004	no
WBGene00015155	B0353.1	0.403016	4.42844	4.25749	0.0578273	0.77004	no
WBGene00043994	C07A9.12	0.968261	1.19103	4.27583	0.0573547	0.77004	no
WBGene00196219	C10H11.12	4.80692	-4.42862	4.5605	0.0578903	0.77004	no
WBGene00007692	cest-9.1	-0.599451	2.52945	4.24799	0.0580739	0.77004	no
WBGene00195301	F12F6.12	4.86679	-4.3728	4.58673	0.0572906	0.77004	no
WBGene00009710	F44G3.10	1.01502	0.84126	4.26986	0.0575081	0.77004	no
WBGene00201196	F46E10.15	4.96878	-3.88438	4.41074	0.057117	0.77004	no
WBGene00010027	F54B11.4	-5.25197	-3.91585	4.39559	0.0574861	0.77004	no
WBGene00013623	fbxa-90	0.622244	2.19814	4.28238	0.0571871	0.77004	no
WBGene00001620	glt-1	-0.497706	5.03398	4.25351	0.0579303	0.77004	no
WBGene00018760	irg-3	-1.09343	3.5621	4.27881	0.0572784	0.77004	no
WBGene00022181	pho-9	0.812308	3.10356	4.26156	0.057722	0.77004	no
WBGene00015129	sdz-1	2.73075	-1.55368	4.27003	0.0575036	0.77004	no
WBGene00005185	srg-28	5.917	-4.46509	4.84373	0.0580253	0.77004	no
WBGene00005450	srh-244	5.67736	-4.26482	4.38646	0.05771	0.77004	no
WBGene00044117	srsx-10	-5.35785	-4.35239	4.5585	0.0579363	0.77004	no
WBGene00005814	srw-67	-5.89949	-4.26393	4.55776	0.0579533	0.77004	no
WBGene00005904	srx-13	4.11758	-2.72532	4.2517	0.0579774	0.77004	no
WBGene00006086	str-19	5.70813	-4.39986	4.57907	0.057465	0.77004	no
WBGene00200971	T01B10.13	5.917	-4.46509	4.84373	0.0580253	0.77004	no
WBGene00020155	T02B11.3	-0.417605	5.02768	4.26147	0.0577242	0.77004	no
WBGene00021728	Y49F6C.6	4.67675	-3.9926	4.56222	0.0578508	0.77004	no
WBGene00022575	ZC239.17	-1.62728	-1.46581	4.26886	0.0575337	0.77004	no
WBGene00015896	C17C3.15	-0.878327	2.96721	4.24536	0.0581424	0.770065	no
WBGene00017867	slc-28.1	-1.05854	-0.528613	4.24504	0.0581506	0.770065	no
WBGene00000667	col-92	-0.621079	4.84013	4.23389	0.058442	0.770462	no
WBGene00017201	grsp-4	-0.538317	3.66624	4.23387	0.0584426	0.770462	no
WBGene00011231	R11A5.3	1.0168	3.37979	4.24119	0.0582512	0.770462	no
WBGene00004352	rgs-9	0.403575	4.89742	4.23944	0.0582967	0.770462	no
WBGene00016471	srab-8	-6.04464	-4.3311	4.82826	0.0583479	0.770462	no
WBGene00011616	T08D10.3	-0.986937	0.19236	4.24091	0.0582583	0.770462	no
WBGene00022871	ZK1240.6	5.67695	-3.83709	4.3594	0.0583797	0.770462	no
WBGene00002109	ins-26	-0.845734	0.4203	4.2323	0.0584838	0.770511	no
WBGene00008088	C44C10.7	6.08544	-4.38929	4.81556	0.0586144	0.771069	no
WBGene00008634	F10A3.4	-1.12218	0.619293	4.22641	0.0586385	0.771069	no
WBGene00043052	srz-104	4.43457	-4.06459	4.52883	0.0586247	0.771069	no
WBGene00304985	D1081.20	-1.60107	-1.35675	4.22199	0.058755	0.771121	no
WBGene00011042	R05H10.1	1.47617	-0.2035	4.22379	0.0587075	0.771121	no
WBGene00006097	str-31	2.93217	-1.71288	4.22207	0.0587529	0.771121	no
WBGene00304794	H40L08.9	5.54619	-4.51436	4.51819	0.058874	0.772191	no
WBGene00000178	aqp-10	-0.358845	5.28587	4.21537	0.0589299	0.772432	no
WBGene00019620	fah-1	-0.359037	5.82852	4.21362	0.0589762	0.772547	no
WBGene00196059	D2023.12	-5.2431	-4.50781	4.51216	0.0590157	0.772573	no
WBGene00011155	rbm-3.1	-0.630208	9.48592	4.20865	0.0591081	0.772766	no
WBGene00005290	srh-69	-6.05521	-3.80706	4.33056	0.0591036	0.772766	no
WBGene00005310	srh-89	5.5684	-4.49281	4.50648	0.0591499	0.772766	no
WBGene00007364	stdh-3	5.80291	-3.48056	4.32751	0.0591807	0.772766	no
WBGene00013841	NA	1.24286	1.58653	4.19523	0.0594661	0.774621	no
WBGene00022951	C30E1.9	0.409101	7.8925	4.19709	0.0594161	0.774621	no
WBGene00008091	C44F1.1	0.857649	2.38035	4.19495	0.0594733	0.774621	no
WBGene00008435	glna-2	-0.67611	2.95815	4.19592	0.0594476	0.774621	no
WBGene00022231	tyr-6	0.739753	3.08612	4.18974	0.0596131	0.775951	no
WBGene00022377	gpx-4	0.756044	0.993218	4.18591	0.0597159	0.776798	no
WBGene00219546	F41E7.20	5.34179	-4.16136	4.3006	0.0598671	0.77729	no
WBGene00001806	gur-5	1.30045	-0.770751	4.18148	0.0598352	0.77729	no
WBGene00194834	H06H21.36	5.42258	-4.16996	4.47686	0.0598546	0.77729	no
WBGene00006176	str-125	4.93288	-4.09414	4.29777	0.05994	0.777746	no
WBGene00020256	T05C3.6	-0.547104	3.6598	4.1748	0.0600157	0.777769	no
WBGene00022569	ZC239.6	0.593802	2.24812	4.17474	0.0600173	0.777769	no
WBGene00194769	NA	-1.52703	-0.043679	4.16767	0.0602089	0.778315	no
WBGene00005403	NA	5.22534	-4.24941	4.44635	0.0605916	0.778315	no
WBGene00015464	C05C8.7	-0.482007	4.3349	4.16575	0.0602609	0.778315	no
WBGene00196787	C14B9.12	5.41027	-4.51033	4.27082	0.0606379	0.778315	no
WBGene00007893	C33B4.5	5.73332	-4.34762	4.44552	0.0606118	0.778315	no
WBGene00019329	ceeh-1	-0.705868	3.49859	4.15096	0.0606647	0.778315	no
WBGene00201589	D1081.17	-4.46152	-4.22499	4.27057	0.0606444	0.778315	no
WBGene00194955	F37H8.6	1.25099	-1.15245	4.16269	0.0603442	0.778315	no
WBGene00021987	fbxa-40	-5.9623	-3.1111	4.27543	0.0605178	0.778315	no
WBGene00002041	hum-8	-0.5208	4.36008	4.15307	0.0606068	0.778315	no
WBGene00002975	lev-8	-0.863831	0.336462	4.15536	0.0605443	0.778315	no
WBGene00017543	lgc-5	-6.10012	-4.06764	4.45072	0.0604853	0.778315	no
WBGene00219614	linc-105	6.17288	-4.28611	4.445	0.0606243	0.778315	no
WBGene00003511	mxl-3	-0.4556	4.70355	4.1642	0.0603031	0.778315	no
WBGene00004141	pqn-57	-5.75803	-4.37776	4.4602	0.0602557	0.778315	no
WBGene00235265	W03G1.11	4.96672	-4.02445	4.27553	0.0605151	0.778315	no
WBGene00000749	col-176	1.1281	0.937722	4.14743	0.0607614	0.778903	no
WBGene00003887	osm-7	0.577849	2.91851	4.14245	0.0608983	0.778903	no
WBGene00011353	serr-1	-0.685636	3.26474	4.1424	0.0608997	0.778903	no
WBGene00005555	sri-43	5.17581	-4.40816	4.4352	0.0608636	0.778903	no
WBGene00011462	vap-2	-0.840402	0.169144	4.14566	0.06081	0.778903	no
WBGene00012115	T28B8.4	-1.53928	-1.7375	4.13979	0.0609717	0.77934	no
WBGene00018327	F42A6.5	3.93664	-3.25849	4.25481	0.0610574	0.779466	no
[truncated: 18,968 more rows]

## Sheet: (D) sy441 HS vs N2 HS
GeneID	Gene name	logFC	logCPM	F	PValue	FDR	Significant?
[truncated: 20,579 more rows]
