# Supplementary material for: Age‐dependent heat shock hormesis to HSF‐1 deficiency suggests a compensatory mechanism mediated by the unfolded protein response and innate immunity in young Caenorhabditis elegans
Source: Aging Cell. 2024 Jun 19;23(10):e14246. doi: 10.1111/acel.14246 (PMC11464127; doi:10.1111/acel.14246)
Supplement: Supplementary file 10 — Table S5. [file ACEL-23-e14246-s006.xlsx]

## Sheet: hsf-1(sy441) vs. N2 20C ALL
Gene Stable ID	Gene Name	log2 FC	log2CPM	F	PValue	FDR	Significant
WBGene00008306		10.4242	-0.235775	39.6205	3.66368e-05	0.00461773	yes
WBGene00008010	C38D9.2	10.4128	7.20965	812.377	5.95452e-14	1.22538e-09	yes
WBGene00235090	C38D9.13	10.3305	3.62366	127.816	1.70106e-08	3.18237e-05	yes
WBGene00018548	clec-79	9.66626	-0.863861	56.7557	6.2032e-06	0.00165787	yes
WBGene00022431		9.6455	-0.50707	42.3579	2.65816e-05	0.00396394	yes
WBGene00138721	pals-37	9.47003	-0.773214	23.8664	0.000355749	0.0165259	yes
WBGene00304827		9.45917	-1.06917	44.2086	2.15961e-05	0.00347208	yes
WBGene00019561	K09C6.7	9.18604	-0.934284	33.4684	8.06887e-05	0.00727614	yes
WBGene00002193	kin-5	9.14059	-1.11001	61.2551	4.19293e-06	0.00134823	yes
WBGene00022214		9.07032	-1.5269	45.2338	4.67157e-05	0.00532481	yes
WBGene00015908	C17F3.3	8.98059	-1.19048	24.9631	0.00029447	0.0146729	yes
WBGene00011164	chil-21	8.97971	-1.62716	24.0679	0.000343454	0.0162108	yes
WBGene00016707	C46E10.1	8.97944	-1.46422	20.4209	0.000671811	0.0233191	yes
WBGene00000639	col-63	8.81846	-1.05372	19.3168	0.000836149	0.0261969	yes
WBGene00022596	ZC395.4	8.74453	-1.59838	18.6518	0.000957721	0.0280115	yes
WBGene00018531	F47B3.7	8.68791	-1.30133	30.5744	0.000121605	0.0089696	yes
WBGene00014046	clec-60	8.6715	-1.14779	20.8646	0.00061662	0.0222907	yes
WBGene00005653	srr-2	8.64294	-1.27308	54.2532	7.80145e-06	0.00191126	yes
WBGene00020072	R13H9.6	8.62162	-1.26348	16.0529	0.00168034	0.0375051	yes
WBGene00018122	ttbk-2	8.61595	-1.67985	21.4149	0.000555341	0.0213345	yes
WBGene00019024	F58A6.5	8.51435	-1.90653	34.9062	6.64646e-05	0.00652432	yes
WBGene00016198	C28H8.7	8.45665	-2.12891	22.8864	0.000423408	0.01804	yes
WBGene00015994	C18H7.4	8.43268	-1.67245	28.4187	0.000168249	0.0107528	yes
WBGene00015855	C16C8.18	8.42215	-1.42013	27.4537	0.000195706	0.01164	yes
WBGene00008661	F10G8.1	8.4215	-1.68765	18.5191	0.000984373	0.0283717	yes
WBGene00284850	Y46B2A.4	8.39077	-2.14202	22.7507	0.000433909	0.0182773	yes
WBGene00013318	Y57G11C.23	8.34634	-1.89636	17.1908	0.00130513	0.032465	yes
WBGene00018528	F47B3.4	8.3304	-1.96374	28.8804	0.000290029	0.0146259	yes
WBGene00022439	Y110A2AL.2	8.31546	-1.84548	30.6952	0.000119473	0.00890813	yes
WBGene00008950	wht-5	8.30685	-1.97691	17.6834	0.00117369	0.0306728	yes
WBGene00018081	F36A4.2	8.28363	-2.44002	20.292	0.00068892	0.0236288	yes
WBGene00010754	K10G4.5	8.23572	-2.41547	27.1434	0.000368288	0.0169587	yes
WBGene00008659	clec-151	8.21276	-2.11479	18.7105	0.000946187	0.0278352	yes
WBGene00015944	C18A3.7	8.17067	-2.20639	18.7191	0.000944516	0.0278352	yes
WBGene00013972	scl-20	8.16406	-2.17036	28.8949	0.000289464	0.0146259	yes
WBGene00018121	F36H12.5	8.16405	-2.07854	16.2083	0.00162233	0.0367057	yes
WBGene00086554	D1081.12	8.13738	-2.5253	19.9797	0.000732502	0.024379	yes
WBGene00013656	Y105C5B.17	8.0766	-2.27747	16.7896	0.00142502	0.0341626	yes
WBGene00014238	ZK1225.4	8.05934	-2.12077	16.6181	0.00148017	0.0349318	yes
WBGene00017922	F29B9.7	8.0587	-2.25747	27.4574	0.000195589	0.01164	yes
WBGene00013712	dlc-6	8.05136	-2.11671	16.1575	0.00164104	0.0369891	yes
WBGene00015306	C01G5.4	8.02627	-1.73796	28.1347	0.000175833	0.0110996	yes
WBGene00017185	F07B7.1	8.01453	3.75541	70.533	1.07111e-06	0.000760079	yes
WBGene00013827		8.00179	-2.69736	21.4118	0.000887175	0.0272397	yes
WBGene00020177	T02H6.7	7.99277	-2.29159	18.4617	0.00099617	0.0285518	yes
WBGene00044201	H39E23.3	7.97022	-1.30898	23.2189	0.000398895	0.0176247	yes
WBGene00021106	W09B7.1	7.9375	4.20803	62.0681	2.55501e-06	0.001057	yes
WBGene00012010	T25B9.4	7.91807	-1.79123	17.822	0.00113954	0.0303372	yes
WBGene00018254		7.91336	-2.66537	13.7912	0.00287368	0.0499997	yes
WBGene00003460		7.90578	-2.50647	14.0835	0.00267367	0.0480957	yes
WBGene00018209	F39G3.4	7.88161	-1.4185	18.7612	0.000936358	0.0278352	yes
WBGene00019530	scrm-8	7.87206	-2.36426	17.9429	0.00111068	0.0301511	yes
WBGene00017802	F26A1.3	7.84431	-1.85706	16.667	0.0014642	0.0348344	yes
WBGene00007613	C15H11.1	7.83002	-2.2104	23.1566	0.000667731	0.0232508	yes
WBGene00022674	ZK177.9	7.80172	2.63932	82.7945	2.61796e-07	0.000324702	yes
WBGene00077685	C04F12.12	7.7478	-2.44731	23.8519	0.000598806	0.0220839	yes
WBGene00020890	fbxa-202	7.74558	-2.45824	14.5021	0.00241487	0.0451779	yes
WBGene00022753	ZK484.7	7.72757	-1.95959	34.5354	6.98319e-05	0.00662245	yes
WBGene00019810	R01H2.2	7.71866	-1.575	17.8686	0.00112832	0.030234	yes
WBGene00022079		7.68407	-2.37037	14.8292	0.00223289	0.043316	yes
WBGene00050974		7.67833	-2.58026	16.2777	0.00227847	0.0436172	yes
WBGene00271819	F10C1.23	7.67603	-2.45023	19.6417	0.000783344	0.0250707	yes
WBGene00005548	sri-36	7.6261	-0.66268	30.8921	0.000116091	0.00878326	yes
WBGene00011933		7.61782	-2.63076	16.0273	0.00169013	0.0375607	yes
WBGene00018178	F38E1.3	7.61722	-1.52445	24.2486	0.000332843	0.0159664	yes
WBGene00195179	F48C1.11	7.59744	-2.11564	14.879	0.00220659	0.043083	yes
WBGene00007688	C18E9.8	7.58834	-1.84368	19.4559	0.000813044	0.0256637	yes
WBGene00017853	F27C1.3	7.55964	-1.76164	26.6433	0.000222861	0.0125831	yes
WBGene00000626	col-49	7.52077	-1.64245	28.8737	0.000156874	0.0103804	yes
WBGene00020659	T21G5.1	7.48415	-2.22772	23.216	0.000399101	0.0176247	yes
WBGene00020772	T24E12.2	7.47765	-2.58699	15.0782	0.00210503	0.0421395	yes
WBGene00014168	ZK945.6	7.45718	-2.51391	16.3063	0.00158691	0.0362454	yes
WBGene00000725	col-152	7.44574	-2.94068	18.0872	0.00160085	0.0364827	yes
WBGene00044113	C54F6.15	7.43943	-1.67452	15.4632	0.0019238	0.0402683	yes
WBGene00015997	C18H7.7	7.43722	-3.01113	14.5419	0.00239185	0.0448696	yes
WBGene00077646		7.42419	-2.80033	15.3431	0.00197832	0.0406756	yes
WBGene00010181	F57A8.6	7.41476	-2.46357	15.5427	0.0018887	0.0397745	yes
WBGene00045306	ZC250.5	7.39418	-2.86403	14.9671	0.002161	0.0427197	yes
WBGene00013069	Y51A2B.5	7.33091	-2.77258	17.5958	0.00175763	0.0382754	yes
WBGene00008862	F15D4.5	7.27584	6.57003	413.88	6.45565e-12	3.32127e-08	yes
WBGene00013475	Y69E1A.3	7.24053	-3.00432	14.14	0.00263695	0.0477138	yes
WBGene00017672	F21F3.2	7.23827	-2.34692	20.0273	0.00112497	0.0301836	yes
WBGene00016924	C54F6.6	7.23437	-2.54177	14.3528	0.00250367	0.0461676	yes
WBGene00010821	M01G12.7	7.1741	-1.64149	14.8167	0.00223953	0.0433558	yes
WBGene00007584	C14C10.1	7.16837	0.23432	57.0867	2.40246e-06	0.00103001	yes
WBGene00011910	alg-3	7.16541	1.544	47.2063	7.06067e-06	0.00179384	yes
WBGene00021115	W09C3.8	7.12083	-2.68697	16.0114	0.00169625	0.0376154	yes
WBGene00015305	C01G5.3	7.05972	-1.0421	41.2339	3.02628e-05	0.00421418	yes
WBGene00019920	acs-15	7.05201	0.85428	13.957	0.00279523	0.049123	yes
WBGene00015573	C07G1.7	7.05157	3.70707	60.2789	2.59025e-06	0.001057	yes
WBGene00013170	Y53F4B.24	6.94689	2.89339	15.2775	0.00222574	0.0432516	yes
WBGene00009038	F22B3.7	6.89012	-0.546759	37.5208	2.45157e-05	0.0037933	yes
WBGene00017550	nep-6	6.87561	-2.52739	13.9948	0.00273264	0.048568	yes
WBGene00206507	Y51A2A.16	6.70056	-1.68293	14.8608	0.00221616	0.0431848	yes
WBGene00045393	F26D11.13	6.65533	-1.98381	19.3209	0.00083545	0.0261969	yes
WBGene00271815	K04A8.21	6.55439	1.65372	38.5505	2.12438e-05	0.00344234	yes
WBGene00013953	ZK262.8	6.53615	-0.205794	19.3917	0.000579347	0.0217165	yes
WBGene00007853	C31G12.4	6.35504	0.141234	42.234	1.30162e-05	0.00262609	yes
WBGene00007987	C36H8.1	6.33821	-0.63432	26.3394	0.000145031	0.00989549	yes
WBGene00022536	ZC178.2	6.32481	-2.04369	14.6421	0.00233496	0.0442459	yes
WBGene00015598	fbxa-163	6.28295	2.59315	43.6311	1.09018e-05	0.00236156	yes
WBGene00014158	ZK938.1	5.95308	1.10002	43.3259	1.1328e-05	0.00242832	yes
WBGene00010486	K01H12.4	5.8996	-0.795186	21.8927	0.000340762	0.0161799	yes
WBGene00020223	T05A7.6	5.65802	-0.324753	45.5241	8.63314e-06	0.00204208	yes
WBGene00015572	C07G1.6	5.62735	1.21182	49.7601	5.25823e-06	0.00161506	yes
WBGene00013954	ZK262.9	5.59608	2.03924	31.0685	7.41502e-05	0.00690469	yes
WBGene00017186	F07B7.2	5.55848	6.05974	446.631	3.81781e-12	2.61889e-08	yes
WBGene00009143	F26A3.5	5.52156	-1.09274	28.4972	9.91993e-05	0.00813316	yes
WBGene00010114	F55D12.6	5.44317	-1.71984	12.905	0.00287689	0.0499997	yes
WBGene00011619		5.43761	-1.89319	19.0378	0.000626638	0.0223882	yes
WBGene00008631	F10A3.1	5.43731	-0.420532	20.6672	0.000640492	0.022717	yes
WBGene00009592	F40F12.3	5.415	-0.878888	20.9266	0.000416307	0.0178483	yes
WBGene00021107	W09B7.2	5.40849	6.18722	539.177	1.03668e-12	1.0667e-08	yes
WBGene00010746	K10D11.2	5.35937	-0.954145	13.1225	0.00270859	0.0483889	yes
WBGene00043743	Y59E9AL.2	5.3359	1.27828	14.1768	0.00233768	0.0442569	yes
WBGene00011491	T05F1.5	5.32199	-0.69145	18.2271	0.000752613	0.0247211	yes
WBGene00008863	F15D4.6	5.31458	3.67426	177.788	1.96949e-09	6.47048e-06	yes
WBGene00016680	C45G9.9	5.30844	-0.1214	15.9562	0.00129217	0.0323499	yes
WBGene00008590	F08H9.2	5.2668	0.787342	18.9397	0.000688306	0.0236288	yes
WBGene00020860	nspd-10	5.25474	0.366194	47.8349	6.55899e-06	0.00168722	yes
WBGene00012961	Y47H10A.5	5.25069	7.01605	137.627	1.05458e-08	2.17022e-05	yes
WBGene00015051	B0218.7	5.23918	-0.702088	19.4608	0.000570595	0.0215458	yes
WBGene00018648		5.23695	1.26954	31.9419	5.628e-05	0.00593554	yes
WBGene00012451	Y17D7B.3	5.20523	-0.609325	25.3255	0.000174645	0.0110585	yes
WBGene00009572	F40D4.13	5.13662	3.99275	350.293	2.03076e-11	8.35822e-08	yes
WBGene00045415	Y43F8B.15	5.12207	-0.949054	13.801	0.00225195	0.0434328	yes
WBGene00010091	ssp-35	5.08209	0.376334	38.3505	2.18384e-05	0.00348382	yes
WBGene00021969	Y57G7A.6	5.05951	-1.07132	20.6544	0.000440937	0.0182773	yes
WBGene00013713	Y106G6G.4	5.05859	1.87131	62.1492	1.46485e-06	0.000803814	yes
WBGene00015366	C03A7.2	5.0411	0.177276	27.0846	0.000126906	0.00929393	yes
WBGene00018601	F48C1.9	5.02804	2.67223	15.981	0.00179208	0.0385826	yes
WBGene00014665		4.99426	-0.517433	31.9137	5.65317e-05	0.00593554	yes
WBGene00044249	F55B11.6	4.98822	-0.13697	16.7189	0.00107253	0.0296528	yes
WBGene00006053	ssq-4	4.98012	2.64432	24.1872	0.000268424	0.0140557	yes
WBGene00003465	msp-78	4.96822	2.17448	29.4401	9.46418e-05	0.00785336	yes
WBGene00015689	spch-2	4.9554	0.288018	14.6562	0.00188007	0.0396414	yes
WBGene00016752	C48E7.7	4.92922	1.85165	27.4895	0.000129123	0.0093236	yes
WBGene00008724	F13A7.1	4.90076	-0.575637	20.3693	0.000468535	0.0192071	yes
WBGene00014169	ZK945.7	4.89335	-0.266608	16.8144	0.00104817	0.0293473	yes
WBGene00255375	F08B4.8	4.86106	1.11223	25.498	0.000169151	0.010777	yes
WBGene00011379	T02E1.7	4.81686	-2.12959	14.5521	0.00184607	0.0392462	yes
WBGene00021968	Y57G7A.5	4.8105	-1.50123	17.339	0.00092513	0.0276449	yes
WBGene00013858	ssp-34	4.76793	-0.0618976	15.7688	0.00135376	0.0330867	yes
WBGene00016541	C39H7.1	4.74037	0.168112	16.214	0.00121263	0.0312715	yes
WBGene00021113	gsp-3	4.72856	0.433554	14.8597	0.00178494	0.0385826	yes
WBGene00015596		4.72121	0.290525	16.7354	0.00106827	0.0296484	yes
WBGene00006051	ssq-2	4.71171	2.55674	20.9135	0.000502483	0.0200399	yes
WBGene00020187	gsp-4	4.69392	0.638152	24.6809	0.000197057	0.0116866	yes
WBGene00020713	T23B3.5	4.65979	0.768047	61.0972	1.61891e-06	0.000823363	yes
WBGene00015688	C10G11.8	4.63055	1.52435	20.1398	0.000537693	0.0208777	yes
WBGene00003435	msp-40	4.62497	2.54182	45.9304	8.21962e-06	0.00199002	yes
WBGene00003438	msp-45	4.61455	1.81795	17.7264	0.000960482	0.0280115	yes
WBGene00007672	fbxa-136	4.60164	-0.30067	14.5632	0.00184075	0.0391734	yes
WBGene00020350	T08B2.12	4.58077	1.80152	30.6297	6.94707e-05	0.00662245	yes
WBGene00006052	ssq-3	4.56253	1.06811	15.0992	0.00175339	0.0382754	yes
WBGene00021007	W03F11.4	4.54184	0.0425169	21.3087	0.000384341	0.0173128	yes
WBGene00016351	C33F10.1	4.5266	1.38692	14.7043	0.00196866	0.0406756	yes
WBGene00003426	msp-19	4.51936	2.36928	29.3688	9.40653e-05	0.00783712	yes
WBGene00003464	msp-77	4.51155	2.12999	18.8255	0.000753613	0.0247211	yes
WBGene00003467	msp-81	4.51151	2.29581	22.4738	0.000351491	0.0164021	yes
WBGene00016551	C40A11.8	4.50854	1.20169	63.9884	1.23396e-06	0.00076226	yes
WBGene00003444	msp-51	4.50499	2.24765	24.45	0.00022938	0.0127478	yes
WBGene00006056	sss-1	4.49487	1.67495	18.4156	0.000806415	0.0255311	yes
WBGene00021996	cylc-1	4.48017	0.704296	29.9948	7.7099e-05	0.00702044	yes
WBGene00010900	M28.9	4.47497	-0.720264	15.2562	0.00154009	0.0356107	yes
WBGene00007079		4.47052	1.84666	33.4982	4.41906e-05	0.00513784	yes
WBGene00013684	Y105E8A.27	4.43362	-1.18708	23.7409	0.000235898	0.012911	yes
WBGene00011176	R09E10.6	4.37146	2.33577	28.5223	0.000104777	0.0084227	yes
WBGene00016845	C50F7.5	4.34522	4.89835	22.2182	0.000528802	0.0206964	yes
WBGene00003463	msp-76	4.34289	2.2015	14.4879	0.00217665	0.0429054	yes
WBGene00003446	msp-53	4.31739	2.38924	19.7348	0.000620661	0.0222907	yes
WBGene00019785	M70.3	4.29461	-0.435137	15.7377	0.00136427	0.0332403	yes
WBGene00017058	msrp-6	4.29207	-0.328363	19.8107	0.000528539	0.0206964	yes
WBGene00003443	msp-50	4.265	2.00626	13.6044	0.00270702	0.0483889	yes
WBGene00003434	msp-38	4.2466	0.982987	17.8397	0.00082652	0.0260474	yes
WBGene00020715	nspd-4	4.23358	0.138635	15.1731	0.00157302	0.0360482	yes
WBGene00003458	msp-65	4.23235	1.18955	15.7161	0.00146707	0.0348624	yes
WBGene00020990	W03D8.9	4.22377	1.04208	19.068	0.000622428	0.0222992	yes
WBGene00003452	msp-59	4.21894	2.55146	27.3905	0.000131349	0.00935308	yes
WBGene00022002	Y59E9AR.7	4.20824	1.93461	17.0694	0.00110592	0.0301364	yes
WBGene00009031	F21H7.5	4.19463	1.22276	53.2049	3.59914e-06	0.00132037	yes
WBGene00003449	msp-56	4.18098	1.96359	17.7589	0.000941354	0.0278352	yes
WBGene00003466	msp-79	4.1734	1.61431	24.3707	0.000209003	0.0121499	yes
WBGene00009581	F40F9.3	4.17236	-0.846515	17.297	0.000934353	0.0278264	yes
WBGene00016322	C32E8.4	4.15123	-0.882564	14.2877	0.00197854	0.0406756	yes
WBGene00022282	Y74C10AR.2	4.13775	-0.490775	22.6219	0.000294052	0.0146729	yes
WBGene00019832	osg-1	4.13248	3.65806	81.7011	2.8401e-07	0.000324702	yes
WBGene00012087	T27E7.1	4.12682	0.682778	17.3655	0.000919375	0.0276411	yes
WBGene00013832	ZC15.3	4.12064	0.0459576	44.4127	9.89133e-06	0.00218875	yes
WBGene00003450	msp-57	4.11258	2.40545	16.3935	0.00133804	0.0328879	yes
WBGene00011795	T16A9.5	4.09917	0.766009	68.2167	8.44467e-07	0.00064364	yes
WBGene00003429	msp-31	4.08924	2.7721	57.361	2.33678e-06	0.00102316	yes
WBGene00009681	gipc-2	4.08763	2.53459	16.9201	0.00118431	0.030711	yes
WBGene00016054	C24D10.2	4.08622	-1.03247	18.6243	0.00096317	0.0280355	yes
WBGene00003425	msp-10	4.08482	1.00441	23.0048	0.000272481	0.0141298	yes
WBGene00007376		4.08455	4.10699	123.515	2.11995e-08	3.63554e-05	yes
WBGene00044379	ifas-1	4.07238	-0.173305	24.9701	0.000186617	0.0114961	yes
WBGene00022705	ZK354.2	4.06987	0.019375	22.6404	0.000292962	0.0146688	yes
WBGene00010241	F58D2.2	4.06849	-0.547323	14.1059	0.00207594	0.0418832	yes
WBGene00016440	gipc-1	4.0678	2.19226	20.7407	0.000474312	0.0193668	yes
WBGene00003470	msp-152	4.0641	2.56311	31.6066	5.93565e-05	0.00604314	yes
WBGene00007777	C27D8.1	4.06076	-0.0388914	48.0478	6.39841e-06	0.00167208	yes
WBGene00009867	F49C5.4	4.05657	0.321927	44.4853	9.80303e-06	0.00218875	yes
WBGene00021997	Y59E9AR.1	4.05169	1.64203	17.6456	0.000920174	0.0276411	yes
WBGene00015094	B0261.6	4.04593	-0.118217	18.4734	0.00071151	0.0240571	yes
WBGene00011214	R10E9.2	4.03623	0.94541	18.4609	0.000713529	0.0240717	yes
WBGene00019189	H11L12.1	4.03585	4.26182	63.7674	1.25938e-06	0.00076226	yes
WBGene00012683	asp-17	4.03225	2.98943	18.7683	0.000785188	0.0250906	yes
WBGene00018134	F37A4.4	4.02515	-0.160742	19.5307	0.000561899	0.0213345	yes
WBGene00011297	R102.10	4.01958	-1.4664	13.7921	0.00225733	0.0434692	yes
WBGene00017851	F27C1.1	4.01414	1.77515	28.3118	0.000102408	0.00835677	yes
WBGene00002090	ins-7	3.99012	3.18751	41.0453	1.51895e-05	0.00276516	yes
WBGene00009682	msd-2	3.98242	0.617613	35.8376	3.11837e-05	0.00424986	yes
WBGene00000989	dhs-26	3.98	2.04705	52.0831	4.06307e-06	0.00132721	yes
WBGene00013956	ZK265.3	3.97798	-0.0132698	19.2966	0.000591639	0.0218588	yes
WBGene00003469	msp-142	3.97656	0.910981	18.4708	0.000711929	0.0240571	yes
WBGene00003432	msp-36	3.97494	2.57155	15.5655	0.00166006	0.0372951	yes
WBGene00014197	ZK1053.2	3.96238	-0.984236	16.6903	0.00107996	0.029685	yes
WBGene00011172	R09E10.2	3.95622	-1.59652	14.5641	0.00184029	0.0391734	yes
WBGene00016399	C34D4.3	3.93764	-0.218184	16.6228	0.00109769	0.03005	yes
WBGene00007307	spch-1	3.93218	1.661	23.0268	0.000271299	0.0141298	yes
WBGene00007097	B0024.4	3.92948	4.11821	34.6689	4.37482e-05	0.00511531	yes
WBGene00003448	msp-55	3.92816	1.10546	14.1738	0.00214742	0.0427197	yes
WBGene00044471	F56D6.9	3.92513	1.70616	46.8279	7.38369e-06	0.00183071	yes
WBGene00019662	K11H12.6	3.91715	1.05747	25.6934	0.000163165	0.0105712	yes
WBGene00010092		3.9103	-0.160293	16.3862	0.00116262	0.0305556	yes
WBGene00007454	C08F11.7	3.90814	2.51069	54.7738	3.04818e-06	0.00120632	yes
WBGene00006040	ssp-11	3.90068	1.71669	36.0446	3.02609e-05	0.00421418	yes
WBGene00008681	scrm-4	3.89791	4.82488	174.826	2.20095e-09	6.47048e-06	yes
WBGene00006038	ssp-9	3.89575	1.54107	41.4	1.45004e-05	0.00273025	yes
WBGene00007301	C04F12.7	3.88868	1.89539	29.3026	8.65275e-05	0.00745041	yes
WBGene00014179	ZK1010.5	3.8843	-0.302907	33.1194	4.68337e-05	0.00532481	yes
WBGene00007082	acs-10	3.87357	0.0361524	19.8339	0.000525878	0.0206964	yes
WBGene00011748		3.87041	1.68472	25.7364	0.000161879	0.0105421	yes
WBGene00021398	Y38C1AA.7	3.86945	1.54721	17.4118	0.000960985	0.0280115	yes
WBGene00003352	mir-258.1	3.86619	-1.39883	18.1482	0.00076635	0.0248984	yes
WBGene00022007	mpst-6	3.86278	-0.491591	18.8784	0.000914108	0.0276411	yes
WBGene00022006	mpst-5	3.86276	-0.49371	18.8605	0.000917459	0.0276411	yes
WBGene00018708	oac-32	3.86253	-0.296221	17.5123	0.000888179	0.0272397	yes
WBGene00009428		3.86247	1.98316	56.2373	2.61951e-06	0.001057	yes
WBGene00007159	B0379.7	3.84917	0.108396	14.607	0.00181986	0.0390113	yes
WBGene00021381	Y37E11B.10	3.84916	0.0812311	13.9093	0.00218757	0.0429971	yes
WBGene00022751	msrp-2	3.8424	1.97217	23.839	0.000231457	0.0127699	yes
WBGene00194700	B0025.5	3.83916	-0.669071	14.9477	0.0016664	0.0373967	yes
WBGene00020353	T08B6.4	3.83339	0.00597909	20.6658	0.000439875	0.0182773	yes
WBGene00016698	C46A5.1	3.82398	1.49198	54.5903	3.10738e-06	0.00120654	yes
WBGene00007660	pals-6	3.81253	-0.0995631	24.8266	0.000191719	0.0115451	yes
WBGene00011954	T23F11.2	3.79891	-0.613238	32.3925	5.24297e-05	0.00567869	yes
WBGene00003431	msp-33	3.79704	2.29614	29.5163	8.34838e-05	0.00737345	yes
WBGene00007601	C15C6.2	3.79425	1.31901	25.2144	0.000178291	0.0112139	yes
WBGene00206464	F59C6.18	3.77702	-1.35267	15.611	0.00140822	0.0339342	yes
WBGene00018643	drd-50	3.75768	3.90411	29.2267	0.000103737	0.00840477	yes
WBGene00043147	nspd-6	3.7559	0.723919	16.7006	0.00107728	0.0296785	yes
WBGene00007190	rmd-3	3.74996	0.58512	13.7647	0.00227404	0.0436172	yes
WBGene00023172	Y23H5A.8	3.74492	1.95224	85.0782	2.21499e-07	0.000303882	yes
WBGene00019783	M70.1	3.74405	-0.371353	21.2667	0.000387716	0.017383	yes
WBGene00021993	Y59E9AL.3	3.74398	1.54506	48.0204	6.41888e-06	0.00167208	yes
WBGene00019430	K06A5.2	3.73252	1.1444	50.2547	4.97338e-06	0.00155072	yes
WBGene00017386	nspd-5	3.73011	0.895332	14.7459	0.0017554	0.0382754	yes
WBGene00018850	gpx-8	3.72625	0.520402	16.0268	0.0012698	0.0320217	yes
WBGene00006050	ssq-1	3.70109	2.80479	52.5255	3.87242e-06	0.00132037	yes
WBGene00012595	Y38E10A.17	3.70007	0.705407	16.1711	0.00122547	0.0313997	yes
WBGene00007075	AC8.3	3.67522	2.3732	69.5789	7.50478e-07	0.000594003	yes
WBGene00022572	ZC239.14	3.67052	1.36001	34.1937	3.97676e-05	0.00481399	yes
WBGene00007658	pals-4	3.65707	-1.72792	14.7844	0.00173802	0.0382754	yes
WBGene00010366	H05L14.1	3.62834	-1.08564	16.4477	0.00114533	0.0304126	yes
WBGene00043989	AC8.11	3.62082	2.41165	58.8307	2.01803e-06	0.000922869	yes
WBGene00009684	msd-3	3.60386	0.666834	13.8575	0.0022181	0.0431848	yes
WBGene00004904	snf-5	3.59202	0.731668	14.3884	0.00192686	0.0402683	yes
WBGene00003445		3.5791	-1.13321	17.5881	0.000872548	0.0269612	yes
WBGene00022224	set-28	3.57721	0.0990203	42.9792	1.18355e-05	0.00251095	yes
WBGene00013473	Y69E1A.1	3.55544	0.617397	29.8537	7.89215e-05	0.00715474	yes
WBGene00016783	irg-2	3.54758	4.21015	28.4608	0.000117661	0.0088049	yes
WBGene00010246	F58D5.7	3.53983	-0.495697	14.8646	0.00170242	0.037671	yes
WBGene00014977		3.53063	0.366179	17.0082	0.00100065	0.028568	yes
WBGene00009344	F32H2.7	3.52326	-0.160329	13.1409	0.00269489	0.0482665	yes
WBGene00007132	pals-27	3.49851	-0.464404	13.0866	0.00273556	0.0485721	yes
WBGene00045355	D1086.17	3.48908	-0.31873	13.3598	0.00253777	0.0467545	yes
WBGene00013999	ZK550.5	3.47228	-0.81199	13.4689	0.00246341	0.0457448	yes
WBGene00009948	F52H3.6	3.45403	0.285334	29.5668	8.27821e-05	0.00734299	yes
WBGene00045416	Y37H2A.14	3.4518	4.39286	19.0977	0.000756709	0.0247346	yes
WBGene00045050	ZC15.10	3.4206	1.52414	25.6713	0.00016383	0.0105712	yes
WBGene00043991	mir-258.2	3.41096	-1.32921	14.3675	0.00193743	0.0403206	yes
WBGene00023490	F36A2.14	3.40928	0.00777	39.0007	1.99724e-05	0.00331462	yes
WBGene00016058	nspd-3	3.40482	0.483475	15.6922	0.00137986	0.0334073	yes
WBGene00013854	cyc-2.2	3.37939	0.0940348	19.8769	0.000520991	0.0206579	yes
WBGene00007305	ttbk-5	3.37694	-1.07588	16.8189	0.00104704	0.0293473	yes
WBGene00009680	msd-1	3.36595	1.19055	13.3127	0.0025974	0.0474284	yes
WBGene00013474	Y69E1A.2	3.3586	1.79806	22.3906	0.000308022	0.0150924	yes
WBGene00012404	Y6G8.2	3.34874	1.58793	26.4605	0.000141892	0.00983162	yes
WBGene00015223	B0507.6	3.34099	-0.261745	17.5493	0.00088052	0.0271261	yes
WBGene00004811	skr-5	3.34008	0.723414	20.0571	0.000501046	0.0200214	yes
WBGene00017678	asp-12	3.33277	4.39582	44.6483	9.60808e-06	0.00217691	yes
WBGene00018971	clec-67	3.33261	3.60039	15.3129	0.00176433	0.0383364	yes
WBGene00016447	msd-4	3.33034	1.68621	20.7156	0.000435259	0.0182773	yes
WBGene00019406	acdh-8	3.32813	-0.231606	15.0503	0.00162312	0.0367057	yes
WBGene00007131	pals-26	3.31617	0.25644	14.9244	0.0016764	0.0375051	yes
WBGene00009160	F26E4.5	3.31351	-0.0896597	18.1089	0.000773304	0.0249801	yes
WBGene00219683	anr-32	3.31294	-0.25112	16.7617	0.00106153	0.0295206	yes
WBGene00023423	F43C1.7	3.30301	0.0404969	33.1665	4.64957e-05	0.00532481	yes
WBGene00016416	C34F11.5	3.28804	-0.0543174	37.061	2.61598e-05	0.00392951	yes
WBGene00017636	F20D6.6	3.28396	-1.28992	18.0581	0.000782396	0.0250707	yes
WBGene00009957	F53B2.8	3.2807	5.93936	82.1511	2.74618e-07	0.000324702	yes
WBGene00008602	oac-14	3.27845	4.97576	28.1003	0.000128711	0.0093236	yes
WBGene00014173	ZK970.7	3.27299	2.65386	36.6828	2.76069e-05	0.00406816	yes
WBGene00010125	dod-22	3.27077	3.67327	16.9599	0.00117353	0.0306728	yes
WBGene00007076	AC8.4	3.26162	2.42745	64.2728	1.2021e-06	0.00076226	yes
WBGene00021167	cyp-32B1	3.23476	1.07827	36.5662	2.80713e-05	0.00406816	yes
WBGene00007675	C18D4.6	3.21653	4.15645	164.162	3.33305e-09	8.57385e-06	yes
WBGene00000190	warf-1	3.21514	1.82476	20.98	0.000411664	0.0177637	yes
WBGene00018851	F55A3.6	3.19702	0.169519	18.1441	0.000767073	0.0248984	yes
WBGene00022215		3.19298	0.699555	52.3052	3.96605e-06	0.00132037	yes
WBGene00009884	F49C12.15	3.18488	1.68593	38.2168	2.22462e-05	0.00352157	yes
WBGene00020084	R105.1	3.18318	-0.713339	22.9881	0.000273381	0.0141355	yes
WBGene00015660	catp-3	3.17474	4.5878	52.5556	3.8598e-06	0.00132037	yes
WBGene00017112	E03H12.5	3.17311	0.563056	18.2494	0.000748775	0.0247211	yes
WBGene00008850	F15B9.6	3.15598	2.19223	30.8899	6.65968e-05	0.00652432	yes
WBGene00012620		3.12209	-0.997169	16.412	0.00115533	0.0304815	yes
WBGene00271651	F19B10.14	3.10001	1.61826	19.6506	0.000547317	0.0211715	yes
WBGene00016639	C44B12.6	3.09849	1.74356	52.2776	3.97797e-06	0.00132037	yes
WBGene00006509	tag-164	3.07404	-0.636357	32.7233	4.97932e-05	0.00550645	yes
WBGene00019858	R03H10.6	3.05293	2.73647	30.1138	7.55988e-05	0.00697645	yes
WBGene00020472	lips-11	3.04006	2.57907	48.3191	6.20029e-06	0.00165787	yes
WBGene00020580	T19D12.5	3.03967	1.16707	18.4914	0.0007086	0.0240235	yes
WBGene00008301	pals-39	3.03791	-0.0119774	14.8337	0.00171601	0.0378497	yes
WBGene00010574	K04H4.5	3.03726	-0.115339	23.0867	0.000268103	0.0140557	yes
WBGene00017808	nspd-9	3.01727	-1.57387	14.4995	0.00187157	0.0395794	yes
WBGene00013644		3.01122	0.635004	27.373	0.000120596	0.00894303	yes
WBGene00018223	bath-13	2.99336	1.51579	44.6437	9.61349e-06	0.00217691	yes
WBGene00009457	F36A2.10	2.98932	0.244904	17.1457	0.000968446	0.0281095	yes
WBGene00077593	C49G7.12	2.98834	2.36215	30.8627	6.68911e-05	0.00652432	yes
WBGene00022754	nspd-1	2.98629	1.25528	16.3341	0.00117749	0.0306728	yes
WBGene00002186	kel-10	2.9833	-0.464683	19.0635	0.000623064	0.0222992	yes
WBGene00044901	Y41G9A.10	2.97174	2.40362	33.7139	4.27614e-05	0.00505739	yes
WBGene00021121	W09G12.7	2.96187	4.54211	35.9376	3.07341e-05	0.00421651	yes
WBGene00010510	ent-3	2.94974	-1.36897	12.8968	0.00288347	0.0499997	yes
WBGene00194815	Y43F8B.23	2.93492	-0.0334403	26.8989	0.000131166	0.00935308	yes
WBGene00022570	sdz-35	2.9136	-0.798691	13.0179	0.00278812	0.0490818	yes
WBGene00004932	sod-3	2.90251	1.0872	34.7093	3.6814e-05	0.00461773	yes
WBGene00010980	R02D5.7	2.90087	0.13462	27.1083	0.000126373	0.00928795	yes
WBGene00021519	Y41D4B.17	2.87609	1.78682	26.2021	0.000148682	0.010058	yes
WBGene00016425	C34H4.2	2.86755	4.76447	28.0465	0.00011737	0.0088049	yes
WBGene00018600	F48C1.8	2.84916	-1.13274	13.1094	0.00271844	0.0485194	yes
WBGene00000556	cnc-2	2.84407	2.8777	23.5514	0.000244749	0.0131398	yes
WBGene00015597		2.83584	1.53486	18.1667	0.000763103	0.0248873	yes
WBGene00007734	C25G4.7	2.82997	-0.288374	15.0668	0.00161626	0.0366677	yes
WBGene00018352	fbxc-20	2.82362	0.0324629	35.6151	3.22116e-05	0.00436107	yes
WBGene00000013	abf-2	2.81051	0.943471	14.1855	0.00203262	0.0412111	yes
WBGene00044541	K09H11.11	2.80238	0.0230057	17.5039	0.000889933	0.0272529	yes
WBGene00018225		2.7976	1.74245	34.6711	3.70244e-05	0.00461773	yes
WBGene00007440	C08E8.4	2.79716	3.55125	44.6329	9.62628e-06	0.00217691	yes
WBGene00008988	F20G2.5	2.79371	1.23595	22.4417	0.000304874	0.0150096	yes
WBGene00012211	ssp-37	2.778	2.21899	60.5813	1.70117e-06	0.000823363	yes
WBGene00008105	C45B11.2	2.77416	0.326	13.1881	0.00266009	0.0479351	yes
WBGene00194652		2.76233	0.794894	31.4276	6.10767e-05	0.00616126	yes
WBGene00018647	F49F1.7	2.75973	3.03217	26.4031	0.000143368	0.00989549	yes
WBGene00004157	pqn-75	2.75233	1.72067	25.6701	0.000163867	0.0105712	yes
WBGene00006416	sams-5	2.74623	1.00938	28.0654	0.00010686	0.00845794	yes
WBGene00022696	ift-139	2.72902	1.24482	17.7559	0.000839052	0.0262414	yes
WBGene00012979	Y48B6A.5	2.71736	-0.988938	15.3549	0.00150205	0.035246	yes
WBGene00019133		2.7123	1.719	42.7465	1.21904e-05	0.00253172	yes
WBGene00007990	fipr-23	2.71117	0.0513872	21.6579	0.000357568	0.0165729	yes
WBGene00001786	gst-38	2.70627	2.49028	13.2147	0.00274216	0.0485784	yes
WBGene00014116	ZK858.2	2.7034	0.204666	27.9687	0.000108665	0.00852026	yes
WBGene00045457	F33H12.7	2.69916	4.74685	32.4251	5.21623e-05	0.00567869	yes
WBGene00019070	F58H7.5	2.69523	0.929602	20.7426	0.000432781	0.0182773	yes
WBGene00013153		2.69321	-0.139045	16.3438	0.0011747	0.0306728	yes
WBGene00000562	cng-1	2.6769	1.76884	67.1802	9.25018e-07	0.000679855	yes
WBGene00010869	M05B5.1	2.67389	-0.936919	16.495	0.00113224	0.0302995	yes
WBGene00013826		2.66922	3.1529	77.8545	3.81149e-07	0.000373508	yes
WBGene00009835	F47H4.2	2.66068	-0.497121	23.6576	0.000239741	0.0129779	yes
WBGene00011466	T05C12.1	2.65697	-0.866126	13.1049	0.00272184	0.0485378	yes
WBGene00006039	ssp-10	2.65666	0.981392	16.8823	0.00103123	0.0290967	yes
WBGene00000023	abt-5	2.64921	0.558444	30.8035	6.7536e-05	0.00652753	yes
WBGene00000256	bli-6	2.64837	0.131881	16.5975	0.00110445	0.0301364	yes
WBGene00016785	C49G7.7	2.64368	2.80947	13.6296	0.00245865	0.045706	yes
WBGene00195155	W04A8.9	2.64363	-0.319779	21.9882	0.000334183	0.0159934	yes
WBGene00013987	ZK512.8	2.63601	-0.739319	16.7005	0.0010773	0.0296785	yes
WBGene00000715	col-142	2.6357	4.60216	21.5792	0.000394737	0.0175449	yes
WBGene00015937	C17H12.12	2.63547	0.00947715	19.5976	0.000553711	0.0213345	yes
WBGene00009125	F25H5.2	2.63476	-0.745671	14.3873	0.00192742	0.0402683	yes
WBGene00021978	Y58A7A.4	2.62499	4.12272	35.0662	3.49163e-05	0.00451914	yes
WBGene00015236	B0511.11	2.62107	2.58464	39.4584	1.87679e-05	0.00324558	yes
WBGene00020905	T28H11.7	2.61791	0.372605	14.774	0.0017427	0.0382754	yes
WBGene00010651	K08C9.2	2.61203	-0.10024	19.168	0.000608735	0.0221953	yes
WBGene00012781	nspd-7	2.61199	1.05575	33.9813	4.10622e-05	0.00494163	yes
WBGene00009846		2.60987	-0.87382	16.5423	0.0011193	0.0301511	yes
WBGene00010658	K08D8.4	2.60678	3.54496	29.2256	8.76562e-05	0.00751615	yes
WBGene00004026	phy-3	2.60075	0.342386	22.4243	0.000305939	0.0150261	yes
WBGene00009308	F32A11.3	2.58955	0.779965	25.6009	0.000165967	0.0106733	yes
WBGene00022643	ZK6.8	2.58322	1.23569	34.3066	3.90986e-05	0.00476101	yes
WBGene00270321	Y41C4A.32	2.57503	4.79884	50.4244	4.87974e-06	0.00154493	yes
WBGene00004052	parg-2	2.56906	1.41558	35.2373	3.40461e-05	0.00450327	yes
WBGene00019593	K09F6.10	2.54976	2.13449	24.8573	0.000190612	0.0115371	yes
WBGene00010822	M01G12.9	2.54205	4.78834	73.5761	5.36666e-07	0.000460169	yes
WBGene00013107	Y51H4A.13	2.53588	-0.120436	23.9103	0.000228294	0.0127319	yes
WBGene00013696	Y106G6A.4	2.53172	0.223406	15.7379	0.00136421	0.0332403	yes
WBGene00000546	clp-6	2.52502	0.539524	20.3703	0.000468432	0.0192071	yes
WBGene00020262		2.5248	3.50976	87.4548	1.86895e-07	0.000274723	yes
WBGene00044633	F54H12.7	2.52024	-0.852658	15.2342	0.00154873	0.0357702	yes
WBGene00010795	M01A8.1	2.51918	1.29106	34.8781	3.59025e-05	0.00461773	yes
WBGene00012886	Y45F10D.6	2.49349	0.065661	29.3087	8.64397e-05	0.00745041	yes
WBGene00000864	cya-2	2.49308	0.445694	25.8841	0.000157555	0.0103921	yes
WBGene00000191		2.49203	1.45983	14.0902	0.00208463	0.041935	yes
WBGene00010563	K04G2.4	2.47717	-0.33142	21.3986	0.000377236	0.0172282	yes
WBGene00194717	ZC239.22	2.469	2.20322	13.7632	0.00227495	0.0436172	yes
WBGene00220084	T23B12.14	2.44936	-0.249621	25.9561	0.000155495	0.0103558	yes
WBGene00020674	T22B7.7	2.44906	4.75769	37.6882	2.39464e-05	0.00376178	yes
WBGene00006620	svh-1	2.44891	1.6297	32.1097	5.48095e-05	0.00584417	yes
WBGene00017215	F07F6.1	2.43528	-0.742396	14.7191	0.00176764	0.0383364	yes
WBGene00019580	oac-58	2.43134	0.790606	30.8011	6.75623e-05	0.00652753	yes
WBGene00012810	nceh-1	2.42897	1.71606	21.5082	0.000368779	0.0169587	yes
WBGene00010072	F54F12.1	2.41205	-0.0886233	15.0629	0.00161788	0.0366677	yes
WBGene00013723	Y106G6H.13	2.40542	0.45634	18.2171	0.000754342	0.0247211	yes
WBGene00020661	smz-2	2.39163	0.558973	18.2495	0.000748767	0.0247211	yes
WBGene00010084	F55B11.2	2.39096	7.10782	147.925	6.59492e-09	1.50797e-05	yes
WBGene00010135	F55H12.4	2.38838	5.68956	62.0097	1.48428e-06	0.000803814	yes
WBGene00021520		2.37983	1.58891	16.4204	0.00115297	0.0304815	yes
WBGene00175031	C06C3.12	2.3711	-0.693474	13.5675	0.00239836	0.0449508	yes
WBGene00001399	fat-7	2.35063	7.00028	16.1923	0.00136901	0.0332619	yes
WBGene00007506	fbxc-58	2.34104	3.88327	23.4777	0.000248292	0.0132717	yes
WBGene00015052	clec-52	2.33412	1.73801	48.5054	6.06828e-06	0.00165787	yes
WBGene00010931	M162.5	2.32745	0.438063	22.0439	0.000330419	0.0159617	yes
WBGene00019105	asp-8	2.32357	3.41014	64.0932	1.2221e-06	0.00076226	yes
WBGene00004003	pgp-9	2.32201	4.39019	25.1407	0.000180758	0.0112439	yes
WBGene00012491	Y20C6A.1	2.31976	0.672618	18.6653	0.000681251	0.0235519	yes
WBGene00021872	clec-85	2.31953	5.27526	20.9311	0.000441413	0.0182773	yes
WBGene00017484	F15E6.3	2.31929	4.57938	33.8705	4.17566e-05	0.0049836	yes
WBGene00009215	thn-2	2.31418	4.8819	19.4639	0.000606882	0.0221953	yes
WBGene00019069	lgc-30	2.31361	1.45775	19.542	0.000560495	0.0213345	yes
WBGene00021799	Y53G8AL.1	2.31004	1.93517	18.6735	0.000680001	0.0235519	yes
WBGene00007414	C07E3.3	2.30998	2.78981	21.9301	0.000338171	0.0161107	yes
WBGene00013484	Y69H2.9	2.3073	2.18881	42.4517	1.2658e-05	0.0025791	yes
WBGene00045265	K10C2.8	2.30509	3.62636	27.7819	0.000112256	0.00865713	yes
WBGene00009431	dct-17	2.30424	3.87616	40.3583	1.66333e-05	0.00295083	yes
WBGene00020579	T19D12.4	2.30377	6.38754	31.662	5.88351e-05	0.00604314	yes
WBGene00017948	mth-1	2.30249	2.83815	19.8067	0.000529	0.0206964	yes
WBGene00015097	B0273.1	2.3	0.54012	31.8396	5.71995e-05	0.00597517	yes
WBGene00021435	Y39A3A.4	2.2872	1.04354	17.2409	0.000946823	0.0278352	yes
WBGene00005271	srh-48	2.27106	1.76565	34.3636	3.87656e-05	0.00474856	yes
WBGene00021886		2.26943	3.88579	46.98	7.25185e-06	0.00181995	yes
WBGene00021339	Y34F4.4	2.26423	3.24623	21.6121	0.000360952	0.0166922	yes
WBGene00017975	F32B5.1	2.25854	3.98486	49.4151	5.46793e-06	0.00161959	yes
WBGene00021979	Y58A7A.5	2.24479	3.53847	24.4296	0.000206672	0.0120827	yes
WBGene00020813	T25G12.6	2.24286	1.48521	20.9836	0.000411356	0.0177637	yes
WBGene00021671		2.23686	3.55847	60.6706	1.6866e-06	0.000823363	yes
WBGene00007153	clec-41	2.23653	6.82678	21.8945	0.000351249	0.0164021	yes
WBGene00003096	lys-7	2.22809	7.3163	37.3572	2.50867e-05	0.00385269	yes
WBGene00010085	F55B11.3	2.21223	6.71493	75.2095	4.70025e-07	0.000439666	yes
WBGene00013073	hmit-1.1	2.21209	3.19259	14.7444	0.00175611	0.0382754	yes
WBGene00018930	F56B3.6	2.21123	-0.403956	13.0508	0.00276281	0.048849	yes
WBGene00018314	F41H10.1	2.20888	0.873293	14.6941	0.00177912	0.0384991	yes
WBGene00009959	F53B6.4	2.20868	1.27922	15.5253	0.00143884	0.0344168	yes
WBGene00016344	rsef-1	2.2061	0.0285222	19.357	0.000583792	0.0217926	yes
WBGene00016997	cebp-1	2.20508	3.49113	18.6256	0.000687386	0.0236288	yes
WBGene00003981	pes-8	2.20319	2.34256	48.8868	5.80781e-06	0.00164721	yes
WBGene00045251	F54F7.9	2.20175	0.0473942	24.864	0.000190372	0.0115371	yes
WBGene00002024	hsp-43	2.18607	6.30756	74.1673	5.11375e-07	0.000457547	yes
WBGene00011474	aldo-1	2.18501	6.72844	27.7311	0.000113255	0.00866421	yes
WBGene00014907		2.17376	0.857468	24.8225	0.000191867	0.0115451	yes
WBGene00004054		2.16421	2.32772	28.8332	9.3672e-05	0.00783609	yes
WBGene00021977	Y58A7A.3	2.16367	5.74553	31.5796	5.96121e-05	0.00604314	yes
WBGene00013540	cest-12	2.15672	3.07085	20.9791	0.000411745	0.0177637	yes
WBGene00021518	hpo-6	2.14724	5.09194	20.7111	0.000435675	0.0182773	yes
WBGene00021487	comt-3	2.14643	4.78011	15.5438	0.00151723	0.0354151	yes
WBGene00011069	ceh-62	2.14564	0.726557	17.7003	0.000849986	0.0265028	yes
WBGene00009101	F25B3.4	2.14472	0.349453	16.7152	0.00107349	0.0296528	yes
WBGene00007717	C25D7.5	2.14206	2.46864	21.843	0.00034424	0.0162108	yes
WBGene00019967	cyp-33C8	2.13779	3.51626	59.3857	1.91082e-06	0.000893698	yes
WBGene00015666	gad-2	2.13509	0.150742	28.0267	0.000107577	0.00848208	yes
WBGene00021464	ugt-31	2.12776	2.63316	41.9045	1.35809e-05	0.00268536	yes
WBGene00001507	fut-4	2.1226	-0.119915	15.9366	0.00129847	0.0324286	yes
WBGene00045239	Y49E10.29	2.11413	1.4675	39.0544	1.98265e-05	0.00331462	yes
WBGene00020613	T20D4.7	2.11237	0.671587	14.2785	0.00198332	0.0407071	yes
WBGene00008739	F13D12.3	2.10985	3.80406	41.3508	1.45939e-05	0.00273025	yes
WBGene00007480	glna-1	2.10806	2.75556	30.8623	6.6895e-05	0.00652432	yes
WBGene00017467	F14F9.4	2.10433	2.90323	29.3708	8.55423e-05	0.00744401	yes
WBGene00044256	Y45F10C.6	2.10046	1.88978	15.7359	0.00136489	0.0332403	yes
WBGene00015089	B0252.5	2.09927	0.0669362	19.8212	0.000527329	0.0206964	yes
WBGene00008741	ctsa-1.2	2.09692	7.00262	25.5476	0.000167607	0.0107451	yes
WBGene00013136	tmem-189	2.08179	4.88458	79.8178	3.27511e-07	0.000354729	yes
WBGene00022644	dod-19	2.07634	7.07611	34.4199	3.84399e-05	0.00473686	yes
WBGene00194695	B0462.5	2.07045	0.539936	13.2513	0.0026143	0.0475683	yes
WBGene00008577	F08G2.5	2.06866	5.34789	15.6303	0.0014764	0.0349187	yes
WBGene00018413	cyp-33C4	2.06412	1.66733	30.4491	7.15496e-05	0.00669281	yes
WBGene00013155		2.06178	3.83228	14.6693	0.00179061	0.0385826	yes
WBGene00003091	lys-2	2.05142	6.81102	22.7614	0.000285972	0.0145669	yes
WBGene00016923	C54F6.5	2.04959	0.537253	14.0716	0.00209492	0.0420239	yes
WBGene00014194	ZK1037.6	2.0474	2.10381	44.8949	9.3214e-06	0.00217691	yes
WBGene00006627	tsp-1	2.04351	2.6308	22.5043	0.000301063	0.0149002	yes
WBGene00017071	aagr-1	2.03945	5.08758	18.9667	0.000636657	0.0226282	yes
WBGene00015613	C08F1.10	2.03883	2.32513	12.8962	0.00288396	0.0499997	yes
WBGene00010296	dgat-2	2.03828	5.27418	38.6296	2.1014e-05	0.00343211	yes
WBGene00020985	W03D8.2	2.03021	0.186083	13.9888	0.00214163	0.0426957	yes
WBGene00011305	hrg-9	2.02612	1.5284	13.0025	0.0028	0.049123	yes
WBGene00044469	clec-173	2.02387	3.10432	18.2854	0.000742634	0.0246494	yes
WBGene00044586	Y61A9LA.12	2.02251	1.19022	16.5876	0.00110711	0.0301364	yes
WBGene00219216	K08D10.14	2.02222	0.776973	15.3129	0.0015181	0.0354151	yes
WBGene00016788	C49G7.10	2.02151	4.79189	17.0584	0.000988762	0.028379	yes
WBGene00009602	F40G12.7	2.01681	0.664471	15.7293	0.00136715	0.033256	yes
WBGene00013873	cest-2.3	2.01468	-0.0899403	14.7423	0.00175705	0.0382754	yes
WBGene00012952	Y47H9C.9	2.00903	0.315949	15.2857	0.00152862	0.0354799	yes
WBGene00009426	F35E12.2	2.00388	0.490311	19.7786	0.000532249	0.020784	yes
WBGene00011330	T01D3.6	2.00168	5.21719	35.2906	3.37805e-05	0.00450327	yes
WBGene00001500	ftn-1	1.99408	1.92313	13.439	0.00248356	0.0459516	yes
WBGene00005291	srh-70	1.98969	0.177216	14.3931	0.00192448	0.0402683	yes
WBGene00010899	M28.8	1.98829	3.60221	78.569	3.60545e-07	0.000370982	yes
WBGene00011028	R05D7.3	1.98731	1.41964	27.5522	0.000116857	0.0088049	yes
WBGene00002087	ins-4	1.9869	0.961044	17.2296	0.000949364	0.0278701	yes
WBGene00019404	K05B2.4	1.98605	2.76763	13.8803	0.00220458	0.043083	yes
WBGene00013180	cutl-10	1.98309	2.34864	23.5422	0.000245186	0.0131398	yes
WBGene00010485	ant-1.3	1.9817	0.309793	23.2344	0.000260414	0.0137765	yes
WBGene00008296	cdr-2	1.97617	4.24306	63.4506	1.29687e-06	0.00076252	yes
WBGene00045322		1.97206	2.18255	35.1088	3.46976e-05	0.00451914	yes
WBGene00012535	Y37A1A.2	1.97061	1.4762	21.3944	0.000377566	0.0172282	yes
WBGene00015055	pitr-3	1.96788	1.3899	28.2931	0.000102739	0.00835677	yes
WBGene00018278	F41C6.4	1.96164	1.01016	25.1434	0.000180667	0.0112439	yes
WBGene00000469	ces-2	1.95786	2.31257	14.3639	0.00193929	0.0403206	yes
WBGene00021871	dml-1	1.95605	0.0786758	14.3672	0.0019376	0.0403206	yes
WBGene00022017		1.94831	1.98012	20.8199	0.000425772	0.0181032	yes
WBGene00021517	Y41D4B.15	1.94608	-0.0549068	13.4799	0.00245605	0.045699	yes
WBGene00007372	C06B8.7	1.94489	3.58138	18.7847	0.000663168	0.0232098	yes
WBGene00016951	C55C3.1	1.94225	0.122846	16.9183	0.00102239	0.0289805	yes
WBGene00010087	F55B11.5	1.93968	3.4241	48.5239	6.05532e-06	0.00165787	yes
WBGene00016424	C34H4.1	1.93542	3.79974	13.0115	0.00279305	0.049123	yes
WBGene00015280	C01B10.6	1.93363	6.09482	17.4186	0.000920849	0.0276411	yes
WBGene00012525	Y32B12C.1	1.92792	0.339281	16.3144	0.00118318	0.030711	yes
WBGene00002052	ifa-4	1.92767	4.77931	88.2593	1.76611e-07	0.000274723	yes
WBGene00009626	F42A8.1	1.92501	4.39673	58.4541	2.09472e-06	0.000937114	yes
WBGene00001210	egl-46	1.91999	2.8369	22.0834	0.000327775	0.0158713	yes
WBGene00007988	best-8	1.91813	0.775778	18.4207	0.000720083	0.0241421	yes
WBGene00012130	slc-17.4	1.91438	3.77758	30.6113	6.968e-05	0.00662245	yes
WBGene00009102	F25B3.5	1.91171	1.01719	22.1603	0.000322701	0.0157366	yes
WBGene00008476	E03H4.8	1.9096	3.26278	26.3135	0.000145711	0.00989629	yes
WBGene00044073	tag-244	1.90644	1.99895	19.5719	0.000556832	0.0213345	yes
WBGene00010587	sol-2	1.90639	2.06321	29.1859	8.82433e-05	0.00752447	yes
WBGene00006628	tsp-2	1.90055	2.62979	21.031	0.000407281	0.0177637	yes
WBGene00044340	nspc-5	1.89601	2.50296	24.0205	0.000223496	0.0125831	yes
WBGene00020343	acs-3	1.89595	1.77283	28.2104	0.000104214	0.00841031	yes
WBGene00006775	unc-39	1.89447	0.235302	14.0455	0.0021095	0.042147	yes
WBGene00020205	arrd-1	1.89256	1.14999	19.5342	0.000561456	0.0213345	yes
WBGene00012101	zip-10	1.89042	3.92456	16.4752	0.0011377	0.0303273	yes
WBGene00021215	Y18H1A.11	1.88786	0.494029	15.3091	0.00151958	0.0354151	yes
WBGene00001616	glr-5	1.88084	2.29488	17.0014	0.00100229	0.028568	yes
WBGene00019261	H34I24.2	1.88005	6.14675	20.705	0.000436231	0.0182773	yes
WBGene00045245	ttr-34	1.87997	2.33433	15.8121	0.00133923	0.0328879	yes
WBGene00011978	T24B8.4	1.87368	3.4411	26.5925	0.000138561	0.00969881	yes
WBGene00001899	his-25	1.86832	0.663834	19.2986	0.00059137	0.0218588	yes
WBGene00018946	F56C3.9	1.86559	0.345985	16.9461	0.00101561	0.0288677	yes
WBGene00015295	acl-12	1.86536	4.21598	15.8357	0.00133138	0.0328124	yes
WBGene00007766	C27C7.1	1.86531	6.43988	43.8469	1.06115e-05	0.00232313	yes
WBGene00008493	F01D5.2	1.86037	0.511538	16.1214	0.00124053	0.031556	yes
WBGene00021779	Y51H7C.1	1.8529	2.13101	18.9261	0.000642464	0.022717	yes
WBGene00020630	T20F7.1	1.85241	6.01197	41.8362	1.37015e-05	0.00268536	yes
WBGene00004111	pqn-21	1.85029	5.89624	30.0097	7.69095e-05	0.00702044	yes
WBGene00006464	bath-47	1.84399	1.13382	14.2003	0.00202469	0.0411451	yes
WBGene00013481	Y69H2.3	1.84207	7.26001	18.1024	0.000774446	0.0249801	yes
WBGene00008393	D1086.6	1.83713	5.43914	61.154	1.61013e-06	0.000823363	yes
WBGene00219316	F21A3.11	1.83486	3.83974	25.8207	0.000159393	0.0104797	yes
WBGene00003090	lys-1	1.82716	8.196	24.111	0.000219646	0.0124864	yes
WBGene00016332	C32F10.4	1.81831	4.44701	30.5201	7.07238e-05	0.00667626	yes
WBGene00003722	nhr-132	1.81726	1.90022	18.1514	0.000765783	0.0248984	yes
WBGene00021224	clec-209	1.81173	7.54828	15.3994	0.00148525	0.0349781	yes
WBGene00003669	nhr-79	1.80009	2.3628	32.7389	4.96731e-05	0.00550645	yes
WBGene00000677	col-103	1.7983	6.8385	27.3629	0.000120811	0.00894303	yes
WBGene00019361	clik-3	1.79529	5.18425	36.4685	2.84674e-05	0.00408965	yes
WBGene00021262	fbxa-74	1.7951	2.93053	20.9147	0.000417348	0.0178557	yes
WBGene00019963	R08E5.3	1.78909	2.97635	27.7768	0.000112355	0.00865713	yes
WBGene00016862	cest-32	1.78874	5.04973	28.9638	9.16181e-05	0.00769555	yes
WBGene00020760	T24C4.4	1.78851	3.62351	18.0859	0.000777392	0.0250359	yes
WBGene00020003	R11E3.1	1.78736	0.833275	16.727	0.00107045	0.0296484	yes
WBGene00007313	clec-147	1.78531	2.01414	31.6379	5.9061e-05	0.00604314	yes
WBGene00003097	lys-8	1.78255	7.16017	32.9052	4.84086e-05	0.00544372	yes
WBGene00013579	Y79H2A.2	1.78025	2.70021	16.5421	0.00111937	0.0301511	yes
WBGene00044457	C18H7.11	1.77974	2.95735	20.228	0.000482936	0.0196022	yes
WBGene00018755	bcmo-2	1.77689	2.45812	20.4413	0.000461385	0.0189897	yes
WBGene00007989	fipr-22	1.77609	2.09762	18.7262	0.000671958	0.0233191	yes
WBGene00010475	K01F9.2	1.77514	2.64842	13.0917	0.00273172	0.048568	yes
WBGene00003837	oat-1	1.77493	2.39785	17.7202	0.00084606	0.0264204	yes
WBGene00018145	F37C4.5	1.77246	7.93721	15.4881	0.00145237	0.0346731	yes
WBGene00010540	K03H1.5	1.76645	2.71838	21.2397	0.000389903	0.0174431	yes
WBGene00017474	F14H12.7	1.76411	0.508595	20.1071	0.000495671	0.0199463	yes
WBGene00010998	R03G8.3	1.75361	2.1174	18.0789	0.000778651	0.0250373	yes
WBGene00017247	F08D12.3	1.75345	2.38483	18.0174	0.000789761	0.0251587	yes
WBGene00007778	C27D8.2	1.75087	0.647461	18.3526	0.000731342	0.024379	yes
WBGene00011203	R10E4.7	1.75014	0.997696	24.2302	0.000214688	0.012341	yes
WBGene00021048	W05H9.1	1.74252	6.69393	24.7188	0.000195652	0.01164	yes
WBGene00018910	F56A4.2	1.74231	7.52325	14.7269	0.00176407	0.0383364	yes
WBGene00011707	T11B7.2	1.74128	1.79389	15.4686	0.00145954	0.0347637	yes
WBGene00000731	col-158	1.74104	2.44753	17.0066	0.00100105	0.028568	yes
WBGene00011060	R06C1.6	1.73896	3.09544	52.5163	3.87628e-06	0.00132037	yes
WBGene00015620	C08G9.2	1.73623	2.03192	15.2661	0.00153624	0.0355617	yes
WBGene00003670	nhr-80	1.73415	2.54656	22.502	0.000301204	0.0149002	yes
WBGene00013955	kri-1	1.73191	0.897368	14.5748	0.00183517	0.0391734	yes
WBGene00008499	cyp-37A1	1.73182	3.53904	20.0869	0.000497836	0.0199463	yes
WBGene00007103	crm-1	1.73062	4.2973	13.8885	0.00219972	0.043083	yes
WBGene00011680	T10B10.3	1.72998	5.92775	22.8939	0.000278536	0.01433	yes
WBGene00007282	clec-223	1.72849	4.57959	52.8101	3.75515e-06	0.00132037	yes
WBGene00012825	Y43F8C.3	1.72722	3.02572	27.6477	0.000114917	0.00872648	yes
WBGene00013489	col-42	1.72641	7.41304	24.9552	0.000187142	0.0114961	yes
WBGene00012960	Y47H10A.4	1.72369	1.64029	20.9317	0.000415859	0.0178483	yes
WBGene00018052	F35F10.1	1.72069	1.94284	26.6402	0.000137379	0.00964888	yes
WBGene00004908	snf-9	1.7205	2.95983	35.2192	3.41372e-05	0.00450327	yes
WBGene00016419	tyr-4	1.71724	4.51524	30.7207	6.84495e-05	0.00658235	yes
WBGene00009840	fbxa-189	1.71674	1.25008	18.2488	0.000748888	0.0247211	yes
WBGene00008974	tbc-1	1.71468	5.59393	63.8797	1.24638e-06	0.00076226	yes
WBGene00001476	fmo-1	1.71371	3.69298	13.2348	0.00262616	0.0476156	yes
WBGene00007748	C26E1.2	1.70807	1.61894	25.7995	0.000160015	0.0104871	yes
WBGene00077443		1.70694	1.5758	17.2717	0.000939961	0.0278352	yes
WBGene00008707	F11E6.3	1.70279	6.99061	39.1535	1.95607e-05	0.00331462	yes
WBGene00006778	unc-42	1.70042	0.677713	13.0417	0.00276979	0.0489266	yes
WBGene00022490	Y119D3B.13	1.6998	4.52249	30.4708	7.12963e-05	0.00669281	yes
WBGene00010116	cest-13	1.69865	3.06403	27.7571	0.000112742	0.00865713	yes
WBGene00000218	asp-5	1.69367	8.40542	27.6668	0.000114534	0.00872648	yes
WBGene00015780	C14F11.4	1.69059	4.11908	29.1175	8.9267e-05	0.00755978	yes
WBGene00018280	F41C6.7	1.68626	0.898055	16.3823	0.00116371	0.0305556	yes
WBGene00012901	cnp-2	1.68579	1.75199	24.8949	0.00018927	0.0115237	yes
WBGene00008644	F10C2.3	1.67749	3.17248	19.4024	0.000577978	0.0217048	yes
WBGene00006533	tba-7	1.67568	3.84253	18.2167	0.000754403	0.0247211	yes
WBGene00012418		1.67425	0.813716	19.4767	0.000568603	0.0215458	yes
WBGene00012212	W02D9.6	1.67304	3.68437	20.2355	0.000482167	0.0196022	yes
WBGene00015216	valv-1	1.6692	4.22026	19.4444	0.000572651	0.0215835	yes
WBGene00022848	ZK1055.7	1.66732	5.56146	19.5537	0.000559063	0.0213345	yes
WBGene00021678	Y48G1C.5	1.66334	0.528485	16.7876	0.00105495	0.0294335	yes
WBGene00000671	col-96	1.6632	3.30501	14.3172	0.00196322	0.0406042	yes
WBGene00022139	tub-2	1.66284	5.5997	54.2374	3.22495e-06	0.001229	yes
WBGene00017654	F21C10.4	1.66063	0.121359	14.4906	0.00187595	0.0395951	yes
WBGene00001758	gst-10	1.66042	4.65731	26.7879	0.000133792	0.00949414	yes
WBGene00014000	ZK550.6	1.65978	5.69805	19.1162	0.000615788	0.0222907	yes
WBGene00023477	nspc-1	1.65367	3.64279	21.3041	0.000384714	0.0173128	yes
WBGene00012185	W01F3.2	1.65046	5.28358	23.0405	0.000270565	0.0141298	yes
WBGene00044922	Y43C5A.7	1.64966	1.6854	16.0902	0.0012501	0.0317212	yes
WBGene00007388	folt-1	1.64921	3.87834	23.8429	0.000231283	0.0127699	yes
WBGene00010901	M28.10	1.64608	5.94445	21.8748	0.000342011	0.0161799	yes
WBGene00045468	F08A8.8	1.6448	0.593016	15.2045	0.0015605	0.0358814	yes
WBGene00015369	ugt-51	1.64091	2.22574	16.2193	0.00121106	0.0312703	yes
WBGene00014135	ZK896.4	1.63426	2.82934	14.8659	0.00170185	0.037671	yes
WBGene00012953	fbxa-216	1.62928	3.13561	20.8767	0.000420702	0.0179619	yes
WBGene00009394	clec-63	1.62919	8.74447	13.3156	0.00256865	0.0470386	yes
WBGene00003589	nex-2	1.62914	5.47709	52.8588	3.73551e-06	0.00132037	yes
WBGene00019769	kin-35	1.62872	3.91994	41.4659	1.43763e-05	0.00273025	yes
WBGene00008378	ule-3	1.62644	8.88232	38.6548	2.09414e-05	0.00343211	yes
WBGene00003590	nex-3	1.6264	3.78125	17.337	0.000925572	0.0276449	yes
WBGene00019774	M04G7.3	1.6249	1.91026	14.7476	0.00175462	0.0382754	yes
WBGene00001604	gln-3	1.62365	6.28491	18.4294	0.000718648	0.0241421	yes
WBGene00077770	M04D5.3	1.62318	3.43409	15.6208	0.00140475	0.0339333	yes
WBGene00000237	bam-2	1.62197	3.41431	25.2011	0.000178733	0.0112139	yes
WBGene00003380	mnm-2	1.61966	0.68774	15.561	0.001426	0.0341626	yes
WBGene00015497	nhr-76	1.61476	2.7184	18.5646	0.000696942	0.0237456	yes
WBGene00017478	cest-26	1.61445	2.67046	22.8171	0.000282821	0.0144421	yes
WBGene00003647	nhr-57	1.61366	2.37021	28.0825	0.000106544	0.00845794	yes
WBGene00001885	his-11	1.61022	0.747883	15.7997	0.00134336	0.03295	yes
WBGene00000728	col-155	1.60867	4.11183	25.7368	0.000161867	0.0105421	yes
WBGene00007302	C04F12.8	1.60351	2.77355	31.1893	6.34556e-05	0.0063391	yes
WBGene00017310	F09G2.1	1.59907	3.55518	20.0875	0.000497767	0.0199463	yes
WBGene00018568	F47E1.4	1.59835	0.809606	13.7879	0.00225987	0.0434692	yes
WBGene00000219	asp-6	1.59211	9.41661	26.9553	0.000129856	0.00934374	yes
WBGene00008019	C38H2.2	1.59123	4.30601	23.3132	0.000256416	0.0136	yes
WBGene00000831	ctl-2	1.58734	5.37785	15.6979	0.00137793	0.0333997	yes
WBGene00271744	K09F6.15	1.58723	1.84964	18.3408	0.0007333	0.024379	yes
WBGene00006561	tcl-2	1.58686	3.67447	21.1583	0.000396575	0.0175886	yes
WBGene00003553	nas-37	1.58647	4.08846	60.4647	1.72042e-06	0.000823363	yes
WBGene00003562	ncr-2	1.58206	0.935165	16.4834	0.00113544	0.0303064	yes
WBGene00013135	rga-2	1.58137	3.25449	26.6632	0.000136814	0.00964888	yes
WBGene00021635	Y47G6A.5	1.5796	3.53473	36.432	2.8617e-05	0.00408965	yes
WBGene00019957	R08E3.1	1.5722	5.9299	22.1294	0.000324725	0.0157979	yes
WBGene00020386	dach-1	1.57204	2.39079	16.7293	0.00106985	0.0296484	yes
WBGene00044676	fbxa-42	1.56971	0.735374	12.9589	0.00283406	0.0495937	yes
WBGene00016335	gba-1	1.56957	3.83134	21.9296	0.0003382	0.0161107	yes
WBGene00022423	nhr-41	1.56814	2.14108	13.2309	0.00262896	0.0476245	yes
WBGene00022307	nadk-1	1.56802	4.07171	23.6462	0.000240273	0.0129779	yes
WBGene00017747	F23F1.6	1.56497	1.74811	15.1566	0.00157964	0.0361596	yes
WBGene00015735	pdfr-1	1.56391	4.34384	34.7843	3.64057e-05	0.00461773	yes
WBGene00010976	R02D5.1	1.56342	2.55876	33.8487	4.18953e-05	0.0049836	yes
WBGene00007384	swt-3	1.56081	3.57102	39.6655	1.82501e-05	0.00318278	yes
WBGene00017463	F14D12.1	1.55936	1.62084	22.0174	0.000332206	0.0159664	yes
WBGene00013439	Y66D12A.13	1.55845	3.03523	13.8075	0.002248	0.0434328	yes
WBGene00000558	cnc-4	1.55651	3.30415	15.5222	0.00143996	0.0344168	yes
WBGene00219749	linc-30	1.55092	0.873947	13.2075	0.00264594	0.0477638	yes
WBGene00000373	cyp-14A5	1.54813	3.65362	23.325	0.000255821	0.0136	yes
WBGene00001889	his-15	1.54733	0.865195	15.7819	0.00134932	0.0330567	yes
WBGene00002179	jph-1	1.54585	4.33066	19.7449	0.00053617	0.0208579	yes
WBGene00016210	C29F5.1	1.54581	5.06258	35.4807	3.28509e-05	0.00441856	yes
WBGene00022821	ZK813.2	1.54474	6.27601	14.5849	0.00183035	0.0391547	yes
WBGene00016197	pxl-1	1.54175	5.17275	36.0046	3.0437e-05	0.00421418	yes
WBGene00008973	flwr-1	1.54132	6.19766	42.8132	1.20874e-05	0.00253172	yes
WBGene00008199	C49C3.9	1.54052	4.31863	16.6885	0.00108043	0.029685	yes
WBGene00016594	C42D4.1	1.5392	8.09248	13.0366	0.00277366	0.0489488	yes
WBGene00012231	W04A4.2	1.53724	4.81325	34.7177	3.67682e-05	0.00461773	yes
WBGene00021020	W04B5.3	1.53494	4.92852	13.2382	0.00262372	0.0476156	yes
WBGene00009225	fbxa-94	1.53304	0.107588	13.9227	0.00217975	0.0429254	yes
WBGene00002188	kgb-2	1.52907	1.3217	13.3148	0.00256919	0.0470386	yes
WBGene00003561	ncr-1	1.52605	3.79606	16.6214	0.00109809	0.03005	yes
WBGene00021430	Y38F2AR.12	1.52516	3.48692	24.0102	0.00022394	0.0125831	yes
WBGene00044081	D1086.11	1.52471	7.72607	14.8985	0.00168761	0.0375607	yes
WBGene00017945	F31D5.2	1.52435	1.15508	13.1735	0.00267079	0.0480859	yes
WBGene00010244	F58D5.5	1.52273	7.40816	36.1925	2.96209e-05	0.00420392	yes
WBGene00013297	Y57G11B.5	1.51991	7.98926	27.8385	0.000111154	0.00865713	yes
WBGene00011486	T05E12.3	1.51934	2.77817	15.8381	0.00133059	0.0328124	yes
WBGene00016104	ddr-1	1.51843	2.36886	23.9647	0.000225911	0.0126332	yes
WBGene00008372	D1054.5	1.51784	2.18901	18.4193	0.000720308	0.0241421	yes
WBGene00017336	ugt-41	1.5167	4.00406	23.1257	0.000266051	0.0140027	yes
WBGene00016434	C35B1.4	1.51534	5.25773	42.1441	1.31676e-05	0.00263084	yes
WBGene00022847	ZK1055.6	1.51457	4.14185	23.7954	0.000233418	0.0128436	yes
WBGene00000673	col-98	1.51299	7.32659	24.2929	0.000212129	0.0122624	yes
WBGene00017892	F28B4.3	1.51113	6.56146	14.2715	0.00198702	0.040728	yes
WBGene00044166	C54C6.7	1.50973	1.36338	14.4616	0.00189025	0.0397745	yes
WBGene00015048	faah-2	1.50829	5.98704	16.3075	0.00118515	0.030711	yes
WBGene00010336	acox-1.6	1.50217	2.98178	13.3546	0.00254136	0.046759	yes
WBGene00001883	his-9	1.50024	0.899669	13.2177	0.00263853	0.0477138	yes
WBGene00020992		1.49797	0.92323	13.5856	0.0023866	0.0448527	yes
WBGene00017964	F31F7.1	1.49784	5.83617	40.2262	1.69285e-05	0.00297753	yes
WBGene00044737	ttr-45	1.49652	6.71966	26.3322	0.000145218	0.00989549	yes
WBGene00305980		1.49439	1.80067	20.2733	0.000478269	0.0194897	yes
WBGene00003055	lon-1	1.49144	4.81319	39.3523	1.90394e-05	0.0032651	yes
WBGene00023451	mlc-7	1.4912	4.11974	41.3961	1.45078e-05	0.00273025	yes
WBGene00012144	lgmn-1	1.48893	6.78903	16.3747	0.00116587	0.0305636	yes
WBGene00021369	siah-1	1.4833	4.4909	12.8931	0.00288642	0.0499997	yes
WBGene00003997	pgp-3	1.47452	2.85361	14.173	0.00203935	0.0413069	yes
WBGene00008252	C51E3.6	1.4739	1.77854	14.0941	0.00208247	0.0419326	yes
WBGene00016535	C39D10.8	1.47363	2.23885	21.3828	0.000378473	0.0172314	yes
WBGene00011733	T12D8.5	1.47107	4.28667	23.579	0.000243435	0.0131143	yes
WBGene00002174	itx-1	1.46972	4.23482	16.1893	0.00121999	0.0313434	yes
WBGene00002271	lec-8	1.46871	7.42939	26.1878	0.000149069	0.010058	yes
WBGene00002234	kqt-2	1.46865	2.82177	17.265	0.000941433	0.0278352	yes
WBGene00003978	pes-4	1.46377	3.5094	30.1821	7.47539e-05	0.00692955	yes
WBGene00000878	cyn-2	1.46117	1.66708	16.1668	0.00122675	0.0313997	yes
WBGene00003711	nhr-121	1.46098	2.21318	18.1079	0.000773482	0.0249801	yes
WBGene00015179	B0416.3	1.4589	0.742619	14.496	0.00187329	0.0395794	yes
WBGene00019932		1.45887	2.60577	21.1894	0.000394015	0.0175449	yes
WBGene00020453	fbxa-55	1.45404	2.84341	13.2885	0.00258778	0.0473367	yes
WBGene00044402	Y82E9BL.18	1.44949	2.46983	18.3879	0.00072548	0.0242758	yes
WBGene00255426	C04G2.14	1.44871	2.6218	16.1262	0.00123906	0.031556	yes
WBGene00010769	asah-1	1.44485	4.35692	13.0768	0.002743	0.0485784	yes
WBGene00020455	fbxa-59	1.44431	3.97755	12.9618	0.00283179	0.0495937	yes
WBGene00021879	clec-83	1.44078	4.83025	29.3629	8.56561e-05	0.00744401	yes
WBGene00010545	cbp-2	1.44044	3.62283	31.6631	5.88248e-05	0.00604314	yes
WBGene00012213	W02D9.7	1.44002	6.28556	41.5544	1.42117e-05	0.00273025	yes
WBGene00017012	acs-22	1.43973	5.76684	14.2772	0.00198403	0.0407071	yes
WBGene00001887	his-13	1.43867	0.973581	13.2648	0.00260465	0.0475187	yes
WBGene00016218	pals-23	1.43679	3.69063	23.0029	0.000272585	0.0141298	yes
WBGene00007516	gpx-5	1.43632	4.59282	37.2248	2.55599e-05	0.00386762	yes
WBGene00013996	ZK550.2	1.4317	3.1094	13.9591	0.00215867	0.0427197	yes
WBGene00020834	T27A1.2	1.43066	2.56984	13.7602	0.00227678	0.0436172	yes
WBGene00022951	C30E1.9	1.42848	7.8925	49.3492	5.50907e-06	0.00161959	yes
WBGene00043062	clec-80	1.42755	3.02201	22.5758	0.000296776	0.0147521	yes
WBGene00010749	K10D11.5	1.4274	3.30582	15.9209	0.00130351	0.032465	yes
WBGene00015759	C14C6.5	1.42645	4.45274	21.7573	0.000350339	0.0164021	yes
WBGene00008654	pfas-1	1.42641	4.39543	22.2204	0.000318792	0.0155829	yes
WBGene00008110	C46C2.2	1.42434	6.24657	40.9382	1.54049e-05	0.00276516	yes
WBGene00022418	igcm-4	1.42292	2.61446	14.8955	0.0016889	0.0375607	yes
WBGene00019134		1.42088	2.52716	19.8351	0.000525744	0.0206964	yes
WBGene00011166	chil-22	1.41676	1.78989	16.4205	0.00115292	0.0304815	yes
WBGene00022298	Y76B12C.4	1.41618	1.95676	16.4138	0.00115482	0.0304815	yes
WBGene00007295	C04C11.1	1.41363	1.19355	17.4531	0.000900608	0.0274855	yes
WBGene00018051	che-10	1.41273	3.22873	22.0917	0.000327222	0.0158713	yes
WBGene00001824	hbl-1	1.41256	4.49729	24.2075	0.000215619	0.0123418	yes
WBGene00021939	Y55F3BR.2	1.41207	4.64208	18.5332	0.000701911	0.0238754	yes
WBGene00002056	ifc-2	1.41125	6.38403	22.8623	0.000280288	0.0143842	yes
WBGene00019973	R09A1.3	1.40616	2.73813	19.4607	0.000570605	0.0215458	yes
WBGene00006585	tni-3	1.40466	4.33024	27.9569	0.000108889	0.00852026	yes
WBGene00008945	F19B2.6	1.40425	0.997733	14.2443	0.0020013	0.040931	yes
WBGene00013118	Y51H4A.24	1.40227	3.51824	26.6575	0.000136953	0.00964888	yes
WBGene00015922	C17H11.2	1.40223	4.97265	15.612	0.00140787	0.0339342	yes
WBGene00012875	Y45F10B.13	1.40149	4.43822	29.3578	8.57296e-05	0.00744401	yes
WBGene00013650	Y105C5B.9	1.40083	2.15673	15.856	0.00132467	0.0327649	yes
WBGene00004037	plc-2	1.39915	2.73993	18.1104	0.000773028	0.0249801	yes
WBGene00004013	pha-4	1.39873	3.01634	16.5685	0.00111223	0.0301511	yes
WBGene00009511		1.39443	2.09295	19.1742	0.000607901	0.0221953	yes
WBGene00016379	C33H5.13	1.39383	3.57923	31.7125	5.83648e-05	0.00604314	yes
WBGene00000370	ccg-1	1.38951	6.4868	40.9149	1.54523e-05	0.00276516	yes
WBGene00004130	ketn-1	1.38871	6.2754	24.5951	0.00020028	0.0118436	yes
WBGene00013008	clec-146	1.38741	3.01912	14.7086	0.00177243	0.0383946	yes
WBGene00013391	Y62H9A.3	1.38507	7.28319	36.6003	2.79346e-05	0.00406816	yes
WBGene00008865	F15G9.1	1.38495	5.07029	40.9994	1.52815e-05	0.00276516	yes
WBGene00006675	twk-22	1.38363	1.47153	14.2033	0.00202311	0.0411451	yes
WBGene00001091		1.38342	4.93481	25.9319	0.000156184	0.0103681	yes
WBGene00022445	Y110A2AL.9	1.37425	1.86734	15.8972	0.00131118	0.0325349	yes
WBGene00018547	clec-78	1.37205	2.82282	13.9421	0.00216846	0.042785	yes
WBGene00011587	anp-1	1.37172	3.86576	14.7777	0.00174104	0.0382754	yes
WBGene00011026	R05D7.1	1.37107	3.09669	24.8038	0.000192542	0.011552	yes
WBGene00016354	rig-6	1.36531	4.22092	42.6747	1.23024e-05	0.00253172	yes
WBGene00020471	pho-14	1.36438	6.02172	19.0826	0.000620415	0.0222907	yes
WBGene00016407	unk-1	1.36384	4.86261	17.3737	0.00091759	0.0276411	yes
WBGene00001394	fat-2	1.36056	9.07292	15.1978	0.00156313	0.0359013	yes
WBGene00019515	ugt-19	1.35935	2.62143	17.8002	0.000830471	0.0261319	yes
WBGene00022893	ZK1290.13	1.35853	2.70937	16.2807	0.00119296	0.0308417	yes
WBGene00011850	T20B3.1	1.35744	3.13348	16.0519	0.00126196	0.0318649	yes
WBGene00018704	ztf-13	1.35731	3.22229	32.9871	4.77994e-05	0.00540474	yes
WBGene00077636		1.35516	2.3356	18.9916	0.000633129	0.0225418	yes
WBGene00006372	syx-2	1.35473	2.97422	19.3266	0.000587731	0.0217926	yes
WBGene00003495	mup-2	1.35129	7.71657	28.565	9.80548e-05	0.0081039	yes
WBGene00022500	lfi-1	1.35004	6.05099	15.3126	0.00151822	0.0354151	yes
WBGene00012812	Y43F8B.1	1.34933	5.27219	16.1416	0.00123437	0.0315162	yes
WBGene00012228	W03H9.2	1.34854	2.06252	18.5127	0.000705179	0.023947	yes
WBGene00003528	nas-9	1.34846	2.22692	18.4342	0.000717872	0.0241421	yes
WBGene00006794	unc-60	1.34785	5.94171	39.0104	1.99458e-05	0.00331462	yes
WBGene00021239	Y20F4.4	1.34705	4.62632	19.0131	0.000630102	0.0224729	yes
WBGene00003602	nhr-3	1.34646	4.13011	12.9129	0.00287054	0.0499997	yes
WBGene00019955	R08C7.12	1.3458	2.71476	18.761	0.000666725	0.0232508	yes
WBGene00016088	clec-266	1.34558	4.57049	13.7484	0.00228398	0.0436415	yes
WBGene00011737	sqst-1	1.34459	6.56483	16.0842	0.00125194	0.0317287	yes
WBGene00001520	gas-1	1.33708	6.69215	33.4243	4.46926e-05	0.00516702	yes
WBGene00004796	sid-2	1.33598	3.84586	14.5243	0.00185952	0.0394055	yes
WBGene00010605	K06G5.1	1.33481	7.44693	18.5936	0.000692374	0.0236646	yes
WBGene00020407	chil-24	1.33129	2.00541	14.1591	0.00204689	0.0414188	yes
WBGene00304908	F20D1.22	1.33127	2.32587	22.0199	0.000332034	0.0159664	yes
WBGene00001560	gei-3	1.33081	4.45345	18.7918	0.000662119	0.0232098	yes
WBGene00004168	pqn-88	1.32998	1.97462	17.5634	0.000877606	0.0270768	yes
WBGene00044209		1.32981	2.77667	24.4874	0.000204416	0.0119849	yes
WBGene00009812	suca-1	1.32824	6.88534	35.9875	3.05123e-05	0.00421418	yes
WBGene00001638	gly-13	1.32488	5.41116	48.8339	5.84317e-06	0.00164721	yes
WBGene00022820	ZK813.1	1.32173	8.09083	49.03	5.71339e-06	0.00164721	yes
WBGene00012487	Y18D10A.23	1.32147	2.57162	16.8729	0.00103356	0.0290967	yes
WBGene00001898	his-24	1.32035	5.75519	22.4594	0.000303788	0.014992	yes
WBGene00013969	tep-1	1.31919	5.30571	20.0921	0.000497272	0.0199463	yes
WBGene00010012	saeg-1	1.31787	5.54382	24.9769	0.000186382	0.0114961	yes
WBGene00012664	Y39B6A.1	1.31772	7.30322	15.9643	0.00128957	0.0323428	yes
WBGene00008802	acp-2	1.31402	1.87695	13.0953	0.00272906	0.048568	yes
WBGene00003991	pfn-3	1.31223	4.59502	24.5165	0.00020329	0.0119529	yes
WBGene00189951	linc-29	1.31218	2.97545	19.5723	0.000556783	0.0213345	yes
WBGene00021576	fbxc-51	1.31084	2.64725	13.4629	0.0024674	0.0457448	yes
WBGene00021675	Y48G1BR.1	1.3084	2.40648	18.928	0.000642203	0.022717	yes
WBGene00000780	cpn-4	1.30608	4.76083	18.2005	0.000757218	0.0247346	yes
WBGene00009595	cbp-3	1.30525	5.17127	13.8901	0.00219881	0.043083	yes
WBGene00020662	T21H3.1	1.30382	8.32609	16.3032	0.00118642	0.030711	yes
WBGene00006404	tag-10	1.2994	4.26205	16.1773	0.0012236	0.0313971	yes
WBGene00008975	F20D1.3	1.29745	6.17867	45.7792	8.37083e-06	0.00200306	yes
WBGene00017507	F16B4.5	1.29744	2.22867	15.2139	0.00155675	0.0358814	yes
WBGene00017322	clec-160	1.29622	4.15367	20.9996	0.000409971	0.0177637	yes
WBGene00006063	sto-1	1.29505	3.97908	30.0572	7.63092e-05	0.00701056	yes
WBGene00006863	gyg-1	1.29449	4.97826	33.606	4.34695e-05	0.00511177	yes
WBGene00008748	yap-1	1.29127	4.28053	23.9995	0.000224404	0.0125831	yes
WBGene00003530	nas-11	1.28939	4.34078	19.5926	0.00055432	0.0213345	yes
WBGene00012005	jun-1	1.28735	4.71309	26.1105	0.000151177	0.0101338	yes
WBGene00002262	ldh-1	1.28374	6.4247	41.0816	1.51173e-05	0.00276516	yes
WBGene00020786	T25B2.2	1.28326	2.43764	13.3476	0.00254623	0.046759	yes
WBGene00018710	F52G3.1	1.2812	5.45773	15.4743	0.00145742	0.0347535	yes
WBGene00017246	F08D12.2	1.28104	2.02935	12.982	0.00281595	0.0493607	yes
WBGene00004509	rrf-2	1.27999	4.06545	22.8255	0.000282346	0.0144421	yes
WBGene00012970	Y48A6B.9	1.27842	2.91422	15.329	0.00151192	0.0354151	yes
WBGene00017904	lim-8	1.27309	3.10267	20.0835	0.000498197	0.0199463	yes
WBGene00016599	C42D8.1	1.27145	2.73419	17.3514	0.000922425	0.0276411	yes
WBGene00019448	frpr-13	1.2683	1.69395	13.4644	0.00246644	0.0457448	yes
WBGene00014669	zipt-2.1	1.26767	3.79277	14.363	0.00193972	0.0403206	yes
WBGene00015392	nspc-7	1.2669	4.03475	14.1984	0.00202573	0.0411451	yes
WBGene00001820	ham-1	1.26665	2.46904	13.1425	0.00269372	0.0482665	yes
WBGene00014955		1.26646	5.39613	15.8192	0.00133687	0.0328879	yes
WBGene00000779	cpn-3	1.26346	7.8195	32.854	4.87942e-05	0.00545725	yes
WBGene00011436	T04F3.1	1.2629	4.23035	19.1489	0.000611325	0.0222269	yes
WBGene00008515	F02C12.1	1.25969	3.15242	14.048	0.00210811	0.042147	yes
WBGene00011446	T04F8.8	1.25962	5.90396	32.2688	5.34558e-05	0.00575951	yes
WBGene00015131	B0303.11	1.2572	3.58013	27.0032	0.000128754	0.0093236	yes
WBGene00000652	col-76	1.25344	3.55374	13.6684	0.0023338	0.0442459	yes
WBGene00009306	maph-1.1	1.25255	4.81592	17.6519	0.000859639	0.0267228	yes
WBGene00020158	T02C5.1	1.24684	6.35178	21.0162	0.000408546	0.0177637	yes
WBGene00013284	daf-22	1.24639	5.77987	21.1001	0.000401435	0.017673	yes
WBGene00001559	gei-1	1.24558	3.77221	14.0615	0.00210057	0.0420911	yes
WBGene00003903	pab-2	1.24093	6.15004	24.5282	0.000202837	0.0119529	yes
WBGene00013082	grdn-1	1.24053	3.2377	17.3128	0.000930877	0.0277631	yes
WBGene00010539	ttr-2	1.23644	7.52815	29.0529	9.02477e-05	0.00761151	yes
WBGene00001169	eef-1A.2	1.23632	7.96782	20.4445	0.000461067	0.0189897	yes
WBGene00003876	pept-2	1.23549	3.05239	23.6953	0.000237995	0.0129779	yes
WBGene00003515	myo-3	1.23437	5.88397	32.6577	5.03043e-05	0.00550645	yes
WBGene00000527	cle-1	1.23317	5.31139	37.2892	2.53284e-05	0.00386098	yes
WBGene00016095	C25E10.5	1.2317	1.7206	13.8059	0.00224896	0.0434328	yes
WBGene00018522	F46H5.7	1.23035	6.19665	21.3342	0.000382312	0.0172914	yes
WBGene00006575	tir-1	1.22989	4.4284	14.7414	0.00175745	0.0382754	yes
WBGene00003776	nmy-1	1.22911	6.82043	26.3502	0.000144746	0.00989549	yes
WBGene00016735	fhod-1	1.229	4.15579	17.5133	0.000887974	0.0272397	yes
WBGene00004993	spp-8	1.22873	5.03925	15.0836	0.00160935	0.036566	yes
WBGene00003732	nhx-4	1.22849	2.46613	16.8739	0.00103331	0.0290967	yes
WBGene00004036	plc-1	1.22672	3.21778	25.9714	0.000155059	0.0103558	yes
WBGene00003911	pak-1	1.2259	5.37501	36.6102	2.7895e-05	0.00406816	yes
WBGene00000792	crb-1	1.22443	2.62411	20.7935	0.000428152	0.0181669	yes
WBGene00012358	W09D6.5	1.22362	4.90795	19.0994	0.000618096	0.0222907	yes
WBGene00009299	F31E9.6	1.22341	2.61315	15.3172	0.00151646	0.0354151	yes
WBGene00004858	sma-4	1.2223	3.85355	18.6598	0.000682099	0.0235519	yes
WBGene00012557	Y37D8A.19	1.21813	8.69243	37.5416	2.44442e-05	0.0037933	yes
WBGene00003555	nas-39	1.21784	2.17247	13.4238	0.00249386	0.0460692	yes
WBGene00000214	asp-1	1.216	9.87389	19.8477	0.000524298	0.0206964	yes
WBGene00010134	F55H12.3	1.21171	3.34801	19.3291	0.000587397	0.0217926	yes
WBGene00022129	lron-11	1.21045	2.36304	16.3379	0.00117638	0.0306728	yes
WBGene00002058	ifd-2	1.20946	4.57677	29.3947	8.5201e-05	0.00744401	yes
WBGene00015382	C03B1.14	1.20931	3.07849	14.8484	0.00170955	0.0377476	yes
WBGene00003409	mrp-3	1.20851	3.02014	14.8941	0.00168951	0.0375607	yes
WBGene00004810	skr-4	1.20713	3.81189	21.492	0.000370012	0.0169587	yes
WBGene00008365	D1046.4	1.20606	1.32556	13.967	0.00215411	0.0427197	yes
WBGene00019207	fgt-1	1.20529	6.314	17.7698	0.000836357	0.0261969	yes
WBGene00000503	cht-1	1.20254	4.45357	21.3665	0.00037976	0.0172519	yes
WBGene00004960	spe-6	1.20151	2.69269	13.8521	0.0022213	0.0432061	yes
WBGene00011936	pgrn-1	1.19994	4.65174	17.6652	0.000856981	0.0266805	yes
WBGene00000273	brp-1	1.19909	7.49531	23.7693	0.000234601	0.0128743	yes
WBGene00017506	F16B4.4	1.19648	5.2632	28.0884	0.000106434	0.00845794	yes
WBGene00020504	svh-2	1.19629	4.97738	14.5296	0.00185693	0.0394055	yes
WBGene00015332	tyr-1	1.19466	3.66249	22.906	0.000277867	0.01433	yes
WBGene00021927	abhd-14	1.19368	2.0724	13.9977	0.00213652	0.0426454	yes
WBGene00022858	ZK1193.2	1.19348	4.29584	26.1131	0.000151106	0.0101338	yes
WBGene00002274	lec-11	1.1917	4.86096	14.6266	0.00181061	0.0388945	yes
WBGene00009657	F43G6.4	1.18739	2.70206	21.074	0.00040363	0.017673	yes
WBGene00006649	tth-1	1.1864	5.54158	12.8956	0.00288445	0.0499997	yes
WBGene00018311	F41G4.8	1.18503	1.79841	13.7084	0.00230871	0.0438698	yes
WBGene00000140	anc-1	1.18468	6.48854	15.3986	0.00148554	0.0349781	yes
WBGene00012226	W03G11.4	1.1841	3.78421	15.1819	0.00156948	0.0360069	yes
WBGene00020426	T10H10.2	1.17951	2.24212	13.6226	0.00236281	0.0444871	yes
WBGene00013426	Y66A7A.7	1.17847	1.41101	13.0901	0.00273297	0.048568	yes
WBGene00010433	H40L08.1	1.1784	5.57987	22.6998	0.00028951	0.0146259	yes
WBGene00009430	F35E12.6	1.1767	5.88301	17.981	0.000796413	0.0253278	yes
WBGene00022245	acp-6	1.17519	7.69654	23.4528	0.000249504	0.0133019	yes
WBGene00003645	nhr-55	1.17381	1.82847	13.9491	0.0021644	0.0427459	yes
WBGene00020797	T25D3.3	1.17332	1.49031	14.3489	0.00194694	0.0403891	yes
WBGene00000754	col-181	1.1728	9.60667	13.147	0.00269038	0.0482665	yes
WBGene00001591	glc-1	1.17231	3.27179	17.0823	0.000983151	0.0283717	yes
WBGene00003635	nhr-45	1.17117	3.52266	20.6922	0.000437422	0.0182773	yes
WBGene00003655	nhr-65	1.17034	2.46576	17.1556	0.000966157	0.0280827	yes
WBGene00002280	let-2	1.16907	7.73738	16.9209	0.00102176	0.0289805	yes
WBGene00009888	F49E2.5	1.16758	5.47401	14.9825	0.00165156	0.0371855	yes
WBGene00002269	lec-6	1.16577	8.74466	26.4658	0.000141757	0.00983162	yes
WBGene00003163	mdl-1	1.1644	4.99279	16.1366	0.00123591	0.0315165	yes
WBGene00003243	mig-10	1.16274	4.22155	19.7612	0.00053427	0.0208234	yes
WBGene00022386	Y95B8A.6	1.16211	2.63194	13.2571	0.00261015	0.0475683	yes
WBGene00003628	nhr-35	1.16119	3.21129	13.6296	0.00235839	0.0444664	yes
WBGene00001008	dlk-1	1.16048	5.03431	16.4026	0.00115797	0.030512	yes
WBGene00013633	Y105C5A.8	1.15763	4.40381	17.6375	0.000862543	0.0267323	yes
WBGene00001578	ges-1	1.1563	4.01389	13.5099	0.0024361	0.045451	yes
WBGene00011000	R03G8.6	1.15623	4.6354	16.4511	0.00114438	0.0304126	yes
WBGene00011672	cyp-13A5	1.15337	3.50779	15.4325	0.00147288	0.0348796	yes
WBGene00007689	C18E9.9	1.15291	5.32948	24.2598	0.000213475	0.0123056	yes
WBGene00020164		1.15171	4.91229	14.5269	0.00185822	0.0394055	yes
WBGene00017979	F32B5.6	1.14946	4.62865	24.9202	0.000188374	0.0115237	yes
WBGene00021531	Y42G9A.1	1.1485	2.02543	17.2096	0.00095387	0.0279625	yes
WBGene00003933	pat-9	1.14723	2.44054	14.0758	0.00209263	0.0420239	yes
WBGene00011713	T11F9.12	1.1469	3.93681	15.9125	0.00130624	0.032465	yes
WBGene00000757	col-184	1.14581	8.74424	13.4147	0.00250003	0.0461418	yes
WBGene00006591	toh-1	1.14188	2.80912	15.6204	0.00140489	0.0339333	yes
WBGene00017690	ceh-60	1.14188	2.07535	14.318	0.00196283	0.0406042	yes
WBGene00015671	C10B5.3	1.1375	2.88522	17.4083	0.000910155	0.0276411	yes
WBGene00002038	hum-5	1.13714	5.20686	16.1617	0.00122828	0.0313998	yes
WBGene00007059	vps-52	1.13609	4.63116	29.6968	8.1006e-05	0.00727614	yes
WBGene00020649	sma-10	1.13435	3.46494	14.2261	0.00201095	0.0409735	yes
WBGene00021253	Y22D7AL.15	1.13339	5.30165	17.1038	0.000978124	0.0283106	yes
WBGene00004227	ptr-13	1.1327	3.24181	15.0944	0.00160491	0.0365348	yes
WBGene00016004	C18H9.6	1.13062	5.20953	13.9615	0.00215725	0.0427197	yes
WBGene00007175	B0395.3	1.13011	4.67315	16.0221	0.00127128	0.0320217	yes
WBGene00000081	ads-1	1.12949	6.39055	21.0915	0.000402155	0.017673	yes
WBGene00007725	C25F9.5	1.12859	2.8205	14.6265	0.00181063	0.0388945	yes
WBGene00004198	prx-13	1.126	3.15992	14.2385	0.00200436	0.040931	yes
WBGene00045394	ZK813.7	1.1259	8.0631	30.933	6.61332e-05	0.00652432	yes
WBGene00014213	ZK1073.1	1.1253	4.39391	23.6608	0.00023959	0.0129779	yes
WBGene00206354	F27E5.9	1.12338	2.16424	12.9376	0.00285087	0.0497609	yes
WBGene00007984	irx-1	1.12337	2.92837	16.0168	0.00127293	0.032024	yes
WBGene00010339	acl-1	1.12218	5.62661	21.7668	0.000349657	0.0164021	yes
WBGene00018351	F42G2.2	1.12148	2.67572	16.5312	0.00112233	0.0301519	yes
WBGene00019780	M60.4	1.12019	6.46292	14.751	0.00175307	0.0382754	yes
WBGene00018184	F38E9.1	1.11966	3.67221	23.8758	0.000229819	0.0127478	yes
WBGene00000991	dhs-28	1.11864	6.61454	15.7145	0.00137221	0.0333003	yes
WBGene00021068	W06H8.6	1.11835	6.29608	20.3134	0.000474171	0.0193668	yes
WBGene00015043	cyp-34A8	1.11598	2.89415	17.0206	0.0009977	0.0285559	yes
WBGene00007944	C34F6.10	1.11288	3.79384	20.7036	0.000436366	0.0182773	yes
WBGene00000216	asp-3	1.10756	9.36264	13.6334	0.00235592	0.0444664	yes
WBGene00002978	lev-11	1.10615	9.00672	15.5731	0.00142167	0.0341384	yes
WBGene00011923	chhy-1	1.10246	2.48137	15.3022	0.00152224	0.0354369	yes
WBGene00004172	pqn-92	1.1017	3.78565	17.0849	0.000982539	0.0283717	yes
WBGene00020954	W02G9.4	1.10144	3.49251	13.604	0.00237474	0.0446707	yes
WBGene00021322	Y34B4A.6	1.09853	6.818	13.4365	0.00248526	0.0459516	yes
WBGene00013654	Y105C5B.15	1.09667	5.54285	17.1301	0.000972042	0.0281741	yes
WBGene00017974	vps-41	1.0888	4.33251	31.3036	6.23016e-05	0.00625417	yes
WBGene00020577	T19D12.2	1.08743	3.48834	20.1682	0.000489187	0.0198169	yes
WBGene00013392	Y62H9A.4	1.08627	7.32985	17.3705	0.00091829	0.0276411	yes
WBGene00000458	ceh-37	1.08464	2.56002	15.2115	0.00155771	0.0358814	yes
WBGene00012704	mlt-3	1.08243	1.91083	13.7234	0.00229944	0.043828	yes
WBGene00018356	islo-1	1.08182	2.75718	18.626	0.000687321	0.0236288	yes
WBGene00005647	srp-6	1.08079	3.7175	24.8978	0.000189166	0.0115237	yes
WBGene00000597	col-8	1.08038	9.07043	13.6791	0.00232705	0.0441775	yes
WBGene00008194	C49C3.4	1.07991	6.39452	15.3797	0.00149266	0.0350655	yes
WBGene00007749	ceh-79	1.07583	1.8825	13.7176	0.00230305	0.0438432	yes
WBGene00019347	mbl-1	1.07342	4.2992	18.7764	0.000664412	0.0232138	yes
WBGene00004789	sgk-1	1.07341	4.02092	15.9886	0.00128184	0.0322089	yes
WBGene00004245	puf-9	1.06971	5.54575	24.3435	0.00021009	0.0121787	yes
WBGene00022196	gpa-17	1.0683	3.04642	14.1177	0.00206949	0.041794	yes
WBGene00022358	Y92H12A.2	1.06733	4.16051	17.059	0.000988606	0.028379	yes
WBGene00022010	catp-7	1.0641	5.28958	13.8023	0.00225116	0.0434328	yes
WBGene00002272	lec-9	1.05592	6.59175	22.6673	0.000291395	0.0146259	yes
WBGene00007752	wdfy-3	1.04997	5.21864	14.425	0.00190844	0.0400344	yes
WBGene00000768	cor-1	1.04228	3.26858	16.1017	0.00124655	0.0316702	yes
WBGene00013869	mlck-1	1.04194	3.38321	13.9581	0.00215919	0.0427197	yes
WBGene00017380	F11D5.1	1.04155	3.1908	13.7488	0.00228377	0.0436415	yes
WBGene00000066	act-4	1.03907	9.61651	25.1379	0.000180851	0.0112439	yes
WBGene00001633	gly-8	1.03297	4.75025	13.1956	0.00265459	0.047878	yes
WBGene00001345	fos-1	1.02786	4.36799	21.2966	0.000385309	0.0173128	yes
WBGene00001685	gpd-3	1.02605	7.80944	15.3862	0.0014902	0.0350479	yes
WBGene00006815	unc-83	1.0224	4.79023	24.4038	0.00020769	0.0121078	yes
WBGene00013477	Y69E1A.5	1.01819	4.88422	17.6388	0.000862267	0.0267323	yes
WBGene00019170	H06I04.6	1.01685	4.25354	13.3466	0.00254694	0.046759	yes
WBGene00022593	ZC328.3	1.01305	4.05122	18.6024	0.000691003	0.0236608	yes
WBGene00014152	ZK930.2	1.01259	3.79099	19.0836	0.000620271	0.0222907	yes
WBGene00019882	R05D3.9	1.00888	4.7527	16.4142	0.0011547	0.0304815	yes
WBGene00003040	lin-59	1.00879	5.65499	12.907	0.0028753	0.0499997	yes
WBGene00045063	Y37A1A.4	1.00693	3.62672	17.3499	0.000922757	0.0276411	yes
WBGene00000281	cah-3	1.00691	4.97288	16.5566	0.00111544	0.0301511	yes
WBGene00001196	egl-30	1.00637	6.54211	16.545	0.00111857	0.0301511	yes
WBGene00011564	ugt-50	1.00636	4.09017	18.587	0.000693414	0.0236646	yes
WBGene00003980	pes-7	1.00453	3.93845	13.551	0.00240909	0.0451107	yes
WBGene00007750	syg-2	1.00409	2.87379	13.0338	0.0027758	0.0489488	yes
WBGene00015680	egal-1	1.00365	4.61773	16.9843	0.00100638	0.0286449	yes
WBGene00008521	F02D8.4	1.00309	3.43816	16.8782	0.00103224	0.0290967	yes
WBGene00021702	Y48G9A.9	1.00167	4.54431	18.0721	0.000779871	0.0250374	yes
WBGene00022822	ZK813.3	1.00037	8.43449	26.993	0.000128987	0.0093236	yes
WBGene00022279	sesn-1	0.99936	4.65527	15.1281	0.00159117	0.0363024	yes
WBGene00017571	jmjd-3.1	0.991167	3.63623	19.9186	0.000516293	0.0205219	yes
WBGene00013867	ZC373.2	0.990209	8.19279	19.3459	0.000585227	0.0217926	yes
WBGene00000696	col-122	0.98831	9.65102	24.1707	0.000217147	0.0123786	yes
WBGene00010177	F57A8.1	0.988063	4.20772	18.788	0.00066269	0.0232098	yes
WBGene00009532	ccch-1	0.987453	4.78253	14.1482	0.00205282	0.041498	yes
WBGene00019760	calu-1	0.987036	7.04604	18.9006	0.000646152	0.0228082	yes
WBGene00000100	ajm-1	0.985225	5.87465	28.5366	9.85322e-05	0.00811078	yes
WBGene00003990	pfn-2	0.983876	5.98093	28.0893	0.000106417	0.00845794	yes
WBGene00001684	gpd-2	0.982098	7.36013	24.9876	0.000186008	0.0114961	yes
WBGene00015110	B0281.3	0.980394	3.17633	13.346	0.00254733	0.046759	yes
WBGene00017578	drl-1	0.980161	2.77899	13.1223	0.00270878	0.0483889	yes
WBGene00015541	C06E7.4	0.97786	2.66746	14.5901	0.0018279	0.0391428	yes
WBGene00011029	abhd-11.2	0.97548	6.12823	17.975	0.000797532	0.0253278	yes
WBGene00000067	act-5	0.97462	7.74618	14.5729	0.00183607	0.0391734	yes
WBGene00021060	dct-11	0.971934	4.45796	15.2852	0.00152882	0.0354799	yes
WBGene00016871	inso-1	0.971932	2.81697	13.2815	0.00259275	0.0473856	yes
WBGene00008572	F08B12.4	0.969022	7.00636	21.2066	0.000392604	0.0175258	yes
WBGene00010028	F54B11.5	0.968117	4.34959	19.5467	0.000559922	0.0213345	yes
WBGene00003371	mlc-3	0.96806	8.48671	24.041	0.000222619	0.0125831	yes
WBGene00003678	nhr-88	0.963534	3.76427	13.0804	0.0027403	0.0485784	yes
WBGene00012306	W06F12.2	0.961382	4.20067	13.8837	0.00220258	0.043083	yes
WBGene00022178	cest-25	0.956336	5.52829	15.0824	0.00160983	0.036566	yes
WBGene00012548	Y37D8A.6	0.950017	3.38823	19.1633	0.000609375	0.0221953	yes
WBGene00001502	ftt-2	0.949118	7.93333	19.212	0.000602831	0.022153	yes
WBGene00020104	R148.5	0.94766	3.58013	13.7839	0.00226228	0.0434692	yes
WBGene00006582	tmd-2	0.946265	2.95109	14.4498	0.00189607	0.0398562	yes
WBGene00018739	F53B1.8	0.945368	3.9197	13.5186	0.00243037	0.0453854	yes
WBGene00004033	pkc-2	0.940322	4.70523	15.4348	0.00147201	0.0348796	yes
WBGene00001000	dim-1	0.940234	7.23914	32.6635	5.02583e-05	0.00550645	yes
WBGene00009578	F40F8.5	0.939323	5.29588	14.7186	0.00176788	0.0383364	yes
WBGene00013859	ZC247.1	0.938426	4.56903	13.4439	0.00248019	0.0459405	yes
WBGene00006754	unc-15	0.937995	8.45049	13.2401	0.00262235	0.0476156	yes
WBGene00020135	aakg-4	0.937636	3.15841	17.9454	0.000802989	0.0254618	yes
WBGene00004369	rig-1	0.934133	3.0982	15.0293	0.00163186	0.0368225	yes
WBGene00008547	F07A11.4	0.929508	3.69796	13.832	0.00223326	0.043316	yes
WBGene00010702	usp-33	0.929131	5.01183	16.8833	0.00103098	0.0290967	yes
WBGene00006819	unc-87	0.928783	8.20083	14.5208	0.00186123	0.0394055	yes
WBGene00019327	zip-2	0.927533	6.84133	15.7719	0.00135269	0.0330867	yes
WBGene00016292	tbc-7	0.925652	3.71818	15.9276	0.00130136	0.0324614	yes
WBGene00014253	ZK1320.3	0.924527	6.58771	16.5489	0.00111752	0.0301511	yes
WBGene00001132	alp-1	0.924264	5.42443	16.3119	0.0011839	0.030711	yes
WBGene00016037	dop-6	0.923934	2.30222	13.5028	0.00244082	0.0454979	yes
WBGene00013035	Y49E10.16	0.922504	4.8618	16.5574	0.00111522	0.0301511	yes
WBGene00006839	unc-115	0.922387	5.73171	26.928	0.000130487	0.00935308	yes
WBGene00001055	dpf-2	0.919302	3.60392	16.5331	0.00112182	0.0301519	yes
WBGene00019875	mca-2	0.917644	3.84396	12.9477	0.00284292	0.0496643	yes
WBGene00077761	zip-9	0.916556	5.45551	15.284	0.00152926	0.0354799	yes
WBGene00003238	mig-1	0.914869	2.92334	16.8014	0.00105146	0.0293993	yes
WBGene00003369	mlc-1	0.913485	8.04592	20.9517	0.000414115	0.0178286	yes
WBGene00020160	igcm-3	0.910202	4.94526	20.6583	0.000440569	0.0182773	yes
WBGene00009796	F46G10.1	0.908137	5.54032	13.9594	0.00215847	0.0427197	yes
WBGene00001165	efn-4	0.904568	3.72008	14.1017	0.00207829	0.0418895	yes
WBGene00000692	col-118	0.900628	3.80172	13.0054	0.00279774	0.049123	yes
WBGene00013394	ule-5	0.895389	9.09066	19.3284	0.000587492	0.0217926	yes
WBGene00021834	mab-31	0.888102	4.4043	14.2342	0.00200667	0.040931	yes
WBGene00020379	T09B4.5	0.879732	5.07929	15.962	0.00129032	0.0323428	yes
WBGene00016006	fln-2	0.879487	4.79041	17.0608	0.000988179	0.028379	yes
WBGene00044481	ZK185.5	0.876645	3.48781	14.6207	0.00181338	0.038913	yes
WBGene00012158	ucr-2.1	0.875288	6.23812	17.3738	0.000917569	0.0276411	yes
WBGene00002053	ifb-1	0.869129	6.19405	19.222	0.000601496	0.0221434	yes
WBGene00019521	dmd-7	0.864596	4.9642	17.8914	0.000813098	0.0256637	yes
WBGene00006599	tpa-1	0.864379	3.84858	13.6376	0.0023533	0.0444664	yes
WBGene00019249	hrpa-2	0.863275	5.46016	16.5881	0.00110695	0.0301364	yes
WBGene00001784	gst-36	0.863069	5.70513	17.4705	0.000896945	0.0274268	yes
WBGene00012980	efhd-1	0.860443	4.68757	19.9162	0.000516563	0.0205219	yes
WBGene00015684	C10G8.8	0.850366	6.00334	18.0214	0.000789034	0.0251587	yes
WBGene00002265	lec-2	0.84952	6.95036	18.8049	0.000660177	0.0232098	yes
WBGene00003929	pat-2	0.843362	4.87592	14.9688	0.0016574	0.037276	yes
WBGene00004423	rpl-11.2	0.843189	8.58034	24.2007	0.000215902	0.0123418	yes
WBGene00009899	efl-3	0.842977	3.50302	14.568	0.00183844	0.0391734	yes
WBGene00006787	unc-52	0.841556	5.70411	13.5821	0.00238885	0.0448542	yes
WBGene00010593	gsnl-1	0.840309	5.1288	17.2568	0.000943276	0.0278352	yes
WBGene00019682	K12H4.7	0.838512	8.17374	16.7853	0.00105554	0.0294335	yes
WBGene00021325	Y34B4A.9	0.837582	6.70265	13.7223	0.00230013	0.043828	yes
WBGene00020838	trak-1	0.835645	6.08516	13.529	0.00242351	0.0452984	yes
WBGene00000253	bli-3	0.833336	3.85658	17.1839	0.000959704	0.0280115	yes
WBGene00008311	rskn-2	0.832994	5.33502	13.2543	0.00261216	0.0475683	yes
WBGene00003738	nid-1	0.825846	5.60511	16.1989	0.00121711	0.0313087	yes
WBGene00010221	F57G12.1	0.825213	5.07896	13.9141	0.00218471	0.042982	yes
WBGene00019478	cri-2	0.819864	4.02574	13.3431	0.00254938	0.046759	yes
WBGene00006342	sup-37	0.816445	5.1204	19.085	0.00062008	0.0222907	yes
WBGene00000150	apm-1	0.815268	4.70429	13.709	0.00230833	0.0438698	yes
WBGene00003407	mrp-1	0.81394	4.84688	20.1068	0.000495706	0.0199463	yes
WBGene00000228	atn-1	0.811781	6.46985	14.4455	0.0018982	0.0398602	yes
WBGene00006764	unc-27	0.811397	8.68374	14.3785	0.00193188	0.0403206	yes
WBGene00006408	tag-18	0.802201	5.9973	21.0779	0.000403303	0.017673	yes
WBGene00003242	mig-6	0.801142	6.56021	18.8496	0.000653577	0.0230308	yes
WBGene00021005	ule-1	0.794715	6.08287	16.8521	0.00103874	0.0292024	yes
WBGene00020633	aakg-2	0.791015	4.45731	14.2954	0.00197451	0.0406756	yes
WBGene00002023	hsp-25	0.785074	6.23082	14.2613	0.00199238	0.0407971	yes
WBGene00017374	ttr-41	0.784191	6.06941	17.4394	0.000903523	0.0275053	yes
WBGene00011059	R06C1.4	0.783332	7.05065	13.8828	0.0022031	0.043083	yes
WBGene00002054	ifb-2	0.782021	6.26875	19.6782	0.000544027	0.0210839	yes
WBGene00013181	Y53H1B.2	0.780131	5.69355	14.6656	0.00179236	0.0385826	yes
WBGene00014941		0.774741	3.96411	13.6277	0.00235956	0.0444664	yes
WBGene00019492	K07E3.4	0.773454	5.588	13.9646	0.00215549	0.0427197	yes
WBGene00015954	C18B2.3	0.770082	3.70745	13.0261	0.00278176	0.0490118	yes
WBGene00019895	aagr-2	0.755044	7.27735	18.3538	0.000731128	0.024379	yes
WBGene00001263	emb-9	0.745244	7.26275	14.1953	0.00202737	0.0411451	yes
WBGene00002267	lec-4	0.742316	5.31187	14.886	0.00169304	0.0375847	yes
WBGene00000224	atgp-1	0.737132	4.75611	17.2658	0.00094127	0.0278352	yes
WBGene00003893	ost-1	0.727723	7.62331	14.2903	0.0019772	0.0406756	yes
WBGene00010117	nkb-3	0.723154	5.74846	14.9211	0.00167783	0.0375051	yes
WBGene00017244	apy-1	0.700858	5.97981	15.4385	0.00147065	0.0348796	yes
WBGene00009886	F49E2.2	0.697518	4.49577	13.8251	0.00223745	0.0433558	yes
WBGene00019097	F59B1.2	0.67695	6.288	16.0764	0.00125436	0.031751	yes
WBGene00003915	pan-1	0.668024	5.31734	13.7852	0.00226151	0.0434692	yes
WBGene00015697	mlst-8	-0.607655	6.19641	12.953	0.0028387	0.0496327
WBGene00004744	scp-1	-0.630926	6.13637	13.8942	0.00219638	0.043083
WBGene00001427	fkb-2	-0.673469	9.07569	13.2101	0.00264407	0.0477638
WBGene00016014	C23G10.7	-0.736529	7.41072	13.8733	0.00220869	0.0430832
WBGene00008456	eral-1	-0.742357	5.87847	15.1424	0.00158536	0.0362454
WBGene00020858	mop-25.3	-0.752497	5.36008	13.6458	0.00234803	0.0444119
WBGene00003209	mel-26	-0.761167	8.35301	15.0383	0.0016281	0.0367779
WBGene00020422	T10F2.2	-0.763712	6.44015	15.5915	0.00141512	0.0340605
WBGene00011501	rmd-1	-0.774354	8.75236	16.2069	0.00121473	0.0312865
WBGene00012992	mrpl-20	-0.794382	5.41888	15.419	0.00147792	0.0349187
WBGene00017538	ceh-49	-0.796637	4.67379	15.9493	0.00129438	0.0323658
WBGene00010555	K04C1.5	-0.810636	6.79834	15.8499	0.0013267	0.0327758
WBGene00022399	Y97E10AR.4	-0.811441	6.47405	21.501	0.000369323	0.0169587
WBGene00014112	ZK856.11	-0.825896	5.61798	23.6553	0.000239848	0.0129779
WBGene00010922	M142.5	-0.828987	5.63026	16.0697	0.00125643	0.0317643
WBGene00008118	madf-8	-0.839876	5.43448	16.6655	0.00108643	0.0298103
WBGene00021845	rpb-7	-0.84018	6.34462	13.986	0.00214319	0.0426957
WBGene00001044	dnj-26	-0.875197	5.18955	14.9366	0.00167115	0.0374626
WBGene00023427	F14D2.15	-0.893128	4.96338	13.0505	0.00276302	0.048849
WBGene00007299	C04F12.5	-0.896116	3.97738	15.8615	0.00132288	0.0327599
WBGene00013030	Y49E10.4	-0.89977	5.97548	16.4848	0.00113505	0.0303064
WBGene00008536	F02H6.3	-0.912897	5.76416	15.8941	0.00131221	0.0325349
WBGene00011930	T22G5.3	-0.92183	3.24605	14.2338	0.00200687	0.040931
WBGene00001031	dnj-13	-0.922967	7.72064	21.3508	0.000380999	0.01727
WBGene00018636	oef-1	-0.924114	6.97295	19.3337	0.000586808	0.0217926
WBGene00018848	F55A3.2	-0.933294	5.59685	14.7683	0.00174527	0.0382754
WBGene00008440	DY3.8	-0.940564	7.33443	15.2683	0.00153539	0.0355617
WBGene00001647	gna-2	-0.953267	7.8344	20.998	0.000410109	0.0177637
WBGene00004823	skr-17	-0.957397	6.1418	19.1988	0.000604599	0.0221783
WBGene00044758	Y37H2A.12	-0.959115	4.59424	14.8495	0.00170902	0.0377476
WBGene00013881	mans-4	-0.96102	6.36382	25.3954	0.000172393	0.0109496
WBGene00006376	syp-2	-0.99682	6.35779	19.4338	0.000573988	0.0215943
WBGene00006555	tbx-36	-0.999484	4.67563	15.2044	0.00156051	0.0358814
WBGene00011514		-1.0005	2.83579	14.3	0.00197212	0.0406756
WBGene00010294		-1.00114	3.36037	15.5837	0.00141789	0.0340873
WBGene00004352	rgs-9	-1.01379	4.89742	26.3467	0.000144838	0.00989549
WBGene00013610	fbxa-206	-1.02925	5.52052	17.4487	0.000901535	0.0274855
WBGene00001934	his-60	-1.0444	3.57285	13.1605	0.00268041	0.0481748
WBGene00023318		-1.09243	2.68332	13.1431	0.00269325	0.0482665
WBGene00012566	fbxa-211	-1.10343	3.86826	14.9163	0.00167991	0.0375051
WBGene00012210	W02D9.4	-1.10396	4.35708	20.6248	0.000443713	0.0183357
WBGene00010195	pot-2	-1.11249	5.67087	14.6689	0.00179079	0.0385826
WBGene00016261	C30F12.2	-1.16751	5.81288	22.7223	0.000288214	0.0146259
WBGene00017886	mfsd-13.1	-1.17886	6.66331	34.6071	3.73792e-05	0.00463389
WBGene00017141	EEED8.13	-1.19349	3.13186	14.0712	0.00209517	0.0420239
WBGene00001930	his-56	-1.19508	2.63613	13.2365	0.00262496	0.0476156
WBGene00000144	apc-10	-1.2142	5.37236	21.71	0.00035376	0.0164707
WBGene00020729		-1.22379	3.70439	29.6184	8.20721e-05	0.00731153
WBGene00013259	trpp-5	-1.23381	5.06629	16.381	0.00116408	0.0305556
WBGene00271694	T10E9.14	-1.2929	4.27948	20.6623	0.0004402	0.0182773
WBGene00009094	F23H12.5	-1.38895	1.77958	14.3326	0.0019553	0.0405218
WBGene00013799	athp-3	-1.43081	2.24878	29.1697	8.84844e-05	0.00752447
WBGene00013254	tag-276	-1.47382	2.19965	23.1655	0.00026397	0.0139288
WBGene00008316	dod-18	-1.53316	5.22519	17.6021	0.000869695	0.0269135
WBGene00271827	T19H12.15	-1.62183	0.996625	22.6783	0.000290756	0.0146259
WBGene00044502	C46G7.5	-1.65739	2.74249	32.0168	5.56186e-05	0.00589987
WBGene00002016	hsp-16.2	-1.66384	7.65838	16.8188	0.00104707	0.0293473
WBGene00219627	anr-3	-1.72486	0.486442	18.2328	0.000751621	0.0247211
WBGene00022113	Y71F9AL.8	-1.73388	4.54293	70.3835	7.00591e-07	0.000576698
WBGene00011435	T04D3.8	-1.8887	3.78344	21.8834	0.000341408	0.0161799
WBGene00016486	fbxa-170	-1.89053	4.30488	62.7347	1.38637e-06	0.000792505
WBGene00001963		-2.07207	1.42436	29.6735	8.13214e-05	0.00727614
WBGene00016474	C36C5.5	-2.19167	4.3077	49.5026	5.41386e-06	0.00161959
WBGene00010185	F57A10.4	-2.22431	4.37576	26.5695	0.000139136	0.00970603
WBGene00014103	best-26	-2.29514	-0.488902	14.3556	0.00194353	0.0403591
WBGene00020438	T12A2.3	-2.58079	1.17397	35.1357	3.45601e-05	0.00451914
WBGene00010953	clec-190	-2.93635	7.55339	28.5588	0.00011198	0.00865713
WBGene00019545	K09B3.1	-3.21529	-1.66428	12.9035	0.00287811	0.0499997
WBGene00011548	T06G6.6	-3.43432	0.38511	13.7248	0.00229858	0.043828
WBGene00021504	Y41D4A.1	-7.30672	-2.59434	18.161	0.00106076	0.0295206
WBGene00012789	Y43D4A.3	-7.47609	-2.073	14.4409	0.00245079	0.0456424
WBGene00017519	hpo-25	-10.6011	-0.269748	43.6065	5.45485e-05	0.00584417

## Sheet: Upregulated
Gene Stable ID	Gene Name	log2 FC	log2CPM	F	PValue	FDR	Significant
WBGene00008306		10.4242	-0.235775	39.6205	3.66368e-05	0.00461773	yes
WBGene00008010	C38D9.2	10.4128	7.20965	812.377	5.95452e-14	1.22538e-09	yes
WBGene00235090	C38D9.13	10.3305	3.62366	127.816	1.70106e-08	3.18237e-05	yes
WBGene00018548	clec-79	9.66626	-0.863861	56.7557	6.2032e-06	0.00165787	yes
WBGene00022431		9.6455	-0.50707	42.3579	2.65816e-05	0.00396394	yes
WBGene00138721	pals-37	9.47003	-0.773214	23.8664	0.000355749	0.0165259	yes
WBGene00304827		9.45917	-1.06917	44.2086	2.15961e-05	0.00347208	yes
WBGene00019561	K09C6.7	9.18604	-0.934284	33.4684	8.06887e-05	0.00727614	yes
WBGene00002193	kin-5	9.14059	-1.11001	61.2551	4.19293e-06	0.00134823	yes
WBGene00022214		9.07032	-1.5269	45.2338	4.67157e-05	0.00532481	yes
WBGene00015908	C17F3.3	8.98059	-1.19048	24.9631	0.00029447	0.0146729	yes
WBGene00011164	chil-21	8.97971	-1.62716	24.0679	0.000343454	0.0162108	yes
WBGene00016707	C46E10.1	8.97944	-1.46422	20.4209	0.000671811	0.0233191	yes
WBGene00000639	col-63	8.81846	-1.05372	19.3168	0.000836149	0.0261969	yes
WBGene00022596	ZC395.4	8.74453	-1.59838	18.6518	0.000957721	0.0280115	yes
WBGene00018531	F47B3.7	8.68791	-1.30133	30.5744	0.000121605	0.0089696	yes
WBGene00014046	clec-60	8.6715	-1.14779	20.8646	0.00061662	0.0222907	yes
WBGene00005653	srr-2	8.64294	-1.27308	54.2532	7.80145e-06	0.00191126	yes
WBGene00020072	R13H9.6	8.62162	-1.26348	16.0529	0.00168034	0.0375051	yes
WBGene00018122	ttbk-2	8.61595	-1.67985	21.4149	0.000555341	0.0213345	yes
WBGene00019024	F58A6.5	8.51435	-1.90653	34.9062	6.64646e-05	0.00652432	yes
WBGene00016198	C28H8.7	8.45665	-2.12891	22.8864	0.000423408	0.01804	yes
WBGene00015994	C18H7.4	8.43268	-1.67245	28.4187	0.000168249	0.0107528	yes
WBGene00015855	C16C8.18	8.42215	-1.42013	27.4537	0.000195706	0.01164	yes
WBGene00008661	F10G8.1	8.4215	-1.68765	18.5191	0.000984373	0.0283717	yes
WBGene00284850	Y46B2A.4	8.39077	-2.14202	22.7507	0.000433909	0.0182773	yes
WBGene00013318	Y57G11C.23	8.34634	-1.89636	17.1908	0.00130513	0.032465	yes
WBGene00018528	F47B3.4	8.3304	-1.96374	28.8804	0.000290029	0.0146259	yes
WBGene00022439	Y110A2AL.2	8.31546	-1.84548	30.6952	0.000119473	0.00890813	yes
WBGene00008950	wht-5	8.30685	-1.97691	17.6834	0.00117369	0.0306728	yes
WBGene00018081	F36A4.2	8.28363	-2.44002	20.292	0.00068892	0.0236288	yes
WBGene00010754	K10G4.5	8.23572	-2.41547	27.1434	0.000368288	0.0169587	yes
WBGene00008659	clec-151	8.21276	-2.11479	18.7105	0.000946187	0.0278352	yes
WBGene00015944	C18A3.7	8.17067	-2.20639	18.7191	0.000944516	0.0278352	yes
WBGene00013972	scl-20	8.16406	-2.17036	28.8949	0.000289464	0.0146259	yes
WBGene00018121	F36H12.5	8.16405	-2.07854	16.2083	0.00162233	0.0367057	yes
WBGene00086554	D1081.12	8.13738	-2.5253	19.9797	0.000732502	0.024379	yes
WBGene00013656	Y105C5B.17	8.0766	-2.27747	16.7896	0.00142502	0.0341626	yes
WBGene00014238	ZK1225.4	8.05934	-2.12077	16.6181	0.00148017	0.0349318	yes
WBGene00017922	F29B9.7	8.0587	-2.25747	27.4574	0.000195589	0.01164	yes
WBGene00013712	dlc-6	8.05136	-2.11671	16.1575	0.00164104	0.0369891	yes
WBGene00015306	C01G5.4	8.02627	-1.73796	28.1347	0.000175833	0.0110996	yes
WBGene00017185	F07B7.1	8.01453	3.75541	70.533	1.07111e-06	0.000760079	yes
WBGene00013827		8.00179	-2.69736	21.4118	0.000887175	0.0272397	yes
WBGene00020177	T02H6.7	7.99277	-2.29159	18.4617	0.00099617	0.0285518	yes
WBGene00044201	H39E23.3	7.97022	-1.30898	23.2189	0.000398895	0.0176247	yes
WBGene00021106	W09B7.1	7.9375	4.20803	62.0681	2.55501e-06	0.001057	yes
WBGene00012010	T25B9.4	7.91807	-1.79123	17.822	0.00113954	0.0303372	yes
WBGene00018254		7.91336	-2.66537	13.7912	0.00287368	0.0499997	yes
WBGene00003460		7.90578	-2.50647	14.0835	0.00267367	0.0480957	yes
WBGene00018209	F39G3.4	7.88161	-1.4185	18.7612	0.000936358	0.0278352	yes
WBGene00019530	scrm-8	7.87206	-2.36426	17.9429	0.00111068	0.0301511	yes
WBGene00017802	F26A1.3	7.84431	-1.85706	16.667	0.0014642	0.0348344	yes
WBGene00007613	C15H11.1	7.83002	-2.2104	23.1566	0.000667731	0.0232508	yes
WBGene00022674	ZK177.9	7.80172	2.63932	82.7945	2.61796e-07	0.000324702	yes
WBGene00077685	C04F12.12	7.7478	-2.44731	23.8519	0.000598806	0.0220839	yes
WBGene00020890	fbxa-202	7.74558	-2.45824	14.5021	0.00241487	0.0451779	yes
WBGene00022753	ZK484.7	7.72757	-1.95959	34.5354	6.98319e-05	0.00662245	yes
WBGene00019810	R01H2.2	7.71866	-1.575	17.8686	0.00112832	0.030234	yes
WBGene00022079		7.68407	-2.37037	14.8292	0.00223289	0.043316	yes
WBGene00050974		7.67833	-2.58026	16.2777	0.00227847	0.0436172	yes
WBGene00271819	F10C1.23	7.67603	-2.45023	19.6417	0.000783344	0.0250707	yes
WBGene00005548	sri-36	7.6261	-0.66268	30.8921	0.000116091	0.00878326	yes
WBGene00011933		7.61782	-2.63076	16.0273	0.00169013	0.0375607	yes
WBGene00018178	F38E1.3	7.61722	-1.52445	24.2486	0.000332843	0.0159664	yes
WBGene00195179	F48C1.11	7.59744	-2.11564	14.879	0.00220659	0.043083	yes
WBGene00007688	C18E9.8	7.58834	-1.84368	19.4559	0.000813044	0.0256637	yes
WBGene00017853	F27C1.3	7.55964	-1.76164	26.6433	0.000222861	0.0125831	yes
WBGene00000626	col-49	7.52077	-1.64245	28.8737	0.000156874	0.0103804	yes
WBGene00020659	T21G5.1	7.48415	-2.22772	23.216	0.000399101	0.0176247	yes
WBGene00020772	T24E12.2	7.47765	-2.58699	15.0782	0.00210503	0.0421395	yes
WBGene00014168	ZK945.6	7.45718	-2.51391	16.3063	0.00158691	0.0362454	yes
WBGene00000725	col-152	7.44574	-2.94068	18.0872	0.00160085	0.0364827	yes
WBGene00044113	C54F6.15	7.43943	-1.67452	15.4632	0.0019238	0.0402683	yes
WBGene00015997	C18H7.7	7.43722	-3.01113	14.5419	0.00239185	0.0448696	yes
WBGene00077646		7.42419	-2.80033	15.3431	0.00197832	0.0406756	yes
WBGene00010181	F57A8.6	7.41476	-2.46357	15.5427	0.0018887	0.0397745	yes
WBGene00045306	ZC250.5	7.39418	-2.86403	14.9671	0.002161	0.0427197	yes
WBGene00013069	Y51A2B.5	7.33091	-2.77258	17.5958	0.00175763	0.0382754	yes
WBGene00008862	F15D4.5	7.27584	6.57003	413.88	6.45565e-12	3.32127e-08	yes
WBGene00013475	Y69E1A.3	7.24053	-3.00432	14.14	0.00263695	0.0477138	yes
WBGene00017672	F21F3.2	7.23827	-2.34692	20.0273	0.00112497	0.0301836	yes
WBGene00016924	C54F6.6	7.23437	-2.54177	14.3528	0.00250367	0.0461676	yes
WBGene00010821	M01G12.7	7.1741	-1.64149	14.8167	0.00223953	0.0433558	yes
WBGene00007584	C14C10.1	7.16837	0.23432	57.0867	2.40246e-06	0.00103001	yes
WBGene00011910	alg-3	7.16541	1.544	47.2063	7.06067e-06	0.00179384	yes
WBGene00021115	W09C3.8	7.12083	-2.68697	16.0114	0.00169625	0.0376154	yes
WBGene00015305	C01G5.3	7.05972	-1.0421	41.2339	3.02628e-05	0.00421418	yes
WBGene00019920	acs-15	7.05201	0.85428	13.957	0.00279523	0.049123	yes
WBGene00015573	C07G1.7	7.05157	3.70707	60.2789	2.59025e-06	0.001057	yes
WBGene00013170	Y53F4B.24	6.94689	2.89339	15.2775	0.00222574	0.0432516	yes
WBGene00009038	F22B3.7	6.89012	-0.546759	37.5208	2.45157e-05	0.0037933	yes
WBGene00017550	nep-6	6.87561	-2.52739	13.9948	0.00273264	0.048568	yes
WBGene00206507	Y51A2A.16	6.70056	-1.68293	14.8608	0.00221616	0.0431848	yes
WBGene00045393	F26D11.13	6.65533	-1.98381	19.3209	0.00083545	0.0261969	yes
WBGene00271815	K04A8.21	6.55439	1.65372	38.5505	2.12438e-05	0.00344234	yes
WBGene00013953	ZK262.8	6.53615	-0.205794	19.3917	0.000579347	0.0217165	yes
WBGene00007853	C31G12.4	6.35504	0.141234	42.234	1.30162e-05	0.00262609	yes
WBGene00007987	C36H8.1	6.33821	-0.63432	26.3394	0.000145031	0.00989549	yes
WBGene00022536	ZC178.2	6.32481	-2.04369	14.6421	0.00233496	0.0442459	yes
WBGene00015598	fbxa-163	6.28295	2.59315	43.6311	1.09018e-05	0.00236156	yes
WBGene00014158	ZK938.1	5.95308	1.10002	43.3259	1.1328e-05	0.00242832	yes
WBGene00010486	K01H12.4	5.8996	-0.795186	21.8927	0.000340762	0.0161799	yes
WBGene00020223	T05A7.6	5.65802	-0.324753	45.5241	8.63314e-06	0.00204208	yes
WBGene00015572	C07G1.6	5.62735	1.21182	49.7601	5.25823e-06	0.00161506	yes
WBGene00013954	ZK262.9	5.59608	2.03924	31.0685	7.41502e-05	0.00690469	yes
WBGene00017186	F07B7.2	5.55848	6.05974	446.631	3.81781e-12	2.61889e-08	yes
WBGene00009143	F26A3.5	5.52156	-1.09274	28.4972	9.91993e-05	0.00813316	yes
WBGene00010114	F55D12.6	5.44317	-1.71984	12.905	0.00287689	0.0499997	yes
WBGene00011619		5.43761	-1.89319	19.0378	0.000626638	0.0223882	yes
WBGene00008631	F10A3.1	5.43731	-0.420532	20.6672	0.000640492	0.022717	yes
WBGene00009592	F40F12.3	5.415	-0.878888	20.9266	0.000416307	0.0178483	yes
WBGene00021107	W09B7.2	5.40849	6.18722	539.177	1.03668e-12	1.0667e-08	yes
WBGene00010746	K10D11.2	5.35937	-0.954145	13.1225	0.00270859	0.0483889	yes
WBGene00043743	Y59E9AL.2	5.3359	1.27828	14.1768	0.00233768	0.0442569	yes
WBGene00011491	T05F1.5	5.32199	-0.69145	18.2271	0.000752613	0.0247211	yes
WBGene00008863	F15D4.6	5.31458	3.67426	177.788	1.96949e-09	6.47048e-06	yes
WBGene00016680	C45G9.9	5.30844	-0.1214	15.9562	0.00129217	0.0323499	yes
WBGene00008590	F08H9.2	5.2668	0.787342	18.9397	0.000688306	0.0236288	yes
WBGene00020860	nspd-10	5.25474	0.366194	47.8349	6.55899e-06	0.00168722	yes
WBGene00012961	Y47H10A.5	5.25069	7.01605	137.627	1.05458e-08	2.17022e-05	yes
WBGene00015051	B0218.7	5.23918	-0.702088	19.4608	0.000570595	0.0215458	yes
WBGene00018648		5.23695	1.26954	31.9419	5.628e-05	0.00593554	yes
WBGene00012451	Y17D7B.3	5.20523	-0.609325	25.3255	0.000174645	0.0110585	yes
WBGene00009572	F40D4.13	5.13662	3.99275	350.293	2.03076e-11	8.35822e-08	yes
WBGene00045415	Y43F8B.15	5.12207	-0.949054	13.801	0.00225195	0.0434328	yes
WBGene00010091	ssp-35	5.08209	0.376334	38.3505	2.18384e-05	0.00348382	yes
WBGene00021969	Y57G7A.6	5.05951	-1.07132	20.6544	0.000440937	0.0182773	yes
WBGene00013713	Y106G6G.4	5.05859	1.87131	62.1492	1.46485e-06	0.000803814	yes
WBGene00015366	C03A7.2	5.0411	0.177276	27.0846	0.000126906	0.00929393	yes
WBGene00018601	F48C1.9	5.02804	2.67223	15.981	0.00179208	0.0385826	yes
WBGene00014665		4.99426	-0.517433	31.9137	5.65317e-05	0.00593554	yes
WBGene00044249	F55B11.6	4.98822	-0.13697	16.7189	0.00107253	0.0296528	yes
WBGene00006053	ssq-4	4.98012	2.64432	24.1872	0.000268424	0.0140557	yes
WBGene00003465	msp-78	4.96822	2.17448	29.4401	9.46418e-05	0.00785336	yes
WBGene00015689	spch-2	4.9554	0.288018	14.6562	0.00188007	0.0396414	yes
WBGene00016752	C48E7.7	4.92922	1.85165	27.4895	0.000129123	0.0093236	yes
WBGene00008724	F13A7.1	4.90076	-0.575637	20.3693	0.000468535	0.0192071	yes
WBGene00014169	ZK945.7	4.89335	-0.266608	16.8144	0.00104817	0.0293473	yes
WBGene00255375	F08B4.8	4.86106	1.11223	25.498	0.000169151	0.010777	yes
WBGene00011379	T02E1.7	4.81686	-2.12959	14.5521	0.00184607	0.0392462	yes
WBGene00021968	Y57G7A.5	4.8105	-1.50123	17.339	0.00092513	0.0276449	yes
WBGene00013858	ssp-34	4.76793	-0.0618976	15.7688	0.00135376	0.0330867	yes
WBGene00016541	C39H7.1	4.74037	0.168112	16.214	0.00121263	0.0312715	yes
WBGene00021113	gsp-3	4.72856	0.433554	14.8597	0.00178494	0.0385826	yes
WBGene00015596		4.72121	0.290525	16.7354	0.00106827	0.0296484	yes
WBGene00006051	ssq-2	4.71171	2.55674	20.9135	0.000502483	0.0200399	yes
WBGene00020187	gsp-4	4.69392	0.638152	24.6809	0.000197057	0.0116866	yes
WBGene00020713	T23B3.5	4.65979	0.768047	61.0972	1.61891e-06	0.000823363	yes
WBGene00015688	C10G11.8	4.63055	1.52435	20.1398	0.000537693	0.0208777	yes
WBGene00003435	msp-40	4.62497	2.54182	45.9304	8.21962e-06	0.00199002	yes
WBGene00003438	msp-45	4.61455	1.81795	17.7264	0.000960482	0.0280115	yes
WBGene00007672	fbxa-136	4.60164	-0.30067	14.5632	0.00184075	0.0391734	yes
WBGene00020350	T08B2.12	4.58077	1.80152	30.6297	6.94707e-05	0.00662245	yes
WBGene00006052	ssq-3	4.56253	1.06811	15.0992	0.00175339	0.0382754	yes
WBGene00021007	W03F11.4	4.54184	0.0425169	21.3087	0.000384341	0.0173128	yes
WBGene00016351	C33F10.1	4.5266	1.38692	14.7043	0.00196866	0.0406756	yes
WBGene00003426	msp-19	4.51936	2.36928	29.3688	9.40653e-05	0.00783712	yes
WBGene00003464	msp-77	4.51155	2.12999	18.8255	0.000753613	0.0247211	yes
WBGene00003467	msp-81	4.51151	2.29581	22.4738	0.000351491	0.0164021	yes
WBGene00016551	C40A11.8	4.50854	1.20169	63.9884	1.23396e-06	0.00076226	yes
WBGene00003444	msp-51	4.50499	2.24765	24.45	0.00022938	0.0127478	yes
WBGene00006056	sss-1	4.49487	1.67495	18.4156	0.000806415	0.0255311	yes
WBGene00021996	cylc-1	4.48017	0.704296	29.9948	7.7099e-05	0.00702044	yes
WBGene00010900	M28.9	4.47497	-0.720264	15.2562	0.00154009	0.0356107	yes
WBGene00007079		4.47052	1.84666	33.4982	4.41906e-05	0.00513784	yes
WBGene00013684	Y105E8A.27	4.43362	-1.18708	23.7409	0.000235898	0.012911	yes
WBGene00011176	R09E10.6	4.37146	2.33577	28.5223	0.000104777	0.0084227	yes
WBGene00016845	C50F7.5	4.34522	4.89835	22.2182	0.000528802	0.0206964	yes
WBGene00003463	msp-76	4.34289	2.2015	14.4879	0.00217665	0.0429054	yes
WBGene00003446	msp-53	4.31739	2.38924	19.7348	0.000620661	0.0222907	yes
WBGene00019785	M70.3	4.29461	-0.435137	15.7377	0.00136427	0.0332403	yes
WBGene00017058	msrp-6	4.29207	-0.328363	19.8107	0.000528539	0.0206964	yes
WBGene00003443	msp-50	4.265	2.00626	13.6044	0.00270702	0.0483889	yes
WBGene00003434	msp-38	4.2466	0.982987	17.8397	0.00082652	0.0260474	yes
WBGene00020715	nspd-4	4.23358	0.138635	15.1731	0.00157302	0.0360482	yes
WBGene00003458	msp-65	4.23235	1.18955	15.7161	0.00146707	0.0348624	yes
WBGene00020990	W03D8.9	4.22377	1.04208	19.068	0.000622428	0.0222992	yes
WBGene00003452	msp-59	4.21894	2.55146	27.3905	0.000131349	0.00935308	yes
WBGene00022002	Y59E9AR.7	4.20824	1.93461	17.0694	0.00110592	0.0301364	yes
WBGene00009031	F21H7.5	4.19463	1.22276	53.2049	3.59914e-06	0.00132037	yes
WBGene00003449	msp-56	4.18098	1.96359	17.7589	0.000941354	0.0278352	yes
WBGene00003466	msp-79	4.1734	1.61431	24.3707	0.000209003	0.0121499	yes
WBGene00009581	F40F9.3	4.17236	-0.846515	17.297	0.000934353	0.0278264	yes
WBGene00016322	C32E8.4	4.15123	-0.882564	14.2877	0.00197854	0.0406756	yes
WBGene00022282	Y74C10AR.2	4.13775	-0.490775	22.6219	0.000294052	0.0146729	yes
WBGene00019832	osg-1	4.13248	3.65806	81.7011	2.8401e-07	0.000324702	yes
WBGene00012087	T27E7.1	4.12682	0.682778	17.3655	0.000919375	0.0276411	yes
WBGene00013832	ZC15.3	4.12064	0.0459576	44.4127	9.89133e-06	0.00218875	yes
WBGene00003450	msp-57	4.11258	2.40545	16.3935	0.00133804	0.0328879	yes
WBGene00011795	T16A9.5	4.09917	0.766009	68.2167	8.44467e-07	0.00064364	yes
WBGene00003429	msp-31	4.08924	2.7721	57.361	2.33678e-06	0.00102316	yes
WBGene00009681	gipc-2	4.08763	2.53459	16.9201	0.00118431	0.030711	yes
WBGene00016054	C24D10.2	4.08622	-1.03247	18.6243	0.00096317	0.0280355	yes
WBGene00003425	msp-10	4.08482	1.00441	23.0048	0.000272481	0.0141298	yes
WBGene00007376		4.08455	4.10699	123.515	2.11995e-08	3.63554e-05	yes
WBGene00044379	ifas-1	4.07238	-0.173305	24.9701	0.000186617	0.0114961	yes
WBGene00022705	ZK354.2	4.06987	0.019375	22.6404	0.000292962	0.0146688	yes
WBGene00010241	F58D2.2	4.06849	-0.547323	14.1059	0.00207594	0.0418832	yes
WBGene00016440	gipc-1	4.0678	2.19226	20.7407	0.000474312	0.0193668	yes
WBGene00003470	msp-152	4.0641	2.56311	31.6066	5.93565e-05	0.00604314	yes
WBGene00007777	C27D8.1	4.06076	-0.0388914	48.0478	6.39841e-06	0.00167208	yes
WBGene00009867	F49C5.4	4.05657	0.321927	44.4853	9.80303e-06	0.00218875	yes
WBGene00021997	Y59E9AR.1	4.05169	1.64203	17.6456	0.000920174	0.0276411	yes
WBGene00015094	B0261.6	4.04593	-0.118217	18.4734	0.00071151	0.0240571	yes
WBGene00011214	R10E9.2	4.03623	0.94541	18.4609	0.000713529	0.0240717	yes
WBGene00019189	H11L12.1	4.03585	4.26182	63.7674	1.25938e-06	0.00076226	yes
WBGene00012683	asp-17	4.03225	2.98943	18.7683	0.000785188	0.0250906	yes
WBGene00018134	F37A4.4	4.02515	-0.160742	19.5307	0.000561899	0.0213345	yes
WBGene00011297	R102.10	4.01958	-1.4664	13.7921	0.00225733	0.0434692	yes
WBGene00017851	F27C1.1	4.01414	1.77515	28.3118	0.000102408	0.00835677	yes
WBGene00002090	ins-7	3.99012	3.18751	41.0453	1.51895e-05	0.00276516	yes
WBGene00009682	msd-2	3.98242	0.617613	35.8376	3.11837e-05	0.00424986	yes
WBGene00000989	dhs-26	3.98	2.04705	52.0831	4.06307e-06	0.00132721	yes
WBGene00013956	ZK265.3	3.97798	-0.0132698	19.2966	0.000591639	0.0218588	yes
WBGene00003469	msp-142	3.97656	0.910981	18.4708	0.000711929	0.0240571	yes
WBGene00003432	msp-36	3.97494	2.57155	15.5655	0.00166006	0.0372951	yes
WBGene00014197	ZK1053.2	3.96238	-0.984236	16.6903	0.00107996	0.029685	yes
WBGene00011172	R09E10.2	3.95622	-1.59652	14.5641	0.00184029	0.0391734	yes
WBGene00016399	C34D4.3	3.93764	-0.218184	16.6228	0.00109769	0.03005	yes
WBGene00007307	spch-1	3.93218	1.661	23.0268	0.000271299	0.0141298	yes
WBGene00007097	B0024.4	3.92948	4.11821	34.6689	4.37482e-05	0.00511531	yes
WBGene00003448	msp-55	3.92816	1.10546	14.1738	0.00214742	0.0427197	yes
WBGene00044471	F56D6.9	3.92513	1.70616	46.8279	7.38369e-06	0.00183071	yes
WBGene00019662	K11H12.6	3.91715	1.05747	25.6934	0.000163165	0.0105712	yes
WBGene00010092		3.9103	-0.160293	16.3862	0.00116262	0.0305556	yes
WBGene00007454	C08F11.7	3.90814	2.51069	54.7738	3.04818e-06	0.00120632	yes
WBGene00006040	ssp-11	3.90068	1.71669	36.0446	3.02609e-05	0.00421418	yes
WBGene00008681	scrm-4	3.89791	4.82488	174.826	2.20095e-09	6.47048e-06	yes
WBGene00006038	ssp-9	3.89575	1.54107	41.4	1.45004e-05	0.00273025	yes
WBGene00007301	C04F12.7	3.88868	1.89539	29.3026	8.65275e-05	0.00745041	yes
WBGene00014179	ZK1010.5	3.8843	-0.302907	33.1194	4.68337e-05	0.00532481	yes
WBGene00007082	acs-10	3.87357	0.0361524	19.8339	0.000525878	0.0206964	yes
WBGene00011748		3.87041	1.68472	25.7364	0.000161879	0.0105421	yes
WBGene00021398	Y38C1AA.7	3.86945	1.54721	17.4118	0.000960985	0.0280115	yes
WBGene00003352	mir-258.1	3.86619	-1.39883	18.1482	0.00076635	0.0248984	yes
WBGene00022007	mpst-6	3.86278	-0.491591	18.8784	0.000914108	0.0276411	yes
WBGene00022006	mpst-5	3.86276	-0.49371	18.8605	0.000917459	0.0276411	yes
WBGene00018708	oac-32	3.86253	-0.296221	17.5123	0.000888179	0.0272397	yes
WBGene00009428		3.86247	1.98316	56.2373	2.61951e-06	0.001057	yes
WBGene00007159	B0379.7	3.84917	0.108396	14.607	0.00181986	0.0390113	yes
WBGene00021381	Y37E11B.10	3.84916	0.0812311	13.9093	0.00218757	0.0429971	yes
WBGene00022751	msrp-2	3.8424	1.97217	23.839	0.000231457	0.0127699	yes
WBGene00194700	B0025.5	3.83916	-0.669071	14.9477	0.0016664	0.0373967	yes
WBGene00020353	T08B6.4	3.83339	0.00597909	20.6658	0.000439875	0.0182773	yes
WBGene00016698	C46A5.1	3.82398	1.49198	54.5903	3.10738e-06	0.00120654	yes
WBGene00007660	pals-6	3.81253	-0.0995631	24.8266	0.000191719	0.0115451	yes
WBGene00011954	T23F11.2	3.79891	-0.613238	32.3925	5.24297e-05	0.00567869	yes
WBGene00003431	msp-33	3.79704	2.29614	29.5163	8.34838e-05	0.00737345	yes
WBGene00007601	C15C6.2	3.79425	1.31901	25.2144	0.000178291	0.0112139	yes
WBGene00206464	F59C6.18	3.77702	-1.35267	15.611	0.00140822	0.0339342	yes
WBGene00018643	drd-50	3.75768	3.90411	29.2267	0.000103737	0.00840477	yes
WBGene00043147	nspd-6	3.7559	0.723919	16.7006	0.00107728	0.0296785	yes
WBGene00007190	rmd-3	3.74996	0.58512	13.7647	0.00227404	0.0436172	yes
WBGene00023172	Y23H5A.8	3.74492	1.95224	85.0782	2.21499e-07	0.000303882	yes
WBGene00019783	M70.1	3.74405	-0.371353	21.2667	0.000387716	0.017383	yes
WBGene00021993	Y59E9AL.3	3.74398	1.54506	48.0204	6.41888e-06	0.00167208	yes
WBGene00019430	K06A5.2	3.73252	1.1444	50.2547	4.97338e-06	0.00155072	yes
WBGene00017386	nspd-5	3.73011	0.895332	14.7459	0.0017554	0.0382754	yes
WBGene00018850	gpx-8	3.72625	0.520402	16.0268	0.0012698	0.0320217	yes
WBGene00006050	ssq-1	3.70109	2.80479	52.5255	3.87242e-06	0.00132037	yes
WBGene00012595	Y38E10A.17	3.70007	0.705407	16.1711	0.00122547	0.0313997	yes
WBGene00007075	AC8.3	3.67522	2.3732	69.5789	7.50478e-07	0.000594003	yes
WBGene00022572	ZC239.14	3.67052	1.36001	34.1937	3.97676e-05	0.00481399	yes
WBGene00007658	pals-4	3.65707	-1.72792	14.7844	0.00173802	0.0382754	yes
WBGene00010366	H05L14.1	3.62834	-1.08564	16.4477	0.00114533	0.0304126	yes
WBGene00043989	AC8.11	3.62082	2.41165	58.8307	2.01803e-06	0.000922869	yes
WBGene00009684	msd-3	3.60386	0.666834	13.8575	0.0022181	0.0431848	yes
WBGene00004904	snf-5	3.59202	0.731668	14.3884	0.00192686	0.0402683	yes
WBGene00003445		3.5791	-1.13321	17.5881	0.000872548	0.0269612	yes
WBGene00022224	set-28	3.57721	0.0990203	42.9792	1.18355e-05	0.00251095	yes
WBGene00013473	Y69E1A.1	3.55544	0.617397	29.8537	7.89215e-05	0.00715474	yes
WBGene00016783	irg-2	3.54758	4.21015	28.4608	0.000117661	0.0088049	yes
WBGene00010246	F58D5.7	3.53983	-0.495697	14.8646	0.00170242	0.037671	yes
WBGene00014977		3.53063	0.366179	17.0082	0.00100065	0.028568	yes
WBGene00009344	F32H2.7	3.52326	-0.160329	13.1409	0.00269489	0.0482665	yes
WBGene00007132	pals-27	3.49851	-0.464404	13.0866	0.00273556	0.0485721	yes
WBGene00045355	D1086.17	3.48908	-0.31873	13.3598	0.00253777	0.0467545	yes
WBGene00013999	ZK550.5	3.47228	-0.81199	13.4689	0.00246341	0.0457448	yes
WBGene00009948	F52H3.6	3.45403	0.285334	29.5668	8.27821e-05	0.00734299	yes
WBGene00045416	Y37H2A.14	3.4518	4.39286	19.0977	0.000756709	0.0247346	yes
WBGene00045050	ZC15.10	3.4206	1.52414	25.6713	0.00016383	0.0105712	yes
WBGene00043991	mir-258.2	3.41096	-1.32921	14.3675	0.00193743	0.0403206	yes
WBGene00023490	F36A2.14	3.40928	0.00777	39.0007	1.99724e-05	0.00331462	yes
WBGene00016058	nspd-3	3.40482	0.483475	15.6922	0.00137986	0.0334073	yes
WBGene00013854	cyc-2.2	3.37939	0.0940348	19.8769	0.000520991	0.0206579	yes
WBGene00007305	ttbk-5	3.37694	-1.07588	16.8189	0.00104704	0.0293473	yes
WBGene00009680	msd-1	3.36595	1.19055	13.3127	0.0025974	0.0474284	yes
WBGene00013474	Y69E1A.2	3.3586	1.79806	22.3906	0.000308022	0.0150924	yes
WBGene00012404	Y6G8.2	3.34874	1.58793	26.4605	0.000141892	0.00983162	yes
WBGene00015223	B0507.6	3.34099	-0.261745	17.5493	0.00088052	0.0271261	yes
WBGene00004811	skr-5	3.34008	0.723414	20.0571	0.000501046	0.0200214	yes
WBGene00017678	asp-12	3.33277	4.39582	44.6483	9.60808e-06	0.00217691	yes
WBGene00018971	clec-67	3.33261	3.60039	15.3129	0.00176433	0.0383364	yes
WBGene00016447	msd-4	3.33034	1.68621	20.7156	0.000435259	0.0182773	yes
WBGene00019406	acdh-8	3.32813	-0.231606	15.0503	0.00162312	0.0367057	yes
WBGene00007131	pals-26	3.31617	0.25644	14.9244	0.0016764	0.0375051	yes
WBGene00009160	F26E4.5	3.31351	-0.0896597	18.1089	0.000773304	0.0249801	yes
WBGene00219683	anr-32	3.31294	-0.25112	16.7617	0.00106153	0.0295206	yes
WBGene00023423	F43C1.7	3.30301	0.0404969	33.1665	4.64957e-05	0.00532481	yes
WBGene00016416	C34F11.5	3.28804	-0.0543174	37.061	2.61598e-05	0.00392951	yes
WBGene00017636	F20D6.6	3.28396	-1.28992	18.0581	0.000782396	0.0250707	yes
WBGene00009957	F53B2.8	3.2807	5.93936	82.1511	2.74618e-07	0.000324702	yes
WBGene00008602	oac-14	3.27845	4.97576	28.1003	0.000128711	0.0093236	yes
WBGene00014173	ZK970.7	3.27299	2.65386	36.6828	2.76069e-05	0.00406816	yes
WBGene00010125	dod-22	3.27077	3.67327	16.9599	0.00117353	0.0306728	yes
WBGene00007076	AC8.4	3.26162	2.42745	64.2728	1.2021e-06	0.00076226	yes
WBGene00021167	cyp-32B1	3.23476	1.07827	36.5662	2.80713e-05	0.00406816	yes
WBGene00007675	C18D4.6	3.21653	4.15645	164.162	3.33305e-09	8.57385e-06	yes
WBGene00000190	warf-1	3.21514	1.82476	20.98	0.000411664	0.0177637	yes
WBGene00018851	F55A3.6	3.19702	0.169519	18.1441	0.000767073	0.0248984	yes
WBGene00022215		3.19298	0.699555	52.3052	3.96605e-06	0.00132037	yes
WBGene00009884	F49C12.15	3.18488	1.68593	38.2168	2.22462e-05	0.00352157	yes
WBGene00020084	R105.1	3.18318	-0.713339	22.9881	0.000273381	0.0141355	yes
WBGene00015660	catp-3	3.17474	4.5878	52.5556	3.8598e-06	0.00132037	yes
WBGene00017112	E03H12.5	3.17311	0.563056	18.2494	0.000748775	0.0247211	yes
WBGene00008850	F15B9.6	3.15598	2.19223	30.8899	6.65968e-05	0.00652432	yes
WBGene00012620		3.12209	-0.997169	16.412	0.00115533	0.0304815	yes
WBGene00271651	F19B10.14	3.10001	1.61826	19.6506	0.000547317	0.0211715	yes
WBGene00016639	C44B12.6	3.09849	1.74356	52.2776	3.97797e-06	0.00132037	yes
WBGene00006509	tag-164	3.07404	-0.636357	32.7233	4.97932e-05	0.00550645	yes
WBGene00019858	R03H10.6	3.05293	2.73647	30.1138	7.55988e-05	0.00697645	yes
WBGene00020472	lips-11	3.04006	2.57907	48.3191	6.20029e-06	0.00165787	yes
WBGene00020580	T19D12.5	3.03967	1.16707	18.4914	0.0007086	0.0240235	yes
WBGene00008301	pals-39	3.03791	-0.0119774	14.8337	0.00171601	0.0378497	yes
WBGene00010574	K04H4.5	3.03726	-0.115339	23.0867	0.000268103	0.0140557	yes
WBGene00017808	nspd-9	3.01727	-1.57387	14.4995	0.00187157	0.0395794	yes
WBGene00013644		3.01122	0.635004	27.373	0.000120596	0.00894303	yes
WBGene00018223	bath-13	2.99336	1.51579	44.6437	9.61349e-06	0.00217691	yes
WBGene00009457	F36A2.10	2.98932	0.244904	17.1457	0.000968446	0.0281095	yes
WBGene00077593	C49G7.12	2.98834	2.36215	30.8627	6.68911e-05	0.00652432	yes
WBGene00022754	nspd-1	2.98629	1.25528	16.3341	0.00117749	0.0306728	yes
WBGene00002186	kel-10	2.9833	-0.464683	19.0635	0.000623064	0.0222992	yes
WBGene00044901	Y41G9A.10	2.97174	2.40362	33.7139	4.27614e-05	0.00505739	yes
WBGene00021121	W09G12.7	2.96187	4.54211	35.9376	3.07341e-05	0.00421651	yes
WBGene00010510	ent-3	2.94974	-1.36897	12.8968	0.00288347	0.0499997	yes
WBGene00194815	Y43F8B.23	2.93492	-0.0334403	26.8989	0.000131166	0.00935308	yes
WBGene00022570	sdz-35	2.9136	-0.798691	13.0179	0.00278812	0.0490818	yes
WBGene00004932	sod-3	2.90251	1.0872	34.7093	3.6814e-05	0.00461773	yes
WBGene00010980	R02D5.7	2.90087	0.13462	27.1083	0.000126373	0.00928795	yes
WBGene00021519	Y41D4B.17	2.87609	1.78682	26.2021	0.000148682	0.010058	yes
WBGene00016425	C34H4.2	2.86755	4.76447	28.0465	0.00011737	0.0088049	yes
WBGene00018600	F48C1.8	2.84916	-1.13274	13.1094	0.00271844	0.0485194	yes
WBGene00000556	cnc-2	2.84407	2.8777	23.5514	0.000244749	0.0131398	yes
WBGene00015597		2.83584	1.53486	18.1667	0.000763103	0.0248873	yes
WBGene00007734	C25G4.7	2.82997	-0.288374	15.0668	0.00161626	0.0366677	yes
WBGene00018352	fbxc-20	2.82362	0.0324629	35.6151	3.22116e-05	0.00436107	yes
WBGene00000013	abf-2	2.81051	0.943471	14.1855	0.00203262	0.0412111	yes
WBGene00044541	K09H11.11	2.80238	0.0230057	17.5039	0.000889933	0.0272529	yes
WBGene00018225		2.7976	1.74245	34.6711	3.70244e-05	0.00461773	yes
WBGene00007440	C08E8.4	2.79716	3.55125	44.6329	9.62628e-06	0.00217691	yes
WBGene00008988	F20G2.5	2.79371	1.23595	22.4417	0.000304874	0.0150096	yes
WBGene00012211	ssp-37	2.778	2.21899	60.5813	1.70117e-06	0.000823363	yes
WBGene00008105	C45B11.2	2.77416	0.326	13.1881	0.00266009	0.0479351	yes
WBGene00194652		2.76233	0.794894	31.4276	6.10767e-05	0.00616126	yes
WBGene00018647	F49F1.7	2.75973	3.03217	26.4031	0.000143368	0.00989549	yes
WBGene00004157	pqn-75	2.75233	1.72067	25.6701	0.000163867	0.0105712	yes
WBGene00006416	sams-5	2.74623	1.00938	28.0654	0.00010686	0.00845794	yes
WBGene00022696	ift-139	2.72902	1.24482	17.7559	0.000839052	0.0262414	yes
WBGene00012979	Y48B6A.5	2.71736	-0.988938	15.3549	0.00150205	0.035246	yes
WBGene00019133		2.7123	1.719	42.7465	1.21904e-05	0.00253172	yes
WBGene00007990	fipr-23	2.71117	0.0513872	21.6579	0.000357568	0.0165729	yes
WBGene00001786	gst-38	2.70627	2.49028	13.2147	0.00274216	0.0485784	yes
WBGene00014116	ZK858.2	2.7034	0.204666	27.9687	0.000108665	0.00852026	yes
WBGene00045457	F33H12.7	2.69916	4.74685	32.4251	5.21623e-05	0.00567869	yes
WBGene00019070	F58H7.5	2.69523	0.929602	20.7426	0.000432781	0.0182773	yes
WBGene00013153		2.69321	-0.139045	16.3438	0.0011747	0.0306728	yes
WBGene00000562	cng-1	2.6769	1.76884	67.1802	9.25018e-07	0.000679855	yes
WBGene00010869	M05B5.1	2.67389	-0.936919	16.495	0.00113224	0.0302995	yes
WBGene00013826		2.66922	3.1529	77.8545	3.81149e-07	0.000373508	yes
WBGene00009835	F47H4.2	2.66068	-0.497121	23.6576	0.000239741	0.0129779	yes
WBGene00011466	T05C12.1	2.65697	-0.866126	13.1049	0.00272184	0.0485378	yes
WBGene00006039	ssp-10	2.65666	0.981392	16.8823	0.00103123	0.0290967	yes
WBGene00000023	abt-5	2.64921	0.558444	30.8035	6.7536e-05	0.00652753	yes
WBGene00000256	bli-6	2.64837	0.131881	16.5975	0.00110445	0.0301364	yes
WBGene00016785	C49G7.7	2.64368	2.80947	13.6296	0.00245865	0.045706	yes
WBGene00195155	W04A8.9	2.64363	-0.319779	21.9882	0.000334183	0.0159934	yes
WBGene00013987	ZK512.8	2.63601	-0.739319	16.7005	0.0010773	0.0296785	yes
WBGene00000715	col-142	2.6357	4.60216	21.5792	0.000394737	0.0175449	yes
WBGene00015937	C17H12.12	2.63547	0.00947715	19.5976	0.000553711	0.0213345	yes
WBGene00009125	F25H5.2	2.63476	-0.745671	14.3873	0.00192742	0.0402683	yes
WBGene00021978	Y58A7A.4	2.62499	4.12272	35.0662	3.49163e-05	0.00451914	yes
WBGene00015236	B0511.11	2.62107	2.58464	39.4584	1.87679e-05	0.00324558	yes
WBGene00020905	T28H11.7	2.61791	0.372605	14.774	0.0017427	0.0382754	yes
WBGene00010651	K08C9.2	2.61203	-0.10024	19.168	0.000608735	0.0221953	yes
WBGene00012781	nspd-7	2.61199	1.05575	33.9813	4.10622e-05	0.00494163	yes
WBGene00009846		2.60987	-0.87382	16.5423	0.0011193	0.0301511	yes
WBGene00010658	K08D8.4	2.60678	3.54496	29.2256	8.76562e-05	0.00751615	yes
WBGene00004026	phy-3	2.60075	0.342386	22.4243	0.000305939	0.0150261	yes
WBGene00009308	F32A11.3	2.58955	0.779965	25.6009	0.000165967	0.0106733	yes
WBGene00022643	ZK6.8	2.58322	1.23569	34.3066	3.90986e-05	0.00476101	yes
WBGene00270321	Y41C4A.32	2.57503	4.79884	50.4244	4.87974e-06	0.00154493	yes
WBGene00004052	parg-2	2.56906	1.41558	35.2373	3.40461e-05	0.00450327	yes
WBGene00019593	K09F6.10	2.54976	2.13449	24.8573	0.000190612	0.0115371	yes
WBGene00010822	M01G12.9	2.54205	4.78834	73.5761	5.36666e-07	0.000460169	yes
WBGene00013107	Y51H4A.13	2.53588	-0.120436	23.9103	0.000228294	0.0127319	yes
WBGene00013696	Y106G6A.4	2.53172	0.223406	15.7379	0.00136421	0.0332403	yes
WBGene00000546	clp-6	2.52502	0.539524	20.3703	0.000468432	0.0192071	yes
WBGene00020262		2.5248	3.50976	87.4548	1.86895e-07	0.000274723	yes
WBGene00044633	F54H12.7	2.52024	-0.852658	15.2342	0.00154873	0.0357702	yes
WBGene00010795	M01A8.1	2.51918	1.29106	34.8781	3.59025e-05	0.00461773	yes
WBGene00012886	Y45F10D.6	2.49349	0.065661	29.3087	8.64397e-05	0.00745041	yes
WBGene00000864	cya-2	2.49308	0.445694	25.8841	0.000157555	0.0103921	yes
WBGene00000191		2.49203	1.45983	14.0902	0.00208463	0.041935	yes
WBGene00010563	K04G2.4	2.47717	-0.33142	21.3986	0.000377236	0.0172282	yes
WBGene00194717	ZC239.22	2.469	2.20322	13.7632	0.00227495	0.0436172	yes
WBGene00220084	T23B12.14	2.44936	-0.249621	25.9561	0.000155495	0.0103558	yes
WBGene00020674	T22B7.7	2.44906	4.75769	37.6882	2.39464e-05	0.00376178	yes
WBGene00006620	svh-1	2.44891	1.6297	32.1097	5.48095e-05	0.00584417	yes
WBGene00017215	F07F6.1	2.43528	-0.742396	14.7191	0.00176764	0.0383364	yes
WBGene00019580	oac-58	2.43134	0.790606	30.8011	6.75623e-05	0.00652753	yes
WBGene00012810	nceh-1	2.42897	1.71606	21.5082	0.000368779	0.0169587	yes
WBGene00010072	F54F12.1	2.41205	-0.0886233	15.0629	0.00161788	0.0366677	yes
WBGene00013723	Y106G6H.13	2.40542	0.45634	18.2171	0.000754342	0.0247211	yes
WBGene00020661	smz-2	2.39163	0.558973	18.2495	0.000748767	0.0247211	yes
WBGene00010084	F55B11.2	2.39096	7.10782	147.925	6.59492e-09	1.50797e-05	yes
WBGene00010135	F55H12.4	2.38838	5.68956	62.0097	1.48428e-06	0.000803814	yes
WBGene00021520		2.37983	1.58891	16.4204	0.00115297	0.0304815	yes
WBGene00175031	C06C3.12	2.3711	-0.693474	13.5675	0.00239836	0.0449508	yes
WBGene00001399	fat-7	2.35063	7.00028	16.1923	0.00136901	0.0332619	yes
WBGene00007506	fbxc-58	2.34104	3.88327	23.4777	0.000248292	0.0132717	yes
WBGene00015052	clec-52	2.33412	1.73801	48.5054	6.06828e-06	0.00165787	yes
WBGene00010931	M162.5	2.32745	0.438063	22.0439	0.000330419	0.0159617	yes
WBGene00019105	asp-8	2.32357	3.41014	64.0932	1.2221e-06	0.00076226	yes
WBGene00004003	pgp-9	2.32201	4.39019	25.1407	0.000180758	0.0112439	yes
WBGene00012491	Y20C6A.1	2.31976	0.672618	18.6653	0.000681251	0.0235519	yes
WBGene00021872	clec-85	2.31953	5.27526	20.9311	0.000441413	0.0182773	yes
WBGene00017484	F15E6.3	2.31929	4.57938	33.8705	4.17566e-05	0.0049836	yes
WBGene00009215	thn-2	2.31418	4.8819	19.4639	0.000606882	0.0221953	yes
WBGene00019069	lgc-30	2.31361	1.45775	19.542	0.000560495	0.0213345	yes
WBGene00021799	Y53G8AL.1	2.31004	1.93517	18.6735	0.000680001	0.0235519	yes
WBGene00007414	C07E3.3	2.30998	2.78981	21.9301	0.000338171	0.0161107	yes
WBGene00013484	Y69H2.9	2.3073	2.18881	42.4517	1.2658e-05	0.0025791	yes
WBGene00045265	K10C2.8	2.30509	3.62636	27.7819	0.000112256	0.00865713	yes
WBGene00009431	dct-17	2.30424	3.87616	40.3583	1.66333e-05	0.00295083	yes
WBGene00020579	T19D12.4	2.30377	6.38754	31.662	5.88351e-05	0.00604314	yes
WBGene00017948	mth-1	2.30249	2.83815	19.8067	0.000529	0.0206964	yes
WBGene00015097	B0273.1	2.3	0.54012	31.8396	5.71995e-05	0.00597517	yes
WBGene00021435	Y39A3A.4	2.2872	1.04354	17.2409	0.000946823	0.0278352	yes
WBGene00005271	srh-48	2.27106	1.76565	34.3636	3.87656e-05	0.00474856	yes
WBGene00021886		2.26943	3.88579	46.98	7.25185e-06	0.00181995	yes
WBGene00021339	Y34F4.4	2.26423	3.24623	21.6121	0.000360952	0.0166922	yes
WBGene00017975	F32B5.1	2.25854	3.98486	49.4151	5.46793e-06	0.00161959	yes
WBGene00021979	Y58A7A.5	2.24479	3.53847	24.4296	0.000206672	0.0120827	yes
WBGene00020813	T25G12.6	2.24286	1.48521	20.9836	0.000411356	0.0177637	yes
WBGene00021671		2.23686	3.55847	60.6706	1.6866e-06	0.000823363	yes
WBGene00007153	clec-41	2.23653	6.82678	21.8945	0.000351249	0.0164021	yes
WBGene00003096	lys-7	2.22809	7.3163	37.3572	2.50867e-05	0.00385269	yes
WBGene00010085	F55B11.3	2.21223	6.71493	75.2095	4.70025e-07	0.000439666	yes
WBGene00013073	hmit-1.1	2.21209	3.19259	14.7444	0.00175611	0.0382754	yes
WBGene00018930	F56B3.6	2.21123	-0.403956	13.0508	0.00276281	0.048849	yes
WBGene00018314	F41H10.1	2.20888	0.873293	14.6941	0.00177912	0.0384991	yes
WBGene00009959	F53B6.4	2.20868	1.27922	15.5253	0.00143884	0.0344168	yes
WBGene00016344	rsef-1	2.2061	0.0285222	19.357	0.000583792	0.0217926	yes
WBGene00016997	cebp-1	2.20508	3.49113	18.6256	0.000687386	0.0236288	yes
WBGene00003981	pes-8	2.20319	2.34256	48.8868	5.80781e-06	0.00164721	yes
WBGene00045251	F54F7.9	2.20175	0.0473942	24.864	0.000190372	0.0115371	yes
WBGene00002024	hsp-43	2.18607	6.30756	74.1673	5.11375e-07	0.000457547	yes
WBGene00011474	aldo-1	2.18501	6.72844	27.7311	0.000113255	0.00866421	yes
WBGene00014907		2.17376	0.857468	24.8225	0.000191867	0.0115451	yes
WBGene00004054		2.16421	2.32772	28.8332	9.3672e-05	0.00783609	yes
WBGene00021977	Y58A7A.3	2.16367	5.74553	31.5796	5.96121e-05	0.00604314	yes
WBGene00013540	cest-12	2.15672	3.07085	20.9791	0.000411745	0.0177637	yes
WBGene00021518	hpo-6	2.14724	5.09194	20.7111	0.000435675	0.0182773	yes
WBGene00021487	comt-3	2.14643	4.78011	15.5438	0.00151723	0.0354151	yes
WBGene00011069	ceh-62	2.14564	0.726557	17.7003	0.000849986	0.0265028	yes
WBGene00009101	F25B3.4	2.14472	0.349453	16.7152	0.00107349	0.0296528	yes
WBGene00007717	C25D7.5	2.14206	2.46864	21.843	0.00034424	0.0162108	yes
WBGene00019967	cyp-33C8	2.13779	3.51626	59.3857	1.91082e-06	0.000893698	yes
WBGene00015666	gad-2	2.13509	0.150742	28.0267	0.000107577	0.00848208	yes
WBGene00021464	ugt-31	2.12776	2.63316	41.9045	1.35809e-05	0.00268536	yes
WBGene00001507	fut-4	2.1226	-0.119915	15.9366	0.00129847	0.0324286	yes
WBGene00045239	Y49E10.29	2.11413	1.4675	39.0544	1.98265e-05	0.00331462	yes
WBGene00020613	T20D4.7	2.11237	0.671587	14.2785	0.00198332	0.0407071	yes
WBGene00008739	F13D12.3	2.10985	3.80406	41.3508	1.45939e-05	0.00273025	yes
WBGene00007480	glna-1	2.10806	2.75556	30.8623	6.6895e-05	0.00652432	yes
WBGene00017467	F14F9.4	2.10433	2.90323	29.3708	8.55423e-05	0.00744401	yes
WBGene00044256	Y45F10C.6	2.10046	1.88978	15.7359	0.00136489	0.0332403	yes
WBGene00015089	B0252.5	2.09927	0.0669362	19.8212	0.000527329	0.0206964	yes
WBGene00008741	ctsa-1.2	2.09692	7.00262	25.5476	0.000167607	0.0107451	yes
WBGene00013136	tmem-189	2.08179	4.88458	79.8178	3.27511e-07	0.000354729	yes
WBGene00022644	dod-19	2.07634	7.07611	34.4199	3.84399e-05	0.00473686	yes
WBGene00194695	B0462.5	2.07045	0.539936	13.2513	0.0026143	0.0475683	yes
WBGene00008577	F08G2.5	2.06866	5.34789	15.6303	0.0014764	0.0349187	yes
WBGene00018413	cyp-33C4	2.06412	1.66733	30.4491	7.15496e-05	0.00669281	yes
WBGene00013155		2.06178	3.83228	14.6693	0.00179061	0.0385826	yes
WBGene00003091	lys-2	2.05142	6.81102	22.7614	0.000285972	0.0145669	yes
WBGene00016923	C54F6.5	2.04959	0.537253	14.0716	0.00209492	0.0420239	yes
WBGene00014194	ZK1037.6	2.0474	2.10381	44.8949	9.3214e-06	0.00217691	yes
WBGene00006627	tsp-1	2.04351	2.6308	22.5043	0.000301063	0.0149002	yes
WBGene00017071	aagr-1	2.03945	5.08758	18.9667	0.000636657	0.0226282	yes
WBGene00015613	C08F1.10	2.03883	2.32513	12.8962	0.00288396	0.0499997	yes
WBGene00010296	dgat-2	2.03828	5.27418	38.6296	2.1014e-05	0.00343211	yes
WBGene00020985	W03D8.2	2.03021	0.186083	13.9888	0.00214163	0.0426957	yes
WBGene00011305	hrg-9	2.02612	1.5284	13.0025	0.0028	0.049123	yes
WBGene00044469	clec-173	2.02387	3.10432	18.2854	0.000742634	0.0246494	yes
WBGene00044586	Y61A9LA.12	2.02251	1.19022	16.5876	0.00110711	0.0301364	yes
WBGene00219216	K08D10.14	2.02222	0.776973	15.3129	0.0015181	0.0354151	yes
WBGene00016788	C49G7.10	2.02151	4.79189	17.0584	0.000988762	0.028379	yes
WBGene00009602	F40G12.7	2.01681	0.664471	15.7293	0.00136715	0.033256	yes
WBGene00013873	cest-2.3	2.01468	-0.0899403	14.7423	0.00175705	0.0382754	yes
WBGene00012952	Y47H9C.9	2.00903	0.315949	15.2857	0.00152862	0.0354799	yes
WBGene00009426	F35E12.2	2.00388	0.490311	19.7786	0.000532249	0.020784	yes
WBGene00011330	T01D3.6	2.00168	5.21719	35.2906	3.37805e-05	0.00450327	yes
WBGene00001500	ftn-1	1.99408	1.92313	13.439	0.00248356	0.0459516	yes
WBGene00005291	srh-70	1.98969	0.177216	14.3931	0.00192448	0.0402683	yes
WBGene00010899	M28.8	1.98829	3.60221	78.569	3.60545e-07	0.000370982	yes
WBGene00011028	R05D7.3	1.98731	1.41964	27.5522	0.000116857	0.0088049	yes
WBGene00002087	ins-4	1.9869	0.961044	17.2296	0.000949364	0.0278701	yes
WBGene00019404	K05B2.4	1.98605	2.76763	13.8803	0.00220458	0.043083	yes
WBGene00013180	cutl-10	1.98309	2.34864	23.5422	0.000245186	0.0131398	yes
WBGene00010485	ant-1.3	1.9817	0.309793	23.2344	0.000260414	0.0137765	yes
WBGene00008296	cdr-2	1.97617	4.24306	63.4506	1.29687e-06	0.00076252	yes
WBGene00045322		1.97206	2.18255	35.1088	3.46976e-05	0.00451914	yes
WBGene00012535	Y37A1A.2	1.97061	1.4762	21.3944	0.000377566	0.0172282	yes
WBGene00015055	pitr-3	1.96788	1.3899	28.2931	0.000102739	0.00835677	yes
WBGene00018278	F41C6.4	1.96164	1.01016	25.1434	0.000180667	0.0112439	yes
WBGene00000469	ces-2	1.95786	2.31257	14.3639	0.00193929	0.0403206	yes
WBGene00021871	dml-1	1.95605	0.0786758	14.3672	0.0019376	0.0403206	yes
WBGene00022017		1.94831	1.98012	20.8199	0.000425772	0.0181032	yes
WBGene00021517	Y41D4B.15	1.94608	-0.0549068	13.4799	0.00245605	0.045699	yes
WBGene00007372	C06B8.7	1.94489	3.58138	18.7847	0.000663168	0.0232098	yes
WBGene00016951	C55C3.1	1.94225	0.122846	16.9183	0.00102239	0.0289805	yes
WBGene00010087	F55B11.5	1.93968	3.4241	48.5239	6.05532e-06	0.00165787	yes
WBGene00016424	C34H4.1	1.93542	3.79974	13.0115	0.00279305	0.049123	yes
WBGene00015280	C01B10.6	1.93363	6.09482	17.4186	0.000920849	0.0276411	yes
WBGene00012525	Y32B12C.1	1.92792	0.339281	16.3144	0.00118318	0.030711	yes
WBGene00002052	ifa-4	1.92767	4.77931	88.2593	1.76611e-07	0.000274723	yes
WBGene00009626	F42A8.1	1.92501	4.39673	58.4541	2.09472e-06	0.000937114	yes
WBGene00001210	egl-46	1.91999	2.8369	22.0834	0.000327775	0.0158713	yes
WBGene00007988	best-8	1.91813	0.775778	18.4207	0.000720083	0.0241421	yes
WBGene00012130	slc-17.4	1.91438	3.77758	30.6113	6.968e-05	0.00662245	yes
WBGene00009102	F25B3.5	1.91171	1.01719	22.1603	0.000322701	0.0157366	yes
WBGene00008476	E03H4.8	1.9096	3.26278	26.3135	0.000145711	0.00989629	yes
WBGene00044073	tag-244	1.90644	1.99895	19.5719	0.000556832	0.0213345	yes
WBGene00010587	sol-2	1.90639	2.06321	29.1859	8.82433e-05	0.00752447	yes
WBGene00006628	tsp-2	1.90055	2.62979	21.031	0.000407281	0.0177637	yes
WBGene00044340	nspc-5	1.89601	2.50296	24.0205	0.000223496	0.0125831	yes
WBGene00020343	acs-3	1.89595	1.77283	28.2104	0.000104214	0.00841031	yes
WBGene00006775	unc-39	1.89447	0.235302	14.0455	0.0021095	0.042147	yes
WBGene00020205	arrd-1	1.89256	1.14999	19.5342	0.000561456	0.0213345	yes
WBGene00012101	zip-10	1.89042	3.92456	16.4752	0.0011377	0.0303273	yes
WBGene00021215	Y18H1A.11	1.88786	0.494029	15.3091	0.00151958	0.0354151	yes
WBGene00001616	glr-5	1.88084	2.29488	17.0014	0.00100229	0.028568	yes
WBGene00019261	H34I24.2	1.88005	6.14675	20.705	0.000436231	0.0182773	yes
WBGene00045245	ttr-34	1.87997	2.33433	15.8121	0.00133923	0.0328879	yes
WBGene00011978	T24B8.4	1.87368	3.4411	26.5925	0.000138561	0.00969881	yes
WBGene00001899	his-25	1.86832	0.663834	19.2986	0.00059137	0.0218588	yes
WBGene00018946	F56C3.9	1.86559	0.345985	16.9461	0.00101561	0.0288677	yes
WBGene00015295	acl-12	1.86536	4.21598	15.8357	0.00133138	0.0328124	yes
WBGene00007766	C27C7.1	1.86531	6.43988	43.8469	1.06115e-05	0.00232313	yes
WBGene00008493	F01D5.2	1.86037	0.511538	16.1214	0.00124053	0.031556	yes
WBGene00021779	Y51H7C.1	1.8529	2.13101	18.9261	0.000642464	0.022717	yes
WBGene00020630	T20F7.1	1.85241	6.01197	41.8362	1.37015e-05	0.00268536	yes
WBGene00004111	pqn-21	1.85029	5.89624	30.0097	7.69095e-05	0.00702044	yes
WBGene00006464	bath-47	1.84399	1.13382	14.2003	0.00202469	0.0411451	yes
WBGene00013481	Y69H2.3	1.84207	7.26001	18.1024	0.000774446	0.0249801	yes
WBGene00008393	D1086.6	1.83713	5.43914	61.154	1.61013e-06	0.000823363	yes
WBGene00219316	F21A3.11	1.83486	3.83974	25.8207	0.000159393	0.0104797	yes
WBGene00003090	lys-1	1.82716	8.196	24.111	0.000219646	0.0124864	yes
WBGene00016332	C32F10.4	1.81831	4.44701	30.5201	7.07238e-05	0.00667626	yes
WBGene00003722	nhr-132	1.81726	1.90022	18.1514	0.000765783	0.0248984	yes
WBGene00021224	clec-209	1.81173	7.54828	15.3994	0.00148525	0.0349781	yes
WBGene00003669	nhr-79	1.80009	2.3628	32.7389	4.96731e-05	0.00550645	yes
WBGene00000677	col-103	1.7983	6.8385	27.3629	0.000120811	0.00894303	yes
WBGene00019361	clik-3	1.79529	5.18425	36.4685	2.84674e-05	0.00408965	yes
WBGene00021262	fbxa-74	1.7951	2.93053	20.9147	0.000417348	0.0178557	yes
WBGene00019963	R08E5.3	1.78909	2.97635	27.7768	0.000112355	0.00865713	yes
WBGene00016862	cest-32	1.78874	5.04973	28.9638	9.16181e-05	0.00769555	yes
WBGene00020760	T24C4.4	1.78851	3.62351	18.0859	0.000777392	0.0250359	yes
WBGene00020003	R11E3.1	1.78736	0.833275	16.727	0.00107045	0.0296484	yes
WBGene00007313	clec-147	1.78531	2.01414	31.6379	5.9061e-05	0.00604314	yes
WBGene00003097	lys-8	1.78255	7.16017	32.9052	4.84086e-05	0.00544372	yes
WBGene00013579	Y79H2A.2	1.78025	2.70021	16.5421	0.00111937	0.0301511	yes
WBGene00044457	C18H7.11	1.77974	2.95735	20.228	0.000482936	0.0196022	yes
WBGene00018755	bcmo-2	1.77689	2.45812	20.4413	0.000461385	0.0189897	yes
WBGene00007989	fipr-22	1.77609	2.09762	18.7262	0.000671958	0.0233191	yes
WBGene00010475	K01F9.2	1.77514	2.64842	13.0917	0.00273172	0.048568	yes
WBGene00003837	oat-1	1.77493	2.39785	17.7202	0.00084606	0.0264204	yes
WBGene00018145	F37C4.5	1.77246	7.93721	15.4881	0.00145237	0.0346731	yes
WBGene00010540	K03H1.5	1.76645	2.71838	21.2397	0.000389903	0.0174431	yes
WBGene00017474	F14H12.7	1.76411	0.508595	20.1071	0.000495671	0.0199463	yes
WBGene00010998	R03G8.3	1.75361	2.1174	18.0789	0.000778651	0.0250373	yes
WBGene00017247	F08D12.3	1.75345	2.38483	18.0174	0.000789761	0.0251587	yes
WBGene00007778	C27D8.2	1.75087	0.647461	18.3526	0.000731342	0.024379	yes
WBGene00011203	R10E4.7	1.75014	0.997696	24.2302	0.000214688	0.012341	yes
WBGene00021048	W05H9.1	1.74252	6.69393	24.7188	0.000195652	0.01164	yes
WBGene00018910	F56A4.2	1.74231	7.52325	14.7269	0.00176407	0.0383364	yes
WBGene00011707	T11B7.2	1.74128	1.79389	15.4686	0.00145954	0.0347637	yes
WBGene00000731	col-158	1.74104	2.44753	17.0066	0.00100105	0.028568	yes
WBGene00011060	R06C1.6	1.73896	3.09544	52.5163	3.87628e-06	0.00132037	yes
WBGene00015620	C08G9.2	1.73623	2.03192	15.2661	0.00153624	0.0355617	yes
WBGene00003670	nhr-80	1.73415	2.54656	22.502	0.000301204	0.0149002	yes
WBGene00013955	kri-1	1.73191	0.897368	14.5748	0.00183517	0.0391734	yes
WBGene00008499	cyp-37A1	1.73182	3.53904	20.0869	0.000497836	0.0199463	yes
WBGene00007103	crm-1	1.73062	4.2973	13.8885	0.00219972	0.043083	yes
WBGene00011680	T10B10.3	1.72998	5.92775	22.8939	0.000278536	0.01433	yes
WBGene00007282	clec-223	1.72849	4.57959	52.8101	3.75515e-06	0.00132037	yes
WBGene00012825	Y43F8C.3	1.72722	3.02572	27.6477	0.000114917	0.00872648	yes
WBGene00013489	col-42	1.72641	7.41304	24.9552	0.000187142	0.0114961	yes
WBGene00012960	Y47H10A.4	1.72369	1.64029	20.9317	0.000415859	0.0178483	yes
WBGene00018052	F35F10.1	1.72069	1.94284	26.6402	0.000137379	0.00964888	yes
WBGene00004908	snf-9	1.7205	2.95983	35.2192	3.41372e-05	0.00450327	yes
WBGene00016419	tyr-4	1.71724	4.51524	30.7207	6.84495e-05	0.00658235	yes
WBGene00009840	fbxa-189	1.71674	1.25008	18.2488	0.000748888	0.0247211	yes
WBGene00008974	tbc-1	1.71468	5.59393	63.8797	1.24638e-06	0.00076226	yes
WBGene00001476	fmo-1	1.71371	3.69298	13.2348	0.00262616	0.0476156	yes
WBGene00007748	C26E1.2	1.70807	1.61894	25.7995	0.000160015	0.0104871	yes
WBGene00077443		1.70694	1.5758	17.2717	0.000939961	0.0278352	yes
WBGene00008707	F11E6.3	1.70279	6.99061	39.1535	1.95607e-05	0.00331462	yes
WBGene00006778	unc-42	1.70042	0.677713	13.0417	0.00276979	0.0489266	yes
WBGene00022490	Y119D3B.13	1.6998	4.52249	30.4708	7.12963e-05	0.00669281	yes
WBGene00010116	cest-13	1.69865	3.06403	27.7571	0.000112742	0.00865713	yes
WBGene00000218	asp-5	1.69367	8.40542	27.6668	0.000114534	0.00872648	yes
WBGene00015780	C14F11.4	1.69059	4.11908	29.1175	8.9267e-05	0.00755978	yes
WBGene00018280	F41C6.7	1.68626	0.898055	16.3823	0.00116371	0.0305556	yes
WBGene00012901	cnp-2	1.68579	1.75199	24.8949	0.00018927	0.0115237	yes
WBGene00008644	F10C2.3	1.67749	3.17248	19.4024	0.000577978	0.0217048	yes
WBGene00006533	tba-7	1.67568	3.84253	18.2167	0.000754403	0.0247211	yes
WBGene00012418		1.67425	0.813716	19.4767	0.000568603	0.0215458	yes
WBGene00012212	W02D9.6	1.67304	3.68437	20.2355	0.000482167	0.0196022	yes
WBGene00015216	valv-1	1.6692	4.22026	19.4444	0.000572651	0.0215835	yes
WBGene00022848	ZK1055.7	1.66732	5.56146	19.5537	0.000559063	0.0213345	yes
WBGene00021678	Y48G1C.5	1.66334	0.528485	16.7876	0.00105495	0.0294335	yes
WBGene00000671	col-96	1.6632	3.30501	14.3172	0.00196322	0.0406042	yes
WBGene00022139	tub-2	1.66284	5.5997	54.2374	3.22495e-06	0.001229	yes
WBGene00017654	F21C10.4	1.66063	0.121359	14.4906	0.00187595	0.0395951	yes
WBGene00001758	gst-10	1.66042	4.65731	26.7879	0.000133792	0.00949414	yes
WBGene00014000	ZK550.6	1.65978	5.69805	19.1162	0.000615788	0.0222907	yes
WBGene00023477	nspc-1	1.65367	3.64279	21.3041	0.000384714	0.0173128	yes
WBGene00012185	W01F3.2	1.65046	5.28358	23.0405	0.000270565	0.0141298	yes
WBGene00044922	Y43C5A.7	1.64966	1.6854	16.0902	0.0012501	0.0317212	yes
WBGene00007388	folt-1	1.64921	3.87834	23.8429	0.000231283	0.0127699	yes
WBGene00010901	M28.10	1.64608	5.94445	21.8748	0.000342011	0.0161799	yes
WBGene00045468	F08A8.8	1.6448	0.593016	15.2045	0.0015605	0.0358814	yes
WBGene00015369	ugt-51	1.64091	2.22574	16.2193	0.00121106	0.0312703	yes
WBGene00014135	ZK896.4	1.63426	2.82934	14.8659	0.00170185	0.037671	yes
WBGene00012953	fbxa-216	1.62928	3.13561	20.8767	0.000420702	0.0179619	yes
WBGene00009394	clec-63	1.62919	8.74447	13.3156	0.00256865	0.0470386	yes
WBGene00003589	nex-2	1.62914	5.47709	52.8588	3.73551e-06	0.00132037	yes
WBGene00019769	kin-35	1.62872	3.91994	41.4659	1.43763e-05	0.00273025	yes
WBGene00008378	ule-3	1.62644	8.88232	38.6548	2.09414e-05	0.00343211	yes
WBGene00003590	nex-3	1.6264	3.78125	17.337	0.000925572	0.0276449	yes
WBGene00019774	M04G7.3	1.6249	1.91026	14.7476	0.00175462	0.0382754	yes
WBGene00001604	gln-3	1.62365	6.28491	18.4294	0.000718648	0.0241421	yes
WBGene00077770	M04D5.3	1.62318	3.43409	15.6208	0.00140475	0.0339333	yes
WBGene00000237	bam-2	1.62197	3.41431	25.2011	0.000178733	0.0112139	yes
WBGene00003380	mnm-2	1.61966	0.68774	15.561	0.001426	0.0341626	yes
WBGene00015497	nhr-76	1.61476	2.7184	18.5646	0.000696942	0.0237456	yes
WBGene00017478	cest-26	1.61445	2.67046	22.8171	0.000282821	0.0144421	yes
WBGene00003647	nhr-57	1.61366	2.37021	28.0825	0.000106544	0.00845794	yes
WBGene00001885	his-11	1.61022	0.747883	15.7997	0.00134336	0.03295	yes
WBGene00000728	col-155	1.60867	4.11183	25.7368	0.000161867	0.0105421	yes
WBGene00007302	C04F12.8	1.60351	2.77355	31.1893	6.34556e-05	0.0063391	yes
WBGene00017310	F09G2.1	1.59907	3.55518	20.0875	0.000497767	0.0199463	yes
WBGene00018568	F47E1.4	1.59835	0.809606	13.7879	0.00225987	0.0434692	yes
WBGene00000219	asp-6	1.59211	9.41661	26.9553	0.000129856	0.00934374	yes
WBGene00008019	C38H2.2	1.59123	4.30601	23.3132	0.000256416	0.0136	yes
WBGene00000831	ctl-2	1.58734	5.37785	15.6979	0.00137793	0.0333997	yes
WBGene00271744	K09F6.15	1.58723	1.84964	18.3408	0.0007333	0.024379	yes
WBGene00006561	tcl-2	1.58686	3.67447	21.1583	0.000396575	0.0175886	yes
WBGene00003553	nas-37	1.58647	4.08846	60.4647	1.72042e-06	0.000823363	yes
WBGene00003562	ncr-2	1.58206	0.935165	16.4834	0.00113544	0.0303064	yes
WBGene00013135	rga-2	1.58137	3.25449	26.6632	0.000136814	0.00964888	yes
WBGene00021635	Y47G6A.5	1.5796	3.53473	36.432	2.8617e-05	0.00408965	yes
WBGene00019957	R08E3.1	1.5722	5.9299	22.1294	0.000324725	0.0157979	yes
WBGene00020386	dach-1	1.57204	2.39079	16.7293	0.00106985	0.0296484	yes
WBGene00044676	fbxa-42	1.56971	0.735374	12.9589	0.00283406	0.0495937	yes
WBGene00016335	gba-1	1.56957	3.83134	21.9296	0.0003382	0.0161107	yes
WBGene00022423	nhr-41	1.56814	2.14108	13.2309	0.00262896	0.0476245	yes
WBGene00022307	nadk-1	1.56802	4.07171	23.6462	0.000240273	0.0129779	yes
WBGene00017747	F23F1.6	1.56497	1.74811	15.1566	0.00157964	0.0361596	yes
WBGene00015735	pdfr-1	1.56391	4.34384	34.7843	3.64057e-05	0.00461773	yes
WBGene00010976	R02D5.1	1.56342	2.55876	33.8487	4.18953e-05	0.0049836	yes
WBGene00007384	swt-3	1.56081	3.57102	39.6655	1.82501e-05	0.00318278	yes
WBGene00017463	F14D12.1	1.55936	1.62084	22.0174	0.000332206	0.0159664	yes
WBGene00013439	Y66D12A.13	1.55845	3.03523	13.8075	0.002248	0.0434328	yes
WBGene00000558	cnc-4	1.55651	3.30415	15.5222	0.00143996	0.0344168	yes
WBGene00219749	linc-30	1.55092	0.873947	13.2075	0.00264594	0.0477638	yes
WBGene00000373	cyp-14A5	1.54813	3.65362	23.325	0.000255821	0.0136	yes
WBGene00001889	his-15	1.54733	0.865195	15.7819	0.00134932	0.0330567	yes
WBGene00002179	jph-1	1.54585	4.33066	19.7449	0.00053617	0.0208579	yes
WBGene00016210	C29F5.1	1.54581	5.06258	35.4807	3.28509e-05	0.00441856	yes
WBGene00022821	ZK813.2	1.54474	6.27601	14.5849	0.00183035	0.0391547	yes
WBGene00016197	pxl-1	1.54175	5.17275	36.0046	3.0437e-05	0.00421418	yes
WBGene00008973	flwr-1	1.54132	6.19766	42.8132	1.20874e-05	0.00253172	yes
WBGene00008199	C49C3.9	1.54052	4.31863	16.6885	0.00108043	0.029685	yes
WBGene00016594	C42D4.1	1.5392	8.09248	13.0366	0.00277366	0.0489488	yes
WBGene00012231	W04A4.2	1.53724	4.81325	34.7177	3.67682e-05	0.00461773	yes
WBGene00021020	W04B5.3	1.53494	4.92852	13.2382	0.00262372	0.0476156	yes
WBGene00009225	fbxa-94	1.53304	0.107588	13.9227	0.00217975	0.0429254	yes
WBGene00002188	kgb-2	1.52907	1.3217	13.3148	0.00256919	0.0470386	yes
WBGene00003561	ncr-1	1.52605	3.79606	16.6214	0.00109809	0.03005	yes
WBGene00021430	Y38F2AR.12	1.52516	3.48692	24.0102	0.00022394	0.0125831	yes
WBGene00044081	D1086.11	1.52471	7.72607	14.8985	0.00168761	0.0375607	yes
WBGene00017945	F31D5.2	1.52435	1.15508	13.1735	0.00267079	0.0480859	yes
WBGene00010244	F58D5.5	1.52273	7.40816	36.1925	2.96209e-05	0.00420392	yes
WBGene00013297	Y57G11B.5	1.51991	7.98926	27.8385	0.000111154	0.00865713	yes
WBGene00011486	T05E12.3	1.51934	2.77817	15.8381	0.00133059	0.0328124	yes
WBGene00016104	ddr-1	1.51843	2.36886	23.9647	0.000225911	0.0126332	yes
WBGene00008372	D1054.5	1.51784	2.18901	18.4193	0.000720308	0.0241421	yes
WBGene00017336	ugt-41	1.5167	4.00406	23.1257	0.000266051	0.0140027	yes
WBGene00016434	C35B1.4	1.51534	5.25773	42.1441	1.31676e-05	0.00263084	yes
WBGene00022847	ZK1055.6	1.51457	4.14185	23.7954	0.000233418	0.0128436	yes
WBGene00000673	col-98	1.51299	7.32659	24.2929	0.000212129	0.0122624	yes
WBGene00017892	F28B4.3	1.51113	6.56146	14.2715	0.00198702	0.040728	yes
WBGene00044166	C54C6.7	1.50973	1.36338	14.4616	0.00189025	0.0397745	yes
WBGene00015048	faah-2	1.50829	5.98704	16.3075	0.00118515	0.030711	yes
WBGene00010336	acox-1.6	1.50217	2.98178	13.3546	0.00254136	0.046759	yes
WBGene00001883	his-9	1.50024	0.899669	13.2177	0.00263853	0.0477138	yes
WBGene00020992		1.49797	0.92323	13.5856	0.0023866	0.0448527	yes
WBGene00017964	F31F7.1	1.49784	5.83617	40.2262	1.69285e-05	0.00297753	yes
WBGene00044737	ttr-45	1.49652	6.71966	26.3322	0.000145218	0.00989549	yes
WBGene00305980		1.49439	1.80067	20.2733	0.000478269	0.0194897	yes
WBGene00003055	lon-1	1.49144	4.81319	39.3523	1.90394e-05	0.0032651	yes
WBGene00023451	mlc-7	1.4912	4.11974	41.3961	1.45078e-05	0.00273025	yes
WBGene00012144	lgmn-1	1.48893	6.78903	16.3747	0.00116587	0.0305636	yes
WBGene00021369	siah-1	1.4833	4.4909	12.8931	0.00288642	0.0499997	yes
WBGene00003997	pgp-3	1.47452	2.85361	14.173	0.00203935	0.0413069	yes
WBGene00008252	C51E3.6	1.4739	1.77854	14.0941	0.00208247	0.0419326	yes
WBGene00016535	C39D10.8	1.47363	2.23885	21.3828	0.000378473	0.0172314	yes
WBGene00011733	T12D8.5	1.47107	4.28667	23.579	0.000243435	0.0131143	yes
WBGene00002174	itx-1	1.46972	4.23482	16.1893	0.00121999	0.0313434	yes
WBGene00002271	lec-8	1.46871	7.42939	26.1878	0.000149069	0.010058	yes
WBGene00002234	kqt-2	1.46865	2.82177	17.265	0.000941433	0.0278352	yes
WBGene00003978	pes-4	1.46377	3.5094	30.1821	7.47539e-05	0.00692955	yes
WBGene00000878	cyn-2	1.46117	1.66708	16.1668	0.00122675	0.0313997	yes
WBGene00003711	nhr-121	1.46098	2.21318	18.1079	0.000773482	0.0249801	yes
WBGene00015179	B0416.3	1.4589	0.742619	14.496	0.00187329	0.0395794	yes
WBGene00019932		1.45887	2.60577	21.1894	0.000394015	0.0175449	yes
WBGene00020453	fbxa-55	1.45404	2.84341	13.2885	0.00258778	0.0473367	yes
WBGene00044402	Y82E9BL.18	1.44949	2.46983	18.3879	0.00072548	0.0242758	yes
WBGene00255426	C04G2.14	1.44871	2.6218	16.1262	0.00123906	0.031556	yes
WBGene00010769	asah-1	1.44485	4.35692	13.0768	0.002743	0.0485784	yes
WBGene00020455	fbxa-59	1.44431	3.97755	12.9618	0.00283179	0.0495937	yes
WBGene00021879	clec-83	1.44078	4.83025	29.3629	8.56561e-05	0.00744401	yes
WBGene00010545	cbp-2	1.44044	3.62283	31.6631	5.88248e-05	0.00604314	yes
WBGene00012213	W02D9.7	1.44002	6.28556	41.5544	1.42117e-05	0.00273025	yes
WBGene00017012	acs-22	1.43973	5.76684	14.2772	0.00198403	0.0407071	yes
WBGene00001887	his-13	1.43867	0.973581	13.2648	0.00260465	0.0475187	yes
WBGene00016218	pals-23	1.43679	3.69063	23.0029	0.000272585	0.0141298	yes
WBGene00007516	gpx-5	1.43632	4.59282	37.2248	2.55599e-05	0.00386762	yes
WBGene00013996	ZK550.2	1.4317	3.1094	13.9591	0.00215867	0.0427197	yes
WBGene00020834	T27A1.2	1.43066	2.56984	13.7602	0.00227678	0.0436172	yes
WBGene00022951	C30E1.9	1.42848	7.8925	49.3492	5.50907e-06	0.00161959	yes
WBGene00043062	clec-80	1.42755	3.02201	22.5758	0.000296776	0.0147521	yes
WBGene00010749	K10D11.5	1.4274	3.30582	15.9209	0.00130351	0.032465	yes
WBGene00015759	C14C6.5	1.42645	4.45274	21.7573	0.000350339	0.0164021	yes
WBGene00008654	pfas-1	1.42641	4.39543	22.2204	0.000318792	0.0155829	yes
WBGene00008110	C46C2.2	1.42434	6.24657	40.9382	1.54049e-05	0.00276516	yes
WBGene00022418	igcm-4	1.42292	2.61446	14.8955	0.0016889	0.0375607	yes
WBGene00019134		1.42088	2.52716	19.8351	0.000525744	0.0206964	yes
WBGene00011166	chil-22	1.41676	1.78989	16.4205	0.00115292	0.0304815	yes
WBGene00022298	Y76B12C.4	1.41618	1.95676	16.4138	0.00115482	0.0304815	yes
WBGene00007295	C04C11.1	1.41363	1.19355	17.4531	0.000900608	0.0274855	yes
WBGene00018051	che-10	1.41273	3.22873	22.0917	0.000327222	0.0158713	yes
WBGene00001824	hbl-1	1.41256	4.49729	24.2075	0.000215619	0.0123418	yes
WBGene00021939	Y55F3BR.2	1.41207	4.64208	18.5332	0.000701911	0.0238754	yes
WBGene00002056	ifc-2	1.41125	6.38403	22.8623	0.000280288	0.0143842	yes
WBGene00019973	R09A1.3	1.40616	2.73813	19.4607	0.000570605	0.0215458	yes
WBGene00006585	tni-3	1.40466	4.33024	27.9569	0.000108889	0.00852026	yes
WBGene00008945	F19B2.6	1.40425	0.997733	14.2443	0.0020013	0.040931	yes
WBGene00013118	Y51H4A.24	1.40227	3.51824	26.6575	0.000136953	0.00964888	yes
WBGene00015922	C17H11.2	1.40223	4.97265	15.612	0.00140787	0.0339342	yes
WBGene00012875	Y45F10B.13	1.40149	4.43822	29.3578	8.57296e-05	0.00744401	yes
WBGene00013650	Y105C5B.9	1.40083	2.15673	15.856	0.00132467	0.0327649	yes
WBGene00004037	plc-2	1.39915	2.73993	18.1104	0.000773028	0.0249801	yes
WBGene00004013	pha-4	1.39873	3.01634	16.5685	0.00111223	0.0301511	yes
WBGene00009511		1.39443	2.09295	19.1742	0.000607901	0.0221953	yes
WBGene00016379	C33H5.13	1.39383	3.57923	31.7125	5.83648e-05	0.00604314	yes
WBGene00000370	ccg-1	1.38951	6.4868	40.9149	1.54523e-05	0.00276516	yes
WBGene00004130	ketn-1	1.38871	6.2754	24.5951	0.00020028	0.0118436	yes
WBGene00013008	clec-146	1.38741	3.01912	14.7086	0.00177243	0.0383946	yes
WBGene00013391	Y62H9A.3	1.38507	7.28319	36.6003	2.79346e-05	0.00406816	yes
WBGene00008865	F15G9.1	1.38495	5.07029	40.9994	1.52815e-05	0.00276516	yes
WBGene00006675	twk-22	1.38363	1.47153	14.2033	0.00202311	0.0411451	yes
WBGene00001091		1.38342	4.93481	25.9319	0.000156184	0.0103681	yes
WBGene00022445	Y110A2AL.9	1.37425	1.86734	15.8972	0.00131118	0.0325349	yes
WBGene00018547	clec-78	1.37205	2.82282	13.9421	0.00216846	0.042785	yes
WBGene00011587	anp-1	1.37172	3.86576	14.7777	0.00174104	0.0382754	yes
WBGene00011026	R05D7.1	1.37107	3.09669	24.8038	0.000192542	0.011552	yes
WBGene00016354	rig-6	1.36531	4.22092	42.6747	1.23024e-05	0.00253172	yes
WBGene00020471	pho-14	1.36438	6.02172	19.0826	0.000620415	0.0222907	yes
WBGene00016407	unk-1	1.36384	4.86261	17.3737	0.00091759	0.0276411	yes
WBGene00001394	fat-2	1.36056	9.07292	15.1978	0.00156313	0.0359013	yes
WBGene00019515	ugt-19	1.35935	2.62143	17.8002	0.000830471	0.0261319	yes
WBGene00022893	ZK1290.13	1.35853	2.70937	16.2807	0.00119296	0.0308417	yes
WBGene00011850	T20B3.1	1.35744	3.13348	16.0519	0.00126196	0.0318649	yes
WBGene00018704	ztf-13	1.35731	3.22229	32.9871	4.77994e-05	0.00540474	yes
WBGene00077636		1.35516	2.3356	18.9916	0.000633129	0.0225418	yes
WBGene00006372	syx-2	1.35473	2.97422	19.3266	0.000587731	0.0217926	yes
WBGene00003495	mup-2	1.35129	7.71657	28.565	9.80548e-05	0.0081039	yes
WBGene00022500	lfi-1	1.35004	6.05099	15.3126	0.00151822	0.0354151	yes
WBGene00012812	Y43F8B.1	1.34933	5.27219	16.1416	0.00123437	0.0315162	yes
WBGene00012228	W03H9.2	1.34854	2.06252	18.5127	0.000705179	0.023947	yes
WBGene00003528	nas-9	1.34846	2.22692	18.4342	0.000717872	0.0241421	yes
WBGene00006794	unc-60	1.34785	5.94171	39.0104	1.99458e-05	0.00331462	yes
WBGene00021239	Y20F4.4	1.34705	4.62632	19.0131	0.000630102	0.0224729	yes
WBGene00003602	nhr-3	1.34646	4.13011	12.9129	0.00287054	0.0499997	yes
WBGene00019955	R08C7.12	1.3458	2.71476	18.761	0.000666725	0.0232508	yes
WBGene00016088	clec-266	1.34558	4.57049	13.7484	0.00228398	0.0436415	yes
WBGene00011737	sqst-1	1.34459	6.56483	16.0842	0.00125194	0.0317287	yes
WBGene00001520	gas-1	1.33708	6.69215	33.4243	4.46926e-05	0.00516702	yes
WBGene00004796	sid-2	1.33598	3.84586	14.5243	0.00185952	0.0394055	yes
WBGene00010605	K06G5.1	1.33481	7.44693	18.5936	0.000692374	0.0236646	yes
WBGene00020407	chil-24	1.33129	2.00541	14.1591	0.00204689	0.0414188	yes
WBGene00304908	F20D1.22	1.33127	2.32587	22.0199	0.000332034	0.0159664	yes
WBGene00001560	gei-3	1.33081	4.45345	18.7918	0.000662119	0.0232098	yes
WBGene00004168	pqn-88	1.32998	1.97462	17.5634	0.000877606	0.0270768	yes
WBGene00044209		1.32981	2.77667	24.4874	0.000204416	0.0119849	yes
WBGene00009812	suca-1	1.32824	6.88534	35.9875	3.05123e-05	0.00421418	yes
WBGene00001638	gly-13	1.32488	5.41116	48.8339	5.84317e-06	0.00164721	yes
WBGene00022820	ZK813.1	1.32173	8.09083	49.03	5.71339e-06	0.00164721	yes
WBGene00012487	Y18D10A.23	1.32147	2.57162	16.8729	0.00103356	0.0290967	yes
WBGene00001898	his-24	1.32035	5.75519	22.4594	0.000303788	0.014992	yes
WBGene00013969	tep-1	1.31919	5.30571	20.0921	0.000497272	0.0199463	yes
WBGene00010012	saeg-1	1.31787	5.54382	24.9769	0.000186382	0.0114961	yes
WBGene00012664	Y39B6A.1	1.31772	7.30322	15.9643	0.00128957	0.0323428	yes
WBGene00008802	acp-2	1.31402	1.87695	13.0953	0.00272906	0.048568	yes
WBGene00003991	pfn-3	1.31223	4.59502	24.5165	0.00020329	0.0119529	yes
WBGene00189951	linc-29	1.31218	2.97545	19.5723	0.000556783	0.0213345	yes
WBGene00021576	fbxc-51	1.31084	2.64725	13.4629	0.0024674	0.0457448	yes
WBGene00021675	Y48G1BR.1	1.3084	2.40648	18.928	0.000642203	0.022717	yes
WBGene00000780	cpn-4	1.30608	4.76083	18.2005	0.000757218	0.0247346	yes
WBGene00009595	cbp-3	1.30525	5.17127	13.8901	0.00219881	0.043083	yes
WBGene00020662	T21H3.1	1.30382	8.32609	16.3032	0.00118642	0.030711	yes
WBGene00006404	tag-10	1.2994	4.26205	16.1773	0.0012236	0.0313971	yes
WBGene00008975	F20D1.3	1.29745	6.17867	45.7792	8.37083e-06	0.00200306	yes
WBGene00017507	F16B4.5	1.29744	2.22867	15.2139	0.00155675	0.0358814	yes
WBGene00017322	clec-160	1.29622	4.15367	20.9996	0.000409971	0.0177637	yes
WBGene00006063	sto-1	1.29505	3.97908	30.0572	7.63092e-05	0.00701056	yes
WBGene00006863	gyg-1	1.29449	4.97826	33.606	4.34695e-05	0.00511177	yes
WBGene00008748	yap-1	1.29127	4.28053	23.9995	0.000224404	0.0125831	yes
WBGene00003530	nas-11	1.28939	4.34078	19.5926	0.00055432	0.0213345	yes
WBGene00012005	jun-1	1.28735	4.71309	26.1105	0.000151177	0.0101338	yes
WBGene00002262	ldh-1	1.28374	6.4247	41.0816	1.51173e-05	0.00276516	yes
WBGene00020786	T25B2.2	1.28326	2.43764	13.3476	0.00254623	0.046759	yes
WBGene00018710	F52G3.1	1.2812	5.45773	15.4743	0.00145742	0.0347535	yes
WBGene00017246	F08D12.2	1.28104	2.02935	12.982	0.00281595	0.0493607	yes
WBGene00004509	rrf-2	1.27999	4.06545	22.8255	0.000282346	0.0144421	yes
WBGene00012970	Y48A6B.9	1.27842	2.91422	15.329	0.00151192	0.0354151	yes
WBGene00017904	lim-8	1.27309	3.10267	20.0835	0.000498197	0.0199463	yes
WBGene00016599	C42D8.1	1.27145	2.73419	17.3514	0.000922425	0.0276411	yes
WBGene00019448	frpr-13	1.2683	1.69395	13.4644	0.00246644	0.0457448	yes
WBGene00014669	zipt-2.1	1.26767	3.79277	14.363	0.00193972	0.0403206	yes
WBGene00015392	nspc-7	1.2669	4.03475	14.1984	0.00202573	0.0411451	yes
WBGene00001820	ham-1	1.26665	2.46904	13.1425	0.00269372	0.0482665	yes
WBGene00014955		1.26646	5.39613	15.8192	0.00133687	0.0328879	yes
WBGene00000779	cpn-3	1.26346	7.8195	32.854	4.87942e-05	0.00545725	yes
WBGene00011436	T04F3.1	1.2629	4.23035	19.1489	0.000611325	0.0222269	yes
WBGene00008515	F02C12.1	1.25969	3.15242	14.048	0.00210811	0.042147	yes
WBGene00011446	T04F8.8	1.25962	5.90396	32.2688	5.34558e-05	0.00575951	yes
WBGene00015131	B0303.11	1.2572	3.58013	27.0032	0.000128754	0.0093236	yes
WBGene00000652	col-76	1.25344	3.55374	13.6684	0.0023338	0.0442459	yes
WBGene00009306	maph-1.1	1.25255	4.81592	17.6519	0.000859639	0.0267228	yes
WBGene00020158	T02C5.1	1.24684	6.35178	21.0162	0.000408546	0.0177637	yes
WBGene00013284	daf-22	1.24639	5.77987	21.1001	0.000401435	0.017673	yes
WBGene00001559	gei-1	1.24558	3.77221	14.0615	0.00210057	0.0420911	yes
WBGene00003903	pab-2	1.24093	6.15004	24.5282	0.000202837	0.0119529	yes
WBGene00013082	grdn-1	1.24053	3.2377	17.3128	0.000930877	0.0277631	yes
WBGene00010539	ttr-2	1.23644	7.52815	29.0529	9.02477e-05	0.00761151	yes
WBGene00001169	eef-1A.2	1.23632	7.96782	20.4445	0.000461067	0.0189897	yes
WBGene00003876	pept-2	1.23549	3.05239	23.6953	0.000237995	0.0129779	yes
WBGene00003515	myo-3	1.23437	5.88397	32.6577	5.03043e-05	0.00550645	yes
WBGene00000527	cle-1	1.23317	5.31139	37.2892	2.53284e-05	0.00386098	yes
WBGene00016095	C25E10.5	1.2317	1.7206	13.8059	0.00224896	0.0434328	yes
WBGene00018522	F46H5.7	1.23035	6.19665	21.3342	0.000382312	0.0172914	yes
WBGene00006575	tir-1	1.22989	4.4284	14.7414	0.00175745	0.0382754	yes
WBGene00003776	nmy-1	1.22911	6.82043	26.3502	0.000144746	0.00989549	yes
WBGene00016735	fhod-1	1.229	4.15579	17.5133	0.000887974	0.0272397	yes
WBGene00004993	spp-8	1.22873	5.03925	15.0836	0.00160935	0.036566	yes
WBGene00003732	nhx-4	1.22849	2.46613	16.8739	0.00103331	0.0290967	yes
WBGene00004036	plc-1	1.22672	3.21778	25.9714	0.000155059	0.0103558	yes
WBGene00003911	pak-1	1.2259	5.37501	36.6102	2.7895e-05	0.00406816	yes
WBGene00000792	crb-1	1.22443	2.62411	20.7935	0.000428152	0.0181669	yes
WBGene00012358	W09D6.5	1.22362	4.90795	19.0994	0.000618096	0.0222907	yes
WBGene00009299	F31E9.6	1.22341	2.61315	15.3172	0.00151646	0.0354151	yes
WBGene00004858	sma-4	1.2223	3.85355	18.6598	0.000682099	0.0235519	yes
WBGene00012557	Y37D8A.19	1.21813	8.69243	37.5416	2.44442e-05	0.0037933	yes
WBGene00003555	nas-39	1.21784	2.17247	13.4238	0.00249386	0.0460692	yes
WBGene00000214	asp-1	1.216	9.87389	19.8477	0.000524298	0.0206964	yes
WBGene00010134	F55H12.3	1.21171	3.34801	19.3291	0.000587397	0.0217926	yes
WBGene00022129	lron-11	1.21045	2.36304	16.3379	0.00117638	0.0306728	yes
WBGene00002058	ifd-2	1.20946	4.57677	29.3947	8.5201e-05	0.00744401	yes
WBGene00015382	C03B1.14	1.20931	3.07849	14.8484	0.00170955	0.0377476	yes
WBGene00003409	mrp-3	1.20851	3.02014	14.8941	0.00168951	0.0375607	yes
WBGene00004810	skr-4	1.20713	3.81189	21.492	0.000370012	0.0169587	yes
WBGene00008365	D1046.4	1.20606	1.32556	13.967	0.00215411	0.0427197	yes
WBGene00019207	fgt-1	1.20529	6.314	17.7698	0.000836357	0.0261969	yes
WBGene00000503	cht-1	1.20254	4.45357	21.3665	0.00037976	0.0172519	yes
WBGene00004960	spe-6	1.20151	2.69269	13.8521	0.0022213	0.0432061	yes
WBGene00011936	pgrn-1	1.19994	4.65174	17.6652	0.000856981	0.0266805	yes
WBGene00000273	brp-1	1.19909	7.49531	23.7693	0.000234601	0.0128743	yes
WBGene00017506	F16B4.4	1.19648	5.2632	28.0884	0.000106434	0.00845794	yes
WBGene00020504	svh-2	1.19629	4.97738	14.5296	0.00185693	0.0394055	yes
WBGene00015332	tyr-1	1.19466	3.66249	22.906	0.000277867	0.01433	yes
WBGene00021927	abhd-14	1.19368	2.0724	13.9977	0.00213652	0.0426454	yes
WBGene00022858	ZK1193.2	1.19348	4.29584	26.1131	0.000151106	0.0101338	yes
WBGene00002274	lec-11	1.1917	4.86096	14.6266	0.00181061	0.0388945	yes
WBGene00009657	F43G6.4	1.18739	2.70206	21.074	0.00040363	0.017673	yes
WBGene00006649	tth-1	1.1864	5.54158	12.8956	0.00288445	0.0499997	yes
WBGene00018311	F41G4.8	1.18503	1.79841	13.7084	0.00230871	0.0438698	yes
WBGene00000140	anc-1	1.18468	6.48854	15.3986	0.00148554	0.0349781	yes
WBGene00012226	W03G11.4	1.1841	3.78421	15.1819	0.00156948	0.0360069	yes
WBGene00020426	T10H10.2	1.17951	2.24212	13.6226	0.00236281	0.0444871	yes
WBGene00013426	Y66A7A.7	1.17847	1.41101	13.0901	0.00273297	0.048568	yes
WBGene00010433	H40L08.1	1.1784	5.57987	22.6998	0.00028951	0.0146259	yes
WBGene00009430	F35E12.6	1.1767	5.88301	17.981	0.000796413	0.0253278	yes
WBGene00022245	acp-6	1.17519	7.69654	23.4528	0.000249504	0.0133019	yes
WBGene00003645	nhr-55	1.17381	1.82847	13.9491	0.0021644	0.0427459	yes
WBGene00020797	T25D3.3	1.17332	1.49031	14.3489	0.00194694	0.0403891	yes
WBGene00000754	col-181	1.1728	9.60667	13.147	0.00269038	0.0482665	yes
WBGene00001591	glc-1	1.17231	3.27179	17.0823	0.000983151	0.0283717	yes
WBGene00003635	nhr-45	1.17117	3.52266	20.6922	0.000437422	0.0182773	yes
WBGene00003655	nhr-65	1.17034	2.46576	17.1556	0.000966157	0.0280827	yes
WBGene00002280	let-2	1.16907	7.73738	16.9209	0.00102176	0.0289805	yes
WBGene00009888	F49E2.5	1.16758	5.47401	14.9825	0.00165156	0.0371855	yes
WBGene00002269	lec-6	1.16577	8.74466	26.4658	0.000141757	0.00983162	yes
WBGene00003163	mdl-1	1.1644	4.99279	16.1366	0.00123591	0.0315165	yes
WBGene00003243	mig-10	1.16274	4.22155	19.7612	0.00053427	0.0208234	yes
WBGene00022386	Y95B8A.6	1.16211	2.63194	13.2571	0.00261015	0.0475683	yes
WBGene00003628	nhr-35	1.16119	3.21129	13.6296	0.00235839	0.0444664	yes
WBGene00001008	dlk-1	1.16048	5.03431	16.4026	0.00115797	0.030512	yes
WBGene00013633	Y105C5A.8	1.15763	4.40381	17.6375	0.000862543	0.0267323	yes
WBGene00001578	ges-1	1.1563	4.01389	13.5099	0.0024361	0.045451	yes
WBGene00011000	R03G8.6	1.15623	4.6354	16.4511	0.00114438	0.0304126	yes
WBGene00011672	cyp-13A5	1.15337	3.50779	15.4325	0.00147288	0.0348796	yes
WBGene00007689	C18E9.9	1.15291	5.32948	24.2598	0.000213475	0.0123056	yes
WBGene00020164		1.15171	4.91229	14.5269	0.00185822	0.0394055	yes
WBGene00017979	F32B5.6	1.14946	4.62865	24.9202	0.000188374	0.0115237	yes
WBGene00021531	Y42G9A.1	1.1485	2.02543	17.2096	0.00095387	0.0279625	yes
WBGene00003933	pat-9	1.14723	2.44054	14.0758	0.00209263	0.0420239	yes
WBGene00011713	T11F9.12	1.1469	3.93681	15.9125	0.00130624	0.032465	yes
WBGene00000757	col-184	1.14581	8.74424	13.4147	0.00250003	0.0461418	yes
WBGene00006591	toh-1	1.14188	2.80912	15.6204	0.00140489	0.0339333	yes
WBGene00017690	ceh-60	1.14188	2.07535	14.318	0.00196283	0.0406042	yes
WBGene00015671	C10B5.3	1.1375	2.88522	17.4083	0.000910155	0.0276411	yes
WBGene00002038	hum-5	1.13714	5.20686	16.1617	0.00122828	0.0313998	yes
WBGene00007059	vps-52	1.13609	4.63116	29.6968	8.1006e-05	0.00727614	yes
WBGene00020649	sma-10	1.13435	3.46494	14.2261	0.00201095	0.0409735	yes
WBGene00021253	Y22D7AL.15	1.13339	5.30165	17.1038	0.000978124	0.0283106	yes
WBGene00004227	ptr-13	1.1327	3.24181	15.0944	0.00160491	0.0365348	yes
WBGene00016004	C18H9.6	1.13062	5.20953	13.9615	0.00215725	0.0427197	yes
WBGene00007175	B0395.3	1.13011	4.67315	16.0221	0.00127128	0.0320217	yes
WBGene00000081	ads-1	1.12949	6.39055	21.0915	0.000402155	0.017673	yes
WBGene00007725	C25F9.5	1.12859	2.8205	14.6265	0.00181063	0.0388945	yes
WBGene00004198	prx-13	1.126	3.15992	14.2385	0.00200436	0.040931	yes
WBGene00045394	ZK813.7	1.1259	8.0631	30.933	6.61332e-05	0.00652432	yes
WBGene00014213	ZK1073.1	1.1253	4.39391	23.6608	0.00023959	0.0129779	yes
WBGene00206354	F27E5.9	1.12338	2.16424	12.9376	0.00285087	0.0497609	yes
WBGene00007984	irx-1	1.12337	2.92837	16.0168	0.00127293	0.032024	yes
WBGene00010339	acl-1	1.12218	5.62661	21.7668	0.000349657	0.0164021	yes
WBGene00018351	F42G2.2	1.12148	2.67572	16.5312	0.00112233	0.0301519	yes
WBGene00019780	M60.4	1.12019	6.46292	14.751	0.00175307	0.0382754	yes
WBGene00018184	F38E9.1	1.11966	3.67221	23.8758	0.000229819	0.0127478	yes
WBGene00000991	dhs-28	1.11864	6.61454	15.7145	0.00137221	0.0333003	yes
WBGene00021068	W06H8.6	1.11835	6.29608	20.3134	0.000474171	0.0193668	yes
WBGene00015043	cyp-34A8	1.11598	2.89415	17.0206	0.0009977	0.0285559	yes
WBGene00007944	C34F6.10	1.11288	3.79384	20.7036	0.000436366	0.0182773	yes
WBGene00000216	asp-3	1.10756	9.36264	13.6334	0.00235592	0.0444664	yes
WBGene00002978	lev-11	1.10615	9.00672	15.5731	0.00142167	0.0341384	yes
WBGene00011923	chhy-1	1.10246	2.48137	15.3022	0.00152224	0.0354369	yes
WBGene00004172	pqn-92	1.1017	3.78565	17.0849	0.000982539	0.0283717	yes
WBGene00020954	W02G9.4	1.10144	3.49251	13.604	0.00237474	0.0446707	yes
WBGene00021322	Y34B4A.6	1.09853	6.818	13.4365	0.00248526	0.0459516	yes
WBGene00013654	Y105C5B.15	1.09667	5.54285	17.1301	0.000972042	0.0281741	yes
WBGene00017974	vps-41	1.0888	4.33251	31.3036	6.23016e-05	0.00625417	yes
WBGene00020577	T19D12.2	1.08743	3.48834	20.1682	0.000489187	0.0198169	yes
WBGene00013392	Y62H9A.4	1.08627	7.32985	17.3705	0.00091829	0.0276411	yes
WBGene00000458	ceh-37	1.08464	2.56002	15.2115	0.00155771	0.0358814	yes
WBGene00012704	mlt-3	1.08243	1.91083	13.7234	0.00229944	0.043828	yes
WBGene00018356	islo-1	1.08182	2.75718	18.626	0.000687321	0.0236288	yes
WBGene00005647	srp-6	1.08079	3.7175	24.8978	0.000189166	0.0115237	yes
WBGene00000597	col-8	1.08038	9.07043	13.6791	0.00232705	0.0441775	yes
WBGene00008194	C49C3.4	1.07991	6.39452	15.3797	0.00149266	0.0350655	yes
WBGene00007749	ceh-79	1.07583	1.8825	13.7176	0.00230305	0.0438432	yes
WBGene00019347	mbl-1	1.07342	4.2992	18.7764	0.000664412	0.0232138	yes
WBGene00004789	sgk-1	1.07341	4.02092	15.9886	0.00128184	0.0322089	yes
WBGene00004245	puf-9	1.06971	5.54575	24.3435	0.00021009	0.0121787	yes
WBGene00022196	gpa-17	1.0683	3.04642	14.1177	0.00206949	0.041794	yes
WBGene00022358	Y92H12A.2	1.06733	4.16051	17.059	0.000988606	0.028379	yes
WBGene00022010	catp-7	1.0641	5.28958	13.8023	0.00225116	0.0434328	yes
WBGene00002272	lec-9	1.05592	6.59175	22.6673	0.000291395	0.0146259	yes
WBGene00007752	wdfy-3	1.04997	5.21864	14.425	0.00190844	0.0400344	yes
WBGene00000768	cor-1	1.04228	3.26858	16.1017	0.00124655	0.0316702	yes
WBGene00013869	mlck-1	1.04194	3.38321	13.9581	0.00215919	0.0427197	yes
WBGene00017380	F11D5.1	1.04155	3.1908	13.7488	0.00228377	0.0436415	yes
WBGene00000066	act-4	1.03907	9.61651	25.1379	0.000180851	0.0112439	yes
WBGene00001633	gly-8	1.03297	4.75025	13.1956	0.00265459	0.047878	yes
WBGene00001345	fos-1	1.02786	4.36799	21.2966	0.000385309	0.0173128	yes
WBGene00001685	gpd-3	1.02605	7.80944	15.3862	0.0014902	0.0350479	yes
WBGene00006815	unc-83	1.0224	4.79023	24.4038	0.00020769	0.0121078	yes
WBGene00013477	Y69E1A.5	1.01819	4.88422	17.6388	0.000862267	0.0267323	yes
WBGene00019170	H06I04.6	1.01685	4.25354	13.3466	0.00254694	0.046759	yes
WBGene00022593	ZC328.3	1.01305	4.05122	18.6024	0.000691003	0.0236608	yes
WBGene00014152	ZK930.2	1.01259	3.79099	19.0836	0.000620271	0.0222907	yes
WBGene00019882	R05D3.9	1.00888	4.7527	16.4142	0.0011547	0.0304815	yes
WBGene00003040	lin-59	1.00879	5.65499	12.907	0.0028753	0.0499997	yes
WBGene00045063	Y37A1A.4	1.00693	3.62672	17.3499	0.000922757	0.0276411	yes
WBGene00000281	cah-3	1.00691	4.97288	16.5566	0.00111544	0.0301511	yes
WBGene00001196	egl-30	1.00637	6.54211	16.545	0.00111857	0.0301511	yes
WBGene00011564	ugt-50	1.00636	4.09017	18.587	0.000693414	0.0236646	yes
WBGene00003980	pes-7	1.00453	3.93845	13.551	0.00240909	0.0451107	yes
WBGene00007750	syg-2	1.00409	2.87379	13.0338	0.0027758	0.0489488	yes
WBGene00015680	egal-1	1.00365	4.61773	16.9843	0.00100638	0.0286449	yes
WBGene00008521	F02D8.4	1.00309	3.43816	16.8782	0.00103224	0.0290967	yes
WBGene00021702	Y48G9A.9	1.00167	4.54431	18.0721	0.000779871	0.0250374	yes
WBGene00022822	ZK813.3	1.00037	8.43449	26.993	0.000128987	0.0093236	yes
WBGene00022279	sesn-1	0.99936	4.65527	15.1281	0.00159117	0.0363024	yes
WBGene00017571	jmjd-3.1	0.991167	3.63623	19.9186	0.000516293	0.0205219	yes
WBGene00013867	ZC373.2	0.990209	8.19279	19.3459	0.000585227	0.0217926	yes
WBGene00000696	col-122	0.98831	9.65102	24.1707	0.000217147	0.0123786	yes
WBGene00010177	F57A8.1	0.988063	4.20772	18.788	0.00066269	0.0232098	yes
WBGene00009532	ccch-1	0.987453	4.78253	14.1482	0.00205282	0.041498	yes
WBGene00019760	calu-1	0.987036	7.04604	18.9006	0.000646152	0.0228082	yes
WBGene00000100	ajm-1	0.985225	5.87465	28.5366	9.85322e-05	0.00811078	yes
WBGene00003990	pfn-2	0.983876	5.98093	28.0893	0.000106417	0.00845794	yes
WBGene00001684	gpd-2	0.982098	7.36013	24.9876	0.000186008	0.0114961	yes
WBGene00015110	B0281.3	0.980394	3.17633	13.346	0.00254733	0.046759	yes
WBGene00017578	drl-1	0.980161	2.77899	13.1223	0.00270878	0.0483889	yes
WBGene00015541	C06E7.4	0.97786	2.66746	14.5901	0.0018279	0.0391428	yes
WBGene00011029	abhd-11.2	0.97548	6.12823	17.975	0.000797532	0.0253278	yes
WBGene00000067	act-5	0.97462	7.74618	14.5729	0.00183607	0.0391734	yes
WBGene00021060	dct-11	0.971934	4.45796	15.2852	0.00152882	0.0354799	yes
WBGene00016871	inso-1	0.971932	2.81697	13.2815	0.00259275	0.0473856	yes
WBGene00008572	F08B12.4	0.969022	7.00636	21.2066	0.000392604	0.0175258	yes
WBGene00010028	F54B11.5	0.968117	4.34959	19.5467	0.000559922	0.0213345	yes
WBGene00003371	mlc-3	0.96806	8.48671	24.041	0.000222619	0.0125831	yes
WBGene00003678	nhr-88	0.963534	3.76427	13.0804	0.0027403	0.0485784	yes
WBGene00012306	W06F12.2	0.961382	4.20067	13.8837	0.00220258	0.043083	yes
WBGene00022178	cest-25	0.956336	5.52829	15.0824	0.00160983	0.036566	yes
WBGene00012548	Y37D8A.6	0.950017	3.38823	19.1633	0.000609375	0.0221953	yes
WBGene00001502	ftt-2	0.949118	7.93333	19.212	0.000602831	0.022153	yes
WBGene00020104	R148.5	0.94766	3.58013	13.7839	0.00226228	0.0434692	yes
WBGene00006582	tmd-2	0.946265	2.95109	14.4498	0.00189607	0.0398562	yes
WBGene00018739	F53B1.8	0.945368	3.9197	13.5186	0.00243037	0.0453854	yes
WBGene00004033	pkc-2	0.940322	4.70523	15.4348	0.00147201	0.0348796	yes
WBGene00001000	dim-1	0.940234	7.23914	32.6635	5.02583e-05	0.00550645	yes
WBGene00009578	F40F8.5	0.939323	5.29588	14.7186	0.00176788	0.0383364	yes
WBGene00013859	ZC247.1	0.938426	4.56903	13.4439	0.00248019	0.0459405	yes
WBGene00006754	unc-15	0.937995	8.45049	13.2401	0.00262235	0.0476156	yes
WBGene00020135	aakg-4	0.937636	3.15841	17.9454	0.000802989	0.0254618	yes
WBGene00004369	rig-1	0.934133	3.0982	15.0293	0.00163186	0.0368225	yes
WBGene00008547	F07A11.4	0.929508	3.69796	13.832	0.00223326	0.043316	yes
WBGene00010702	usp-33	0.929131	5.01183	16.8833	0.00103098	0.0290967	yes
WBGene00006819	unc-87	0.928783	8.20083	14.5208	0.00186123	0.0394055	yes
WBGene00019327	zip-2	0.927533	6.84133	15.7719	0.00135269	0.0330867	yes
WBGene00016292	tbc-7	0.925652	3.71818	15.9276	0.00130136	0.0324614	yes
WBGene00014253	ZK1320.3	0.924527	6.58771	16.5489	0.00111752	0.0301511	yes
WBGene00001132	alp-1	0.924264	5.42443	16.3119	0.0011839	0.030711	yes
WBGene00016037	dop-6	0.923934	2.30222	13.5028	0.00244082	0.0454979	yes
WBGene00013035	Y49E10.16	0.922504	4.8618	16.5574	0.00111522	0.0301511	yes
WBGene00006839	unc-115	0.922387	5.73171	26.928	0.000130487	0.00935308	yes
WBGene00001055	dpf-2	0.919302	3.60392	16.5331	0.00112182	0.0301519	yes
WBGene00019875	mca-2	0.917644	3.84396	12.9477	0.00284292	0.0496643	yes
WBGene00077761	zip-9	0.916556	5.45551	15.284	0.00152926	0.0354799	yes
WBGene00003238	mig-1	0.914869	2.92334	16.8014	0.00105146	0.0293993	yes
WBGene00003369	mlc-1	0.913485	8.04592	20.9517	0.000414115	0.0178286	yes
WBGene00020160	igcm-3	0.910202	4.94526	20.6583	0.000440569	0.0182773	yes
WBGene00009796	F46G10.1	0.908137	5.54032	13.9594	0.00215847	0.0427197	yes
WBGene00001165	efn-4	0.904568	3.72008	14.1017	0.00207829	0.0418895	yes
WBGene00000692	col-118	0.900628	3.80172	13.0054	0.00279774	0.049123	yes
WBGene00013394	ule-5	0.895389	9.09066	19.3284	0.000587492	0.0217926	yes
WBGene00021834	mab-31	0.888102	4.4043	14.2342	0.00200667	0.040931	yes
WBGene00020379	T09B4.5	0.879732	5.07929	15.962	0.00129032	0.0323428	yes
WBGene00016006	fln-2	0.879487	4.79041	17.0608	0.000988179	0.028379	yes
WBGene00044481	ZK185.5	0.876645	3.48781	14.6207	0.00181338	0.038913	yes
WBGene00012158	ucr-2.1	0.875288	6.23812	17.3738	0.000917569	0.0276411	yes
WBGene00002053	ifb-1	0.869129	6.19405	19.222	0.000601496	0.0221434	yes
WBGene00019521	dmd-7	0.864596	4.9642	17.8914	0.000813098	0.0256637	yes
WBGene00006599	tpa-1	0.864379	3.84858	13.6376	0.0023533	0.0444664	yes
WBGene00019249	hrpa-2	0.863275	5.46016	16.5881	0.00110695	0.0301364	yes
WBGene00001784	gst-36	0.863069	5.70513	17.4705	0.000896945	0.0274268	yes
WBGene00012980	efhd-1	0.860443	4.68757	19.9162	0.000516563	0.0205219	yes
WBGene00015684	C10G8.8	0.850366	6.00334	18.0214	0.000789034	0.0251587	yes
WBGene00002265	lec-2	0.84952	6.95036	18.8049	0.000660177	0.0232098	yes
WBGene00003929	pat-2	0.843362	4.87592	14.9688	0.0016574	0.037276	yes
WBGene00004423	rpl-11.2	0.843189	8.58034	24.2007	0.000215902	0.0123418	yes
WBGene00009899	efl-3	0.842977	3.50302	14.568	0.00183844	0.0391734	yes
WBGene00006787	unc-52	0.841556	5.70411	13.5821	0.00238885	0.0448542	yes
WBGene00010593	gsnl-1	0.840309	5.1288	17.2568	0.000943276	0.0278352	yes
WBGene00019682	K12H4.7	0.838512	8.17374	16.7853	0.00105554	0.0294335	yes
WBGene00021325	Y34B4A.9	0.837582	6.70265	13.7223	0.00230013	0.043828	yes
WBGene00020838	trak-1	0.835645	6.08516	13.529	0.00242351	0.0452984	yes
WBGene00000253	bli-3	0.833336	3.85658	17.1839	0.000959704	0.0280115	yes
WBGene00008311	rskn-2	0.832994	5.33502	13.2543	0.00261216	0.0475683	yes
WBGene00003738	nid-1	0.825846	5.60511	16.1989	0.00121711	0.0313087	yes
WBGene00010221	F57G12.1	0.825213	5.07896	13.9141	0.00218471	0.042982	yes
WBGene00019478	cri-2	0.819864	4.02574	13.3431	0.00254938	0.046759	yes
WBGene00006342	sup-37	0.816445	5.1204	19.085	0.00062008	0.0222907	yes
WBGene00000150	apm-1	0.815268	4.70429	13.709	0.00230833	0.0438698	yes
WBGene00003407	mrp-1	0.81394	4.84688	20.1068	0.000495706	0.0199463	yes
WBGene00000228	atn-1	0.811781	6.46985	14.4455	0.0018982	0.0398602	yes
WBGene00006764	unc-27	0.811397	8.68374	14.3785	0.00193188	0.0403206	yes
WBGene00006408	tag-18	0.802201	5.9973	21.0779	0.000403303	0.017673	yes
WBGene00003242	mig-6	0.801142	6.56021	18.8496	0.000653577	0.0230308	yes
WBGene00021005	ule-1	0.794715	6.08287	16.8521	0.00103874	0.0292024	yes
WBGene00020633	aakg-2	0.791015	4.45731	14.2954	0.00197451	0.0406756	yes
WBGene00002023	hsp-25	0.785074	6.23082	14.2613	0.00199238	0.0407971	yes
WBGene00017374	ttr-41	0.784191	6.06941	17.4394	0.000903523	0.0275053	yes
WBGene00011059	R06C1.4	0.783332	7.05065	13.8828	0.0022031	0.043083	yes
WBGene00002054	ifb-2	0.782021	6.26875	19.6782	0.000544027	0.0210839	yes
WBGene00013181	Y53H1B.2	0.780131	5.69355	14.6656	0.00179236	0.0385826	yes
WBGene00014941		0.774741	3.96411	13.6277	0.00235956	0.0444664	yes
WBGene00019492	K07E3.4	0.773454	5.588	13.9646	0.00215549	0.0427197	yes
WBGene00015954	C18B2.3	0.770082	3.70745	13.0261	0.00278176	0.0490118	yes
WBGene00019895	aagr-2	0.755044	7.27735	18.3538	0.000731128	0.024379	yes
WBGene00001263	emb-9	0.745244	7.26275	14.1953	0.00202737	0.0411451	yes
WBGene00002267	lec-4	0.742316	5.31187	14.886	0.00169304	0.0375847	yes
WBGene00000224	atgp-1	0.737132	4.75611	17.2658	0.00094127	0.0278352	yes
WBGene00003893	ost-1	0.727723	7.62331	14.2903	0.0019772	0.0406756	yes
WBGene00010117	nkb-3	0.723154	5.74846	14.9211	0.00167783	0.0375051	yes
WBGene00017244	apy-1	0.700858	5.97981	15.4385	0.00147065	0.0348796	yes
WBGene00009886	F49E2.2	0.697518	4.49577	13.8251	0.00223745	0.0433558	yes
WBGene00019097	F59B1.2	0.67695	6.288	16.0764	0.00125436	0.031751	yes
WBGene00003915	pan-1	0.668024	5.31734	13.7852	0.00226151	0.0434692	yes

## Sheet: Downregulated
Gene Stable ID	Gene Name	log2 FC	log2CPM	F	PValue	FDR	Significant
WBGene00017519	hpo-25	-10.6011	-0.269748	43.6065	5.45485e-05	0.00584417	yes
WBGene00012789	Y43D4A.3	-7.47609	-2.073	14.4409	0.00245079	0.0456424	yes
WBGene00021504	Y41D4A.1	-7.30672	-2.59434	18.161	0.00106076	0.0295206	yes
WBGene00011548	T06G6.6	-3.43432	0.38511	13.7248	0.00229858	0.043828	yes
WBGene00019545	K09B3.1	-3.21529	-1.66428	12.9035	0.00287811	0.0499997	yes
WBGene00010953	clec-190	-2.93635	7.55339	28.5588	0.00011198	0.00865713	yes
WBGene00020438	T12A2.3	-2.58079	1.17397	35.1357	3.45601e-05	0.00451914	yes
WBGene00014103	best-26	-2.29514	-0.488902	14.3556	0.00194353	0.0403591	yes
WBGene00010185	F57A10.4	-2.22431	4.37576	26.5695	0.000139136	0.00970603	yes
WBGene00016474	C36C5.5	-2.19167	4.3077	49.5026	5.41386e-06	0.00161959	yes
WBGene00001963		-2.07207	1.42436	29.6735	8.13214e-05	0.00727614	yes
WBGene00016486	fbxa-170	-1.89053	4.30488	62.7347	1.38637e-06	0.000792505	yes
WBGene00011435	T04D3.8	-1.8887	3.78344	21.8834	0.000341408	0.0161799	yes
WBGene00022113	Y71F9AL.8	-1.73388	4.54293	70.3835	7.00591e-07	0.000576698	yes
WBGene00219627	anr-3	-1.72486	0.486442	18.2328	0.000751621	0.0247211	yes
WBGene00002016	hsp-16.2	-1.66384	7.65838	16.8188	0.00104707	0.0293473	yes
WBGene00044502	C46G7.5	-1.65739	2.74249	32.0168	5.56186e-05	0.00589987	yes
WBGene00271827	T19H12.15	-1.62183	0.996625	22.6783	0.000290756	0.0146259	yes
WBGene00008316	dod-18	-1.53316	5.22519	17.6021	0.000869695	0.0269135	yes
WBGene00013254	tag-276	-1.47382	2.19965	23.1655	0.00026397	0.0139288	yes
WBGene00013799	athp-3	-1.43081	2.24878	29.1697	8.84844e-05	0.00752447	yes
WBGene00009094	F23H12.5	-1.38895	1.77958	14.3326	0.0019553	0.0405218	yes
WBGene00271694	T10E9.14	-1.2929	4.27948	20.6623	0.0004402	0.0182773	yes
WBGene00013259	trpp-5	-1.23381	5.06629	16.381	0.00116408	0.0305556	yes
WBGene00020729		-1.22379	3.70439	29.6184	8.20721e-05	0.00731153	yes
WBGene00000144	apc-10	-1.2142	5.37236	21.71	0.00035376	0.0164707	yes
WBGene00001930	his-56	-1.19508	2.63613	13.2365	0.00262496	0.0476156	yes
WBGene00017141	EEED8.13	-1.19349	3.13186	14.0712	0.00209517	0.0420239	yes
WBGene00017886	mfsd-13.1	-1.17886	6.66331	34.6071	3.73792e-05	0.00463389	yes
WBGene00016261	C30F12.2	-1.16751	5.81288	22.7223	0.000288214	0.0146259	yes
WBGene00010195	pot-2	-1.11249	5.67087	14.6689	0.00179079	0.0385826	yes
WBGene00012210	W02D9.4	-1.10396	4.35708	20.6248	0.000443713	0.0183357	yes
WBGene00012566	fbxa-211	-1.10343	3.86826	14.9163	0.00167991	0.0375051	yes
WBGene00023318		-1.09243	2.68332	13.1431	0.00269325	0.0482665	yes
WBGene00001934	his-60	-1.0444	3.57285	13.1605	0.00268041	0.0481748	yes
WBGene00013610	fbxa-206	-1.02925	5.52052	17.4487	0.000901535	0.0274855	yes
WBGene00004352	rgs-9	-1.01379	4.89742	26.3467	0.000144838	0.00989549	yes
WBGene00010294		-1.00114	3.36037	15.5837	0.00141789	0.0340873	yes
WBGene00011514		-1.0005	2.83579	14.3	0.00197212	0.0406756	yes
WBGene00006555	tbx-36	-0.999484	4.67563	15.2044	0.00156051	0.0358814	yes
WBGene00006376	syp-2	-0.99682	6.35779	19.4338	0.000573988	0.0215943	yes
WBGene00013881	mans-4	-0.96102	6.36382	25.3954	0.000172393	0.0109496	yes
WBGene00044758	Y37H2A.12	-0.959115	4.59424	14.8495	0.00170902	0.0377476	yes
WBGene00004823	skr-17	-0.957397	6.1418	19.1988	0.000604599	0.0221783	yes
WBGene00001647	gna-2	-0.953267	7.8344	20.998	0.000410109	0.0177637	yes
WBGene00008440	DY3.8	-0.940564	7.33443	15.2683	0.00153539	0.0355617	yes
WBGene00018848	F55A3.2	-0.933294	5.59685	14.7683	0.00174527	0.0382754	yes
WBGene00018636	oef-1	-0.924114	6.97295	19.3337	0.000586808	0.0217926	yes
WBGene00001031	dnj-13	-0.922967	7.72064	21.3508	0.000380999	0.01727	yes
WBGene00011930	T22G5.3	-0.92183	3.24605	14.2338	0.00200687	0.040931	yes
WBGene00008536	F02H6.3	-0.912897	5.76416	15.8941	0.00131221	0.0325349	yes
WBGene00013030	Y49E10.4	-0.89977	5.97548	16.4848	0.00113505	0.0303064	yes
WBGene00007299	C04F12.5	-0.896116	3.97738	15.8615	0.00132288	0.0327599	yes
WBGene00023427	F14D2.15	-0.893128	4.96338	13.0505	0.00276302	0.048849	yes
WBGene00001044	dnj-26	-0.875197	5.18955	14.9366	0.00167115	0.0374626	yes
WBGene00021845	rpb-7	-0.84018	6.34462	13.986	0.00214319	0.0426957	yes
WBGene00008118	madf-8	-0.839876	5.43448	16.6655	0.00108643	0.0298103	yes
WBGene00010922	M142.5	-0.828987	5.63026	16.0697	0.00125643	0.0317643	yes
WBGene00014112	ZK856.11	-0.825896	5.61798	23.6553	0.000239848	0.0129779	yes
WBGene00022399	Y97E10AR.4	-0.811441	6.47405	21.501	0.000369323	0.0169587	yes
WBGene00010555	K04C1.5	-0.810636	6.79834	15.8499	0.0013267	0.0327758	yes
WBGene00017538	ceh-49	-0.796637	4.67379	15.9493	0.00129438	0.0323658	yes
WBGene00012992	mrpl-20	-0.794382	5.41888	15.419	0.00147792	0.0349187	yes
WBGene00011501	rmd-1	-0.774354	8.75236	16.2069	0.00121473	0.0312865	yes
WBGene00020422	T10F2.2	-0.763712	6.44015	15.5915	0.00141512	0.0340605	yes
WBGene00003209	mel-26	-0.761167	8.35301	15.0383	0.0016281	0.0367779	yes
WBGene00020858	mop-25.3	-0.752497	5.36008	13.6458	0.00234803	0.0444119	yes
WBGene00008456	eral-1	-0.742357	5.87847	15.1424	0.00158536	0.0362454	yes
WBGene00016014	C23G10.7	-0.736529	7.41072	13.8733	0.00220869	0.0430832	yes
WBGene00001427	fkb-2	-0.673469	9.07569	13.2101	0.00264407	0.0477638	yes
WBGene00004744	scp-1	-0.630926	6.13637	13.8942	0.00219638	0.043083	yes
WBGene00015697	mlst-8	-0.607655	6.19641	12.953	0.0028387	0.0496327	yes
