# Supplementary material for: Age‐dependent heat shock hormesis to HSF‐1 deficiency suggests a compensatory mechanism mediated by the unfolded protein response and innate immunity in young Caenorhabditis elegans
Source: Aging Cell. 2024 Jun 19;23(10):e14246. doi: 10.1111/acel.14246 (PMC11464127; doi:10.1111/acel.14246)
Supplement: Supplementary file 11 — Table S6. [file ACEL-23-e14246-s002.xlsx]

## Sheet: Munka1
B_megaterium_fed_up	Coolon et al. 2009	WBGene00013037	WBGene00017691	WBGene00011979	WBGene00007112	WBGene00012530	WBGene00017678	WBGene00011321	WBGene00003093	WBGene00005003	WBGene00022040
B_megeterium_fed_down	Coolon et al. 2009	WBGene00007016	WBGene00001385	WBGene00015340	WBGene00016332	WBGene00022597	WBGene00018297	WBGene00022821	WBGene00003473	WBGene00010440	WBGene00003474	WBGene00002013	WBGene00010613	WBGene00018036	WBGene00000681	WBGene00000535	WBGene00000718	WBGene00016017	WBGene00000169	WBGene00012212	WBGene00017488	WBGene00022515	WBGene00008393	WBGene00000594	WBGene00009130	WBGene00010084	WBGene00019780	WBGene00016923	WBGene00005002	WBGene00012880	WBGene00007459	WBGene00012878	WBGene00015044	WBGene00013181	WBGene00001858	WBGene00010790	WBGene00008295	WBGene00017197	WBGene00001076	WBGene00009041	WBGene00015339	WBGene00001075	WBGene00010539
B_thuringiensis(BT247)_8h_down	Boehnisch et al. 2011	WBGene00011330	WBGene00015933	WBGene00011330	WBGene00020833	WBGene00003091	WBGene00006618	WBGene00003090	WBGene00010103	WBGene00019660	WBGene00010103	WBGene00019257	WBGene00011330	WBGene00015851	WBGene00001559	WBGene00011350	WBGene00008751	WBGene00016251	WBGene00000018	WBGene00001953	WBGene00012636	WBGene00021777	WBGene00004063	WBGene00001642	WBGene00004038	WBGene00018725	WBGene00015932	WBGene00021563	WBGene00022645	WBGene00012011	WBGene00022644	WBGene00016694	WBGene00018724	WBGene00018805	WBGene00017098	WBGene00001059	WBGene00000254	WBGene00010610	WBGene00008207	WBGene00005942	WBGene00016714	WBGene00020803	WBGene00010939	WBGene00019540	WBGene00017143	WBGene00009799	WBGene00010753	WBGene00000783	WBGene00019801
B_thuringiensis(BT247)_8h_up	Boehnisch et al. 2011	WBGene00017490	WBGene00009062	WBGene00017500	WBGene00008219	WBGene00013816	WBGene00015358	WBGene00012664	WBGene00006925	WBGene00016943	WBGene00006927	WBGene00002125	WBGene00017641	WBGene00017678	WBGene00004751	WBGene00012463	WBGene00007637	WBGene00014075	WBGene00000785	WBGene00012866	WBGene00013220	WBGene00010107	WBGene00001731	WBGene00018310	WBGene00011308	WBGene00001155	WBGene00008920	WBGene00012720	WBGene00010204	WBGene00006927	WBGene00015696	WBGene00016358	WBGene00001500	WBGene00020926	WBGene00003093	WBGene00013620	WBGene00000679	WBGene00022605	WBGene00015037	WBGene00006928	WBGene00019392	WBGene00015899	WBGene00004323	WBGene00010277	WBGene00009427	WBGene00019518	WBGene00017611	WBGene00006692	WBGene00017691
C_albicans(HK)_fed_down	Pukkila-worley et al. 2011	WBGene00008495	WBGene00000298	WBGene00018645	WBGene00001099	WBGene00008494	WBGene00000675	WBGene00018646	WBGene00018647	WBGene00016086	WBGene00008298	WBGene00016782	WBGene00018194	WBGene00016781	WBGene00002057	WBGene00016048	WBGene00010277	WBGene00008167	WBGene00044357	WBGene00008027	WBGene00018138	WBGene00011487	WBGene00002011	WBGene00017332	WBGene00005444	WBGene00044340	WBGene00019368	WBGene00018393	WBGene00011870	WBGene00003096	WBGene00011869	WBGene00000455	WBGene00000986	WBGene00007848	WBGene00019017	WBGene00010062	WBGene00019803	WBGene00001398	WBGene00001581	WBGene00018174	WBGene00008595	WBGene00012324	WBGene00012323	WBGene00010904	WBGene00007536	WBGene00006438	WBGene00012608	WBGene00016943	WBGene00022094
C_albicans(HK)_fed_up	Pukkila-worley et al. 2011	WBGene00009956	WBGene00009764	WBGene00007748	WBGene00018384	WBGene00007228	WBGene00015216	WBGene00010125	WBGene00015197	WBGene00016052	WBGene00001477	WBGene00009773	WBGene00002058	WBGene00019404	WBGene00011596	WBGene00022767	WBGene00022013	WBGene00017340	WBGene00020455	WBGene00011894	WBGene00021519	WBGene00021516	WBGene00021518	WBGene00009226	WBGene00016281	WBGene00001391	WBGene00000832	WBGene00005053	WBGene00022314	WBGene00009895	WBGene00011850	WBGene00013637	WBGene00013636	WBGene00018725	WBGene00018731	WBGene00018730	WBGene00008564	WBGene00005228	WBGene00018729	WBGene00000558	WBGene00010262	WBGene00017901	WBGene00013996	WBGene00019411	WBGene00020672	WBGene00014000	WBGene00023399	WBGene00018343	WBGene00021156
C_albicans(live)_fed_down	Pukkila-worley et al. 2011	WBGene00016004	WBGene00000298	WBGene00008495	WBGene00018645	WBGene00015828	WBGene00001099	WBGene00018647	WBGene00019100	WBGene00008298	WBGene00016782	WBGene00008296	WBGene00016781	WBGene00022445	WBGene00023484	WBGene00002057	WBGene00018523	WBGene00016048	WBGene00010277	WBGene00014046	WBGene00044107	WBGene00008167	WBGene00001150	WBGene00011487	WBGene00020340	WBGene00002011	WBGene00017332	WBGene00005444	WBGene00014562	WBGene00003095	WBGene00003094	WBGene00018393	WBGene00000641	WBGene00003096	WBGene00001781	WBGene00011869	WBGene00000986	WBGene00019017	WBGene00007848	WBGene00010062	WBGene00019803	WBGene00001398	WBGene00001581	WBGene00008593	WBGene00018174	WBGene00018760	WBGene00008595	WBGene00021581	WBGene00012324
C_albicans(live)_fed_up	Pukkila-worley et al. 2011	WBGene00018465	WBGene00007989	WBGene00018803	WBGene00007228	WBGene00000280	WBGene00000625	WBGene00015197	WBGene00016052	WBGene00009773	WBGene00019404	WBGene00011596	WBGene00022767	WBGene00021369	WBGene00022013	WBGene00009724	WBGene00017340	WBGene00011894	WBGene00007919	WBGene00021518	WBGene00009226	WBGene00016281	WBGene00018465	WBGene00012594	WBGene00001391	WBGene00000832	WBGene00009895	WBGene00004236	WBGene00011850	WBGene00012593	WBGene00022872	WBGene00018725	WBGene00018731	WBGene00018730	WBGene00011643	WBGene00007744	WBGene00000558	WBGene00010262	WBGene00013996	WBGene00020672	WBGene00009691	WBGene00009692	WBGene00014000	WBGene00023399	WBGene00016119	WBGene00016677	WBGene00007384	WBGene00006616	WBGene00001453
Cadmium_down	Huffman et al. 2004	WBGene00004702	WBGene00003066	WBGene00017625	WBGene00011559	WBGene00001819	WBGene00019957	WBGene00017703	WBGene00014138	WBGene00006510	WBGene00019819	WBGene00000833	WBGene00018138	WBGene00014176	WBGene00003986	WBGene00007605	WBGene00008607	WBGene00011487	WBGene00005444	WBGene00002055	WBGene00003093	WBGene00004238	WBGene00007564	WBGene00008446	WBGene00004259	WBGene00010924	WBGene00010859	WBGene00016659	WBGene00016020	WBGene00019656	WBGene00003415	WBGene00011893	WBGene00006574	WBGene00008860	WBGene00010905	WBGene00000988	WBGene00016943	WBGene00006980	WBGene00010759	WBGene00020022	WBGene00008273	WBGene00006572	WBGene00004703	WBGene00001790	WBGene00007215	WBGene00018632	WBGene00008375	WBGene00003545	WBGene00012964
Cadmium_up	Huffman et al. 2004	WBGene00000802	WBGene00012571	WBGene00019831	WBGene00010941	WBGene00020760	WBGene00003723	WBGene00000235	WBGene00014136	WBGene00007873	WBGene00011115	WBGene00019357	WBGene00008117	WBGene00017726	WBGene00017727	WBGene00008053	WBGene00016862	WBGene00017961	WBGene00003589	WBGene00009710	WBGene00021811	WBGene00018997	WBGene00007919	WBGene00013594	WBGene00013595	WBGene00018758	WBGene00000266	WBGene00015776	WBGene00000784	WBGene00007855	WBGene00013654	WBGene00018413	WBGene00019757	WBGene00002020	WBGene00002015	WBGene00004184	WBGene00000097	WBGene00016379	WBGene00017582	WBGene00008546	WBGene00003970	WBGene00016788	WBGene00019006	WBGene00011737	WBGene00004778	WBGene00007073	WBGene00008988	WBGene00009971	WBGene00012538
chil_genes	Osman et al .2018	WBGene00007465	WBGene00007467	WBGene00007469	WBGene00007470	WBGene00007471	WBGene00014162	WBGene00010799	WBGene00011161	WBGene00011847	WBGene00011848	WBGene00008842
Cold_warming_down	Jiang et al. 2018	WBGene00008565	WBGene00008564	WBGene00017283	WBGene00015116	WBGene00001240	WBGene00011440	WBGene00001403	WBGene00013073	WBGene00013489	WBGene00000298	WBGene00001538	WBGene00044107	WBGene00013690	WBGene00017772	WBGene00017881	WBGene00007969	WBGene00018811	WBGene00017364	WBGene00022816	WBGene00020948	WBGene00009723	WBGene00010780	WBGene00013380	WBGene00001243	WBGene00012699	WBGene00001244	WBGene00003995	WBGene00000007	WBGene00011573	WBGene00008560	WBGene00021768	WBGene00020952	WBGene00000136	WBGene00018174	WBGene00000597	WBGene00013575	WBGene00003704	WBGene00022610	WBGene00020131	WBGene00002025	WBGene00000730	WBGene00000040	WBGene00000731	WBGene00020022	WBGene00010064	WBGene00009626	WBGene00000988	WBGene00004195
Cold_warming_up	Jiang et al. 2018	WBGene00006936	WBGene00008301	WBGene00016265	WBGene00045416	WBGene00020760	WBGene00009957	WBGene00012583	WBGene00013559	WBGene00013079	WBGene00012980	WBGene00014136	WBGene00011190	WBGene00014135	WBGene00017726	WBGene00017727	WBGene00012814	WBGene00017220	WBGene00015048	WBGene00016862	WBGene00000977	WBGene00016407	WBGene00011517	WBGene00008666	WBGene00013331	WBGene00009710	WBGene00018260	WBGene00001067	WBGene00001476	WBGene00017298	WBGene00000545	WBGene00019478	WBGene00010545	WBGene00016190	WBGene00044901	WBGene00019744	WBGene00016788	WBGene00016892	WBGene00077593	WBGene00021044	WBGene00004979	WBGene00015479	WBGene00000224	WBGene00008726	WBGene00018823	WBGene00015859	WBGene00015219	WBGene00012531	WBGene00010006
Cry5B_down	Huffman et al. 2004	WBGene00017830	WBGene00011559	WBGene00008409	WBGene00008408	WBGene00018138	WBGene00008607	WBGene00007605	WBGene00011487	WBGene00005444	WBGene00002055	WBGene00008352	WBGene00016653	WBGene00004259	WBGene00016659	WBGene00011094	WBGene00007254	WBGene00022765	WBGene00006574	WBGene00010909	WBGene00008860	WBGene00010905	WBGene00000988	WBGene00004703	WBGene00016740	WBGene00000780	WBGene00013654	WBGene00007857	WBGene00011759	WBGene00008566	WBGene00008564	WBGene00008565	WBGene00011707	WBGene00011803	WBGene00018240	WBGene00011740	WBGene00008661	WBGene00007113	WBGene00016011	WBGene00012615	WBGene00010256	WBGene00004358	WBGene00012830	WBGene00008986	WBGene00007072	WBGene00008123	WBGene00000117	WBGene00012251	WBGene00012652
Cry5B_up	Huffman et al. 2004	WBGene00016004	WBGene00017705	WBGene00015362	WBGene00012571	WBGene00012002	WBGene00020760	WBGene00003723	WBGene00006707	WBGene00011774	WBGene00014136	WBGene00014135	WBGene00019357	WBGene00017726	WBGene00012449	WBGene00017727	WBGene00019404	WBGene00003372	WBGene00008606	WBGene00016862	WBGene00007010	WBGene00006798	WBGene00004810	WBGene00007419	WBGene00003589	WBGene00011672	WBGene00005005	WBGene00009796	WBGene00015540	WBGene00021811	WBGene00007414	WBGene00007958	WBGene00011894	WBGene00007919	WBGene00001496	WBGene00018758	WBGene00001770	WBGene00003960	WBGene00009895	WBGene00007855	WBGene00006568	WBGene00008372	WBGene00017504	WBGene00044073	WBGene00008530	WBGene00007216	WBGene00022644	WBGene00019946	WBGene00016961
D_coniospora_12h_down	Engelmann et al. 2011	WBGene00045417	WBGene00019873	WBGene00045416	WBGene00016294	WBGene00011694	WBGene00006809	WBGene00006826	WBGene00002199	WBGene00003166	WBGene00019144	WBGene00022020	WBGene00006927	WBGene00006928	WBGene00012449	WBGene00012451	WBGene00015795	WBGene00017332	WBGene00008013	WBGene00015794	WBGene00006163	WBGene00006237	WBGene00017329	WBGene00001042	WBGene00001070	WBGene00005713	WBGene00007851	WBGene00020573	WBGene00010925	WBGene00009710	WBGene00001778	WBGene00017860	WBGene00007257	WBGene00007252	WBGene00014142	WBGene00001751	WBGene00000988	WBGene00017297	WBGene00017296	WBGene00019756	WBGene00015901	WBGene00003714	WBGene00008575	WBGene00011175	WBGene00000998	WBGene00019588	WBGene00021301	WBGene00119201	WBGene00021304
D_coniospora_12h_up	Engelmann et al. 2011	WBGene00018381	WBGene00017000	WBGene00018384	WBGene00023458	WBGene00015700	WBGene00017464	WBGene00044394	WBGene00000644	WBGene00016805	WBGene00017334	WBGene00044135	WBGene00007853	WBGene00019874	WBGene00008257	WBGene00008427	WBGene00020574	WBGene00003448	WBGene00021809	WBGene00018142	WBGene00006534	WBGene00017364	WBGene00019755	WBGene00044245	WBGene00012373	WBGene00018246	WBGene00011435	WBGene00012876	WBGene00010601	WBGene00005423	WBGene00021047	WBGene00019501	WBGene00001952	WBGene00012886	WBGene00015535	WBGene00015537	WBGene00044901	WBGene00018601	WBGene00018600	WBGene00044441	WBGene00003688	WBGene00022568	WBGene00005256	WBGene00044462	WBGene00018432	WBGene00004454	WBGene00044297	WBGene00016090	WBGene00044460
D_coniospora_12h_up(twosets)	Engelmann et al. 2011	WBGene00001910	WBGene00010005	WBGene00016250	WBGene00012185	WBGene00000473	WBGene00017838	WBGene00007608	WBGene00003766	WBGene00005000	WBGene00003771	WBGene00003769	WBGene00011446	WBGene00000474	WBGene00003767	WBGene00003768	WBGene00013878	WBGene00016299	WBGene00015918	WBGene00017340	WBGene00006353	WBGene00008591	WBGene00015046	WBGene00010596	WBGene00010135	WBGene00000777	WBGene00007430	WBGene00010351	WBGene00018724	WBGene00000560	WBGene00015755	WBGene00007554	WBGene00020943	WBGene00018731	WBGene00000556	WBGene00012887	WBGene00017695	WBGene00000557	WBGene00000558	WBGene00011134	WBGene00021507	WBGene00018013	WBGene00045392	WBGene00045393	WBGene00021710	WBGene00012831	WBGene00015150	WBGene00012483	WBGene00007499
daf16_down	Murphy et al. 2003	WBGene00001533	WBGene00000099	WBGene00015028	WBGene00015112	WBGene00007153	WBGene00002178	WBGene00015259	WBGene00007215	WBGene00006342	WBGene00015400	WBGene00004795	WBGene00006929	WBGene00007319	WBGene00007320	WBGene00015469	WBGene00007362	WBGene00000479	WBGene00003813	WBGene00007430	WBGene00007455	WBGene00007447	WBGene00000522	WBGene00004103	WBGene00003224	WBGene00007508	WBGene00007509	WBGene00007533	WBGene00015710	WBGene00007602	WBGene00015802	WBGene00015814	WBGene00007626	WBGene00006126	WBGene00007656	WBGene00015933	WBGene00015940	WBGene00016061	WBGene00007717	WBGene00016103	WBGene00016120	WBGene00016118	WBGene00007833	WBGene00016326	WBGene00007864	WBGene00007873	WBGene00007875	WBGene00007876	WBGene00007867
daf16_up	Murphy et al. 2003	WBGene00007072	WBGene00015042	WBGene00015044	WBGene00015052	WBGene00015067	WBGene00002048	WBGene00015116	WBGene00003096	WBGene00007336	WBGene00004927	WBGene00001564	WBGene00007363	WBGene00004932	WBGene00007425	WBGene00015596	WBGene00015598	WBGene00007440	WBGene00007458	WBGene00007452	WBGene00000424	WBGene00003778	WBGene00007651	WBGene00003097	WBGene00015947	WBGene00007677	WBGene00016052	WBGene00016097	WBGene00023417	WBGene00003552	WBGene00016172	WBGene00001852	WBGene00016296	WBGene00007919	WBGene00016407	WBGene00016506	WBGene00008040	WBGene00043187	WBGene00008100	WBGene00000981	WBGene00016670	WBGene00016716	WBGene00016728	WBGene00016848	WBGene00000551	WBGene00016845	WBGene00016875	WBGene00000781	WBGene00016894
E_carotovora_24h_down	Wong et al. 2007	WBGene00005027	WBGene00015003	WBGene00006646	WBGene00003767	WBGene00015130	WBGene00015139	WBGene00015147	WBGene00015177	WBGene00000296	WBGene00014660	WBGene00015239	WBGene00015233	WBGene00015266	WBGene00015268	WBGene00015273	WBGene00007232	WBGene00000170	WBGene00007252	WBGene00015318	WBGene00015338	WBGene00005246	WBGene00005245	WBGene00006527	WBGene00015382	WBGene00005480	WBGene00015419	WBGene00015430	WBGene00015442	WBGene00015487	WBGene00003214	WBGene00007356	WBGene00007358	WBGene00015499	WBGene00006277	WBGene00005933	WBGene00007378	WBGene00015532	WBGene00015548	WBGene00000542	WBGene00007402	WBGene00015594	WBGene00005684	WBGene00007473	WBGene00007467	WBGene00015622	WBGene00015650	WBGene00006179	WBGene00015664
E_carotovora_24h_up	Wong et al. 2007	WBGene00006961	WBGene00015055	WBGene00015091	WBGene00015099	WBGene00002207	WBGene00015122	WBGene00015171	WBGene00004393	WBGene00001856	WBGene00004980	WBGene00005149	WBGene00015223	WBGene00007200	WBGene00002212	WBGene00015241	WBGene00000523	WBGene00015320	WBGene00001448	WBGene00015440	WBGene00015426	WBGene00007300	WBGene00006810	WBGene00015456	WBGene00007332	WBGene00015486	WBGene00001564	WBGene00007349	WBGene00004380	WBGene00015534	WBGene00015536	WBGene00015551	WBGene00003961	WBGene00015595	WBGene00006981	WBGene00004431	WBGene00015641	WBGene00000522	WBGene00015696	WBGene00003573	WBGene00015746	WBGene00015752	WBGene00000612	WBGene00007595	WBGene00007605	WBGene00015809	WBGene00003007	WBGene00015824	WBGene00015873
E_faecalis_24h_down(eng)	Engelmann et al. 2011	WBGene00044741	WBGene00019194	WBGene00008901	WBGene00003750	WBGene00044537	WBGene00012570	WBGene00044897	WBGene00001808	WBGene00023458	WBGene00011155	WBGene00011156	WBGene00011774	WBGene00003123	WBGene00019062	WBGene00194701	WBGene00012004	WBGene00015020	WBGene00007185	WBGene00006927	WBGene00008319	WBGene00008863	WBGene00011561	WBGene00000706	WBGene00016655	WBGene00013142	WBGene00001731	WBGene00003764	WBGene00016660	WBGene00016659	WBGene00019316	WBGene00016662	WBGene00012707	WBGene00011553	WBGene00012179	WBGene00008860	WBGene00018444	WBGene00014143	WBGene00013335	WBGene00018441	WBGene00018248	WBGene00017294	WBGene00022099	WBGene00008002	WBGene00021992	WBGene00000693	WBGene00007855	WBGene00011435	WBGene00006025
E_faecalis_24h_down(wong)	Wong et al. 2007	WBGene00015003	WBGene00006646	WBGene00015046	WBGene00003765	WBGene00003766	WBGene00003767	WBGene00003769	WBGene00004243	WBGene00015137	WBGene00015155	WBGene00005542	WBGene00007186	WBGene00000529	WBGene00007196	WBGene00007198	WBGene00015263	WBGene00000523	WBGene00000186	WBGene00015312	WBGene00000637	WBGene00015326	WBGene00015338	WBGene00015361	WBGene00007269	WBGene00004392	WBGene00007276	WBGene00005646	WBGene00005450	WBGene00000074	WBGene00007289	WBGene00007295	WBGene00015419	WBGene00015442	WBGene00007309	WBGene00007335	WBGene00015485	WBGene00007392	WBGene00007416	WBGene00007429	WBGene00015590	WBGene00015614	WBGene00015649	WBGene00003224	WBGene00000616	WBGene00000656	WBGene00007489	WBGene00015664	WBGene00015677
E_faecalis_24h_up(eng)	Engelmann et al. 2011	WBGene00019873	WBGene00016293	WBGene00001392	WBGene00016806	WBGene00016807	WBGene00008009	WBGene00017331	WBGene00008015	WBGene00008014	WBGene00006163	WBGene00017329	WBGene00005713	WBGene00011433	WBGene00008667	WBGene00020575	WBGene00018344	WBGene00001751	WBGene00004265	WBGene00003641	WBGene00017297	WBGene00013450	WBGene00015901	WBGene00015900	WBGene00003714	WBGene00001593	WBGene00015902	WBGene00019501	WBGene00000998	WBGene00004965	WBGene00021304	WBGene00005644	WBGene00008545	WBGene00009616	WBGene00014077	WBGene00015373	WBGene00012616	WBGene00010058	WBGene00007502	WBGene00007503	WBGene00019472	WBGene00019471	WBGene00019473	WBGene00004395	WBGene00015857	WBGene00006673	WBGene00000048	WBGene00015860	WBGene00017596
E_faecalis_24h_up(wong)	Wong et al. 2007	WBGene00004098	WBGene00001919	WBGene00007112	WBGene00000717	WBGene00000718	WBGene00015088	WBGene00003825	WBGene00015121	WBGene00006780	WBGene00015193	WBGene00007188	WBGene00006808	WBGene00007246	WBGene00015311	WBGene00003096	WBGene00007260	WBGene00015340	WBGene00000419	WBGene00015383	WBGene00003002	WBGene00007271	WBGene00003800	WBGene00015400	WBGene00015423	WBGene00007331	WBGene00001564	WBGene00000518	WBGene00015502	WBGene00007362	WBGene00007368	WBGene00015551	WBGene00000542	WBGene00007403	WBGene00006259	WBGene00015615	WBGene00006820	WBGene00015647	WBGene00015653	WBGene00007505	WBGene00015676	WBGene00015693	WBGene00015699	WBGene00015744	WBGene00007554	WBGene00007576	WBGene00015756	WBGene00015759	WBGene00015774
Harposproium_24h_down	Engelmann et al. 2011	WBGene00000566	WBGene00016293	WBGene00000737	WBGene00006927	WBGene00012813	WBGene00015795	WBGene00008016	WBGene00007853	WBGene00005713	WBGene00018761	WBGene00002264	WBGene00045481	WBGene00018345	WBGene00006534	WBGene00014142	WBGene00001751	WBGene00019755	WBGene00014145	WBGene00017297	WBGene00012373	WBGene00012372	WBGene00044388	WBGene00003714	WBGene00001311	WBGene00011172	WBGene00008545	WBGene00008663	WBGene00008549	WBGene00012620	WBGene00008972	WBGene00012618	WBGene00045063	WBGene00007502	WBGene00007501	WBGene00006745	WBGene00015098	WBGene00004243	WBGene00007503	WBGene00012822	WBGene00014069	WBGene00003406	WBGene00005487	WBGene00018040	WBGene00017929	WBGene00012646	WBGene00001111	WBGene00020488	WBGene00020613
Harposproium_24h_up	Engelmann et al. 2011	WBGene00045417	WBGene00019873	WBGene00045416	WBGene00017894	WBGene00015558	WBGene00001808	WBGene00002199	WBGene00022018	WBGene00011774	WBGene00015701	WBGene00006411	WBGene00010945	WBGene00012450	WBGene00017332	WBGene00044467	WBGene00015797	WBGene00001731	WBGene00007850	WBGene00044661	WBGene00010925	WBGene00001778	WBGene00020569	WBGene00018347	WBGene00010680	WBGene00007253	WBGene00018344	WBGene00017098	WBGene00005088	WBGene00011435	WBGene00044389	WBGene00007083	WBGene00019501	WBGene00011175	WBGene00011177	WBGene00004965	WBGene00119201	WBGene00015376	WBGene00015377	WBGene00011095	WBGene00012622	WBGene00011099	WBGene00016916	WBGene00007114	WBGene00044287	WBGene00010060	WBGene00012615	WBGene00008985	WBGene00015111
Heat_shock_down	Mongkoldhumrongkul et al. 2010	WBGene00000967	WBGene00012261	WBGene00020757	WBGene00007807	WBGene00004210	WBGene00011559	WBGene00009274	WBGene00011938	WBGene00017841	WBGene00000665	WBGene00000625	WBGene00001399	WBGene00018616	WBGene00018167	WBGene00008107	WBGene00018470	WBGene00004808	WBGene00020033	WBGene00008669	WBGene00008449	WBGene00020684	WBGene00011181	WBGene00015794	WBGene00003104	WBGene00003763	WBGene00004122	WBGene00017471	WBGene00010281	WBGene00004133	WBGene00000176	WBGene00017759	WBGene00013426	WBGene00020022	WBGene00000780	WBGene00012487	WBGene00017132	WBGene00019236	WBGene00018292	WBGene00011530	WBGene00000616	WBGene00020280	WBGene00010745	WBGene00017438	WBGene00016607	WBGene00000603	WBGene00010785	WBGene00017548	WBGene00012583
Heat_shock_L2_down(Li)	Li et al. 2016	WBGene00000488	WBGene00001490	WBGene00006384	WBGene00011326	WBGene00006462	WBGene00015704	WBGene00006513	WBGene00018474	WBGene00021362	WBGene00004132	WBGene00015767	WBGene00044469	WBGene00013135	WBGene00010504	WBGene00018924	WBGene00018880	WBGene00008280	WBGene00010275	WBGene00018386	WBGene00011315	WBGene00022100	WBGene00000584	WBGene00006445	WBGene00000036	WBGene00007562	WBGene00000037	WBGene00015795	WBGene00007605	WBGene00007607	WBGene00015336	WBGene00014300	WBGene00007116	WBGene00008121	WBGene00044467	WBGene00007115	WBGene00001648	WBGene00020572	WBGene00010925	WBGene00011082	WBGene00000277	WBGene00006068	WBGene00015626	WBGene00007938	WBGene00010908	WBGene00006066	WBGene00006306	WBGene00011561	WBGene00012289
Heat_shock_L2_up(Li)	Li et al. 2016	WBGene00000929	WBGene00017831	WBGene00000932	WBGene00009528	WBGene00020761	WBGene00021348	WBGene00023458	WBGene00012195	WBGene00013077	WBGene00017386	WBGene00007969	WBGene00012382	WBGene00012813	WBGene00017220	WBGene00012450	WBGene00012452	WBGene00014562	WBGene00016997	WBGene00020515	WBGene00010924	WBGene00044660	WBGene00007255	WBGene00007257	WBGene00012179	WBGene00001951	WBGene00010680	WBGene00010633	WBGene00022754	WBGene00001477	WBGene00001478	WBGene00009890	WBGene00017717	WBGene00011788	WBGene00011706	WBGene00015590	WBGene00003169	WBGene00019592	WBGene00019589	WBGene00077692	WBGene00201031	WBGene00044901	WBGene00018599	WBGene00200429	WBGene00004477	WBGene00009002	WBGene00003171	WBGene00004478	WBGene00011740
Heat_shock_up	Mongkoldhumrongkul et al. 2010	WBGene00012571	WBGene00011692	WBGene00019831	WBGene00000221	WBGene00010504	WBGene00020760	WBGene00001820	WBGene00000403	WBGene00019837	WBGene00019143	WBGene00015076	WBGene00018140	WBGene00012005	WBGene00007873	WBGene00020143	WBGene00008862	WBGene00016862	WBGene00008031	WBGene00008352	WBGene00017329	WBGene00017961	WBGene00000288	WBGene00009710	WBGene00000276	WBGene00007919	WBGene00008859	WBGene00018346	WBGene00018345	WBGene00012289	WBGene00010882	WBGene00006534	WBGene00008439	WBGene00015776	WBGene00007855	WBGene00009896	WBGene00020297	WBGene00008575	WBGene00002020	WBGene00002015	WBGene00021981	WBGene00015537	WBGene00000557	WBGene00000558	WBGene00010262	WBGene00006970	WBGene00016088	WBGene00017582	WBGene00008820
hsf1_down	Li et al. 2016	WBGene00019487	WBGene00000915	WBGene00006936	WBGene00004174	WBGene00006510	WBGene00021423	WBGene00008564	WBGene00044324	WBGene00019490	WBGene00000931	WBGene00001993	WBGene00013559	WBGene00004139	WBGene00008506	WBGene00009628	WBGene00014136	WBGene00019819	WBGene00016103	WBGene00019433	WBGene00010139	WBGene00011487	WBGene00016943	WBGene00000976	WBGene00010651	WBGene00016996	WBGene00012990	WBGene00016653	WBGene00018488	WBGene00010231	WBGene00015248	WBGene00018138	WBGene00000136	WBGene00007331	WBGene00004450	WBGene00002256	WBGene00000115	WBGene00013575	WBGene00004453	WBGene00002255	WBGene00000114	WBGene00010195	WBGene00014138	WBGene00002258	WBGene00022665	WBGene00001853	WBGene00002025	WBGene00001856	WBGene00000040
hsf1_up	Li et al. 2016	WBGene00017571	WBGene00008183	WBGene00006331	WBGene00007505	WBGene00017705	WBGene00045416	WBGene00003247	WBGene00019831	WBGene00012603	WBGene00000473	WBGene00020472	WBGene00019298	WBGene00009957	WBGene00003243	WBGene00019957	WBGene00018953	WBGene00016064	WBGene00021446	WBGene00021580	WBGene00015335	WBGene00020143	WBGene00010605	WBGene00008863	WBGene00016862	WBGene00021873	WBGene00004409	WBGene00016997	WBGene00004408	WBGene00012825	WBGene00010782	WBGene00009797	WBGene00020361	WBGene00017447	WBGene00016407	WBGene00001648	WBGene00016406	WBGene00007414	WBGene00077669	WBGene00000277	WBGene00003593	WBGene00018345	WBGene00011292	WBGene00007875	WBGene00012239	WBGene00044687	WBGene00015159	WBGene00007873	WBGene00001189
M_humicola_12h_down	Osman et al. 2018	WBGene00018138	WBGene00008167	WBGene00000022	WBGene00010967	WBGene00000829	WBGene00010963	WBGene00012529	WBGene00001158	WBGene00018343
M_humicola_12h_up	Osman et al. 2018	WBGene00000740	WBGene00000699	WBGene00001067	WBGene00000649	WBGene00000594	WBGene00001074	WBGene00015227	WBGene00000665	WBGene00000741	WBGene00000691	WBGene00015225	WBGene00021625	WBGene00000717	WBGene00000606	WBGene00000599	WBGene00000031	WBGene00022679	WBGene00000681	WBGene00000742	WBGene00009983	WBGene00004174	WBGene00000743	WBGene00000672	WBGene00004300	WBGene00001066	WBGene00000704	WBGene00022189	WBGene00018297	WBGene00000738	WBGene00000618	WBGene00000678	WBGene00000616	WBGene00000641	WBGene00000603	WBGene00000650	WBGene00000739	WBGene00001725	WBGene00000625	WBGene00009724	WBGene00017484	WBGene00001716	WBGene00016659	WBGene00020242	WBGene00000653	WBGene00015339	WBGene00015660	WBGene00016274	WBGene00044901
M_humicola_24h_down	Osman et al. 2018	WBGene00001595	WBGene00016638	WBGene00000670	WBGene00004984	WBGene00006930	WBGene00003919	WBGene00003230	WBGene00010492	WBGene00001569	WBGene00003826	WBGene00000716	WBGene00003030	WBGene00000696	WBGene00017482	WBGene00021035	WBGene00017262	WBGene00000675	WBGene00004795	WBGene00006795	WBGene00000465	WBGene00009628	WBGene00011680	WBGene00016534	WBGene00007282	WBGene00007196	WBGene00008080	WBGene00001235	WBGene00022252	WBGene00000620	WBGene00011860
M_humicola_24h_up	Osman et al. 2018	WBGene00019314	WBGene00014173	WBGene00020613	WBGene00000928	WBGene00044901	WBGene00000720	WBGene00022816	WBGene00015227	WBGene00003879	WBGene00007131	WBGene00012256	WBGene00012255	WBGene00015046	WBGene00016422	WBGene00001068	WBGene00018418	WBGene00003769	WBGene00001387	WBGene00012257	WBGene00007142	WBGene00010468	WBGene00000558	WBGene00000882	WBGene00022550	WBGene00001064	WBGene00006366	WBGene00009621	WBGene00013263	WBGene00021197	WBGene00021979	WBGene00000039	WBGene00009097	WBGene00008301	WBGene00009926	WBGene00003767	WBGene00020550	WBGene00001069	WBGene00012261	WBGene00015660	WBGene00016659	WBGene00010593	WBGene00015223	WBGene00021978	WBGene00013079	WBGene00009094	WBGene00001428	WBGene00012186	WBGene00019047
M_luteus_fed_down	Coolon et al. 2009	WBGene00007068	WBGene00003090	WBGene00006925	WBGene00003773	WBGene00001240	WBGene00018797	WBGene00003093	WBGene00022040	WBGene00019060	WBGene00017123	WBGene00008499	WBGene00000981	WBGene00021002	WBGene00003099	WBGene00012615	WBGene00016670	WBGene00013541	WBGene00016027	WBGene00002258	WBGene00012664	WBGene00002257	WBGene00001399	WBGene00009226	WBGene00013037	WBGene00013284	WBGene00001156	WBGene00000991
M_luteus_fed_up	Coolon et al. 2009	WBGene00022597	WBGene00019780	WBGene00022821	WBGene00010440	WBGene00007459	WBGene00012878	WBGene00010613	WBGene00000535	WBGene00010790	WBGene00008295	WBGene00016894	WBGene00003766	WBGene00000169	WBGene00012212
N_parisii_12h_down(chen)	Chen et al. 2017	WBGene00003474	WBGene00001758	WBGene00044644	WBGene00015052	WBGene00010957	WBGene00017660	WBGene00002260	WBGene00017501	WBGene00010958	WBGene00017498	WBGene00021236
N_parisii_12h_up(chen)	Chen et al. 2017	WBGene00008067	WBGene00044014	WBGene00009168	WBGene00009169	WBGene00195165	WBGene00009170	WBGene00022476	WBGene00007661	WBGene00008069	WBGene00007134	WBGene00044708	WBGene00003098	WBGene00020228	WBGene00219309	WBGene00012091	WBGene00044013	WBGene00015833	WBGene00017214	WBGene00015834	WBGene00007662	WBGene00050906	WBGene00009166	WBGene00195181	WBGene00007655	WBGene00007659	WBGene00010206	WBGene00015835	WBGene00020637	WBGene00015832	WBGene00018345	WBGene00015225	WBGene00007656	WBGene00012726	WBGene00015227	WBGene00008068	WBGene00012267	WBGene00044709	WBGene00008872	WBGene00007657	WBGene00194645	WBGene00009061	WBGene00044427	WBGene00007674	WBGene00045401	WBGene00015114	WBGene00021081	WBGene00010821	WBGene00008267
N_parisii_16h_up(bakowski)	Bakowski et al. 2014	WBGene00012726	WBGene00013294	WBGene00015835	WBGene00018345	WBGene00004149	WBGene00020228	WBGene00138721	WBGene00009898	WBGene00012381	WBGene00045401	WBGene00019699	WBGene00020326	WBGene00015839	WBGene00008067	WBGene00007662	WBGene00007132	WBGene00195165	WBGene00009061	WBGene00008068	WBGene00015834	WBGene00008267	WBGene00007661	WBGene00007660	WBGene00022547	WBGene00022375	WBGene00023483	WBGene00012910	WBGene00019931	WBGene00008269	WBGene00020774	WBGene00009167	WBGene00009908	WBGene00007131	WBGene00008873	WBGene00008872	WBGene00021081	WBGene00020357	WBGene00016281	WBGene00044709	WBGene00044708	WBGene00086568	WBGene00015223	WBGene00012399	WBGene00015225	WBGene00044707	WBGene00015227	WBGene00015828	WBGene00015224
N_parisii_30h_down(bakowski)	Bakowski et al. 2014	WBGene00015756	WBGene00015759	WBGene00007867	WBGene00011418	WBGene00014669	WBGene00008495	WBGene00020182	WBGene00018708	WBGene00020938	WBGene00018885	WBGene00015623	WBGene00021236	WBGene00007963	WBGene00017499	WBGene00012404	WBGene00000213	WBGene00017490	WBGene00007422	WBGene00017093	WBGene00007833	WBGene00009877	WBGene00008567	WBGene00007875	WBGene00017501	WBGene00017500
N_parisii_30h_up(bakowski)	Bakowski et al. 2014	WBGene00012726	WBGene00020326	WBGene00009069	WBGene00195165	WBGene00009061	WBGene00010597	WBGene00007662	WBGene00007661	WBGene00007660	WBGene00009170	WBGene00018646	WBGene00050959	WBGene00021233	WBGene00045457	WBGene00044212	WBGene00008301	WBGene00008302	WBGene00015755	WBGene00013294	WBGene00018345	WBGene00009898	WBGene00012101	WBGene00015598	WBGene00022375	WBGene00015602	WBGene00022781	WBGene00015600	WBGene00015455	WBGene00015605	WBGene00020774	WBGene00018353	WBGene00044787	WBGene00012961	WBGene00021081	WBGene00022713	WBGene00012757	WBGene00015223	WBGene00015224	WBGene00015225	WBGene00015226	WBGene00015227	WBGene00008602	WBGene00018911	WBGene00007132	WBGene00007131	WBGene00012910	WBGene00022476	WBGene00009634
N_parisii_40h_down(bakowski)	Bakowski et al. 2014	WBGene00007455	WBGene00019803	WBGene00008499	WBGene00010062	WBGene00000072	WBGene00008493	WBGene00007695	WBGene00007692	WBGene00008494	WBGene00007691	WBGene00020938	WBGene00044201	WBGene00008390	WBGene00017364	WBGene00017490	WBGene00018885	WBGene00011803	WBGene00018874	WBGene00019730	WBGene00015141	WBGene00021236	WBGene00008917	WBGene00019738	WBGene00022076	WBGene00010124	WBGene00011222	WBGene00007331	WBGene00017964	WBGene00016865	WBGene00018400	WBGene00017499	WBGene00017498	WBGene00003091	WBGene00015044	WBGene00022858	WBGene00003096	WBGene00017881	WBGene00017093	WBGene00001397	WBGene00008629	WBGene00007833	WBGene00006925	WBGene00014000	WBGene00019495	WBGene00007112	WBGene00021224	WBGene00021160	WBGene00020788
N_parisii_40h_up(bakowski)	Bakowski et al. 2014	WBGene00004002	WBGene00017667	WBGene00004123	WBGene00006627	WBGene00018345	WBGene00001886	WBGene00138721	WBGene00016912	WBGene00009898	WBGene00045401	WBGene00202498	WBGene00022096	WBGene00015598	WBGene00009061	WBGene00010822	WBGene00001885	WBGene00001884	WBGene00007660	WBGene00001917	WBGene00044794	WBGene00015602	WBGene00008577	WBGene00001918	WBGene00001889	WBGene00001888	WBGene00015455	WBGene00015605	WBGene00021601	WBGene00012961	WBGene00021081	WBGene00009169	WBGene00022713	WBGene00001772	WBGene00012400	WBGene00014193	WBGene00022550	WBGene00045416	WBGene00015225	WBGene00015227	WBGene00045457	WBGene00008602	WBGene00018646	WBGene00012137	WBGene00044708	WBGene00017270	WBGene00017214	WBGene00012757	WBGene00044237
N_parisii_64h_down(bakowski)	Bakowski et al. 2014	WBGene00019803	WBGene00008499	WBGene00011105	WBGene00001752	WBGene00001694	WBGene00008493	WBGene00008492	WBGene00008495	WBGene00008494	WBGene00001692	WBGene00013035	WBGene00003837	WBGene00017364	WBGene00008167	WBGene00018760	WBGene00015141	WBGene00016769	WBGene00012582	WBGene00020016	WBGene00016943	WBGene00015369	WBGene00015044	WBGene00017093	WBGene00008542	WBGene00020082	WBGene00000971	WBGene00015913	WBGene00003658	WBGene00003577	WBGene00013489	WBGene00000656	WBGene00000712	WBGene00013986	WBGene00000716	WBGene00000715	WBGene00017892	WBGene00011733	WBGene00010041	WBGene00021160	WBGene00014206	WBGene00002272	WBGene00008936	WBGene00018911	WBGene00018910	WBGene00016004	WBGene00014666	WBGene00001713	WBGene00008595
N_parisii_64h_up(bakowski)	Bakowski et al. 2014	WBGene00016575	WBGene00020579	WBGene00007203	WBGene00004120	WBGene00006627	WBGene00017681	WBGene00008862	WBGene00012554	WBGene00020228	WBGene00008843	WBGene00002015	WBGene00044237	WBGene00009898	WBGene00045401	WBGene00007659	WBGene00138721	WBGene00010822	WBGene00012101	WBGene00004231	WBGene00015598	WBGene00003480	WBGene00008519	WBGene00012961	WBGene00045416	WBGene00021927	WBGene00008758	WBGene00022096	WBGene00001885	WBGene00077490	WBGene00010047	WBGene00050899	WBGene00018729	WBGene00006611	WBGene00001917	WBGene00018724	WBGene00009842	WBGene00001889	WBGene00017667	WBGene00018353	WBGene00015476	WBGene00018350	WBGene00020700	WBGene00011130	WBGene00011522	WBGene00021703	WBGene00015602	WBGene00021601	WBGene00004236
N_parisii_8h_up(bakowski)	Bakowski et al. 2014	WBGene00012726	WBGene00008099	WBGene00012822	WBGene00010206	WBGene00045416	WBGene00020326	WBGene00044207	WBGene00195165	WBGene00009061	WBGene00012323	WBGene00007297	WBGene00007662	WBGene00007661	WBGene00007660	WBGene00020637	WBGene00009170	WBGene00050959	WBGene00019931	WBGene00000645	WBGene00044212	WBGene00022548	WBGene00019314	WBGene00005643	WBGene00008269	WBGene00008301	WBGene00008302	WBGene00015114	WBGene00044427	WBGene00013294	WBGene00018102	WBGene00018345	WBGene00009898	WBGene00011539	WBGene00009895	WBGene00015593	WBGene00022375	WBGene00007049	WBGene00008872	WBGene00015602	WBGene00019699	WBGene00021964	WBGene00020774	WBGene00018353	WBGene00015100	WBGene00012961	WBGene00021081	WBGene00004172	WBGene00015223
Orsay_12h_down(chen)	Chen et al. 2017	WBGene00017628
Orsay_12h_up(chen)	Chen et al. 2017	WBGene00008067	WBGene00008069	WBGene00009168	WBGene00022476	WBGene00007134	WBGene00044014	WBGene00009169	WBGene00009170	WBGene00195165	WBGene00044708	WBGene00020228	WBGene00012091	WBGene00007659	WBGene00018345	WBGene00015225	WBGene00050906	WBGene00015834	WBGene00010206	WBGene00009061	WBGene00044416	WBGene00017214	WBGene00045401	WBGene00007655	WBGene00044278	WBGene00015833	WBGene00219309	WBGene00007656	WBGene00015832	WBGene00015227	WBGene00007661	WBGene00020637	WBGene00008068	WBGene00003098	WBGene00009166	WBGene00007657	WBGene00007662	WBGene00007658	WBGene00008267	WBGene00015835	WBGene00044709	WBGene00021081	WBGene00194645	WBGene00044013	WBGene00008269	WBGene00008507	WBGene00010821	WBGene00012726	WBGene00020357
Orsay_4d_down(sarkies)	Sarkies et al. 2013	WBGene00001451	WBGene00002116	WBGene00013516	WBGene00019113	WBGene00019780	WBGene00019495	WBGene00007324	WBGene00014308	WBGene00007875	WBGene00022415	WBGene00008914	WBGene00009887	WBGene00011495	WBGene00003766	WBGene00000103	WBGene00011672
Orsay_4d_up(sarkies)	Sarkies et al. 2013	WBGene00004622	WBGene00007097	WBGene00015602	WBGene00022476	WBGene00045393	WBGene00008267	WBGene00008067	WBGene00008069	WBGene00015227	WBGene00044708	WBGene00023483	WBGene00045401	WBGene00018345	WBGene00021081	WBGene00008068	WBGene00016281	WBGene00009170	WBGene00022375	WBGene00009169	WBGene00007658	WBGene00195165	WBGene00007659	WBGene00007660	WBGene00009166	WBGene00015225	WBGene00009168	WBGene00009167	WBGene00003222	WBGene00012591	WBGene00017031	WBGene00011604	WBGene00007134
P_aeruginosa_4h_down	Troemel et al. 2006	WBGene00011694	WBGene00007808	WBGene00010277	WBGene00008436	WBGene00000169	WBGene00011112	WBGene00018138	WBGene00007605	WBGene00003986	WBGene00011487	WBGene00005444	WBGene00002055	WBGene00018393	WBGene00008905	WBGene00003764	WBGene00009982	WBGene00009057	WBGene00018174	WBGene00011340	WBGene00000988	WBGene00016942	WBGene00012608	WBGene00016943	WBGene00020022	WBGene00019495	WBGene00009626	WBGene00008375	WBGene00019977	WBGene00020741	WBGene00007375	WBGene00019978	WBGene00008566	WBGene00016644	WBGene00008567	WBGene00004062	WBGene00008565	WBGene00019416	WBGene00019730	WBGene00014941	WBGene00020739	WBGene00010980	WBGene00009824	WBGene00008661	WBGene00021105	WBGene00017962	WBGene00002348	WBGene00014003	WBGene00008205
P_aeruginosa_4h_up	Troemel et al. 2006	WBGene00015476	WBGene00016004	WBGene00007875	WBGene00015362	WBGene00004210	WBGene00009957	WBGene00020760	WBGene00013559	WBGene00007717	WBGene00012661	WBGene00007228	WBGene00014136	WBGene00014135	WBGene00018450	WBGene00017726	WBGene00018451	WBGene00012449	WBGene00018449	WBGene00012451	WBGene00012450	WBGene00019404	WBGene00021580	WBGene00011672	WBGene00021520	WBGene00007414	WBGene00021519	WBGene00011894	WBGene00018184	WBGene00007919	WBGene00018760	WBGene00021518	WBGene00013594	WBGene00021582	WBGene00010998	WBGene00021585	WBGene00001770	WBGene00007811	WBGene00044073	WBGene00022379	WBGene00012783	WBGene00016425	WBGene00016424	WBGene00017226	WBGene00000861	WBGene00008564	WBGene00019022	WBGene00000556	WBGene00011321
P_aeruginosa_8h_down	Troemel et al. 2006	WBGene00016877	WBGene00018024	WBGene00021425	WBGene00009956	WBGene00016003	WBGene00006663	WBGene00010504	WBGene00011694	WBGene00000111	WBGene00006927	WBGene00006928	WBGene00018138	WBGene00011112	WBGene00008607	WBGene00007605	WBGene00011487	WBGene00006787	WBGene00005444	WBGene00002055	WBGene00003095	WBGene00003094	WBGene00008475	WBGene00010377	WBGene00016322	WBGene00003764	WBGene00001713	WBGene00014144	WBGene00018885	WBGene00014143	WBGene00000637	WBGene00022665	WBGene00006588	WBGene00000988	WBGene00016942	WBGene00016943	WBGene00020022	WBGene00012374	WBGene00019495	WBGene00009626	WBGene00015172	WBGene00008375	WBGene00019977	WBGene00020741	WBGene00019978	WBGene00008566	WBGene00008567	WBGene00008565	WBGene00019416
P_aeruginosa_8h_up	Troemel et al. 2006	WBGene00020997	WBGene00016004	WBGene00007875	WBGene00015362	WBGene00009957	WBGene00020760	WBGene00013559	WBGene00007717	WBGene00007228	WBGene00014136	WBGene00014135	WBGene00017726	WBGene00017449	WBGene00012451	WBGene00012450	WBGene00019404	WBGene00021580	WBGene00008017	WBGene00003480	WBGene00022013	WBGene00011672	WBGene00021520	WBGene00007414	WBGene00021519	WBGene00007919	WBGene00018760	WBGene00021518	WBGene00021582	WBGene00021585	WBGene00022375	WBGene00001770	WBGene00007811	WBGene00044073	WBGene00018631	WBGene00022379	WBGene00012783	WBGene00016424	WBGene00000560	WBGene00000861	WBGene00002026	WBGene00011321	WBGene00022736	WBGene00014836	WBGene00020740	WBGene00003591	WBGene00016379	WBGene00010977	WBGene00012467
P_aeruginosa_fed_down	Coolon et al. 2009	WBGene00011182
P_aeruginosa_fed_up	Coolon et al. 2009	WBGene00004408	WBGene00003903	WBGene00017121	WBGene00004445	WBGene00006727	WBGene00019368	WBGene00016493	WBGene00000698	WBGene00000696	WBGene00021872	WBGene00005421	WBGene00022515	WBGene00011895	WBGene00015248	WBGene00016670	WBGene00009880	WBGene00017541	WBGene00004397	WBGene00000693	WBGene00017691	WBGene00015913	WBGene00001858	WBGene00004456	WBGene00006529	WBGene00017546	WBGene00017546	WBGene00019767	WBGene00004419	WBGene00010204	WBGene00000732	WBGene00019097	WBGene00000609	WBGene00005017	WBGene00010794	WBGene00003093	WBGene00003474	WBGene00022219	WBGene00006039	WBGene00004412	WBGene00022679	WBGene00000713	WBGene00000066	WBGene00022089	WBGene00000718	WBGene00006050	WBGene00003766	WBGene00000667	WBGene00004429
P_luminescens_24h_down(eng)	Engelmann et al. 2011	WBGene00018382	WBGene00022433	WBGene00023458	WBGene00044394	WBGene00019144	WBGene00007185	WBGene00006927	WBGene00011486	WBGene00017334	WBGene00008029	WBGene00008014	WBGene00044135	WBGene00008905	WBGene00018348	WBGene00012179	WBGene00018142	WBGene00022099	WBGene00010603	WBGene00044389	WBGene00005423	WBGene00007085	WBGene00001311	WBGene00011177	WBGene00021301	WBGene00004455	WBGene00044462	WBGene00004454	WBGene00019181	WBGene00008663	WBGene00016637	WBGene00018484	WBGene00012617	WBGene00044921	WBGene00045210	WBGene00044352	WBGene00011716	WBGene00013986	WBGene00012883	WBGene00012820	WBGene00015860	WBGene00008040	WBGene00010005	WBGene00008038	WBGene00017926	WBGene00011179	WBGene00011184	WBGene00020249	WBGene00011183
P_luminescens_24h_down(wong)	Wong et al. 2007	WBGene00007068	WBGene00007071	WBGene00001646	WBGene00007102	WBGene00015018	WBGene00015058	WBGene00015059	WBGene00015065	WBGene00002048	WBGene00007136	WBGene00005059	WBGene00015182	WBGene00007044	WBGene00015212	WBGene00001443	WBGene00005017	WBGene00015273	WBGene00007247	WBGene00000637	WBGene00003096	WBGene00000845	WBGene00006527	WBGene00007265	WBGene00015369	WBGene00015367	WBGene00015396	WBGene00015421	WBGene00015449	WBGene00007317	WBGene00003214	WBGene00015495	WBGene00007344	WBGene00043109	WBGene00015512	WBGene00006593	WBGene00006258	WBGene00007434	WBGene00007457	WBGene00007455	WBGene00004780	WBGene00015649	WBGene00000616	WBGene00000656	WBGene00006191	WBGene00015693	WBGene00015696	WBGene00007523	WBGene00007533
P_luminescens_24h_up(eng)	Engelmann et al. 2011	WBGene00045417	WBGene00001208	WBGene00019873	WBGene00012654	WBGene00045416	WBGene00011693	WBGene00006429	WBGene00011695	WBGene00000737	WBGene00011775	WBGene00006411	WBGene00016807	WBGene00016805	WBGene00012449	WBGene00007563	WBGene00012451	WBGene00008016	WBGene00015795	WBGene00017331	WBGene00012450	WBGene00017332	WBGene00006163	WBGene00008861	WBGene00006237	WBGene00017329	WBGene00044058	WBGene00001070	WBGene00044661	WBGene00020571	WBGene00003622	WBGene00008667	WBGene00015630	WBGene00001778	WBGene00009710	WBGene00015629	WBGene00007257	WBGene00015628	WBGene00045481	WBGene00014144	WBGene00018345	WBGene00020575	WBGene00006534	WBGene00000637	WBGene00013450	WBGene00044388	WBGene00019756	WBGene00007082	WBGene00015898
P_luminescens_24h_up(wong)	Wong et al. 2007	WBGene00007091	WBGene00000138	WBGene00007097	WBGene00001676	WBGene00015028	WBGene00015041	WBGene00000907	WBGene00007139	WBGene00003825	WBGene00001177	WBGene00006080	WBGene00007169	WBGene00015168	WBGene00001856	WBGene00004980	WBGene00006599	WBGene00015259	WBGene00007218	WBGene00015280	WBGene00000523	WBGene00003739	WBGene00007242	WBGene00007226	WBGene00000965	WBGene00015322	WBGene00015346	WBGene00015348	WBGene00007269	WBGene00007283	WBGene00005439	WBGene00015402	WBGene00007296	WBGene00007297	WBGene00006810	WBGene00015464	WBGene00015484	WBGene00002062	WBGene00001615	WBGene00007365	WBGene00003640	WBGene00000542	WBGene00015595	WBGene00015597	WBGene00015598	WBGene00003859	WBGene00000522	WBGene00007495	WBGene00015713
pmk1_down	Troemel et al. 2006	WBGene00020551	WBGene00020741	WBGene00012265	WBGene00021036	WBGene00017869	WBGene00014046	WBGene00019590	WBGene00020739	WBGene00021227	WBGene00005184	WBGene00001399	WBGene00016872	WBGene00017094	WBGene00012814	WBGene00015270	WBGene00021222	WBGene00015271	WBGene00021941	WBGene00016862	WBGene00013755	WBGene00021219	WBGene00003095	WBGene00003094	WBGene00020590	WBGene00005282	WBGene00010292	WBGene00015052	WBGene00013791	WBGene00010442	WBGene00018917	WBGene00001778	WBGene00015403	WBGene00007342	WBGene00009857	WBGene00009831	WBGene00005913	WBGene00005516	WBGene00009170	WBGene00007961	WBGene00006539	WBGene00014098	WBGene00012009	WBGene00010798	WBGene00013112	WBGene00012592	WBGene00013111	WBGene00017612
pmk1_up	Troemel et al. 2006	WBGene00003099	WBGene00008495	WBGene00007875	WBGene00009429	WBGene00015362	WBGene00016521	WBGene00008494	WBGene00010124	WBGene00008493	WBGene00008492	WBGene00007807	WBGene00008486	WBGene00021290	WBGene00003736	WBGene00007369	WBGene00009432	WBGene00010659	WBGene00010128	WBGene00016052	WBGene00003766	WBGene00003091	WBGene00003769	WBGene00003767	WBGene00006418	WBGene00003530	WBGene00011725	WBGene00021518	WBGene00020889	WBGene00019619	WBGene00007460	WBGene00016342	WBGene00007598	WBGene00007260	WBGene00013899	WBGene00002088	WBGene00019311	WBGene00015933	WBGene00020156	WBGene00019215	WBGene00001387	WBGene00010050	WBGene00012874	WBGene00015759	WBGene00007954	WBGene00022644	WBGene00010185	WBGene00022645	WBGene00015660
rpw24_16h_down	Pukkila-worley et al. 2012	WBGene00019208	WBGene00011938	WBGene00016048	WBGene00010277	WBGene00017500	WBGene00017498	WBGene00000169	WBGene00008542	WBGene00021236	WBGene00008607	WBGene00002055	WBGene00003095	WBGene00015050	WBGene00003094	WBGene00004986	WBGene00003093	WBGene00015894	WBGene00016670	WBGene00018174	WBGene00018760	WBGene00008341	WBGene00002096	WBGene00021581	WBGene00007599	WBGene00017881	WBGene00000988	WBGene00017691	WBGene00012445	WBGene00015660	WBGene00016644	WBGene00007533	WBGene00000556	WBGene00019730	WBGene00009877	WBGene00019731	WBGene00001703	WBGene00020191	WBGene00001693	WBGene00006636	WBGene00017635	WBGene00018343	WBGene00015623	WBGene00021160	WBGene00004989	WBGene00016450	WBGene00012134	WBGene00017484	WBGene00007947
rpw24_16h_up	Pukkila-worley et al. 2012	WBGene00016004	WBGene00019300	WBGene00001099	WBGene00015369	WBGene00009957	WBGene00020760	WBGene00020895	WBGene00014138	WBGene00006890	WBGene00014137	WBGene00015471	WBGene00000111	WBGene00001399	WBGene00016863	WBGene00007605	WBGene00015752	WBGene00019404	WBGene00008032	WBGene00021580	WBGene00016862	WBGene00017329	WBGene00021412	WBGene00003480	WBGene00003755	WBGene00003610	WBGene00021518	WBGene00000089	WBGene00017429	WBGene00018758	WBGene00000266	WBGene00016646	WBGene00044642	WBGene00012594	WBGene00015067	WBGene00007811	WBGene00007810	WBGene00008368	WBGene00022379	WBGene00016425	WBGene00012592	WBGene00012593	WBGene00021909	WBGene00015759	WBGene00012591	WBGene00022644	WBGene00019022	WBGene00002015	WBGene00007455
S_aureus_8h_down	Irazoqui et al. 2010	WBGene00016877	WBGene00016003	WBGene00010504	WBGene00001757	WBGene00018138	WBGene00011112	WBGene00008607	WBGene00016943	WBGene00011487	WBGene00008475	WBGene00011870	WBGene00001752	WBGene00016322	WBGene00022245	WBGene00002260	WBGene00011000	WBGene00000115	WBGene00018885	WBGene00016658	WBGene00020022	WBGene00000989	WBGene00009626	WBGene00000988	WBGene00000616	WBGene00008375	WBGene00019977	WBGene00022645	WBGene00012433	WBGene00008566	WBGene00007533	WBGene00008565	WBGene00000118	WBGene00003511	WBGene00020703	WBGene00017962	WBGene00010745	WBGene00001841	WBGene00001699	WBGene00012615	WBGene00001703	WBGene00017413	WBGene00007867	WBGene00016013	WBGene00007142	WBGene00016797	WBGene00011572	WBGene00018744	WBGene00010456
S_aureus_8h_up	Irazoqui et al. 2010	WBGene00019914	WBGene00003773	WBGene00007808	WBGene00018384	WBGene00016048	WBGene00021375	WBGene00008167	WBGene00022063	WBGene00009773	WBGene00011486	WBGene00000176	WBGene00016728	WBGene00019369	WBGene00017364	WBGene00012452	WBGene00021873	WBGene00015768	WBGene00022767	WBGene00018286	WBGene00011596	WBGene00020362	WBGene00022013	WBGene00009724	WBGene00004997	WBGene00017340	WBGene00003618	WBGene00017102	WBGene00021167	WBGene00010062	WBGene00009221	WBGene00018184	WBGene00007957	WBGene00000383	WBGene00008593	WBGene00007919	WBGene00018614	WBGene00007599	WBGene00016913	WBGene00004342	WBGene00001852	WBGene00016795	WBGene00012239	WBGene00010125	WBGene00001477	WBGene00001476	WBGene00022314	WBGene00001434	WBGene00007811
S_marcescens_24h_down(eng)	Engelmann et al. 2011	WBGene00018378	WBGene00016293	WBGene00020758	WBGene00011695	WBGene00001808	WBGene00018384	WBGene00023458	WBGene00019357	WBGene00008027	WBGene00001434	WBGene00003774	WBGene00012451	WBGene00017332	WBGene00044135	WBGene00004930	WBGene00000435	WBGene00012657	WBGene00008256	WBGene00019355	WBGene00020574	WBGene00004008	WBGene00012179	WBGene00010680	WBGene00012183	WBGene00017297	WBGene00012373	WBGene00017296	WBGene00006532	WBGene00019756	WBGene00008967	WBGene00007085	WBGene00044513	WBGene00011175	WBGene00019591	WBGene00011177	WBGene00011951	WBGene00018601	WBGene00011949	WBGene00018600	WBGene00016088	WBGene00119201	WBGene00018433	WBGene00004454	WBGene00016637	WBGene00014077	WBGene00018484	WBGene00012618	WBGene00002348
S_marcescens_24h_down(wong)	Wong et al. 2007	WBGene00007068	WBGene00007090	WBGene00000722	WBGene00006646	WBGene00001676	WBGene00015031	WBGene00015048	WBGene00043077	WBGene00043078	WBGene00000886	WBGene00003845	WBGene00015136	WBGene00006780	WBGene00015164	WBGene00015188	WBGene00015197	WBGene00003730	WBGene00015225	WBGene00015233	WBGene00001443	WBGene00015243	WBGene00015278	WBGene00007222	WBGene00007247	WBGene00000170	WBGene00007256	WBGene00015338	WBGene00015352	WBGene00015359	WBGene00000074	WBGene00007289	WBGene00005094	WBGene00015444	WBGene00001428	WBGene00015479	WBGene00015495	WBGene00015491	WBGene00007365	WBGene00007370	WBGene00001612	WBGene00003695	WBGene00006572	WBGene00005085	WBGene00003963	WBGene00007397	WBGene00007403	WBGene00015625	WBGene00015675
S_marcescens_24h_up(eng)	Engelmann et al. 2011	WBGene00045417	WBGene00019873	WBGene00045416	WBGene00011694	WBGene00020299	WBGene00010944	WBGene00001399	WBGene00006927	WBGene00016805	WBGene00006928	WBGene00012449	WBGene00017334	WBGene00015795	WBGene00006237	WBGene00000198	WBGene00017329	WBGene00021675	WBGene00044058	WBGene00001070	WBGene00020967	WBGene00044661	WBGene00020571	WBGene00001758	WBGene00007254	WBGene00009710	WBGene00007257	WBGene00018761	WBGene00001713	WBGene00014141	WBGene00018760	WBGene00014144	WBGene00006534	WBGene00000637	WBGene00013450	WBGene00010603	WBGene00005088	WBGene00019756	WBGene00007082	WBGene00022587	WBGene00001593	WBGene00003714	WBGene00011756	WBGene00004965	WBGene00019588	WBGene00021304	WBGene00008545	WBGene00022725	WBGene00011098
S_marcescens_24h_up(wong)	Wong et al. 2007	WBGene00004098	WBGene00007073	WBGene00004929	WBGene00005033	WBGene00015004	WBGene00007116	WBGene00000232	WBGene00004413	WBGene00007121	WBGene00003825	WBGene00007147	WBGene00006955	WBGene00007174	WBGene00005580	WBGene00015290	WBGene00000526	WBGene00007234	WBGene00015342	WBGene00005247	WBGene00007265	WBGene00015347	WBGene00005887	WBGene00005929	WBGene00015428	WBGene00015429	WBGene00007303	WBGene00004795	WBGene00007332	WBGene00000518	WBGene00007364	WBGene00007375	WBGene00007387	WBGene00003961	WBGene00006957	WBGene00015572	WBGene00015573	WBGene00003813	WBGene00007463	WBGene00015653	WBGene00015665	WBGene00007006	WBGene00015680	WBGene00007521	WBGene00007528	WBGene00004191	WBGene00001620	WBGene00015720	WBGene00007572
sek1_down	Troemel et al. 2006	WBGene00010818	WBGene00012683	WBGene00008862	WBGene00015403	WBGene00003093	WBGene00014046
sek1_up	Troemel et al. 2006	WBGene00008495	WBGene00010123	WBGene00007875	WBGene00009429	WBGene00014253	WBGene00009430	WBGene00018910	WBGene00013079	WBGene00009431	WBGene00008492	WBGene00018643	WBGene00018194	WBGene00007833	WBGene00014138	WBGene00008486	WBGene00017498	WBGene00009432	WBGene00010659	WBGene00010125	WBGene00010128	WBGene00007873	WBGene00010127	WBGene00015691	WBGene00009230	WBGene00011487	WBGene00005444	WBGene00011561	WBGene00021503	WBGene00017490	WBGene00019682	WBGene00009981	WBGene00010086	WBGene00011894	WBGene00008602	WBGene00016419	WBGene00018760	WBGene00007362	WBGene00021518	WBGene00019619	WBGene00009533	WBGene00017105	WBGene00003759	WBGene00011668	WBGene00000218	WBGene00000219	WBGene00016943	WBGene00009396	WBGene00019565
skn1_up (oliveria)	Oliveira et al 2009	WBGene00018465	WBGene00000040	WBGene00000067	WBGene00000116	WBGene00000133	WBGene00000172	WBGene00000179	WBGene00000212	WBGene00000239	WBGene00000240	WBGene00000298	WBGene00000302	WBGene00000412	WBGene00000972	WBGene00000986	WBGene00001331	WBGene00001399	WBGene00001465	WBGene00001468	WBGene00001520	WBGene00001674	WBGene00001749	WBGene00001752	WBGene00001754	WBGene00001755	WBGene00001756	WBGene00001758	WBGene00001760	WBGene00001761	WBGene00001762	WBGene00001783	WBGene00001784	WBGene00001786	WBGene00001790	WBGene00001882	WBGene00001940	WBGene00001993	WBGene00002021	WBGene00002058	WBGene00002067	WBGene00002137	WBGene00002234	WBGene00002272	WBGene00002273	WBGene00003235	WBGene00003957	WBGene00003958	WBGene00003959
skn1_down (oliveria)	Oliveira et al 2009 PMID: 19575768	WBGene00008519	WBGene00002263	WBGene00000981	WBGene00020981	WBGene00014046	WBGene00003095	WBGene00000137	WBGene00000777	WBGene00000190	WBGene00002090	WBGene00013091	WBGene00015152	WBGene00021935	WBGene00022531	WBGene00013562	WBGene00008681	WBGene00004509	WBGene00005002	WBGene00015171	WBGene00006555	WBGene00004093	WBGene00018921	WBGene00007297	WBGene00012683	WBGene00016669	WBGene00018353	WBGene00009839	WBGene00004810	WBGene00004811
pals-22_vs_N2_down	Reddy et al 2019 PMID: 30640956	WBGene00007659	WBGene00008302	WBGene00044708	WBGene00008267	WBGene00021081	WBGene00195165	WBGene00011161	WBGene00015225	WBGene00008015	WBGene00013294	WBGene00022550	WBGene00022189	WBGene00044237	WBGene00045393	WBGene00015600	WBGene00012091	WBGene00004402	WBGene00020613	WBGene00007467	WBGene00045401	WBGene00007134	WBGene00005582	WBGene00008301	WBGene00015227	WBGene00012726	WBGene00017214	WBGene00138721	WBGene00007132	WBGene00008842	WBGene00020326	WBGene00008269	WBGene00021122	WBGene00044760	WBGene00015829	WBGene00007661	WBGene00015605	WBGene00044709	WBGene00012400	WBGene00018345	WBGene00015602	WBGene00044212	WBGene00044427	WBGene00010004	WBGene00008671	WBGene00045457	WBGene00017415	WBGene00022824	WBGene00015223
pals-22_vs_N2_up	Reddy et al 2019 PMID: 30640956	WBGene00020408	WBGene00219374	WBGene00015037	WBGene00000002	WBGene00016892	WBGene00016823	WBGene00010483	WBGene00022130	WBGene00012900	WBGene00011879	WBGene00000968	WBGene00013480	WBGene00011803	WBGene00010659	WBGene00020191	WBGene00011364	WBGene00021898	WBGene00008593	WBGene00007964	WBGene00001591	WBGene00020988	WBGene00020343	WBGene00003664	WBGene00010989	WBGene00012615	WBGene00004728	WBGene00006928	WBGene00015111	WBGene00003091	WBGene00019730	WBGene00012492	WBGene00016885	WBGene00044455	WBGene00013375	WBGene00020992	WBGene00017703	WBGene00008565	WBGene00012231	WBGene00009213	WBGene00011725	WBGene00008341	WBGene00017678	WBGene00016088	WBGene00015623	WBGene00018055	WBGene00017691	WBGene00008492	WBGene00000213
pals22_vs_pals22pals25_down	Reddy et al 2019 PMID: 30640956	WBGene00012091	WBGene00044708	WBGene00007659	WBGene00008267	WBGene00011161	WBGene00195165	WBGene00008301	WBGene00045401	WBGene00015225	WBGene00022550	WBGene00044237	WBGene00008015	WBGene00008302	WBGene00007134	WBGene00007132	WBGene00012400	WBGene00008842	WBGene00022189	WBGene00045393	WBGene00015600	WBGene00008269	WBGene00015227	WBGene00138721	WBGene00005582	WBGene00013294	WBGene00007661	WBGene00018345	WBGene00021081	WBGene00013754	WBGene00044760	WBGene00009061	WBGene00044427	WBGene00020875	WBGene00008671	WBGene00011848	WBGene00021122	WBGene00015605	WBGene00017214	WBGene00012726	WBGene00015224	WBGene00007467	WBGene00007656	WBGene00007657	WBGene00194695	WBGene00011539	WBGene00010206	WBGene00044787	WBGene00008698
pals22_vs_pals22pals25_up	Reddy et al 2019 PMID: 30640956	WBGene00012118	WBGene00019189	WBGene00011540	WBGene00009302	WBGene00008486	WBGene00017613	WBGene00012492	WBGene00011891	WBGene00016274	WBGene00019977	WBGene00011330	WBGene00006310	WBGene00010907	WBGene00014091	WBGene00017335	WBGene00018400	WBGene00022130	WBGene00008565	WBGene00020258	WBGene00010989	WBGene00050904	WBGene00017336	WBGene00012615	WBGene00013906	WBGene00001776	WBGene00006925	WBGene00017089	WBGene00006636	WBGene00008593	WBGene00003957	WBGene00013905	WBGene00016885	WBGene00008485	WBGene00010177	WBGene00010659	WBGene00015393	WBGene00021136	WBGene00018760	WBGene00000703	WBGene00012592	WBGene00011753	WBGene00021641	WBGene00011803	WBGene00044455	WBGene00017691	WBGene00016658	WBGene00000644	WBGene00013480
pals22pals25_vs_N2_down	Reddy et al 2019 PMID: 30640956	WBGene00000700	WBGene00000003	WBGene00000701	WBGene00000663	WBGene00000641	WBGene00000710	WBGene00000665	WBGene00000719	WBGene00000734	WBGene00000743	WBGene00000596	WBGene00000704	WBGene00021620	WBGene00000718	WBGene00000727	WBGene00000638	WBGene00000694	WBGene00000666	WBGene00004154	WBGene00000740	WBGene00000707	WBGene00000653	WBGene00021625	WBGene00011042	WBGene00000616	WBGene00022679	WBGene00000606	WBGene00000649	WBGene00000626	WBGene00001725	WBGene00000639	WBGene00004394	WBGene00001944	WBGene00018297	WBGene00000720	WBGene00020609	WBGene00000723	WBGene00020156	WBGene00000748	WBGene00000601	WBGene00001066	WBGene00020611	WBGene00015544	WBGene00011400	WBGene00011462	WBGene00000711	WBGene00001074	WBGene00000602
pals22pals25_vs_N2_up	Reddy et al 2019 PMID: 30640956	WBGene00164985	WBGene00007963	WBGene00020379	WBGene00013086	WBGene00009301	WBGene00011733	WBGene00017499	WBGene00021236	WBGene00018602	WBGene00021576	WBGene00004821	WBGene00000503	WBGene00008341	WBGene00016088	WBGene00001854	WBGene00013484	WBGene00018437	WBGene00008342	WBGene00000301	WBGene00013508	WBGene00003522	WBGene00017501	WBGene00017498
skn-1A_down	Zhang et al 2021 BioRxiv	WBGene00044286	WBGene00022476	WBGene00012091	WBGene00044708	WBGene00007655	WBGene00009061	WBGene00008671	WBGene00021179	WBGene00018020	WBGene00195165	WBGene00016017	WBGene00005582	WBGene00008842	WBGene00009778	WBGene00008267	WBGene00008507	WBGene00017205	WBGene00007660	WBGene00194645	WBGene00008015	WBGene00007659	WBGene00015602	WBGene00015225	WBGene00023483	WBGene00004275	WBGene00020228	WBGene00008483	WBGene00015600	WBGene00045416	WBGene00016282	WBGene00007134	WBGene00044787	WBGene00045401	WBGene00017214	WBGene00009077	WBGene00015227	WBGene00021083	WBGene00304201	WBGene00007656	WBGene00044427	WBGene00044237	WBGene00018345	WBGene00007894	WBGene00011161	WBGene00086560	WBGene00015224	WBGene00015223	WBGene00138721
skn-1A_up	Zhang et al 2021 BioRxiv	WBGene00008352	WBGene00019183	WBGene00002114	WBGene00006928	WBGene00020945	WBGene00011018	WBGene00000700	WBGene00000701	WBGene00007250	WBGene00001739	WBGene00001702	WBGene00045096	WBGene00009787	WBGene00006927	WBGene00007251	WBGene00000596	WBGene00014009	WBGene00000710	WBGene00003545	WBGene00017218	WBGene00001736	WBGene00012816	WBGene00007344	WBGene00000719	WBGene00008202	WBGene00017718	WBGene00018343	WBGene00017149	WBGene00000725	WBGene00000663	WBGene00000782	WBGene00001695	WBGene00010314	WBGene00271827	WBGene00007544	WBGene00021335	WBGene00000753	WBGene00009146	WBGene00000666	WBGene00008560	WBGene00000212	WBGene00000720	WBGene00012664	WBGene00001699	WBGene00010760	WBGene00000691	WBGene00000743	WBGene00019668
pals-25gf_jy111_up	Gang et al 2022 PMID: 36191002	WBGene00015225	WBGene00008267	WBGene00012091	WBGene00044183	WBGene00021081	WBGene00015227	WBGene00045401	WBGene00011848	WBGene00020613	WBGene00007134	WBGene00012400	WBGene00011161	WBGene00086568	WBGene00015224	WBGene00022550	WBGene00020875	WBGene00012726	WBGene00008873	WBGene00044182	WBGene00007465	WBGene00008015	WBGene00008302	WBGene00045393	WBGene00007467	WBGene00008615	WBGene00022189	WBGene00235307	WBGene00022546	WBGene00202499	WBGene00044181	WBGene00020227	WBGene00015837	WBGene00011847	WBGene00008269	WBGene00015223	WBGene00007132	WBGene00004402	WBGene00018345	WBGene00021654	WBGene00044760	WBGene00014673	WBGene00007658	WBGene00012267	WBGene00013754	WBGene00021013	WBGene00005961	WBGene00009061	WBGene00007471
pals-25gf_jy111_down	Gang et al 2022 PMID: 36191002	WBGene00007227	WBGene00018953	WBGene00016415	WBGene00018996	WBGene00019831	WBGene00017777	WBGene00017311	WBGene00020169	WBGene00012316	WBGene00002232	WBGene00009164	WBGene00015552	WBGene00022178	WBGene00020334	WBGene00004238	WBGene00017770	WBGene00004317	WBGene00010174	WBGene00000899	WBGene00003626	WBGene00022260	WBGene00001496	WBGene00009435	WBGene00007666	WBGene00017028	WBGene00021352	WBGene00010480	WBGene00004258	WBGene00000966	WBGene00006984	WBGene00016630	WBGene00017536	WBGene00003660	WBGene00009503	WBGene00006493	WBGene00002257	WBGene00019164	WBGene00003858	WBGene00003238	WBGene00009069	WBGene00020031	WBGene00011304	WBGene00020706	WBGene00004801	WBGene00044737	WBGene00003378	WBGene00009801	WBGene00009797
UPRER_UP_Shen1	Shen et al 2005 PMID: 16184190	WBGene00009583	WBGene00018682	WBGene00015295	WBGene00019465	WBGene00018657	WBGene00018269	WBGene00018152	WBGene00012386	WBGene00000150	WBGene00000187	WBGene00000193	WBGene00000191	WBGene00021868	WBGene00000245	WBGene00000266	WBGene00044631	WBGene00007297	WBGene00007440	WBGene00015752	WBGene00007901	WBGene00016469	WBGene00008148	WBGene00019760	WBGene00015660	WBGene00009595	WBGene00008053	WBGene00013765	WBGene00010470	WBGene00000503	WBGene00000512	WBGene00000514	WBGene00021291	WBGene00018971	WBGene00000664	WBGene00010333	WBGene00008624	WBGene00000843	WBGene00022702	WBGene00020109	WBGene00019344	WBGene00001008	WBGene00001045	WBGene00001046	WBGene00001025	WBGene00001099	WBGene00018270	WBGene00001152	WBGene00001331
UPRER_pek-1UP_Shen1	Shen et al 2005 PMID: 16184190	WBGene00014249	WBGene00000191	WBGene00000193	WBGene00007901	WBGene00004275	WBGene00019825	WBGene00012144	WBGene00003554	WBGene00001786	WBGene00010092	WBGene00013065	WBGene00015099	WBGene00011733	WBGene00015295	WBGene00017705	WBGene00022570	WBGene00009595	WBGene00018997	WBGene00013763	WBGene00021979	WBGene00008851	WBGene00018971	WBGene00006539	WBGene00012571	WBGene00020613	WBGene00017466	WBGene00020456	WBGene00009331	WBGene00020456	WBGene00009331
UPRER_atf-6UP_Shen1	Shen et al 2005 PMID: 16184190	WBGene00000503	WBGene00020448	WBGene00018104	WBGene00018688	WBGene00012058	WBGene00013856
hif-1_UP_Shen2	Shen et al 2005 PMID: 15781453	WBGene00007969	WBGene00016220	WBGene00016319	WBGene00016970	WBGene00000289	WBGene00016987	WBGene00016557	WBGene00007851	WBGene00007913	WBGene00010759	WBGene00012019	WBGene00016052	WBGene00001059	WBGene00001160	WBGene00001178	WBGene00017525	WBGene00017663	WBGene00009042	WBGene00018448	WBGene00018461	WBGene00018449	WBGene00018996	WBGene00010320	WBGene00001477	WBGene00001479	WBGene00016405	WBGene00002124	WBGene00019311	WBGene00010573	WBGene00010760	WBGene00004130	WBGene00021941	WBGene00019719	WBGene00019735	WBGene00010878	WBGene00003561	WBGene00003647	WBGene00003792	WBGene00012128	WBGene00012323	WBGene00004025	WBGene00011185	WBGene00012324	WBGene00004880	WBGene00006283	WBGene00011618	WBGene00015410	WBGene00010661
atf-7_UP_Fletcher	Fletcher et al 2019 PMID: 30789901	WBGene00010126	WBGene00014043	WBGene00015198	WBGene00012661	WBGene00021585	WBGene00020594	WBGene00014771	WBGene00018970	WBGene00015932	WBGene00010127	WBGene00016017	WBGene00017199	WBGene00007829	WBGene00185055	WBGene00017764	WBGene00019549	WBGene00016785	WBGene00012518	WBGene00017378	WBGene00018643	WBGene00017095	WBGene00021135	WBGene00007361	WBGene00009914	WBGene00012434	WBGene00019235	WBGene00021222	WBGene00011505	WBGene00235271	WBGene00018647	WBGene00018050	WBGene00018971	WBGene00008948	WBGene00018917	WBGene00007876	WBGene00004119	WBGene00010746	WBGene00016302	WBGene00015330	WBGene00004996	WBGene00021118	WBGene00020447	WBGene00011424	WBGene00013633	WBGene00020458	WBGene00007919	WBGene00016786	WBGene00011429
atf-7_down_Fletcher	Fletcher et al 2019 PMID: 30789901	WBGene00006988	WBGene00021460	WBGene00016905	WBGene00022738	WBGene00022712	WBGene00021552	WBGene00022518	WBGene00022610	WBGene00022548	WBGene00022171	WBGene00022170	WBGene00022161	WBGene00022087	WBGene00022074	WBGene00022026	WBGene00077763	WBGene00044401	WBGene00021909	WBGene00043702	WBGene00013203	WBGene00013189	WBGene00013101	WBGene00013088	WBGene00021743	WBGene00013035	WBGene00013021	WBGene00013015	WBGene00013007	WBGene00013001	WBGene00012995	WBGene00012952	WBGene00012908	WBGene00021558	WBGene00012828	WBGene00012769	WBGene00021508	WBGene00012717	WBGene00021448	WBGene00012670	WBGene00012693	WBGene00012643	WBGene00021430	WBGene00021358	WBGene00021337	WBGene00044734	WBGene00021210	WBGene00012452	WBGene00022490
pmk-1_UP_Fletcher	Fletcher et al 2019 PMID: 30789901	WBGene00007864	WBGene00010126	WBGene00014043	WBGene00008678	WBGene00015198	WBGene00021585	WBGene00018970	WBGene00015932	WBGene00010127	WBGene00016017	WBGene00017199	WBGene00007829	WBGene00185055	WBGene00007873	WBGene00017764	WBGene00019549	WBGene00012518	WBGene00007872	WBGene00017378	WBGene00018643	WBGene00021135	WBGene00000273	WBGene00007361	WBGene00003999	WBGene00009914	WBGene00012434	WBGene00000160	WBGene00018646	WBGene00014063	WBGene00021222	WBGene00011505	WBGene00011362	WBGene00019547	WBGene00018647	WBGene00018050	WBGene00018971	WBGene00010125	WBGene00018917	WBGene00004119	WBGene00010746	WBGene00016302	WBGene00015330	WBGene00016424	WBGene00004996	WBGene00003915	WBGene00021118	WBGene00019946	WBGene00020447
pmk-1_down_Fletcher	Fletcher et al 2019 PMID: 30789901	WBGene00004174	WBGene00000027	WBGene00000030	WBGene00000031	WBGene00009952	WBGene00012860	WBGene00000041	WBGene00017012	WBGene00000083	WBGene00000092	WBGene00000100	WBGene00017166	WBGene00000112	WBGene00000114	WBGene00000162	WBGene00000181	WBGene00044689	WBGene00000188	WBGene00044644	WBGene00015202	WBGene00015227	WBGene00000270	WBGene00015280	WBGene00015282	WBGene00015270	WBGene00015330	WBGene00007284	WBGene00007309	WBGene00007357	WBGene00015684	WBGene00015747	WBGene00015876	WBGene00015926	WBGene00016009	WBGene00016022	WBGene00016436	WBGene00045308	WBGene00016565	WBGene00016811	WBGene00016906	WBGene00000281	WBGene00022010	WBGene00016987	WBGene00011527	WBGene00044026	WBGene00022261	WBGene00013621	WBGene00013058
UPRMITO_UP_Nargund	Nargund et al 2012 PMID: 22700657	WBGene00000013	WBGene00013358	WBGene00016506	WBGene00015295	WBGene00019465	WBGene00007969	WBGene00016849	WBGene00011292	WBGene00019105	WBGene00013878	WBGene00019427	WBGene00015077	WBGene00015082	WBGene00015110	WBGene00015147	WBGene00015167	WBGene00015225	WBGene00015251	WBGene00009247	WBGene00018755	WBGene00015280	WBGene00015271	WBGene00015272	WBGene00015382	WBGene00015532	WBGene00015569	WBGene00015573	WBGene00007460	WBGene00015635	WBGene00015799	WBGene00015947	WBGene00016027	WBGene00016046	WBGene00016096	WBGene00016102	WBGene00007730	WBGene00007760	WBGene00043164	WBGene00016294	WBGene00016332	WBGene00016425	WBGene00007950	WBGene00016442	WBGene00007991	WBGene00016508	WBGene00008032	WBGene00016594	WBGene00016639
[truncated: 3,026 more columns]
