# Supplementary material for: Age‐dependent heat shock hormesis to HSF‐1 deficiency suggests a compensatory mechanism mediated by the unfolded protein response and innate immunity in young Caenorhabditis elegans
Source: Aging Cell. 2024 Jun 19;23(10):e14246. doi: 10.1111/acel.14246 (PMC11464127; doi:10.1111/acel.14246)
Supplement: Supplementary file 12 — Table S7. [file ACEL-23-e14246-s014.xlsx]

## Sheet: sy441 vs N2 Preranked set
from current study
Gene Stable ID	logFC
WBGene00008306	10.4242
WBGene00008010	10.4128
WBGene00235090	10.3305
WBGene00018548	9.66626
WBGene00022431	9.6455
WBGene00138721	9.47003
WBGene00304827	9.45917
WBGene00019561	9.18604
WBGene00002193	9.14059
WBGene00022214	9.07032
WBGene00015908	8.98059
WBGene00011164	8.97971
WBGene00016707	8.97944
WBGene00000639	8.81846
WBGene00022596	8.74453
WBGene00018531	8.68791
WBGene00014046	8.6715
WBGene00005653	8.64294
WBGene00020072	8.62162
WBGene00018122	8.61595
WBGene00019024	8.51435
WBGene00016198	8.45665
WBGene00015994	8.43268
WBGene00015855	8.42215
WBGene00008661	8.4215
WBGene00284850	8.39077
WBGene00013318	8.34634
WBGene00018528	8.3304
WBGene00022439	8.31546
WBGene00008950	8.30685
WBGene00018081	8.28363
WBGene00010754	8.23572
WBGene00008659	8.21276
WBGene00015944	8.17067
WBGene00013972	8.16406
WBGene00018121	8.16405
WBGene00086554	8.13738
WBGene00013656	8.0766
WBGene00014238	8.05934
WBGene00017922	8.0587
WBGene00013712	8.05136
WBGene00015306	8.02627
WBGene00017185	8.01453
WBGene00013827	8.00179
WBGene00020177	7.99277
WBGene00044201	7.97022
WBGene00021106	7.9375
WBGene00012010	7.91807
WBGene00018254	7.91336
WBGene00003460	7.90578
WBGene00018209	7.88161
WBGene00019530	7.87206
WBGene00017802	7.84431
WBGene00007613	7.83002
WBGene00022674	7.80172
WBGene00077685	7.7478
WBGene00020890	7.74558
WBGene00022753	7.72757
WBGene00019810	7.71866
WBGene00022079	7.68407
WBGene00050974	7.67833
WBGene00271819	7.67603
WBGene00005548	7.6261
WBGene00011933	7.61782
WBGene00018178	7.61722
WBGene00195179	7.59744
WBGene00007688	7.58834
WBGene00017853	7.55964
WBGene00000626	7.52077
WBGene00020659	7.48415
WBGene00020772	7.47765
WBGene00014168	7.45718
WBGene00000725	7.44574
WBGene00044113	7.43943
WBGene00015997	7.43722
WBGene00077646	7.42419
WBGene00010181	7.41476
WBGene00045306	7.39418
WBGene00013069	7.33091
WBGene00008862	7.27584
WBGene00013475	7.24053
WBGene00017672	7.23827
WBGene00016924	7.23437
WBGene00010821	7.1741
WBGene00007584	7.16837
WBGene00011910	7.16541
WBGene00021115	7.12083
WBGene00015305	7.05972
WBGene00019920	7.05201
WBGene00015573	7.05157
WBGene00013170	6.94689
WBGene00009038	6.89012
WBGene00017550	6.87561
WBGene00206507	6.70056
WBGene00045393	6.65533
WBGene00271815	6.55439
WBGene00013953	6.53615
WBGene00007853	6.35504
WBGene00007987	6.33821
WBGene00022536	6.32481
WBGene00015598	6.28295
WBGene00014158	5.95308
WBGene00010486	5.8996
WBGene00020223	5.65802
WBGene00015572	5.62735
WBGene00013954	5.59608
WBGene00017186	5.55848
WBGene00009143	5.52156
WBGene00010114	5.44317
WBGene00011619	5.43761
WBGene00008631	5.43731
WBGene00009592	5.415
WBGene00021107	5.40849
WBGene00010746	5.35937
WBGene00043743	5.3359
WBGene00011491	5.32199
WBGene00008863	5.31458
WBGene00016680	5.30844
WBGene00008590	5.2668
WBGene00020860	5.25474
WBGene00012961	5.25069
WBGene00015051	5.23918
WBGene00018648	5.23695
WBGene00012451	5.20523
WBGene00009572	5.13662
WBGene00045415	5.12207
WBGene00010091	5.08209
WBGene00021969	5.05951
WBGene00013713	5.05859
WBGene00015366	5.0411
WBGene00018601	5.02804
WBGene00014665	4.99426
WBGene00044249	4.98822
WBGene00006053	4.98012
WBGene00003465	4.96822
WBGene00015689	4.9554
WBGene00016752	4.92922
WBGene00008724	4.90076
WBGene00014169	4.89335
WBGene00255375	4.86106
WBGene00011379	4.81686
WBGene00021968	4.8105
WBGene00013858	4.76793
WBGene00016541	4.74037
WBGene00021113	4.72856
WBGene00015596	4.72121
WBGene00006051	4.71171
WBGene00020187	4.69392
WBGene00020713	4.65979
WBGene00015688	4.63055
WBGene00003435	4.62497
WBGene00003438	4.61455
WBGene00007672	4.60164
WBGene00020350	4.58077
WBGene00006052	4.56253
WBGene00021007	4.54184
WBGene00016351	4.5266
WBGene00003426	4.51936
WBGene00003464	4.51155
WBGene00003467	4.51151
WBGene00016551	4.50854
WBGene00003444	4.50499
WBGene00006056	4.49487
WBGene00021996	4.48017
WBGene00010900	4.47497
WBGene00007079	4.47052
WBGene00013684	4.43362
WBGene00011176	4.37146
WBGene00016845	4.34522
WBGene00003463	4.34289
WBGene00003446	4.31739
WBGene00019785	4.29461
WBGene00017058	4.29207
WBGene00003443	4.265
WBGene00003434	4.2466
WBGene00020715	4.23358
WBGene00003458	4.23235
WBGene00020990	4.22377
WBGene00003452	4.21894
WBGene00022002	4.20824
WBGene00009031	4.19463
WBGene00003449	4.18098
WBGene00003466	4.1734
WBGene00009581	4.17236
WBGene00016322	4.15123
WBGene00022282	4.13775
WBGene00019832	4.13248
WBGene00012087	4.12682
WBGene00013832	4.12064
WBGene00003450	4.11258
WBGene00011795	4.09917
WBGene00003429	4.08924
WBGene00009681	4.08763
WBGene00016054	4.08622
WBGene00003425	4.08482
WBGene00007376	4.08455
WBGene00044379	4.07238
WBGene00022705	4.06987
WBGene00010241	4.06849
WBGene00016440	4.0678
WBGene00003470	4.0641
WBGene00007777	4.06076
WBGene00009867	4.05657
WBGene00021997	4.05169
WBGene00015094	4.04593
WBGene00011214	4.03623
WBGene00019189	4.03585
WBGene00012683	4.03225
WBGene00018134	4.02515
WBGene00011297	4.01958
WBGene00017851	4.01414
WBGene00002090	3.99012
WBGene00009682	3.98242
WBGene00000989	3.98
WBGene00013956	3.97798
WBGene00003469	3.97656
WBGene00003432	3.97494
WBGene00014197	3.96238
WBGene00011172	3.95622
WBGene00016399	3.93764
WBGene00007307	3.93218
WBGene00007097	3.92948
WBGene00003448	3.92816
WBGene00044471	3.92513
WBGene00019662	3.91715
WBGene00010092	3.9103
WBGene00007454	3.90814
WBGene00006040	3.90068
WBGene00008681	3.89791
WBGene00006038	3.89575
WBGene00007301	3.88868
WBGene00014179	3.8843
WBGene00007082	3.87357
WBGene00011748	3.87041
WBGene00021398	3.86945
WBGene00003352	3.86619
WBGene00022007	3.86278
WBGene00022006	3.86276
WBGene00018708	3.86253
WBGene00009428	3.86247
WBGene00007159	3.84917
WBGene00021381	3.84916
WBGene00022751	3.8424
WBGene00194700	3.83916
WBGene00020353	3.83339
WBGene00016698	3.82398
WBGene00007660	3.81253
WBGene00011954	3.79891
WBGene00003431	3.79704
WBGene00007601	3.79425
WBGene00206464	3.77702
WBGene00018643	3.75768
WBGene00043147	3.7559
WBGene00007190	3.74996
WBGene00023172	3.74492
WBGene00019783	3.74405
WBGene00021993	3.74398
WBGene00019430	3.73252
WBGene00017386	3.73011
WBGene00018850	3.72625
WBGene00006050	3.70109
WBGene00012595	3.70007
WBGene00007075	3.67522
WBGene00022572	3.67052
WBGene00007658	3.65707
WBGene00010366	3.62834
WBGene00043989	3.62082
WBGene00009684	3.60386
WBGene00004904	3.59202
WBGene00003445	3.5791
WBGene00022224	3.57721
WBGene00013473	3.55544
WBGene00016783	3.54758
WBGene00010246	3.53983
WBGene00014977	3.53063
WBGene00009344	3.52326
WBGene00007132	3.49851
WBGene00045355	3.48908
WBGene00013999	3.47228
WBGene00009948	3.45403
WBGene00045416	3.4518
WBGene00045050	3.4206
WBGene00043991	3.41096
WBGene00023490	3.40928
WBGene00016058	3.40482
WBGene00013854	3.37939
WBGene00007305	3.37694
WBGene00009680	3.36595
WBGene00013474	3.3586
WBGene00012404	3.34874
WBGene00015223	3.34099
WBGene00004811	3.34008
WBGene00017678	3.33277
WBGene00018971	3.33261
WBGene00016447	3.33034
WBGene00019406	3.32813
WBGene00007131	3.31617
WBGene00009160	3.31351
WBGene00219683	3.31294
WBGene00023423	3.30301
WBGene00016416	3.28804
WBGene00017636	3.28396
WBGene00009957	3.2807
WBGene00008602	3.27845
WBGene00014173	3.27299
WBGene00010125	3.27077
WBGene00007076	3.26162
WBGene00021167	3.23476
WBGene00007675	3.21653
WBGene00000190	3.21514
WBGene00018851	3.19702
WBGene00022215	3.19298
WBGene00009884	3.18488
WBGene00020084	3.18318
WBGene00015660	3.17474
WBGene00017112	3.17311
WBGene00008850	3.15598
WBGene00012620	3.12209
WBGene00271651	3.10001
WBGene00016639	3.09849
WBGene00006509	3.07404
WBGene00019858	3.05293
WBGene00020472	3.04006
WBGene00020580	3.03967
WBGene00008301	3.03791
WBGene00010574	3.03726
WBGene00017808	3.01727
WBGene00013644	3.01122
WBGene00018223	2.99336
WBGene00009457	2.98932
WBGene00077593	2.98834
WBGene00022754	2.98629
WBGene00002186	2.9833
WBGene00044901	2.97174
WBGene00021121	2.96187
WBGene00010510	2.94974
WBGene00194815	2.93492
WBGene00022570	2.9136
WBGene00004932	2.90251
WBGene00010980	2.90087
WBGene00021519	2.87609
WBGene00016425	2.86755
WBGene00018600	2.84916
WBGene00000556	2.84407
WBGene00015597	2.83584
WBGene00007734	2.82997
WBGene00018352	2.82362
WBGene00000013	2.81051
WBGene00044541	2.80238
WBGene00018225	2.7976
WBGene00007440	2.79716
WBGene00008988	2.79371
WBGene00012211	2.778
WBGene00008105	2.77416
WBGene00194652	2.76233
WBGene00018647	2.75973
WBGene00004157	2.75233
WBGene00006416	2.74623
WBGene00022696	2.72902
WBGene00012979	2.71736
WBGene00019133	2.7123
WBGene00007990	2.71117
WBGene00001786	2.70627
WBGene00014116	2.7034
WBGene00045457	2.69916
WBGene00019070	2.69523
WBGene00013153	2.69321
WBGene00000562	2.6769
WBGene00010869	2.67389
WBGene00013826	2.66922
WBGene00009835	2.66068
WBGene00011466	2.65697
WBGene00006039	2.65666
WBGene00000023	2.64921
WBGene00000256	2.64837
WBGene00016785	2.64368
WBGene00195155	2.64363
WBGene00013987	2.63601
WBGene00000715	2.6357
WBGene00015937	2.63547
WBGene00009125	2.63476
WBGene00021978	2.62499
WBGene00015236	2.62107
WBGene00020905	2.61791
WBGene00010651	2.61203
WBGene00012781	2.61199
WBGene00009846	2.60987
WBGene00010658	2.60678
WBGene00004026	2.60075
WBGene00009308	2.58955
WBGene00022643	2.58322
WBGene00270321	2.57503
WBGene00004052	2.56906
WBGene00019593	2.54976
WBGene00010822	2.54205
WBGene00013107	2.53588
WBGene00013696	2.53172
WBGene00000546	2.52502
WBGene00020262	2.5248
WBGene00044633	2.52024
WBGene00010795	2.51918
WBGene00012886	2.49349
WBGene00000864	2.49308
WBGene00000191	2.49203
WBGene00010563	2.47717
WBGene00194717	2.469
WBGene00220084	2.44936
WBGene00020674	2.44906
WBGene00006620	2.44891
WBGene00017215	2.43528
WBGene00019580	2.43134
WBGene00012810	2.42897
WBGene00010072	2.41205
WBGene00013723	2.40542
WBGene00020661	2.39163
WBGene00010084	2.39096
WBGene00010135	2.38838
WBGene00021520	2.37983
WBGene00175031	2.3711
WBGene00001399	2.35063
WBGene00007506	2.34104
WBGene00015052	2.33412
WBGene00010931	2.32745
WBGene00019105	2.32357
WBGene00004003	2.32201
WBGene00012491	2.31976
WBGene00021872	2.31953
WBGene00017484	2.31929
WBGene00009215	2.31418
WBGene00019069	2.31361
WBGene00021799	2.31004
WBGene00007414	2.30998
WBGene00013484	2.3073
WBGene00045265	2.30509
WBGene00009431	2.30424
WBGene00020579	2.30377
WBGene00017948	2.30249
WBGene00015097	2.3
WBGene00021435	2.2872
WBGene00005271	2.27106
WBGene00021886	2.26943
WBGene00021339	2.26423
WBGene00017975	2.25854
WBGene00021979	2.24479
WBGene00020813	2.24286
WBGene00021671	2.23686
WBGene00007153	2.23653
WBGene00003096	2.22809
WBGene00010085	2.21223
WBGene00013073	2.21209
WBGene00018930	2.21123
WBGene00018314	2.20888
WBGene00009959	2.20868
WBGene00016344	2.2061
WBGene00016997	2.20508
WBGene00003981	2.20319
WBGene00045251	2.20175
WBGene00002024	2.18607
WBGene00011474	2.18501
WBGene00014907	2.17376
WBGene00004054	2.16421
WBGene00021977	2.16367
WBGene00013540	2.15672
WBGene00021518	2.14724
WBGene00021487	2.14643
WBGene00011069	2.14564
WBGene00009101	2.14472
WBGene00007717	2.14206
WBGene00019967	2.13779
WBGene00015666	2.13509
WBGene00021464	2.12776
WBGene00001507	2.1226
WBGene00045239	2.11413
WBGene00020613	2.11237
WBGene00008739	2.10985
WBGene00007480	2.10806
WBGene00017467	2.10433
WBGene00044256	2.10046
WBGene00015089	2.09927
WBGene00008741	2.09692
WBGene00013136	2.08179
WBGene00022644	2.07634
WBGene00194695	2.07045
WBGene00008577	2.06866
WBGene00018413	2.06412
WBGene00013155	2.06178
WBGene00003091	2.05142
WBGene00016923	2.04959
WBGene00014194	2.0474
WBGene00006627	2.04351
WBGene00017071	2.03945
WBGene00015613	2.03883
WBGene00010296	2.03828
WBGene00020985	2.03021
WBGene00011305	2.02612
WBGene00044469	2.02387
WBGene00044586	2.02251
WBGene00219216	2.02222
WBGene00016788	2.02151
WBGene00009602	2.01681
WBGene00013873	2.01468
WBGene00012952	2.00903
WBGene00009426	2.00388
WBGene00011330	2.00168
WBGene00001500	1.99408
WBGene00005291	1.98969
WBGene00010899	1.98829
WBGene00011028	1.98731
WBGene00002087	1.9869
WBGene00019404	1.98605
WBGene00013180	1.98309
WBGene00010485	1.9817
WBGene00008296	1.97617
WBGene00045322	1.97206
WBGene00012535	1.97061
WBGene00015055	1.96788
WBGene00018278	1.96164
WBGene00000469	1.95786
WBGene00021871	1.95605
WBGene00022017	1.94831
WBGene00021517	1.94608
WBGene00007372	1.94489
WBGene00016951	1.94225
WBGene00010087	1.93968
WBGene00016424	1.93542
WBGene00015280	1.93363
WBGene00012525	1.92792
WBGene00002052	1.92767
WBGene00009626	1.92501
WBGene00001210	1.91999
WBGene00007988	1.91813
WBGene00012130	1.91438
WBGene00009102	1.91171
WBGene00008476	1.9096
WBGene00044073	1.90644
WBGene00010587	1.90639
WBGene00006628	1.90055
WBGene00044340	1.89601
WBGene00020343	1.89595
WBGene00006775	1.89447
WBGene00020205	1.89256
WBGene00012101	1.89042
WBGene00021215	1.88786
WBGene00001616	1.88084
WBGene00019261	1.88005
WBGene00045245	1.87997
WBGene00011978	1.87368
WBGene00001899	1.86832
WBGene00018946	1.86559
WBGene00015295	1.86536
WBGene00007766	1.86531
WBGene00008493	1.86037
WBGene00021779	1.8529
WBGene00020630	1.85241
WBGene00004111	1.85029
WBGene00006464	1.84399
WBGene00013481	1.84207
WBGene00008393	1.83713
WBGene00219316	1.83486
WBGene00003090	1.82716
WBGene00016332	1.81831
WBGene00003722	1.81726
WBGene00021224	1.81173
WBGene00003669	1.80009
WBGene00000677	1.7983
WBGene00019361	1.79529
WBGene00021262	1.7951
WBGene00019963	1.78909
WBGene00016862	1.78874
WBGene00020760	1.78851
WBGene00020003	1.78736
WBGene00007313	1.78531
WBGene00003097	1.78255
WBGene00013579	1.78025
WBGene00044457	1.77974
WBGene00018755	1.77689
WBGene00007989	1.77609
WBGene00010475	1.77514
WBGene00003837	1.77493
WBGene00018145	1.77246
WBGene00010540	1.76645
WBGene00017474	1.76411
WBGene00010998	1.75361
WBGene00017247	1.75345
WBGene00007778	1.75087
WBGene00011203	1.75014
WBGene00021048	1.74252
WBGene00018910	1.74231
WBGene00011707	1.74128
WBGene00000731	1.74104
WBGene00011060	1.73896
WBGene00015620	1.73623
WBGene00003670	1.73415
WBGene00013955	1.73191
WBGene00008499	1.73182
WBGene00007103	1.73062
WBGene00011680	1.72998
WBGene00007282	1.72849
WBGene00012825	1.72722
WBGene00013489	1.72641
WBGene00012960	1.72369
WBGene00018052	1.72069
WBGene00004908	1.7205
WBGene00016419	1.71724
WBGene00009840	1.71674
WBGene00008974	1.71468
WBGene00001476	1.71371
WBGene00007748	1.70807
WBGene00077443	1.70694
WBGene00008707	1.70279
WBGene00006778	1.70042
WBGene00022490	1.6998
WBGene00010116	1.69865
WBGene00000218	1.69367
WBGene00015780	1.69059
WBGene00018280	1.68626
WBGene00012901	1.68579
WBGene00008644	1.67749
WBGene00006533	1.67568
WBGene00012418	1.67425
WBGene00012212	1.67304
WBGene00015216	1.6692
WBGene00022848	1.66732
WBGene00021678	1.66334
WBGene00000671	1.6632
WBGene00022139	1.66284
WBGene00017654	1.66063
WBGene00001758	1.66042
WBGene00014000	1.65978
WBGene00023477	1.65367
WBGene00012185	1.65046
WBGene00044922	1.64966
WBGene00007388	1.64921
WBGene00010901	1.64608
WBGene00045468	1.6448
WBGene00015369	1.64091
WBGene00014135	1.63426
WBGene00012953	1.62928
WBGene00009394	1.62919
WBGene00003589	1.62914
WBGene00019769	1.62872
WBGene00008378	1.62644
WBGene00003590	1.6264
WBGene00019774	1.6249
WBGene00001604	1.62365
WBGene00077770	1.62318
WBGene00000237	1.62197
WBGene00003380	1.61966
WBGene00015497	1.61476
WBGene00017478	1.61445
WBGene00003647	1.61366
WBGene00001885	1.61022
WBGene00000728	1.60867
WBGene00007302	1.60351
WBGene00017310	1.59907
WBGene00018568	1.59835
WBGene00000219	1.59211
WBGene00008019	1.59123
WBGene00000831	1.58734
WBGene00271744	1.58723
WBGene00006561	1.58686
WBGene00003553	1.58647
WBGene00003562	1.58206
WBGene00013135	1.58137
WBGene00021635	1.5796
WBGene00019957	1.5722
WBGene00020386	1.57204
WBGene00044676	1.56971
WBGene00016335	1.56957
WBGene00022423	1.56814
WBGene00022307	1.56802
WBGene00017747	1.56497
WBGene00015735	1.56391
WBGene00010976	1.56342
WBGene00007384	1.56081
WBGene00017463	1.55936
WBGene00013439	1.55845
WBGene00000558	1.55651
WBGene00219749	1.55092
WBGene00000373	1.54813
WBGene00001889	1.54733
WBGene00002179	1.54585
WBGene00016210	1.54581
WBGene00022821	1.54474
WBGene00016197	1.54175
WBGene00008973	1.54132
WBGene00008199	1.54052
WBGene00016594	1.5392
WBGene00012231	1.53724
WBGene00021020	1.53494
WBGene00009225	1.53304
WBGene00002188	1.52907
WBGene00003561	1.52605
WBGene00021430	1.52516
WBGene00044081	1.52471
WBGene00017945	1.52435
WBGene00010244	1.52273
WBGene00013297	1.51991
WBGene00011486	1.51934
WBGene00016104	1.51843
WBGene00008372	1.51784
WBGene00017336	1.5167
WBGene00016434	1.51534
WBGene00022847	1.51457
WBGene00000673	1.51299
WBGene00017892	1.51113
WBGene00044166	1.50973
WBGene00015048	1.50829
WBGene00010336	1.50217
WBGene00001883	1.50024
WBGene00020992	1.49797
WBGene00017964	1.49784
WBGene00044737	1.49652
WBGene00305980	1.49439
WBGene00003055	1.49144
WBGene00023451	1.4912
WBGene00012144	1.48893
WBGene00021369	1.4833
WBGene00003997	1.47452
WBGene00008252	1.4739
WBGene00016535	1.47363
WBGene00011733	1.47107
WBGene00002174	1.46972
WBGene00002271	1.46871
WBGene00002234	1.46865
WBGene00003978	1.46377
WBGene00000878	1.46117
WBGene00003711	1.46098
WBGene00015179	1.4589
WBGene00019932	1.45887
WBGene00020453	1.45404
WBGene00044402	1.44949
WBGene00255426	1.44871
WBGene00010769	1.44485
WBGene00020455	1.44431
WBGene00021879	1.44078
WBGene00010545	1.44044
WBGene00012213	1.44002
WBGene00017012	1.43973
WBGene00001887	1.43867
WBGene00016218	1.43679
WBGene00007516	1.43632
WBGene00013996	1.4317
WBGene00020834	1.43066
WBGene00022951	1.42848
WBGene00043062	1.42755
WBGene00010749	1.4274
WBGene00015759	1.42645
WBGene00008654	1.42641
WBGene00008110	1.42434
WBGene00022418	1.42292
WBGene00019134	1.42088
WBGene00011166	1.41676
WBGene00022298	1.41618
WBGene00007295	1.41363
WBGene00018051	1.41273
WBGene00001824	1.41256
WBGene00021939	1.41207
WBGene00002056	1.41125
WBGene00019973	1.40616
WBGene00006585	1.40466
WBGene00008945	1.40425
WBGene00013118	1.40227
WBGene00015922	1.40223
WBGene00012875	1.40149
WBGene00013650	1.40083
WBGene00004037	1.39915
WBGene00004013	1.39873
WBGene00009511	1.39443
WBGene00016379	1.39383
WBGene00000370	1.38951
WBGene00004130	1.38871
WBGene00013008	1.38741
WBGene00013391	1.38507
WBGene00008865	1.38495
WBGene00006675	1.38363
WBGene00001091	1.38342
WBGene00022445	1.37425
WBGene00018547	1.37205
WBGene00011587	1.37172
WBGene00011026	1.37107
WBGene00016354	1.36531
WBGene00020471	1.36438
WBGene00016407	1.36384
WBGene00001394	1.36056
WBGene00019515	1.35935
WBGene00022893	1.35853
WBGene00011850	1.35744
WBGene00018704	1.35731
WBGene00077636	1.35516
WBGene00006372	1.35473
WBGene00003495	1.35129
WBGene00022500	1.35004
WBGene00012812	1.34933
WBGene00012228	1.34854
WBGene00003528	1.34846
WBGene00006794	1.34785
WBGene00021239	1.34705
WBGene00003602	1.34646
WBGene00019955	1.3458
WBGene00016088	1.34558
WBGene00011737	1.34459
WBGene00001520	1.33708
WBGene00004796	1.33598
WBGene00010605	1.33481
WBGene00020407	1.33129
WBGene00304908	1.33127
WBGene00001560	1.33081
WBGene00004168	1.32998
WBGene00044209	1.32981
WBGene00009812	1.32824
WBGene00001638	1.32488
WBGene00022820	1.32173
WBGene00012487	1.32147
WBGene00001898	1.32035
WBGene00013969	1.31919
WBGene00010012	1.31787
WBGene00012664	1.31772
WBGene00008802	1.31402
WBGene00003991	1.31223
WBGene00189951	1.31218
WBGene00021576	1.31084
WBGene00021675	1.3084
WBGene00000780	1.30608
WBGene00009595	1.30525
WBGene00020662	1.30382
WBGene00006404	1.2994
WBGene00008975	1.29745
WBGene00017507	1.29744
WBGene00017322	1.29622
WBGene00006063	1.29505
WBGene00006863	1.29449
WBGene00008748	1.29127
WBGene00003530	1.28939
WBGene00012005	1.28735
WBGene00002262	1.28374
WBGene00020786	1.28326
WBGene00018710	1.2812
WBGene00017246	1.28104
WBGene00004509	1.27999
WBGene00012970	1.27842
WBGene00017904	1.27309
WBGene00016599	1.27145
WBGene00019448	1.2683
WBGene00014669	1.26767
WBGene00015392	1.2669
WBGene00001820	1.26665
WBGene00014955	1.26646
WBGene00000779	1.26346
WBGene00011436	1.2629
WBGene00008515	1.25969
WBGene00011446	1.25962
WBGene00015131	1.2572
WBGene00000652	1.25344
WBGene00009306	1.25255
WBGene00020158	1.24684
WBGene00013284	1.24639
WBGene00001559	1.24558
WBGene00003903	1.24093
WBGene00013082	1.24053
WBGene00010539	1.23644
WBGene00001169	1.23632
WBGene00003876	1.23549
WBGene00003515	1.23437
WBGene00000527	1.23317
WBGene00016095	1.2317
WBGene00018522	1.23035
WBGene00006575	1.22989
WBGene00003776	1.22911
WBGene00016735	1.229
WBGene00004993	1.22873
WBGene00003732	1.22849
WBGene00004036	1.22672
WBGene00003911	1.2259
WBGene00000792	1.22443
WBGene00012358	1.22362
WBGene00009299	1.22341
WBGene00004858	1.2223
WBGene00012557	1.21813
WBGene00003555	1.21784
WBGene00000214	1.216
WBGene00010134	1.21171
WBGene00022129	1.21045
WBGene00002058	1.20946
WBGene00015382	1.20931
WBGene00003409	1.20851
WBGene00004810	1.20713
WBGene00008365	1.20606
WBGene00019207	1.20529
WBGene00000503	1.20254
WBGene00004960	1.20151
WBGene00011936	1.19994
WBGene00000273	1.19909
WBGene00017506	1.19648
WBGene00020504	1.19629
WBGene00015332	1.19466
WBGene00021927	1.19368
WBGene00022858	1.19348
WBGene00002274	1.1917
WBGene00009657	1.18739
WBGene00006649	1.1864
WBGene00018311	1.18503
WBGene00000140	1.18468
WBGene00012226	1.1841
WBGene00020426	1.17951
WBGene00013426	1.17847
WBGene00010433	1.1784
WBGene00009430	1.1767
WBGene00022245	1.17519
WBGene00003645	1.17381
WBGene00020797	1.17332
WBGene00000754	1.1728
WBGene00001591	1.17231
WBGene00003635	1.17117
WBGene00003655	1.17034
WBGene00002280	1.16907
WBGene00009888	1.16758
WBGene00002269	1.16577
WBGene00003163	1.1644
WBGene00003243	1.16274
WBGene00022386	1.16211
WBGene00003628	1.16119
WBGene00001008	1.16048
WBGene00013633	1.15763
WBGene00001578	1.1563
WBGene00011000	1.15623
WBGene00011672	1.15337
WBGene00007689	1.15291
WBGene00020164	1.15171
WBGene00017979	1.14946
WBGene00021531	1.1485
WBGene00003933	1.14723
WBGene00011713	1.1469
WBGene00000757	1.14581
WBGene00006591	1.14188
WBGene00017690	1.14188
WBGene00015671	1.1375
WBGene00002038	1.13714
WBGene00007059	1.13609
WBGene00020649	1.13435
WBGene00021253	1.13339
WBGene00004227	1.1327
WBGene00016004	1.13062
WBGene00007175	1.13011
WBGene00000081	1.12949
WBGene00007725	1.12859
WBGene00004198	1.126
WBGene00045394	1.1259
WBGene00014213	1.1253
WBGene00206354	1.12338
WBGene00007984	1.12337
WBGene00010339	1.12218
WBGene00018351	1.12148
WBGene00019780	1.12019
WBGene00018184	1.11966
WBGene00000991	1.11864
WBGene00021068	1.11835
WBGene00015043	1.11598
WBGene00007944	1.11288
WBGene00000216	1.10756
WBGene00002978	1.10615
WBGene00011923	1.10246
WBGene00004172	1.1017
WBGene00020954	1.10144
WBGene00021322	1.09853
WBGene00013654	1.09667
WBGene00017974	1.0888
WBGene00020577	1.08743
WBGene00013392	1.08627
WBGene00000458	1.08464
WBGene00012704	1.08243
WBGene00018356	1.08182
WBGene00005647	1.08079
WBGene00000597	1.08038
WBGene00008194	1.07991
WBGene00007749	1.07583
WBGene00019347	1.07342
WBGene00004789	1.07341
WBGene00004245	1.06971
WBGene00022196	1.0683
WBGene00022358	1.06733
WBGene00022010	1.0641
WBGene00002272	1.05592
WBGene00007752	1.04997
WBGene00000768	1.04228
WBGene00013869	1.04194
WBGene00017380	1.04155
WBGene00000066	1.03907
WBGene00001633	1.03297
WBGene00001345	1.02786
WBGene00001685	1.02605
WBGene00006815	1.0224
WBGene00013477	1.01819
WBGene00019170	1.01685
WBGene00022593	1.01305
WBGene00014152	1.01259
WBGene00019882	1.00888
WBGene00003040	1.00879
WBGene00045063	1.00693
WBGene00000281	1.00691
WBGene00001196	1.00637
WBGene00011564	1.00636
WBGene00003980	1.00453
WBGene00007750	1.00409
WBGene00015680	1.00365
WBGene00008521	1.00309
WBGene00021702	1.00167
WBGene00022822	1.00037
WBGene00022279	0.99936
WBGene00017571	0.991167
WBGene00013867	0.990209
WBGene00000696	0.98831
WBGene00010177	0.988063
WBGene00009532	0.987453
WBGene00019760	0.987036
WBGene00000100	0.985225
WBGene00003990	0.983876
WBGene00001684	0.982098
WBGene00015110	0.980394
WBGene00017578	0.980161
WBGene00015541	0.97786
WBGene00011029	0.97548
WBGene00000067	0.97462
WBGene00021060	0.971934
WBGene00016871	0.971932
WBGene00008572	0.969022
WBGene00010028	0.968117
WBGene00003371	0.96806
WBGene00003678	0.963534
WBGene00012306	0.961382
WBGene00022178	0.956336
WBGene00012548	0.950017
WBGene00001502	0.949118
WBGene00020104	0.94766
WBGene00006582	0.946265
WBGene00018739	0.945368
WBGene00004033	0.940322
WBGene00001000	0.940234
WBGene00009578	0.939323
WBGene00013859	0.938426
WBGene00006754	0.937995
WBGene00020135	0.937636
WBGene00004369	0.934133
WBGene00008547	0.929508
WBGene00010702	0.929131
WBGene00006819	0.928783
WBGene00019327	0.927533
WBGene00016292	0.925652
WBGene00014253	0.924527
WBGene00001132	0.924264
WBGene00016037	0.923934
WBGene00013035	0.922504
WBGene00006839	0.922387
WBGene00001055	0.919302
WBGene00019875	0.917644
WBGene00077761	0.916556
WBGene00003238	0.914869
WBGene00003369	0.913485
WBGene00020160	0.910202
WBGene00009796	0.908137
WBGene00001165	0.904568
WBGene00000692	0.900628
WBGene00013394	0.895389
WBGene00021834	0.888102
WBGene00020379	0.879732
WBGene00016006	0.879487
WBGene00044481	0.876645
WBGene00012158	0.875288
WBGene00002053	0.869129
WBGene00019521	0.864596
WBGene00006599	0.864379
WBGene00019249	0.863275
WBGene00001784	0.863069
WBGene00012980	0.860443
WBGene00015684	0.850366
WBGene00002265	0.84952
WBGene00003929	0.843362
WBGene00004423	0.843189
WBGene00009899	0.842977
WBGene00006787	0.841556
WBGene00010593	0.840309
WBGene00019682	0.838512
WBGene00021325	0.837582
WBGene00020838	0.835645
WBGene00000253	0.833336
WBGene00008311	0.832994
WBGene00003738	0.825846
WBGene00010221	0.825213
WBGene00019478	0.819864
WBGene00006342	0.816445
WBGene00000150	0.815268
WBGene00003407	0.81394
WBGene00000228	0.811781
WBGene00006764	0.811397
WBGene00006408	0.802201
WBGene00003242	0.801142
WBGene00021005	0.794715
WBGene00020633	0.791015
WBGene00002023	0.785074
WBGene00017374	0.784191
WBGene00011059	0.783332
WBGene00002054	0.782021
WBGene00013181	0.780131
WBGene00014941	0.774741
WBGene00019492	0.773454
WBGene00015954	0.770082
WBGene00019895	0.755044
WBGene00001263	0.745244
WBGene00002267	0.742316
WBGene00000224	0.737132
WBGene00003893	0.727723
WBGene00010117	0.723154
WBGene00017244	0.700858
WBGene00009886	0.697518
WBGene00019097	0.67695
WBGene00003915	0.668024
WBGene00015697	-0.607655
WBGene00004744	-0.630926
WBGene00001427	-0.673469
WBGene00016014	-0.736529
WBGene00008456	-0.742357
WBGene00020858	-0.752497
WBGene00003209	-0.761167
WBGene00020422	-0.763712
WBGene00011501	-0.774354
WBGene00012992	-0.794382
WBGene00017538	-0.796637
WBGene00010555	-0.810636
WBGene00022399	-0.811441
WBGene00014112	-0.825896
WBGene00010922	-0.828987
WBGene00008118	-0.839876
WBGene00021845	-0.84018
WBGene00001044	-0.875197
WBGene00023427	-0.893128
WBGene00007299	-0.896116
WBGene00013030	-0.89977
WBGene00008536	-0.912897
WBGene00011930	-0.92183
WBGene00001031	-0.922967
WBGene00018636	-0.924114
WBGene00018848	-0.933294
WBGene00008440	-0.940564
WBGene00001647	-0.953267
WBGene00004823	-0.957397
WBGene00044758	-0.959115
WBGene00013881	-0.96102
WBGene00006376	-0.99682
WBGene00006555	-0.999484
WBGene00011514	-1.0005
WBGene00010294	-1.00114
WBGene00004352	-1.01379
WBGene00013610	-1.02925
WBGene00001934	-1.0444
WBGene00023318	-1.09243
WBGene00012566	-1.10343
WBGene00012210	-1.10396
WBGene00010195	-1.11249
WBGene00016261	-1.16751
WBGene00017886	-1.17886
WBGene00017141	-1.19349
WBGene00001930	-1.19508
WBGene00000144	-1.2142
WBGene00020729	-1.22379
WBGene00013259	-1.23381
WBGene00271694	-1.2929
WBGene00009094	-1.38895
WBGene00013799	-1.43081
WBGene00013254	-1.47382
WBGene00008316	-1.53316
WBGene00271827	-1.62183
WBGene00044502	-1.65739
WBGene00002016	-1.66384
WBGene00219627	-1.72486
WBGene00022113	-1.73388
WBGene00011435	-1.8887
WBGene00016486	-1.89053
WBGene00001963	-2.07207
WBGene00016474	-2.19167
WBGene00010185	-2.22431
WBGene00014103	-2.29514
WBGene00020438	-2.58079
WBGene00010953	-2.93635
WBGene00019545	-3.21529
WBGene00011548	-3.43432
WBGene00021504	-7.30672
WBGene00012789	-7.47609
WBGene00017519	-10.6011

## Sheet: hsf-1(RNAi) vs N2 Preranked set
from Brunquell et al 2016
Gene Stable ID	logFC
WBGene00004275	6.39018
WBGene00000613	6.21342
WBGene00001732	6.12739
WBGene00077629	6.05361
WBGene00000660	6.01604
WBGene00195463	5.96243
WBGene00000627	5.92968
WBGene00000628	5.91801
WBGene00000676	5.87625
WBGene00020700	5.85326
WBGene00000593	5.84315
WBGene00044547	5.80424
WBGene00000617	5.68787
WBGene00000614	5.58907
WBGene00000659	5.53158
WBGene00000756	5.53082
WBGene00001729	5.51202
WBGene00045401	5.38286
WBGene00001734	5.36477
WBGene00000851	5.32407
WBGene00015152	5.31551
WBGene00012961	5.17466
WBGene00000731	5.17068
WBGene00001718	5.16116
WBGene00018988	5.11416
WBGene00015598	4.95004
WBGene00000758	4.93234
WBGene00017214	4.90454
WBGene00021580	4.88633
WBGene00005582	4.86595
WBGene00005188	4.84161
WBGene00014046	4.81405
WBGene00023483	4.76681
WBGene00022713	4.67365
WBGene00015225	4.64292
WBGene00194768	4.61149
WBGene00086560	4.60254
WBGene00007659	4.53747
WBGene00010399	4.50196
WBGene00044215	4.38058
WBGene00020357	4.37035
WBGene00007723	4.35685
WBGene00009061	4.34718
WBGene00005548	4.17345
WBGene00000620	4.15893
WBGene00001712	4.11849
WBGene00199730	4.11699
WBGene00007132	4.08992
WBGene00008631	4.08231
WBGene00011584	4.05002
WBGene00018345	4.04424
WBGene00011508	3.93529
WBGene00022570	3.91964
WBGene00015259	3.91518
WBGene00015600	3.88989
WBGene00008301	3.83585
WBGene00194803	3.82035
WBGene00008758	3.80035
WBGene00012683	3.78165
WBGene00021072	3.76998
WBGene00000736	3.76632
WBGene00044046	3.74169
WBGene00021081	3.72759
WBGene00007657	3.71736
WBGene00219573	3.62662
WBGene00015596	3.62512
WBGene00001726	3.58115
WBGene00017277	3.51987
WBGene00044201	3.50411
WBGene00018211	3.49087
WBGene00045411	3.44509
WBGene00001397	3.43516
WBGene00044787	3.43318
WBGene00013837	3.39981
WBGene00045457	3.36024
WBGene00002004	3.35649
WBGene00010206	3.3471
WBGene00017706	3.32347
WBGene00007440	3.30845
WBGene00000622	3.30162
WBGene00012501	3.29527
WBGene00044480	3.28943
WBGene00195165	3.25912
WBGene00008097	3.24571
WBGene00015602	3.23187
WBGene00000697	3.19114
WBGene00007661	3.14244
WBGene00077523	3.12529
WBGene00006539	3.11162
WBGene00009077	3.09944
WBGene00138721	3.09774
WBGene00021496	3.08932
WBGene00015679	3.08176
WBGene00045416	3.08116
WBGene00022320	3.06615
WBGene00044687	3.03642
WBGene00017705	2.99163
WBGene00005408	2.98471
WBGene00006894	2.97969
WBGene00011052	2.97261
WBGene00077593	2.96883
WBGene00016017	2.96296
WBGene00008302	2.95117
WBGene00008507	2.94837
WBGene00008891	2.9472
WBGene00044280	2.94047
WBGene00008577	2.93816
WBGene00022550	2.90903
WBGene00006953	2.90854
WBGene00021582	2.89196
WBGene00007131	2.88937
WBGene00007813	2.87297
WBGene00008862	2.86724
WBGene00044548	2.84836
WBGene00016845	2.8481
WBGene00019858	2.8473
WBGene00017508	2.83074
WBGene00009908	2.79858
WBGene00005551	2.78361
WBGene00014047	2.7774
WBGene00017205	2.75621
WBGene00021111	2.72675
WBGene00007929	2.70271
WBGene00045393	2.69872
WBGene00014759	2.69385
WBGene00009221	2.68823
WBGene00012456	2.68599
WBGene00044709	2.66527
WBGene00015227	2.6642
WBGene00019146	2.65805
WBGene00015829	2.63481
WBGene00001477	2.6027
WBGene00014979	2.59036
WBGene00012176	2.58233
WBGene00007660	2.57891
WBGene00000272	2.56454
WBGene00019662	2.56417
WBGene00044238	2.53879
WBGene00194695	2.53862
WBGene00008850	2.52467
WBGene00015224	2.51234
WBGene00019931	2.49397
WBGene00008843	2.48237
WBGene00008462	2.425
WBGene00008010	2.41338
WBGene00009166	2.40708
WBGene00015223	2.37524
WBGene00045272	2.36379
WBGene00009750	2.35775
WBGene00012399	2.34464
WBGene00015790	2.34144
WBGene00009517	2.33005
WBGene00045275	2.32767
WBGene00219950	2.32281
WBGene00016187	2.32115
WBGene00044207	2.31839
WBGene00021979	2.30799
WBGene00012131	2.30106
WBGene00009710	2.28783
WBGene00014132	2.28375
WBGene00015593	2.26741
WBGene00004811	2.24586
WBGene00044349	2.22157
WBGene00015220	2.21675
WBGene00001105	2.20128
WBGene00022572	2.19752
WBGene00206494	2.18332
WBGene00021337	2.16405
WBGene00007658	2.15488
WBGene00010004	2.14588
WBGene00189995	2.13506
WBGene00008602	2.11685
WBGene00001990	2.10611
WBGene00020946	2.10432
WBGene00004509	2.10213
WBGene00017567	2.09947
WBGene00008477	2.09841
WBGene00009988	2.07474
WBGene00006628	2.0744
WBGene00018965	2.07189
WBGene00015839	2.07092
WBGene00022546	2.05929
WBGene00021183	2.05391
WBGene00012398	2.05209
WBGene00011130	2.04627
WBGene00020774	2.02847
WBGene00020352	2.02629
WBGene00010899	2.02321
WBGene00015597	2.0125
WBGene00015599	2.0101
WBGene00021542	1.9665
WBGene00008988	1.96384
WBGene00007203	1.95792
WBGene00009709	1.95221
WBGene00016281	1.9502
WBGene00012101	1.94311
WBGene00011844	1.93855
WBGene00015605	1.92701
WBGene00021198	1.92337
WBGene00006627	1.91927
WBGene00005833	1.91644
WBGene00012070	1.90259
WBGene00020325	1.89962
WBGene00019527	1.89955
WBGene00001437	1.89208
WBGene00019101	1.88821
WBGene00077522	1.88127
WBGene00015574	1.88093
WBGene00011539	1.87713
WBGene00013648	1.8731
WBGene00016693	1.87021
WBGene00007204	1.86172
WBGene00013294	1.86166
WBGene00010019	1.85344
WBGene00044237	1.85089
WBGene00022142	1.84362
WBGene00018761	1.83836
WBGene00015601	1.82773
WBGene00010790	1.81523
WBGene00021898	1.80586
WBGene00003473	1.77732
WBGene00016915	1.77561
WBGene00004798	1.77265
WBGene00009509	1.76589
WBGene00000903	1.76127
WBGene00189956	1.76106
WBGene00001541	1.75906
WBGene00015911	1.7544
WBGene00009778	1.75178
WBGene00002263	1.74588
WBGene00022285	1.74506
WBGene00219611	1.74218
WBGene00020080	1.74143
WBGene00004002	1.73599
WBGene00008647	1.73564
WBGene00016669	1.72266
WBGene00009230	1.71955
WBGene00003756	1.71859
WBGene00021873	1.71807
WBGene00010584	1.71395
WBGene00018385	1.7115
WBGene00009957	1.70832
WBGene00013091	1.70648
WBGene00017231	1.70028
WBGene00000618	1.69872
WBGene00003511	1.69816
WBGene00020981	1.69633
WBGene00015984	1.69615
WBGene00006464	1.69451
WBGene00015117	1.69147
WBGene00045276	1.68827
WBGene00021703	1.68757
WBGene00195177	1.68445
WBGene00009428	1.68182
WBGene00194902	1.67854
WBGene00044541	1.67653
WBGene00009109	1.67228
WBGene00044759	1.67106
WBGene00004149	1.67082
WBGene00000610	1.66679
WBGene00015216	1.66581
WBGene00016403	1.66518
WBGene00044644	1.65868
WBGene00015167	1.65638
WBGene00006683	1.64828
WBGene00018750	1.63559
WBGene00019273	1.63546
WBGene00008568	1.63361
WBGene00020361	1.62922
WBGene00005653	1.62451
WBGene00013009	1.6114
WBGene00022615	1.60729
WBGene00010754	1.60432
WBGene00021693	1.60115
WBGene00012482	1.60068
WBGene00022544	1.599
WBGene00015537	1.59721
WBGene00012910	1.59451
WBGene00013873	1.59418
WBGene00012572	1.57647
WBGene00015077	1.57346
WBGene00194713	1.55677
WBGene00013119	1.5474
WBGene00011069	1.54427
WBGene00007506	1.54121
WBGene00016639	1.53842
WBGene00020016	1.53205
WBGene00044502	1.52969
WBGene00001059	1.52912
WBGene00014006	1.52871
WBGene00006650	1.52445
WBGene00022728	1.52292
WBGene00000190	1.51985
WBGene00018997	1.51279
WBGene00009805	1.51082
WBGene00020699	1.50187
WBGene00012757	1.49087
WBGene00045412	1.49014
WBGene00021226	1.48926
WBGene00009108	1.48589
WBGene00012947	1.47726
WBGene00017843	1.47367
WBGene00020712	1.47173
WBGene00001391	1.46665
WBGene00010118	1.45622
WBGene00021755	1.45548
WBGene00009791	1.44827
WBGene00219590	1.44573
WBGene00020579	1.4431
WBGene00019859	1.44133
WBGene00011689	1.43922
WBGene00020004	1.43197
WBGene00013100	1.4295
WBGene00013755	1.42318
WBGene00021862	1.41884
WBGene00007726	1.41718
WBGene00000465	1.41053
WBGene00004393	1.40679
WBGene00011926	1.40493
WBGene00020741	1.40171
WBGene00001483	1.39134
WBGene00003026	1.39017
WBGene00004017	1.38765
WBGene00008102	1.38523
WBGene00020449	1.38493
WBGene00007694	1.38472
WBGene00015322	1.38461
WBGene00019934	1.38253
WBGene00020455	1.37934
WBGene00007218	1.37572
WBGene00013637	1.37476
WBGene00020364	1.37392
WBGene00019718	1.36924
WBGene00021601	1.36794
WBGene00004241	1.36703
WBGene00001063	1.36293
WBGene00007489	1.36226
WBGene00019563	1.36208
WBGene00020471	1.35949
WBGene00016178	1.35774
WBGene00020771	1.35386
WBGene00003995	1.35281
WBGene00019795	1.35168
WBGene00003075	1.35001
WBGene00015258	1.34822
WBGene00012117	1.34791
WBGene00008905	1.34438
WBGene00001772	1.34421
WBGene00045415	1.33836
WBGene00021583	1.33624
WBGene00009035	1.3357
WBGene00011586	1.33121
WBGene00016425	1.32729
WBGene00015018	1.32302
WBGene00077443	1.32193
WBGene00000870	1.32006
WBGene00219423	1.31865
WBGene00012547	1.31833
WBGene00019532	1.31822
WBGene00001577	1.31748
WBGene00011494	1.31512
WBGene00003522	1.30814
WBGene00004243	1.30501
WBGene00015102	1.30345
WBGene00015083	1.30312
WBGene00015828	1.30035
WBGene00019584	1.29316
WBGene00021587	1.29158
WBGene00010747	1.28545
WBGene00004239	1.28408
WBGene00010493	1.28003
WBGene00000770	1.27895
WBGene00008111	1.27714
WBGene00010752	1.27564
WBGene00004246	1.27396
WBGene00010296	1.27259
WBGene00010492	1.27136
WBGene00004374	1.2665
WBGene00014806	1.25999
WBGene00019978	1.25227
WBGene00021553	1.25173
WBGene00000670	1.2477
WBGene00219755	1.24614
WBGene00050917	1.2449
WBGene00010759	1.24264
WBGene00000749	1.24224
WBGene00011709	1.24108
WBGene00015505	1.24063
WBGene00011986	1.24061
WBGene00003647	1.2388
WBGene00077687	1.23584
WBGene00004821	1.23358
WBGene00022215	1.23263
WBGene00021178	1.23119
WBGene00001606	1.22902
WBGene00007452	1.2276
WBGene00015402	1.22699
WBGene00018767	1.22229
WBGene00017789	1.21865
WBGene00006649	1.2169
WBGene00006669	1.21625
WBGene00017265	1.21416
WBGene00011737	1.21037
WBGene00016538	1.21024
WBGene00021253	1.20992
WBGene00044206	1.20788
WBGene00008709	1.20666
WBGene00007911	1.20549
WBGene00010504	1.20217
WBGene00045048	1.19834
WBGene00005703	1.19704
WBGene00009224	1.19544
WBGene00043995	1.19028
WBGene00086568	1.18924
WBGene00009311	1.18738
WBGene00021927	1.18703
WBGene00008991	1.18301
WBGene00001639	1.18229
WBGene00021035	1.18076
WBGene00016797	1.18042
WBGene00021116	1.17831
WBGene00022644	1.17559
WBGene00044663	1.17512
WBGene00015890	1.17455
WBGene00013840	1.17339
WBGene00007798	1.1728
WBGene00022321	1.16785
WBGene00007097	1.16675
WBGene00010320	1.16655
WBGene00016005	1.16443
WBGene00011712	1.16084
WBGene00020329	1.15652
WBGene00013207	1.15596
WBGene00009086	1.15539
WBGene00021435	1.15534
WBGene00018772	1.15471
WBGene00008355	1.15469
WBGene00002368	1.15285
WBGene00009222	1.15107
WBGene00004163	1.15056
WBGene00020725	1.15038
WBGene00010475	1.14696
WBGene00020714	1.14371
WBGene00000387	1.14083
WBGene00004027	1.13586
WBGene00010621	1.13414
WBGene00010936	1.13366
WBGene00010066	1.12765
WBGene00003620	1.12754
WBGene00004078	1.12426
WBGene00016485	1.12357
WBGene00019799	1.12312
WBGene00077525	1.12249
WBGene00006429	1.11799
WBGene00014761	1.11586
WBGene00007290	1.11541
WBGene00004242	1.11378
WBGene00016095	1.11227
WBGene00022224	1.11134
WBGene00003864	1.10954
WBGene00021654	1.10946
WBGene00022495	1.10879
WBGene00022848	1.10491
WBGene00016695	1.10441
WBGene00015312	1.102
WBGene00013862	1.10133
WBGene00019734	1.10053
WBGene00220246	1.09795
WBGene00019472	1.09202
WBGene00011517	1.09067
WBGene00017681	1.0894
WBGene00021875	1.08331
WBGene00011489	1.0815
WBGene00003999	1.08011
WBGene00017659	1.07803
WBGene00022854	1.07706
WBGene00020326	1.07685
WBGene00006075	1.07431
WBGene00010815	1.07283
WBGene00021799	1.07092
WBGene00001751	1.0699
WBGene00006981	1.06871
WBGene00003228	1.06583
WBGene00019789	1.06464
WBGene00001607	1.06425
WBGene00004209	1.06071
WBGene00010282	1.0605
WBGene00015045	1.05905
WBGene00006533	1.0587
WBGene00015850	1.05851
WBGene00018803	1.05697
WBGene00000496	1.0562
WBGene00007709	1.05475
WBGene00019579	1.05167
WBGene00023252	1.05014
WBGene00017779	1.04971
WBGene00003043	1.04807
WBGene00000302	1.04547
WBGene00001432	1.04516
WBGene00020025	1.04445
WBGene00019138	1.04075
WBGene00018683	1.03963
WBGene00006372	1.03861
WBGene00020375	1.03577
WBGene00022257	1.03315
WBGene00000417	1.03115
WBGene00007368	1.03003
WBGene00000913	1.02962
WBGene00020770	1.02883
WBGene00017698	1.02878
WBGene00016551	1.02712
WBGene00012648	1.02613
WBGene00044302	1.02602
WBGene00016530	1.02509
WBGene00017764	1.02155
WBGene00020091	1.01656
WBGene00003230	1.01491
WBGene00011152	1.01386
WBGene00004984	1.01358
WBGene00019649	1.01357
WBGene00017340	1.01335
WBGene00007583	1.01247
WBGene00016190	1.01177
WBGene00012107	1.00917
WBGene00017470	1.00211
WBGene00015268	1.00187
WBGene00022691	0.999585
WBGene00003605	0.99872
WBGene00009301	0.998128
WBGene00021894	0.996437
WBGene00001820	0.996426
WBGene00013826	0.993989
WBGene00016063	0.993149
WBGene00016066	0.990036
WBGene00000978	0.989659
WBGene00001683	0.988087
WBGene00020290	0.987938
WBGene00000530	0.986737
WBGene00008858	0.984004
WBGene00016628	0.983266
WBGene00021556	0.981682
WBGene00005649	0.980622
WBGene00013074	0.97922
WBGene00012546	0.977718
WBGene00219216	0.977257
WBGene00012435	0.976705
WBGene00008007	0.976115
WBGene00003865	0.975454
WBGene00010799	0.975124
WBGene00010822	0.974401
WBGene00001932	0.972949
WBGene00206464	0.97291
WBGene00021529	0.972582
WBGene00019130	0.97028
WBGene00018352	0.969524
WBGene00011318	0.968516
WBGene00014987	0.968075
WBGene00002102	0.967407
WBGene00012020	0.966387
WBGene00013353	0.96593
WBGene00009186	0.963092
WBGene00001468	0.962967
WBGene00206536	0.962364
WBGene00019132	0.96023
WBGene00012585	0.957116
WBGene00003231	0.955483
WBGene00011073	0.955436
WBGene00007892	0.951784
WBGene00019047	0.951725
WBGene00045050	0.950381
WBGene00044435	0.950346
WBGene00003606	0.949471
WBGene00016555	0.945229
WBGene00009835	0.943218
WBGene00014060	0.942585
WBGene00021586	0.94124
WBGene00016645	0.940623
WBGene00012472	0.940548
WBGene00044646	0.940257
WBGene00012554	0.938909
WBGene00019160	0.938894
WBGene00013425	0.938591
WBGene00019967	0.937871
WBGene00002274	0.937247
WBGene00006940	0.935672
WBGene00018268	0.934863
WBGene00018295	0.9346
WBGene00011945	0.934163
WBGene00007150	0.93413
WBGene00018164	0.932529
WBGene00044723	0.928966
WBGene00003410	0.928518
WBGene00019435	0.927346
WBGene00006965	0.927344
WBGene00007957	0.926171
WBGene00020652	0.923911
WBGene00012058	0.922055
WBGene00194746	0.91975
WBGene00012622	0.919542
WBGene00022877	0.919492
WBGene00008682	0.91857
WBGene00194708	0.917832
WBGene00005023	0.917047
WBGene00011933	0.915599
WBGene00021247	0.914281
WBGene00020964	0.913945
WBGene00021400	0.913937
WBGene00008350	0.912792
WBGene00007624	0.910489
WBGene00020626	0.908937
WBGene00011763	0.908128
WBGene00002021	0.90796
WBGene00007171	0.907806
WBGene00019833	0.906141
WBGene00010658	0.905007
WBGene00013235	0.904792
WBGene00011672	0.904231
WBGene00003968	0.904199
WBGene00021376	0.903983
WBGene00019628	0.903571
WBGene00009701	0.903143
WBGene00194717	0.902768
WBGene00011350	0.90067
WBGene00000458	0.900056
WBGene00019134	0.89883
WBGene00004371	0.898122
WBGene00021732	0.895372
WBGene00021344	0.894626
WBGene00007966	0.894607
WBGene00004217	0.894529
WBGene00011292	0.892712
WBGene00020143	0.892559
WBGene00015518	0.892104
WBGene00020167	0.890568
WBGene00013224	0.889339
WBGene00001609	0.888389
WBGene00015642	0.888309
WBGene00004339	0.887945
WBGene00010061	0.886338
WBGene00004889	0.885955
WBGene00012524	0.884579
WBGene00022419	0.884239
WBGene00004049	0.883844
WBGene00077732	0.882892
WBGene00001569	0.882485
WBGene00022562	0.882406
WBGene00016409	0.881678
WBGene00006868	0.880639
WBGene00001481	0.880337
WBGene00012485	0.880031
WBGene00002187	0.879939
WBGene00013215	0.87852
WBGene00019580	0.878409
WBGene00015716	0.877821
WBGene00015720	0.877773
WBGene00021470	0.877486
WBGene00016273	0.877254
WBGene00007168	0.875438
WBGene00004054	0.875384
WBGene00003229	0.875376
WBGene00021596	0.875276
WBGene00003514	0.873501
WBGene00001597	0.873417
WBGene00006555	0.872504
WBGene00001016	0.872443
WBGene00008710	0.871181
WBGene00008234	0.870906
WBGene00003879	0.870139
WBGene00013073	0.868821
WBGene00016219	0.868149
WBGene00020703	0.868148
WBGene00011362	0.867966
WBGene00014199	0.867243
WBGene00011760	0.866272
WBGene00022538	0.865535
WBGene00044792	0.864973
WBGene00006562	0.864887
WBGene00008447	0.864816
WBGene00009696	0.863394
WBGene00021339	0.862816
WBGene00007139	0.862344
WBGene00015146	0.862328
WBGene00000168	0.861779
WBGene00195169	0.861346
WBGene00003740	0.860507
WBGene00017673	0.860081
WBGene00002144	0.857595
WBGene00008360	0.857003
WBGene00013901	0.856928
WBGene00003056	0.856702
WBGene00020897	0.852298
WBGene00013359	0.851632
WBGene00005931	0.851455
WBGene00008677	0.850179
WBGene00018645	0.849614
WBGene00044381	0.849399
WBGene00020363	0.849308
WBGene00001914	0.847009
WBGene00018665	0.845996
WBGene00003969	0.845635
WBGene00009030	0.844321
WBGene00022440	0.844076
WBGene00015271	0.843897
WBGene00044783	0.842955
WBGene00003067	0.83937
WBGene00019600	0.838726
WBGene00044067	0.838437
WBGene00003092	0.837751
WBGene00010477	0.836934
WBGene00018707	0.836934
WBGene00008033	0.836697
WBGene00018856	0.836527
WBGene00014978	0.834657
WBGene00001519	0.834221
WBGene00020948	0.833736
WBGene00013270	0.833171
WBGene00013900	0.83263
WBGene00007499	0.831414
WBGene00017066	0.831202
WBGene00022203	0.830069
WBGene00006923	0.830019
WBGene00004855	0.82965
WBGene00006886	0.829581
WBGene00001462	0.829449
WBGene00012533	0.829264
WBGene00019341	0.828813
WBGene00020035	0.828687
WBGene00021256	0.828305
WBGene00019973	0.827551
WBGene00008900	0.827127
WBGene00019732	0.826194
WBGene00014117	0.825085
WBGene00044418	0.825072
WBGene00003387	0.825066
WBGene00013899	0.824311
WBGene00000631	0.82413
WBGene00008824	0.824045
WBGene00005657	0.823757
WBGene00016163	0.823528
WBGene00014115	0.823073
WBGene00007332	0.821898
WBGene00008632	0.82154
WBGene00013596	0.820813
WBGene00012360	0.820742
WBGene00021671	0.820499
WBGene00017397	0.820315
WBGene00012716	0.820157
WBGene00021336	0.819263
WBGene00012324	0.81899
WBGene00018819	0.818012
WBGene00000863	0.817171
WBGene00011505	0.817024
WBGene00010757	0.816113
WBGene00018786	0.815399
WBGene00018427	0.8147
WBGene00015680	0.81345
WBGene00219451	0.81328
WBGene00022037	0.812378
WBGene00019593	0.811123
WBGene00006652	0.811058
WBGene00019811	0.810962
WBGene00022413	0.810368
WBGene00007453	0.809915
WBGene00003151	0.809589
WBGene00008359	0.807973
WBGene00010700	0.807329
WBGene00017861	0.807137
WBGene00019541	0.807071
WBGene00011713	0.806844
WBGene00001119	0.806328
WBGene00007109	0.806173
WBGene00004953	0.805973
WBGene00012673	0.805857
WBGene00017378	0.804952
WBGene00001068	0.804688
WBGene00006804	0.804672
WBGene00013007	0.804053
WBGene00013419	0.803996
WBGene00003155	0.803929
WBGene00007403	0.802265
WBGene00022123	0.802257
WBGene00018325	0.801718
WBGene00019283	0.801715
WBGene00010851	0.801311
WBGene00000841	0.800683
WBGene00002245	0.800659
WBGene00022455	0.800593
WBGene00013499	0.800049
WBGene00001995	0.799976
WBGene00006685	0.799209
WBGene00006980	0.798903
WBGene00000175	0.796813
WBGene00011746	0.796674
WBGene00003405	0.796384
WBGene00194926	0.796275
WBGene00044258	0.795992
WBGene00007725	0.795431
WBGene00000090	0.795247
WBGene00012637	0.794604
WBGene00012825	0.794154
WBGene00012888	0.794132
WBGene00018350	0.793543
WBGene00007578	0.793208
WBGene00019087	0.792761
WBGene00000522	0.792586
WBGene00009888	0.791296
WBGene00001912	0.790673
WBGene00011352	0.790036
WBGene00018215	0.789921
WBGene00018614	0.789411
WBGene00003184	0.789157
WBGene00017031	0.788541
WBGene00012466	0.788428
WBGene00022669	0.786806
WBGene00022179	0.786165
WBGene00000898	0.786146
WBGene00006770	0.785558
WBGene00194908	0.784768
WBGene00013513	0.784455
WBGene00004249	0.784143
WBGene00016785	0.783487
WBGene00020456	0.782991
WBGene00019139	0.782938
WBGene00011250	0.78263
WBGene00001623	0.781977
WBGene00004181	0.781966
WBGene00022797	0.781942
WBGene00010734	0.781871
WBGene00008082	0.78126
WBGene00018016	0.781082
WBGene00015073	0.779258
WBGene00003395	0.778106
WBGene00014667	0.777384
WBGene00017774	0.776282
WBGene00001686	0.775927
WBGene00007028	0.774914
WBGene00016542	0.774832
WBGene00003918	0.77353
WBGene00021607	0.772875
WBGene00019546	0.772811
WBGene00018990	0.772637
WBGene00004400	0.772506
WBGene00043987	0.772381
WBGene00022296	0.771827
WBGene00019971	0.771101
WBGene00012209	0.770781
WBGene00004809	0.770432
WBGene00003601	0.770136
WBGene00002229	0.769637
WBGene00011276	0.768114
WBGene00044578	0.768
WBGene00004208	0.767998
WBGene00018613	0.767911
WBGene00009895	0.767875
WBGene00016863	0.767362
WBGene00001499	0.76663
WBGene00016599	0.766473
WBGene00017885	0.766091
WBGene00003157	0.76385
WBGene00009823	0.763232
WBGene00007348	0.76274
WBGene00020349	0.761237
WBGene00003210	0.76102
WBGene00017895	0.760379
WBGene00015301	0.760013
WBGene00015055	0.759283
WBGene00021512	0.758853
WBGene00021763	0.758845
WBGene00006467	0.758364
WBGene00003219	0.758306
WBGene00220259	0.756713
WBGene00010353	0.75636
WBGene00016648	0.756094
WBGene00014516	0.755396
WBGene00011980	0.754731
WBGene00004810	0.75462
WBGene00008183	0.754491
WBGene00004044	0.753692
WBGene00006459	0.753466
WBGene00000006	0.753339
WBGene00018900	0.75302
WBGene00006575	0.752442
WBGene00012624	0.752349
WBGene00002348	0.751705
WBGene00008546	0.751248
WBGene00000995	0.751154
WBGene00004737	0.749246
WBGene00016114	0.748264
WBGene00000227	0.748263
WBGene00220019	0.747387
WBGene00021423	0.747331
WBGene00008105	0.74731
WBGene00007907	0.747173
WBGene00022539	0.74595
WBGene00016719	0.745911
WBGene00010425	0.745722
WBGene00011625	0.745721
WBGene00010427	0.744584
WBGene00011326	0.744507
WBGene00021460	0.743664
WBGene00019608	0.743648
WBGene00008599	0.743016
WBGene00004905	0.742192
WBGene00013578	0.741909
WBGene00021766	0.741648
WBGene00007773	0.74154
WBGene00000156	0.741531
WBGene00012755	0.74073
WBGene00000519	0.740699
WBGene00012824	0.74065
WBGene00006739	0.740534
WBGene00020684	0.739269
WBGene00020954	0.737844
WBGene00020451	0.737805
WBGene00020532	0.73754
WBGene00009368	0.736913
WBGene00010731	0.73616
WBGene00001250	0.734793
WBGene00004178	0.73456
WBGene00003517	0.733168
WBGene00016138	0.732573
WBGene00044728	0.732102
WBGene00010768	0.732016
WBGene00003777	0.730887
WBGene00008219	0.730042
WBGene00015766	0.729848
WBGene00003083	0.728431
WBGene00206354	0.728371
WBGene00003800	0.727804
WBGene00011994	0.727729
WBGene00017931	0.72741
WBGene00004955	0.726409
WBGene00012972	0.725917
WBGene00077636	0.725794
WBGene00008944	0.725709
WBGene00001443	0.725688
WBGene00007921	0.724525
WBGene00013258	0.72392
WBGene00011095	0.723222
WBGene00013160	0.723195
WBGene00012216	0.722638
WBGene00006379	0.721472
WBGene00008080	0.721341
WBGene00007913	0.721242
WBGene00016164	0.720148
WBGene00001829	0.719784
WBGene00003528	0.719651
WBGene00021886	0.718897
WBGene00044212	0.718894
WBGene00012564	0.71607
WBGene00013822	0.71605
WBGene00007297	0.713868
WBGene00020858	0.713725
WBGene00003752	0.713479
WBGene00002240	0.712503
WBGene00044068	0.712371
WBGene00011289	0.711913
WBGene00044131	0.711579
WBGene00003183	0.711036
WBGene00008495	0.710836
WBGene00007225	0.709842
WBGene00020910	0.709618
WBGene00020952	0.709111
WBGene00019187	0.70888
WBGene00019300	0.70715
WBGene00015110	0.706848
WBGene00013926	0.706746
WBGene00014472	0.706685
WBGene00014125	0.706299
WBGene00002270	0.706203
WBGene00017434	0.705891
WBGene00017510	0.704815
WBGene00018643	0.704447
WBGene00012471	0.704307
WBGene00003222	0.704005
WBGene00010093	0.703988
WBGene00011838	0.703834
WBGene00005228	0.703717
WBGene00020843	0.703359
WBGene00019254	0.703343
WBGene00016646	0.703197
WBGene00019234	0.703174
WBGene00002169	0.702802
WBGene00017355	0.702612
WBGene00000537	0.701895
WBGene00000402	0.701881
WBGene00006483	0.701632
WBGene00044233	0.70093
WBGene00009553	0.700296
WBGene00013246	0.700275
WBGene00011869	0.699633
WBGene00005832	0.699579
WBGene00008031	0.699393
WBGene00016381	0.69925
WBGene00017785	0.699167
WBGene00021749	0.698866
WBGene00019118	0.698556
WBGene00020358	0.698518
WBGene00008035	0.698483
WBGene00000868	0.697716
WBGene00000001	0.697651
WBGene00003784	0.696618
WBGene00009203	0.696438
WBGene00004204	0.6961
WBGene00007705	0.695711
WBGene00002231	0.695474
WBGene00014215	0.694641
WBGene00021884	0.694213
WBGene00010051	0.6937
WBGene00010244	0.693226
WBGene00018353	0.693078
WBGene00020966	0.692956
WBGene00017133	0.692836
WBGene00011320	0.692266
WBGene00017837	0.692247
WBGene00001922	0.691973
WBGene00011418	0.691769
WBGene00019189	0.691682
WBGene00018771	0.691591
WBGene00006580	0.691554
WBGene00008859	0.69151
WBGene00001085	0.691427
WBGene00004775	0.691288
WBGene00006943	0.691253
WBGene00015332	0.691044
WBGene00194651	0.690391
WBGene00003919	0.690265
WBGene00019198	0.689331
WBGene00001946	0.689256
WBGene00003021	0.688961
WBGene00015237	0.688007
WBGene00010080	0.687861
WBGene00000146	0.687642
WBGene00022300	0.687576
WBGene00044689	0.687393
WBGene00020559	0.686907
WBGene00000497	0.686762
WBGene00003598	0.686681
WBGene00008170	0.686558
WBGene00007317	0.686348
WBGene00010053	0.686284
WBGene00017592	0.686167
WBGene00017986	0.685883
WBGene00007639	0.684464
WBGene00001093	0.684148
WBGene00015219	0.684123
WBGene00016997	0.68404
WBGene00022006	0.683485
WBGene00017426	0.683484
WBGene00017449	0.683394
WBGene00021123	0.682934
WBGene00016218	0.681638
WBGene00008379	0.68148
WBGene00003159	0.681214
WBGene00013181	0.681032
WBGene00004093	0.680808
WBGene00002251	0.67975
WBGene00021461	0.679737
WBGene00000413	0.678792
WBGene00023493	0.6786
WBGene00007414	0.677949
WBGene00003979	0.677566
WBGene00011445	0.677466
WBGene00001365	0.6773
WBGene00004874	0.676938
WBGene00015731	0.676655
WBGene00000795	0.676498
WBGene00007721	0.675983
WBGene00011608	0.675912
WBGene00004370	0.675872
WBGene00000101	0.673688
WBGene00016093	0.672587
WBGene00016169	0.67228
WBGene00013223	0.67162
WBGene00013729	0.671056
WBGene00006470	0.671014
WBGene00001980	0.668587
WBGene00013558	0.668141
WBGene00000875	0.668109
WBGene00021676	0.667962
WBGene00000250	0.667857
WBGene00195176	0.66732
WBGene00006593	0.667208
WBGene00004782	0.666762
WBGene00015356	0.666633
WBGene00001978	0.666385
WBGene00010770	0.666282
WBGene00011437	0.665622
WBGene00018041	0.665395
WBGene00008439	0.662938
WBGene00010409	0.66285
WBGene00022121	0.662623
WBGene00011299	0.661968
WBGene00004110	0.661287
WBGene00022101	0.661148
WBGene00022486	0.661125
WBGene00004227	0.660964
WBGene00004726	0.660804
WBGene00016796	0.660725
WBGene00185002	0.660594
WBGene00219425	0.66044
WBGene00017264	0.660436
WBGene00012356	0.660431
WBGene00004337	0.660271
WBGene00015692	0.660077
WBGene00018483	0.659587
WBGene00009272	0.658828
WBGene00006331	0.658634
WBGene00017930	0.65833
WBGene00013008	0.657907
WBGene00006944	0.656988
WBGene00007256	0.656406
WBGene00021664	0.65623
WBGene00021444	0.656082
WBGene00010977	0.656072
WBGene00019509	0.656015
WBGene00003010	0.655979
WBGene00011434	0.655884
WBGene00021863	0.655864
WBGene00004732	0.65581
WBGene00044396	0.655774
WBGene00009204	0.655378
WBGene00007732	0.654557
WBGene00008361	0.653904
WBGene00022816	0.653708
WBGene00019217	0.653617
WBGene00010364	0.653463
WBGene00022278	0.653323
WBGene00002063	0.653299
WBGene00022236	0.65325
WBGene00016501	0.652867
WBGene00044338	0.652774
WBGene00019232	0.652593
WBGene00044120	0.651141
WBGene00021043	0.650713
WBGene00009639	0.650572
WBGene00007969	0.650141
WBGene00007433	0.649828
WBGene00006431	0.649819
WBGene00009946	0.649464
WBGene00006406	0.648977
WBGene00019153	0.64862
WBGene00008178	0.648497
WBGene00016262	0.647719
WBGene00019655	0.647254
WBGene00021000	0.647238
WBGene00018482	0.646703
WBGene00013303	0.646605
WBGene00009724	0.646369
WBGene00022396	0.645795
WBGene00017901	0.645718
WBGene00019792	0.645663
WBGene00004403	0.644905
WBGene00001050	0.64483
WBGene00022830	0.644683
WBGene00044536	0.644667
WBGene00013465	0.644115
WBGene00003622	0.643836
WBGene00009306	0.643754
WBGene00006349	0.643499
WBGene00015691	0.642958
WBGene00012182	0.642952
WBGene00020834	0.642456
WBGene00017606	0.642259
WBGene00003133	0.642219
WBGene00008789	0.641911
WBGene00019855	0.641275
WBGene00219803	0.64084
WBGene00009385	0.640309
WBGene00001110	0.640122
WBGene00016574	0.64009
WBGene00009277	0.639787
WBGene00002271	0.63974
WBGene00019771	0.639403
WBGene00019940	0.638986
WBGene00009896	0.638835
WBGene00002067	0.638408
WBGene00009927	0.637875
WBGene00012592	0.6378
WBGene00022459	0.63774
WBGene00012156	0.637502
WBGene00021440	0.637176
WBGene00009800	0.636588
WBGene00014914	0.635926
WBGene00012974	0.635823
WBGene00003597	0.635659
WBGene00012762	0.634854
WBGene00018678	0.634778
WBGene00006324	0.634759
WBGene00011798	0.634058
WBGene00003614	0.633797
WBGene00001571	0.6333
WBGene00021683	0.633219
WBGene00002012	0.63287
WBGene00003002	0.63231
WBGene00011263	0.631538
WBGene00219701	0.631496
WBGene00001102	0.631284
WBGene00000481	0.631102
WBGene00044329	0.630671
WBGene00009770	0.630642
WBGene00020867	0.630336
WBGene00005655	0.629826
WBGene00011597	0.629642
WBGene00006443	0.62952
WBGene00019180	0.629384
WBGene00001650	0.629309
WBGene00010975	0.629137
WBGene00007024	0.629044
WBGene00012644	0.628727
WBGene00001653	0.627938
WBGene00009113	0.627872
WBGene00008766	0.627721
WBGene00002881	0.627718
WBGene00011242	0.627322
WBGene00021748	0.626431
WBGene00000120	0.626213
WBGene00016603	0.625331
WBGene00007860	0.625062
WBGene00012701	0.624499
WBGene00001919	0.623637
WBGene00011940	0.62311
WBGene00018374	0.622923
WBGene00045305	0.622516
WBGene00016934	0.622464
WBGene00018072	0.622279
WBGene00019429	0.622128
WBGene00006776	0.620995
WBGene00008218	0.620721
WBGene00010362	0.620315
WBGene00019163	0.620123
WBGene00009638	0.619829
WBGene00002148	0.619805
WBGene00018886	0.619591
WBGene00008081	0.619535
WBGene00007643	0.619522
WBGene00001949	0.619499
WBGene00022131	0.61945
WBGene00003754	0.619296
WBGene00016757	0.617825
WBGene00019020	0.617659
WBGene00010785	0.617526
WBGene00016170	0.617029
WBGene00004319	0.616534
WBGene00009163	0.616492
WBGene00021689	0.615909
WBGene00010056	0.615732
WBGene00007445	0.615627
WBGene00002297	0.615184
WBGene00020317	0.614755
WBGene00007772	0.614743
WBGene00008043	0.613886
WBGene00011068	0.613034
WBGene00000939	0.612481
WBGene00012641	0.611932
WBGene00012002	0.611113
WBGene00011312	0.611007
WBGene00009323	0.610536
WBGene00012104	0.610508
WBGene00019092	0.610039
WBGene00000772	0.609208
WBGene00021121	0.608501
WBGene00022590	0.608139
WBGene00013075	0.607594
WBGene00016291	0.607534
WBGene00018976	0.607405
WBGene00001599	0.607348
WBGene00003846	0.606863
WBGene00011834	0.606486
WBGene00008606	0.60647
WBGene00219854	0.606097
WBGene00020360	0.605444
WBGene00009706	0.60536
WBGene00006994	0.604952
WBGene00018991	0.604712
WBGene00010367	0.604339
WBGene00009367	0.604197
WBGene00017699	0.603839
WBGene00014021	0.603583
WBGene00009634	0.603509
WBGene00015145	0.603445
WBGene00022034	0.603251
WBGene00016575	0.603117
WBGene00015849	0.602498
WBGene00015677	0.602298
WBGene00016741	0.602148
WBGene00022880	0.602132
WBGene00001330	0.601491
WBGene00002043	0.601469
WBGene00004214	0.601214
WBGene00000176	0.601135
WBGene00008780	0.600896
WBGene00019441	0.600325
WBGene00017760	0.600026
WBGene00021931	0.599513
WBGene00001832	0.599303
WBGene00001186	0.599092
WBGene00018065	0.598813
WBGene00008385	0.598592
WBGene00012198	0.59824
WBGene00012449	0.597802
WBGene00015355	0.597725
WBGene00003037	0.59736
WBGene00020902	0.59723
WBGene00009503	0.59696
WBGene00020054	0.596905
WBGene00020457	0.596559
WBGene00011985	0.595975
WBGene00006763	0.5959
WBGene00013156	0.595571
WBGene00009441	0.595165
WBGene00019777	0.594689
WBGene00019405	0.594474
WBGene00022426	0.594191
WBGene00016987	0.594111
WBGene00020553	0.593516
WBGene00017478	0.593507
WBGene00015698	0.59334
WBGene00011054	0.593192
WBGene00007044	0.592442
WBGene00004910	0.592113
WBGene00007010	0.59207
WBGene00011105	0.591932
WBGene00003150	0.591552
WBGene00009431	0.591489
WBGene00007553	0.591149
WBGene00003143	0.591071
WBGene00002225	0.590967
WBGene00006974	0.590714
WBGene00012650	0.590125
WBGene00020301	0.589926
WBGene00013188	0.589633
WBGene00019651	0.589328
WBGene00021219	0.589319
WBGene00008485	0.589174
WBGene00022603	0.589047
WBGene00004106	0.588965
WBGene00015188	0.588139
WBGene00019780	0.587813
WBGene00001023	0.587217
WBGene00010131	0.587205
WBGene00001647	0.58694
WBGene00006359	0.586331
WBGene00007058	0.58621
WBGene00000265	0.585996
WBGene00017003	0.585819
WBGene00013350	0.585308
WBGene00015037	0.585115
WBGene00012317	0.585016
WBGene00011482	0.584366
WBGene00009292	0.584142
WBGene00019167	0.583502
WBGene00019957	0.583311
WBGene00000871	0.583286
WBGene00007480	0.582719
WBGene00021275	0.58235
WBGene00011935	0.58229
WBGene00004326	0.582242
WBGene00003602	0.581975
WBGene00021012	0.581504
WBGene00015557	0.580811
WBGene00015189	0.580353
WBGene00022592	0.57985
WBGene00000783	0.579649
WBGene00006970	0.579415
WBGene00009842	0.579151
WBGene00007788	0.578045
WBGene00019698	0.577388
WBGene00021661	0.576936
WBGene00007780	0.57675
WBGene00001983	0.576394
WBGene00044697	0.576326
WBGene00011279	0.576155
WBGene00017467	0.575758
WBGene00000411	0.575145
WBGene00009824	0.574539
WBGene00017349	0.573864
WBGene00002078	0.57384
WBGene00008538	0.573718
WBGene00018907	0.573666
WBGene00000564	0.573548
WBGene00018806	0.573476
WBGene00044761	0.573356
WBGene00004959	0.573321
WBGene00043147	0.57306
WBGene00009245	0.572987
WBGene00007554	0.572374
WBGene00015635	0.572284
WBGene00016586	0.571926
WBGene00016939	0.57168
WBGene00022620	0.571271
WBGene00002039	0.570964
WBGene00012990	0.570519
WBGene00003479	0.570431
WBGene00009366	0.570189
WBGene00206362	0.570036
WBGene00010537	0.569737
WBGene00001194	0.56901
WBGene00004145	0.568859
WBGene00019825	0.568829
WBGene00000518	0.568453
WBGene00000444	0.568426
WBGene00006788	0.568182
WBGene00021765	0.568133
WBGene00009577	0.567977
WBGene00016769	0.567686
WBGene00002028	0.567526
WBGene00003891	0.567507
WBGene00020208	0.567326
WBGene00009270	0.566222
WBGene00017078	0.566125
WBGene00004034	0.566111
WBGene00001831	0.56589
WBGene00017951	0.565784
WBGene00011062	0.565701
WBGene00009404	0.565408
WBGene00022141	0.565308
WBGene00020558	0.564177
WBGene00010738	0.564066
WBGene00011699	0.563359
WBGene00008918	0.563211
WBGene00002047	0.563122
WBGene00004147	0.563024
WBGene00021369	0.56289
WBGene00003241	0.562833
WBGene00002058	0.562824
WBGene00006619	0.562682
WBGene00004947	0.562194
WBGene00001513	0.561749
WBGene00002278	0.561647
WBGene00012997	0.561526
WBGene00012463	0.561197
WBGene00004028	0.561173
WBGene00007027	0.560828
WBGene00020156	0.56063
WBGene00005024	0.560349
WBGene00021856	0.560071
WBGene00002027	0.560063
WBGene00021781	0.559937
WBGene00017643	0.559869
WBGene00000268	0.559811
WBGene00009637	0.559767
WBGene00003022	0.558723
WBGene00021939	0.558712
WBGene00007847	0.558489
WBGene00022007	0.558024
WBGene00015354	0.55747
WBGene00016824	0.5574
WBGene00000459	0.556741
WBGene00002226	0.556622
WBGene00020628	0.556557
WBGene00017046	0.556086
WBGene00003421	0.555903
WBGene00044809	0.555716
WBGene00016143	0.555309
WBGene00000951	0.555151
WBGene00006941	0.554895
WBGene00002201	0.554843
WBGene00016202	0.554727
WBGene00003373	0.554501
WBGene00006446	0.554133
WBGene00007926	0.554057
WBGene00004117	0.553098
WBGene00045058	0.552848
WBGene00021853	0.552819
WBGene00019166	0.552115
WBGene00018689	0.551829
WBGene00013934	0.551659
WBGene00000098	0.551453
WBGene00020320	0.551318
WBGene00012795	0.551227
WBGene00012868	0.550938
WBGene00013687	0.550594
WBGene00018921	0.550339
WBGene00017607	0.550276
WBGene00004951	0.550196
WBGene00015955	0.549964
WBGene00001049	0.549572
WBGene00019725	0.549459
WBGene00023421	0.549413
WBGene00015989	0.549265
WBGene00018037	0.549186
WBGene00019009	0.549147
WBGene00022036	0.548717
WBGene00022124	0.548049
WBGene00015023	0.547963
WBGene00009442	0.547868
WBGene00021487	0.547505
WBGene00000396	0.547419
WBGene00003747	0.54716
WBGene00012976	0.546995
WBGene00010002	0.545989
WBGene00017782	0.54536
WBGene00011324	0.544645
WBGene00018812	0.544473
WBGene00009262	0.544109
WBGene00021906	0.544041
WBGene00006571	0.543921
WBGene00003034	0.543866
WBGene00003253	0.543711
WBGene00000274	0.543642
WBGene00017504	0.543449
WBGene00015245	0.543356
WBGene00016630	0.542946
WBGene00001838	0.542274
WBGene00019077	0.542182
WBGene00008999	0.54215
WBGene00018908	0.541725
WBGene00013792	0.541677
WBGene00001470	0.54137
WBGene00006481	0.541223
WBGene00021365	0.541131
WBGene00012584	0.541122
WBGene00021473	0.540993
WBGene00008052	0.540856
WBGene00022736	0.540616
WBGene00018635	0.540262
WBGene00011047	0.540254
WBGene00003955	0.540226
WBGene00018010	0.54021
WBGene00021132	0.539866
WBGene00022233	0.539822
WBGene00009372	0.539549
WBGene00019488	0.539313
WBGene00011328	0.538904
WBGene00022206	0.53865
WBGene00000121	0.538472
WBGene00009254	0.538349
WBGene00012167	0.537923
WBGene00006713	0.537853
WBGene00018090	0.537723
WBGene00000386	0.53758
WBGene00007761	0.537186
WBGene00009267	0.537136
WBGene00021887	0.537066
WBGene00006450	0.536861
WBGene00045357	0.536836
WBGene00016862	0.536703
WBGene00011230	0.535989
WBGene00003220	0.535521
WBGene00008921	0.535407
WBGene00008136	0.535311
WBGene00022571	0.535209
WBGene00008601	0.534698
WBGene00000914	0.534618
WBGene00004166	0.53455
WBGene00018461	0.534339
WBGene00016341	0.534212
WBGene00013325	0.534051
WBGene00021978	0.533693
WBGene00019212	0.533654
WBGene00002637	0.533383
WBGene00022346	0.533355
WBGene00011058	0.533327
WBGene00008622	0.532892
WBGene00000390	0.532685
WBGene00045237	0.531902
WBGene00006745	0.531759
WBGene00020924	0.531708
WBGene00013713	0.531544
WBGene00007912	0.531504
WBGene00012994	0.531467
WBGene00012700	0.531393
WBGene00017074	0.530929
WBGene00016156	0.530764
WBGene00016074	0.530719
WBGene00003625	0.530602
WBGene00015499	0.530543
WBGene00004380	0.53004
WBGene00000777	0.52986
WBGene00021448	0.529305
WBGene00004976	0.529221
WBGene00000548	0.529171
WBGene00013552	0.528947
WBGene00021375	0.528841
WBGene00003030	0.528706
WBGene00004042	0.528602
WBGene00020263	0.528455
WBGene00022051	0.528213
WBGene00013380	0.527877
WBGene00019938	0.527817
WBGene00000544	0.527572
WBGene00018099	0.526988
WBGene00020189	0.526689
WBGene00018743	0.526612
WBGene00010750	0.526377
WBGene00011416	0.525843
WBGene00013240	0.525528
WBGene00004738	0.52538
WBGene00011742	0.525236
WBGene00013482	0.525168
WBGene00009533	0.525158
WBGene00010736	0.524784
WBGene00019953	0.524151
WBGene00019724	0.524013
WBGene00007277	0.523858
WBGene00000010	0.523819
WBGene00006602	0.523437
WBGene00001080	0.523078
WBGene00003216	0.522858
WBGene00002276	0.522461
WBGene00022227	0.522141
WBGene00016803	0.521371
WBGene00018152	0.521116
WBGene00010631	0.521056
WBGene00000102	0.520959
WBGene00004031	0.520865
WBGene00001514	0.520534
WBGene00011756	0.520147
WBGene00005077	0.519843
WBGene00010671	0.519614
WBGene00022195	0.519247
WBGene00008145	0.518965
WBGene00004128	0.518733
WBGene00017546	0.518446
WBGene00006759	0.517787
WBGene00008331	0.517457
WBGene00002147	0.51729
WBGene00016990	0.51726
WBGene00011898	0.517257
WBGene00003422	0.516992
WBGene00008000	0.516953
WBGene00022074	0.516932
WBGene00017263	0.516771
WBGene00006720	0.516613
WBGene00002985	0.516497
WBGene00006977	0.516138
WBGene00001526	0.516126
WBGene00010641	0.515859
WBGene00009006	0.515833
WBGene00012578	0.515457
WBGene00016836	0.514499
WBGene00011522	0.514405
WBGene00022167	0.513983
WBGene00007978	0.513853
WBGene00006686	0.513829
WBGene00021039	0.513701
WBGene00009341	0.513679
WBGene00022180	0.513364
WBGene00004003	0.513344
WBGene00015580	0.513158
WBGene00006375	0.51278
WBGene00019006	0.512742
WBGene00021750	0.512554
WBGene00002998	0.512537
WBGene00021260	0.512515
WBGene00004132	0.512249
WBGene00014918	0.512178
WBGene00007167	0.511999
WBGene00011011	0.511502
WBGene00022205	0.511214
WBGene00043056	0.510836
WBGene00019211	0.510762
WBGene00004974	0.510761
WBGene00009173	0.510379
WBGene00015769	0.50988
WBGene00000962	0.509859
WBGene00019657	0.509241
WBGene00015501	0.508883
WBGene00010551	0.508469
WBGene00000275	0.508188
WBGene00006596	0.508013
WBGene00013847	0.507971
WBGene00010605	0.507636
WBGene00002222	0.507522
WBGene00006466	0.506574
WBGene00000880	0.506516
WBGene00010609	0.506437
WBGene00002974	0.506331
WBGene00006718	0.506317
WBGene00021655	0.506109
WBGene00012389	0.506004
WBGene00011036	0.505966
WBGene00011061	0.505517
WBGene00021986	0.505322
WBGene00020942	0.505039
WBGene00010198	0.504366
WBGene00008357	0.504288
WBGene00007932	0.503532
WBGene00006579	0.502952
WBGene00022040	0.502898
WBGene00021977	0.502844
WBGene00015357	0.502676
WBGene00021329	0.502662
WBGene00022425	0.502349
WBGene00001834	0.50217
WBGene00004745	0.50211
WBGene00020356	0.502085
WBGene00016318	0.502074
WBGene00003803	0.502023
WBGene00012381	0.50198
WBGene00018210	0.501732
WBGene00004060	0.501567
WBGene00014114	0.501112
WBGene00001026	0.50108
WBGene00008878	0.501014
WBGene00001224	0.500737
WBGene00012891	0.500648
WBGene00004322	0.500589
WBGene00009482	0.500443
WBGene00012395	0.500285
WBGene00000917	0.500182
WBGene00001392	0.500091
WBGene00012484	0.500048
WBGene00000282	0.500031
WBGene00008645	0.499938
WBGene00000271	0.499458
WBGene00019847	0.499185
WBGene00013015	0.499163
WBGene00006808	0.499005
WBGene00007329	0.49896
WBGene00017482	0.498616
WBGene00006996	0.498574
WBGene00002219	0.498403
WBGene00022063	0.498244
WBGene00013923	0.497882
WBGene00003789	0.497824
WBGene00002073	0.497559
WBGene00018013	0.4975
WBGene00003086	0.497445
WBGene00021044	0.497243
WBGene00021502	0.496923
WBGene00021200	0.49664
WBGene00010806	0.496489
WBGene00016311	0.496336
WBGene00006412	0.496266
WBGene00013606	0.496034
WBGene00013742	0.495949
WBGene00007766	0.495906
WBGene00003111	0.495669
WBGene00015978	0.495665
WBGene00006405	0.495538
WBGene00018364	0.495201
WBGene00011503	0.495196
WBGene00004314	0.495132
WBGene00005010	0.495083
WBGene00000937	0.494949
WBGene00003036	0.494924
WBGene00006436	0.494848
WBGene00006588	0.494516
WBGene00012474	0.494485
WBGene00016540	0.494379
WBGene00015095	0.494142
WBGene00019362	0.493764
WBGene00015687	0.493429
WBGene00003903	0.493258
WBGene00020742	0.492919
WBGene00011409	0.492745
WBGene00007983	0.492693
WBGene00012663	0.492527
WBGene00018680	0.491932
WBGene00018398	0.491878
WBGene00013969	0.491697
WBGene00009174	0.491515
WBGene00008990	0.491492
WBGene00000419	0.491111
WBGene00016735	0.491017
WBGene00019188	0.490963
WBGene00001595	0.490407
WBGene00004728	0.490097
WBGene00019158	0.489849
WBGene00002003	0.489676
WBGene00017461	0.489318
WBGene00019766	0.48924
WBGene00007760	0.488901
WBGene00016429	0.488754
WBGene00022703	0.488752
WBGene00019778	0.48868
WBGene00022447	0.488654
WBGene00001452	0.488196
WBGene00007562	0.488188
WBGene00008572	0.487944
WBGene00004169	0.487936
WBGene00002076	0.487752
WBGene00020426	0.487716
WBGene00007102	0.487603
WBGene00021736	0.487599
WBGene00019820	0.486121
WBGene00001309	0.485947
WBGene00000935	0.485797
WBGene00018672	0.485536
WBGene00020155	0.485491
WBGene00004367	0.485388
WBGene00009886	0.485328
WBGene00014087	0.485311
WBGene00019932	0.485016
WBGene00021559	0.484924
WBGene00010357	0.484789
WBGene00021535	0.484749
WBGene00008229	0.48467
WBGene00001812	0.484591
WBGene00018638	0.484363
WBGene00003794	0.484163
WBGene00001678	0.483855
WBGene00009723	0.483741
WBGene00001032	0.483616
WBGene00017452	0.483582
WBGene00007561	0.483391
WBGene00001008	0.482973
WBGene00004969	0.482749
WBGene00019487	0.482499
WBGene00009722	0.48242
WBGene00045192	0.482407
WBGene00011835	0.482276
WBGene00019715	0.481969
WBGene00044468	0.481766
WBGene00021810	0.481207
WBGene00019564	0.480996
WBGene00011815	0.480636
WBGene00044345	0.480438
WBGene00015813	0.48032
WBGene00006791	0.480083
WBGene00008210	0.480054
WBGene00018852	0.480002
WBGene00012802	0.479715
WBGene00007435	0.479191
WBGene00004297	0.479086
WBGene00021246	0.479062
WBGene00045400	0.478827
WBGene00013381	0.47861
WBGene00004765	0.478495
WBGene00021818	0.477711
WBGene00018371	0.477457
WBGene00017079	0.477225
WBGene00022310	0.477015
WBGene00000399	0.476988
WBGene00044341	0.476856
WBGene00003164	0.476812
WBGene00009944	0.476798
WBGene00006387	0.476771
WBGene00001600	0.476659
WBGene00004945	0.476394
WBGene00015418	0.476374
WBGene00011579	0.476364
WBGene00009803	0.476264
WBGene00006578	0.476001
WBGene00000543	0.475723
WBGene00011449	0.475464
WBGene00012982	0.475103
WBGene00004946	0.474874
WBGene00012765	0.474394
WBGene00016898	0.473901
WBGene00019057	0.473863
WBGene00004125	0.473451
WBGene00044402	0.473199
WBGene00017004	0.473036
WBGene00003882	0.472675
WBGene00011629	0.472561
WBGene00021287	0.472128
WBGene00003558	0.471851
WBGene00021658	0.471846
WBGene00018223	0.471495
WBGene00022073	0.471138
WBGene00000553	0.471104
WBGene00018778	0.47009
WBGene00019259	0.470044
WBGene00004203	0.469706
WBGene00021752	0.469352
WBGene00019503	0.469254
WBGene00002192	0.469037
WBGene00018460	0.468996
WBGene00014992	0.468737
WBGene00008555	0.468597
WBGene00007023	0.468564
WBGene00021467	0.468207
WBGene00019120	0.467842
WBGene00012019	0.467805
WBGene00011067	0.466878
WBGene00016573	0.466731
WBGene00019697	0.466553
WBGene00001574	0.466397
WBGene00019598	0.466209
WBGene00016739	0.46615
WBGene00009448	0.466085
WBGene00044916	0.46596
WBGene00006888	0.465926
WBGene00015464	0.465736
WBGene00004043	0.465621
WBGene00016124	0.465205
WBGene00006933	0.465176
WBGene00000803	0.465112
WBGene00004767	0.464978
WBGene00019615	0.464768
WBGene00009365	0.464707
WBGene00017161	0.464241
WBGene00016120	0.464226
WBGene00003504	0.464203
WBGene00012845	0.464013
WBGene00000812	0.463758
WBGene00016816	0.463605
WBGene00004244	0.463549
WBGene00012352	0.463295
WBGene00003795	0.462941
WBGene00011647	0.462674
WBGene00008422	0.462434
WBGene00004119	0.462247
WBGene00012347	0.462098
WBGene00001113	0.462003
WBGene00007393	0.461975
WBGene00016539	0.461772
WBGene00020094	0.461185
WBGene00019692	0.461123
WBGene00019354	0.461107
WBGene00019719	0.460883
WBGene00011490	0.46068
WBGene00000277	0.460545
WBGene00086546	0.460232
WBGene00004111	0.460128
WBGene00004746	0.460013
WBGene00000866	0.45993
WBGene00022800	0.459556
WBGene00014243	0.45949
WBGene00021334	0.459286
WBGene00020461	0.459262
WBGene00010565	0.45851
WBGene00000382	0.458494
WBGene00006542	0.45789
WBGene00020386	0.457287
WBGene00017064	0.456536
WBGene00006504	0.456411
WBGene00021015	0.455926
WBGene00008503	0.455692
WBGene00022093	0.455509
WBGene00000912	0.455145
WBGene00007029	0.454755
WBGene00022488	0.454579
WBGene00013576	0.454404
WBGene00019124	0.454395
WBGene00019095	0.454026
WBGene00010453	0.453959
WBGene00008848	0.453943
WBGene00045419	0.453692
WBGene00015155	0.453664
WBGene00007919	0.453147
WBGene00004881	0.453119
WBGene00012128	0.453085
WBGene00003793	0.452949
WBGene00012828	0.452878
WBGene00018011	0.452817
WBGene00012535	0.452702
WBGene00001865	0.452676
WBGene00022052	0.452603
WBGene00001979	0.452119
WBGene00022598	0.451862
WBGene00021366	0.451536
WBGene00016608	0.451521
WBGene00015134	0.451464
WBGene00018849	0.451461
WBGene00002230	0.451257
WBGene00004795	0.450867
WBGene00019439	0.450765
WBGene00022586	0.450663
WBGene00009587	0.450655
WBGene00013593	0.450622
WBGene00000516	0.450555
WBGene00000545	0.450238
WBGene00013011	0.450123
WBGene00022412	0.450031
WBGene00003561	0.449913
WBGene00009994	0.449568
WBGene00000677	0.449258
WBGene00016419	0.449207
WBGene00015735	0.44915
WBGene00009120	0.44912
WBGene00020935	0.448989
WBGene00019844	0.448612
WBGene00001414	0.448433
WBGene00016085	0.448323
WBGene00001461	0.448258
WBGene00011044	0.447944
WBGene00013674	0.447909
WBGene00011664	0.447418
WBGene00016800	0.446889
WBGene00009878	0.446857
WBGene00017088	0.446836
WBGene00014015	0.446735
WBGene00003815	0.446708
WBGene00007042	0.446696
WBGene00010281	0.446659
WBGene00004312	0.446485
WBGene00020209	0.446376
WBGene00016263	0.446177
WBGene00013193	0.445745
WBGene00015816	0.445586
WBGene00004134	0.445382
WBGene00015169	0.445168
WBGene00014051	0.445105
WBGene00018995	0.444907
WBGene00019400	0.444449
WBGene00003994	0.444193
WBGene00022025	0.444138
WBGene00003396	0.443775
WBGene00012929	0.443664
WBGene00000222	0.443573
WBGene00003805	0.443552
WBGene00019284	0.443408
WBGene00000865	0.443303
WBGene00010433	0.443026
[truncated: 3,916 more rows]

## Sheet: GSEA for sy441 vs N2
GSEA report for positive
NAME	SIZE	ES	NES	NOM p-val	FDR q-val	FWER p-val	RANK AT MAX	LEADING EDGE
PALS-22_VS_N2_DOWN	343	0.609687	2.01114	0	8.72093e-05	0.0001	414	tags=65%, list=35%, signal=71%
ATF-7_DOWN_FLETCHER	32	0.176822	0.511603	0.975511	1	1	190	tags=68%, list=35%, signal=84%
ATF-7_UP_FLETCHER	35	0.228626	0.667677	0.909594	1	1	795	tags=91%, list=31%, signal=130%
B_THURINGIENSIS(BT247)_8H_DOWN	21	0.190443	0.521956	0.965296	1	1	804	tags=88%, list=27%, signal=119%
B_THURINGIENSIS(BT247)_8H_UP	4	0.542261	1.02499	0.482138	1	1	21	tags=85%, list=27%, signal=115%
C_ALBICANS(HK)_FED_DOWN	14	0.409162	1.05129	0.431679	1	1	583	tags=100%, list=27%, signal=137%
C_ALBICANS(HK)_FED_UP	26	0.267752	0.756089	0.825235	1	1	742	tags=57%, list=29%, signal=75%
C_ALBICANS(LIVE)_FED_DOWN	26	0.244023	0.688413	0.881105	1	1	583	tags=61%, list=27%, signal=82%
C_ALBICANS(LIVE)_FED_UP	19	0.284064	0.761043	0.796469	1	1	742	tags=67%, list=28%, signal=92%
CADMIUM_UP	89	0.205876	0.646937	0.9755	1	1	839	tags=66%, list=45%, signal=92%
COLD_WARMING_UP	125	0.172637	0.552667	0.9974	1	1	746	tags=100%, list=22%, signal=128%
CRY5B_DOWN	24	0.221474	0.619452	0.922386	1	1	829	tags=67%, list=26%, signal=89%
CRY5B_UP	85	0.153814	0.482197	0.9979	0.98768	1	722	tags=100%, list=17%, signal=121%
D_CONIOSPORA_12H_DOWN	120	0.25996	0.830294	0.8628	1	1	464	tags=73%, list=33%, signal=108%
D_CONIOSPORA_12H_UP	96	0.511845	1.61758	0	0.0442861	0.2968	349	tags=47%, list=26%, signal=61%
D_CONIOSPORA_12H_UP(TWOSETS)	9	0.413277	0.955301	0.547047	1	1	416	tags=62%, list=44%, signal=101%
DAF16_DOWN	32	0.224914	0.655376	0.910387	1	1	481	tags=48%, list=33%, signal=67%
DAF16_UP	37	0.250096	0.738849	0.857013	1	1	464	tags=49%, list=38%, signal=71%
E_CAROTOVORA_24H_DOWN	18	0.420074	1.12175	0.334207	1	1	160	tags=78%, list=46%, signal=141%
E_CAROTOVORA_24H_UP	41	0.256408	0.764622	0.839277	1	1	345	tags=30%, list=19%, signal=35%
E_FAECALIS_24H_DOWN(ENG)	54	0.340902	1.03734	0.442308	1	1	130	tags=64%, list=41%, signal=105%
E_FAECALIS_24H_DOWN(WONG)	46	0.169983	0.512066	0.982155	1	1	813	tags=22%, list=13%, signal=25%
E_FAECALIS_24H_UP(ENG)	234	0.588383	1.92392	0	0.000525371	0.0012	414	tags=66%, list=47%, signal=116%
E_FAECALIS_24H_UP(WONG)	70	0.318395	0.984308	0.537854	1	1	215	tags=25%, list=1%, signal=25%
HARPOSPROIUM_24H_DOWN	117	0.390654	1.24373	0.0557	0.613398	0.9999	450	tags=79%, list=49%, signal=152%
HARPOSPROIUM_24H_UP	143	0.325923	1.05065	0.3732	1	1	536	tags=57%, list=45%, signal=92%
HEAT_SHOCK_L2_UP(LI)	73	0.27567	0.858418	0.785193	1	1	454	tags=17%, list=11%, signal=18%
HEAT_SHOCK_UP	65	0.222054	0.685882	0.942088	1	1	370	tags=80%, list=36%, signal=124%
HSF1_UP	68	0.22682	0.703096	0.93406	1	1	481	tags=54%, list=40%, signal=88%
M_HUMICOLA_12H_UP	5	0.516119	1.03706	0.455786	1	1	427	tags=25%, list=2%, signal=25%
M_HUMICOLA_24H_UP	24	0.367899	1.03191	0.45597	1	1	473	tags=94%, list=59%, signal=226%
N_PARISII_12H_DOWN(CHEN)	2	0.472175	0.741307	0.84644	1	1	627	tags=71%, list=44%, signal=128%
N_PARISII_12H_UP(CHEN)	18	0.582738	1.55977	0.017189	0.0720483	0.5189	336	tags=70%, list=51%, signal=142%
N_PARISII_16H_UP(BAKOWSKI)	8	0.731356	1.6574	0.00703008	0.0300029	0.1827	324	tags=21%, list=18%, signal=25%
N_PARISII_30H_DOWN(BAKOWSKI)	4	0.484772	0.91604	0.610758	1	1	289	tags=62%, list=46%, signal=106%
N_PARISII_30H_UP(BAKOWSKI)	20	0.668159	1.81757	0.000103659	0.00221029	0.0125	324	tags=60%, list=48%, signal=109%
N_PARISII_40H_DOWN(BAKOWSKI)	23	0.296096	0.822434	0.742558	1	1	628	tags=75%, list=36%, signal=117%
N_PARISII_40H_UP(BAKOWSKI)	15	0.549592	1.42437	0.0657993	0.188999	0.9525	394	tags=56%, list=35%, signal=85%
N_PARISII_64H_DOWN(BAKOWSKI)	73	0.208382	0.647288	0.967277	1	1	752	tags=62%, list=48%, signal=110%
N_PARISII_64H_UP(BAKOWSKI)	18	0.462191	1.23511	0.202071	0.615195	1	541	tags=21%, list=16%, signal=24%
N_PARISII_8H_UP(BAKOWSKI)	16	0.702768	1.8412	0.000317259	0.00172219	0.0078	324	tags=50%, list=24%, signal=66%
ORSAY_12H_UP(CHEN)	22	0.66936	1.84761	0.000102912	0.00182484	0.0062	370	tags=73%, list=46%, signal=134%
ORSAY_4D_UP(SARKIES)	4	0.779561	1.47248	0.0314297	0.152838	0.8526	264	tags=88%, list=60%, signal=215%
P_AERUGINOSA_4H_DOWN	7	0.459897	1.00655	0.48941	1	1	528	tags=40%, list=38%, signal=60%
P_AERUGINOSA_4H_UP	87	0.298078	0.938878	0.643329	1	1	569	tags=67%, list=54%, signal=142%
P_AERUGINOSA_8H_DOWN	27	0.354844	1.00023	0.506813	1	1	611	tags=60%, list=54%, signal=106%
P_AERUGINOSA_8H_UP	73	0.311482	0.970757	0.567357	1	1	541	tags=69%, list=46%, signal=126%
P_AERUGINOSA_FED_UP	8	0.284772	0.644167	0.896069	1	1	426	tags=40%, list=39%, signal=59%
P_LUMINESCENS_24H_DOWN(ENG)	44	0.410249	1.22285	0.155745	0.632667	1	223	tags=70%, list=53%, signal=145%
P_LUMINESCENS_24H_DOWN(WONG)	63	0.405473	1.24764	0.102351	0.632868	0.9999	394	tags=68%, list=52%, signal=138%
P_LUMINESCENS_24H_UP(ENG)	277	0.448943	1.48078	0	0.154307	0.8288	536	tags=38%, list=36%, signal=59%
P_LUMINESCENS_24H_UP(WONG)	80	0.188167	0.590088	0.984598	1	1	723	tags=48%, list=40%, signal=78%
PALS-22_VS_N2_UP	16	0.332973	0.867851	0.673636	1	1	710	tags=29%, list=29%, signal=40%
PALS22_VS_PALS22PALS25_DOWN	82	0.349065	1.09215	0.317063	1	1	558	tags=84%, list=62%, signal=221%
PALS22_VS_PALS22PALS25_UP	16	0.385867	1.00958	0.490323	1	1	701	tags=81%, list=62%, signal=210%
PALS22PALS25_VS_N2_DOWN	45	0.460131	1.3804	0.0376905	0.261019	0.9896	312	tags=100%, list=53%, signal=211%
PALS-25GF_JY111_DOWN	18	0.263624	0.709381	0.839412	1	1	742	tags=41%, list=39%, signal=64%
PALS-25GF_JY111_UP	31	0.559081	1.60777	0.00243334	0.0444764	0.332	324	tags=78%, list=62%, signal=204%
PMK1_DOWN	4	0.559052	1.05601	0.442111	1	1	16	tags=41%, list=40%, signal=65%
PMK1_UP	16	0.319825	0.837279	0.712537	1	1	551	tags=54%, list=49%, signal=103%
PMK-1_UP_FLETCHER	33	0.167739	0.488198	0.983157	0.999902	1	711	tags=28%, list=31%, signal=38%
RPW24_16H_DOWN	4	0.504578	0.956506	0.564564	1	1	427	tags=80%, list=67%, signal=235%
S_AUREUS_8H_DOWN	30	0.297139	0.856139	0.72242	1	1	644	tags=41%, list=40%, signal=66%
S_AUREUS_8H_UP	20	0.240664	0.654122	0.891811	1	1	307	tags=25%, list=26%, signal=33%
S_MARCESCENS_24H_DOWN(ENG)	95	0.398904	1.26108	0.0574172	0.613781	0.9998	518	tags=71%, list=63%, signal=182%
S_MARCESCENS_24H_DOWN(WONG)	57	0.307746	0.938521	0.626389	1	1	194	tags=82%, list=71%, signal=258%
S_MARCESCENS_24H_UP(ENG)	218	0.257087	0.840738	0.9021	1	1	638	tags=38%, list=36%, signal=58%
S_MARCESCENS_24H_UP(WONG)	21	0.299986	0.819288	0.74451	1	1	429	tags=83%, list=70%, signal=270%
SEK1_DOWN	3	0.827004	1.44111	0.0310783	0.174754	0.9243	207	tags=63%, list=61%, signal=149%
SEK1_UP	25	0.29175	0.820896	0.749387	1	1	613	tags=66%, list=63%, signal=160%
SKN1_DOWN (OLIVERIA)	9	0.628338	1.4613	0.0502915	0.15594	0.8804	309	tags=76%, list=68%, signal=232%
SKN-1A_DOWN	33	0.412481	1.20192	0.204127	0.686379	1	489	tags=72%, list=68%, signal=218%
UPRER_PEK-1UP_SHEN1	11	0.37446	0.908522	0.607969	1	1	549	tags=13%, list=16%, signal=14%
UPRER_UP_SHEN1	21	0.281156	0.772587	0.798741	1	1	473	tags=61%, list=60%, signal=147%
UPRMITO_UP_NARGUND	72	0.30825	0.95845	0.592237	1	1	575	tags=62%, list=61%, signal=148%
SKN-1A_UP	98	-0.282446	-2.37	0	0.006	0	768	tags=97%, list=65%, signal=252%
HEAT_SHOCK_L2_DOWN(LI)	36	-0.313773	-2.09183	0	0.00516926	0.0041	755	tags=97%, list=64%, signal=259%
PMK-1_DOWN_FLETCHER	31	-0.336469	-2.02318	0	0.00552266	0.0068	688	tags=97%, list=58%, signal=224%
CADMIUM_DOWN	17	-0.432109	-1.95673	0.00207039	0.00831928	0.0133	683	tags=100%, list=57%, signal=232%
RPW24_16H_UP	47	-0.219982	-1.49481	0	0.169603	0.2924	938	tags=100%, list=79%, signal=456%
COLD_WARMING_DOWN	12	-0.360544	-1.39019	0.0737101	0.241424	0.4494	765	tags=100%, list=64%, signal=278%
ORSAY_4D_DOWN(SARKIES)	2	-0.780776	-1.32006	0.141512	0.283226	0.5619	263	tags=100%, list=22%, signal=128%
B_MEGETERIUM_FED_DOWN	9	-0.351993	-1.18747	0.229373	0.427631	0.7658	774	tags=100%, list=65%, signal=285%
SKN1_UP (OLIVERIA)	26	-0.204819	-1.14778	0.209945	0.442356	0.8151	951	tags=100%, list=80%, signal=490%
HIF-1_UP_SHEN2	3	-0.548523	-1.10414	0.322645	0.467677	0.8648	539	tags=100%, list=45%, signal=183%
M_LUTEUS_FED_UP	3	-0.523207	-1.05611	0.36945	0.502543	0.9093	569	tags=100%, list=48%, signal=191%
M_HUMICOLA_24H_DOWN	3	-0.502954	-1.02057	0.42064	0.518212	0.9351	593	tags=100%, list=50%, signal=199%
PALS22PALS25_VS_N2_UP	6	-0.365482	-1.00284	0.421884	0.505136	0.9443	757	tags=100%, list=64%, signal=274%
M_LUTEUS_FED_DOWN	6	-0.354484	-0.975945	0.480377	0.510406	0.9561	770	tags=100%, list=65%, signal=283%
HEAT_SHOCK_DOWN	5	-0.354184	-0.898581	0.58471	0.590243	0.9798	770	tags=100%, list=65%, signal=283%
HSF1_DOWN	19	-0.114288	-0.548229	0.994521	0.9318	0.999	108	tags=37%, list=9%, signal=40%

## Sheet: GSEA for hsf-1(RNAi) vs N2
NAME	GS<br> follow link to MSigDB	GS DETAILS	SIZE	ES	NES	NOM p-val	FDR q-val	FWER p-val	RANK AT MAX	LEADING EDGE
N_PARISII_8H_UP(BAKOWSKI)	N_PARISII_8H_UP(BAKOWSKI)	Details ,,,	70	0.882666	3.88821	0	0	0	365	tags=80%, list=6%, signal=84%
ORSAY_12H_UP(CHEN)	ORSAY_12H_UP(CHEN)	Details ,,,	66	0.892264	3.87654	0	0	0	365	tags=80%, list=6%, signal=85%
PALS22_VS_PALS22PALS25_DOWN	PALS22_VS_PALS22PALS25_DOWN	Details ,,,	228	0.71311	3.80646	0	0	0	913	tags=68%, list=15%, signal=77%
N_PARISII_12H_UP(CHEN)	N_PARISII_12H_UP(CHEN)	Details ,,,	97	0.812795	3.79746	0	0	0	413	tags=68%, list=7%, signal=72%
N_PARISII_30H_UP(BAKOWSKI)	N_PARISII_30H_UP(BAKOWSKI)	Details ,,,	73	0.846581	3.76324	0	0	0	427	tags=75%, list=7%, signal=80%
N_PARISII_16H_UP(BAKOWSKI)	N_PARISII_16H_UP(BAKOWSKI)	Details ,,,	41	0.914102	3.57893	0	0	0	277	tags=88%, list=5%, signal=91%
N_PARISII_40H_UP(BAKOWSKI)	N_PARISII_40H_UP(BAKOWSKI)	Details ,,,	39	0.910703	3.51246	0	0	0	347	tags=85%, list=6%, signal=89%
PALS-25GF_JY111_UP	PALS-25GF_JY111_UP	Details ,,,	123	0.699015	3.41213	0	0	0	568	tags=51%, list=10%, signal=55%
N_PARISII_64H_UP(BAKOWSKI)	N_PARISII_64H_UP(BAKOWSKI)	Details ,,,	55	0.786401	3.30833	0	0	0	333	tags=53%, list=6%, signal=55%
SKN-1A_DOWN	SKN-1A_DOWN	Details ,,,	506	0.547118	3.16243	0	0	0	2089	tags=73%, list=35%, signal=103%
HEAT_SHOCK_UP	HEAT_SHOCK_UP	Details ,,,	236	0.555487	2.97221	0	0	0	728	tags=38%, list=12%, signal=41%
ORSAY_4D_UP(SARKIES)	ORSAY_4D_UP(SARKIES)	Details ,,,	18	0.908831	2.8663	0	0	0	194	tags=78%, list=3%, signal=80%
HSF1_UP	HSF1_UP	Details ,,,	192	0.527213	2.7401	0	0	0	973	tags=39%, list=16%, signal=45%
PALS-22_VS_N2_DOWN	PALS-22_VS_N2_DOWN	Details ,,,	716	0.418661	2.47168	0	0	0	732	tags=27%, list=12%, signal=27%
D_CONIOSPORA_12H_UP	D_CONIOSPORA_12H_UP	Details ,,,	346	0.435969	2.43705	0	4.31925e-06	0.0001	552	tags=27%, list=9%, signal=28%
M_HUMICOLA_24H_UP	M_HUMICOLA_24H_UP	Details ,,,	44	0.606776	2.41101	0.000159617	4.0493e-06	0.0001	667	tags=36%, list=11%, signal=41%
SKN1_DOWN (OLIVERIA)	SKN1_DOWN (OLIVERIA)	Details ,,,	20	0.734132	2.39217	0	3.8111e-06	0.0001	292	tags=50%, list=5%, signal=52%
HARPOSPROIUM_24H_DOWN	HARPOSPROIUM_24H_DOWN	Details ,,,	370	0.424327	2.39139	0	3.59937e-06	0.0001	532	tags=21%, list=9%, signal=22%
S_MARCESCENS_24H_DOWN(ENG)	S_MARCESCENS_24H_DOWN(ENG)	Details ,,,	257	0.438111	2.36922	0	3.40993e-06	0.0001	546	tags=25%, list=9%, signal=27%
DAF16_UP	DAF16_UP	Details ,,,	110	0.479788	2.28359	0	1.33516e-05	0.0004	476	tags=26%, list=8%, signal=28%
UPRER_PEK-1UP_SHEN1	UPRER_PEK-1UP_SHEN1		13	0.792706	2.27636	0	1.27158e-05	0.0004	293	tags=46%, list=5%, signal=48%
CRY5B_UP	CRY5B_UP		178	0.423529	2.18539	0	8.10562e-05	0.0025	882	tags=33%, list=15%, signal=38%
P_LUMINESCENS_24H_UP(ENG)	P_LUMINESCENS_24H_UP(ENG)		879	0.352088	2.10777	0	0.000264197	0.0088	804	tags=25%, list=14%, signal=24%
COLD_WARMING_UP	COLD_WARMING_UP		249	0.353396	1.91236	0	0.00202503	0.0688	875	tags=28%, list=15%, signal=32%
SEK1_DOWN	SEK1_DOWN		5	0.839973	1.80405	0.00316268	0.00529915	0.1773	112	tags=60%, list=2%, signal=61%
S_AUREUS_8H_UP	S_AUREUS_8H_UP		102	0.380092	1.78966	0.00251291	0.00581674	0.1983	734	tags=27%, list=12%, signal=31%
P_AERUGINOSA_8H_UP	P_AERUGINOSA_8H_UP		166	0.345539	1.76227	0.00026448	0.00710345	0.2454	1071	tags=39%, list=18%, signal=46%
UPRER_UP_SHEN1	UPRER_UP_SHEN1		69	0.399538	1.74177	0.00586114	0.00819684	0.2857	296	tags=13%, list=5%, signal=14%
M_HUMICOLA_24H_DOWN	M_HUMICOLA_24H_DOWN		20	0.533553	1.74057	0.0176481	0.00799474	0.2879	1026	tags=50%, list=17%, signal=60%
M_HUMICOLA_12H_UP	M_HUMICOLA_12H_UP		44	0.435895	1.73837	0.00946119	0.00785666	0.2922	244	tags=16%, list=4%, signal=16%
CADMIUM_UP	CADMIUM_UP		218	0.327798	1.73005	0.00088239	0.00817689	0.3103	514	tags=18%, list=9%, signal=19%
P_AERUGINOSA_4H_UP	P_AERUGINOSA_4H_UP		193	0.307899	1.61759	0.00461716	0.0193882	0.6006	709	tags=26%, list=12%, signal=28%
C_ALBICANS(HK)_FED_UP	C_ALBICANS(HK)_FED_UP		62	0.367639	1.56909	0.0290787	0.0270117	0.7295	977	tags=35%, list=17%, signal=42%
E_FAECALIS_24H_UP(ENG)	E_FAECALIS_24H_UP(ENG)		698	0.262115	1.54931	0	0.0302337	0.7782	671	tags=19%, list=11%, signal=19%
D_CONIOSPORA_12H_UP(TWOSETS)	D_CONIOSPORA_12H_UP(TWOSETS)		21	0.468224	1.53824	0.0612245	0.0316592	0.8047	717	tags=29%, list=12%, signal=32%
UPRMITO_UP_NARGUND	UPRMITO_UP_NARGUND		175	0.285983	1.47137	0.019145	0.0489056	0.9287	821	tags=22%, list=14%, signal=25%
P_LUMINESCENS_24H_UP(WONG)	P_LUMINESCENS_24H_UP(WONG)		218	0.26968	1.43073	0.0271293	0.0622731	0.9666	530	tags=16%, list=9%, signal=17%
HIF-1_UP_SHEN2	HIF-1_UP_SHEN2		24	0.388369	1.34102	0.152799	0.104878	0.9983	1958	tags=67%, list=33%, signal=99%
S_MARCESCENS_24H_UP(WONG)	S_MARCESCENS_24H_UP(WONG)		173	0.239037	1.22972	0.149336	0.191854	1	767	tags=18%, list=13%, signal=20%
E_CAROTOVORA_24H_UP	E_CAROTOVORA_24H_UP		166	0.194439	0.992891	0.476955	0.548979	1	1217	tags=25%, list=21%, signal=30%
ATF-7_UP_FLETCHER	ATF-7_UP_FLETCHER		174	0.187684	0.969301	0.517579	0.581313	1	972	tags=23%, list=16%, signal=27%
B_THURINGIENSIS(BT247)_8H_DOWN	B_THURINGIENSIS(BT247)_8H_DOWN		54	0.229333	0.954637	0.521869	0.595378	1	1539	tags=37%, list=26%, signal=50%
HEAT_SHOCK_L2_UP(LI)	HEAT_SHOCK_L2_UP(LI)		378	0.161349	0.910104	0.671985	0.665416	1	601	tags=10%, list=10%, signal=11%
C_ALBICANS(LIVE)_FED_UP	C_ALBICANS(LIVE)_FED_UP		56	0.211308	0.887467	0.614943	0.691367	1	940	tags=25%, list=16%, signal=29%
PMK-1_DOWN_FLETCHER	PMK-1_DOWN_FLETCHER		132	0.152866	0.753461	0.865393	0.877356	1	388	tags=7%, list=7%, signal=7%
HEAT_SHOCK_L2_DOWN(LI)	HEAT_SHOCK_L2_DOWN(LI)		172	0.135528	0.696094	0.939947	0.91359	1	1482	tags=31%, list=25%, signal=40%
CRY5B_DOWN	CRY5B_DOWN	Details ,,,	298	-0.515302	-3.45255	0	0	0	2397	tags=82%, list=41%, signal=131%
S_AUREUS_8H_DOWN	S_AUREUS_8H_DOWN	Details ,,,	118	-0.594939	-3.43014	0	0	0	778	tags=52%, list=13%, signal=58%
PALS-22_VS_N2_UP	PALS-22_VS_N2_UP	Details ,,,	71	-0.64308	-3.33948	0	0	0	684	tags=58%, list=12%, signal=65%
N_PARISII_40H_DOWN(BAKOWSKI)	N_PARISII_40H_DOWN(BAKOWSKI)	Details ,,,	146	-0.552227	-3.30162	0	0	0	1221	tags=60%, list=21%, signal=74%
N_PARISII_64H_DOWN(BAKOWSKI)	N_PARISII_64H_DOWN(BAKOWSKI)	Details ,,,	240	-0.507354	-3.29695	0	0	0	1402	tags=62%, list=24%, signal=78%
RPW24_16H_DOWN	RPW24_16H_DOWN	Details ,,,	39	-0.708832	-3.17106	0	0	0	872	tags=67%, list=15%, signal=78%
PALS22_VS_PALS22PALS25_UP	PALS22_VS_PALS22PALS25_UP	Details ,,,	97	-0.572698	-3.16508	0	0	0	679	tags=47%, list=11%, signal=53%
N_PARISII_30H_DOWN(BAKOWSKI)	N_PARISII_30H_DOWN(BAKOWSKI)	Details ,,,	23	-0.78938	-3.03874	0	0	0	412	tags=70%, list=7%, signal=74%
C_ALBICANS(LIVE)_FED_DOWN	C_ALBICANS(LIVE)_FED_DOWN	Details ,,,	114	-0.522138	-2.99157	0	0	0	1085	tags=54%, list=18%, signal=64%
C_ALBICANS(HK)_FED_DOWN	C_ALBICANS(HK)_FED_DOWN	Details ,,,	80	-0.562823	-2.98193	0	0	0	1112	tags=58%, list=19%, signal=70%
CADMIUM_DOWN	CADMIUM_DOWN	Details ,,,	236	-0.456997	-2.94151	0	0	0	2377	tags=74%, list=40%, signal=118%
B_THURINGIENSIS(BT247)_8H_UP	B_THURINGIENSIS(BT247)_8H_UP	Details ,,,	30	-0.691522	-2.88825	0	0	0	629	tags=50%, list=11%, signal=56%
P_AERUGINOSA_8H_DOWN	P_AERUGINOSA_8H_DOWN	Details ,,,	123	-0.494722	-2.87984	0	0	0	796	tags=43%, list=13%, signal=49%
DAF16_DOWN	DAF16_DOWN	Details ,,,	113	-0.503339	-2.86797	0	0	0	848	tags=46%, list=14%, signal=53%
SEK1_UP	SEK1_UP	Details ,,,	66	-0.552682	-2.81313	0	0	0	734	tags=52%, list=12%, signal=58%
HSF1_DOWN	HSF1_DOWN	Details ,,,	222	-0.432239	-2.76479	0	0	0	2405	tags=73%, list=41%, signal=119%
SKN1_UP (OLIVERIA)	SKN1_UP (OLIVERIA)	Details ,,,	150	-0.454549	-2.72573	0	0	0	1901	tags=65%, list=32%, signal=93%
P_AERUGINOSA_4H_DOWN	P_AERUGINOSA_4H_DOWN	Details ,,,	84	-0.49529	-2.65218	0	0	0	789	tags=44%, list=13%, signal=50%
COLD_WARMING_DOWN	COLD_WARMING_DOWN	Details ,,,	134	-0.437294	-2.57897	0	0	0	721	tags=34%, list=12%, signal=38%
SKN-1A_UP	SKN-1A_UP	Details ,,,	379	-0.371245	-2.54669	0	0	0	1797	tags=50%, list=30%, signal=68%
HARPOSPROIUM_24H_UP	HARPOSPROIUM_24H_UP		700	-0.325294	-2.36314	0	2.04957e-05	0.0002	1550	tags=50%, list=26%, signal=60%
S_MARCESCENS_24H_UP(ENG)	S_MARCESCENS_24H_UP(ENG)		964	-0.306744	-2.27779	0	3.04732e-05	0.0003	1361	tags=40%, list=23%, signal=44%
M_LUTEUS_FED_DOWN	M_LUTEUS_FED_DOWN		22	-0.597919	-2.25078	0	4.52242e-05	0.0005	1535	tags=64%, list=26%, signal=86%
PMK1_UP	PMK1_UP		36	-0.466594	-2.02807	0.000257533	0.000892544	0.0118	670	tags=44%, list=11%, signal=50%
B_MEGATERIUM_FED_UP	B_MEGATERIUM_FED_UP		7	-0.750987	-1.94439	0.0016444	0.00191273	0.0264	336	tags=57%, list=6%, signal=61%
M_HUMICOLA_12H_DOWN	M_HUMICOLA_12H_DOWN		7	-0.738514	-1.91374	0.00351312	0.00247931	0.0355	977	tags=71%, list=17%, signal=85%
E_FAECALIS_24H_DOWN(ENG)	E_FAECALIS_24H_DOWN(ENG)		206	-0.297208	-1.8748	0	0.00341585	0.0508	1257	tags=46%, list=21%, signal=57%
P_LUMINESCENS_24H_DOWN(WONG)	P_LUMINESCENS_24H_DOWN(WONG)		160	-0.308157	-1.87179	0	0.00339629	0.0523	922	tags=27%, list=16%, signal=31%
P_AERUGINOSA_FED_UP	P_AERUGINOSA_FED_UP		25	-0.475608	-1.86675	0.00568855	0.00340558	0.0543	1484	tags=52%, list=25%, signal=69%
HEAT_SHOCK_DOWN	HEAT_SHOCK_DOWN		31	-0.440943	-1.86487	0.00499625	0.00334093	0.0551	1516	tags=48%, list=26%, signal=65%
PALS22PALS25_VS_N2_UP	PALS22PALS25_VS_N2_UP		13	-0.56319	-1.81583	0.00862832	0.00503987	0.0841	154	tags=38%, list=3%, signal=39%
P_LUMINESCENS_24H_DOWN(ENG)	P_LUMINESCENS_24H_DOWN(ENG)		230	-0.279175	-1.79942	0	0.00556114	0.0957	1257	tags=47%, list=21%, signal=57%
N_PARISII_12H_DOWN(CHEN)	N_PARISII_12H_DOWN(CHEN)		8	-0.650651	-1.76136	0.0118184	0.00755567	0.1312	1212	tags=88%, list=20%, signal=110%
RPW24_16H_UP	RPW24_16H_UP		156	-0.289208	-1.7507	0	0.00789687	0.1404	1629	tags=47%, list=28%, signal=63%
D_CONIOSPORA_12H_DOWN	D_CONIOSPORA_12H_DOWN		609	-0.233804	-1.67646	0	0.0133354	0.2308	1344	tags=37%, list=23%, signal=43%
S_MARCESCENS_24H_DOWN(WONG)	S_MARCESCENS_24H_DOWN(WONG)		200	-0.242707	-1.53343	0.00276625	0.0351545	0.5172	1165	tags=29%, list=20%, signal=34%
PALS22PALS25_VS_N2_DOWN	PALS22PALS25_VS_N2_DOWN		162	-0.229233	-1.39145	0.0251046	0.0821993	0.8282	1939	tags=47%, list=33%, signal=68%
E_FAECALIS_24H_UP(WONG)	E_FAECALIS_24H_UP(WONG)		216	-0.213956	-1.35594	0.017813	0.0983186	0.8868	1886	tags=44%, list=32%, signal=62%
E_CAROTOVORA_24H_DOWN	E_CAROTOVORA_24H_DOWN		134	-0.2288	-1.34848	0.0448994	0.100255	0.8971	602	tags=16%, list=10%, signal=18%
E_FAECALIS_24H_DOWN(WONG)	E_FAECALIS_24H_DOWN(WONG)		182	-0.21575	-1.33775	0.0329422	0.103674	0.9099	697	tags=18%, list=12%, signal=20%
PALS-25GF_JY111_DOWN	PALS-25GF_JY111_DOWN		102	-0.23453	-1.31222	0.0796675	0.116295	0.9383	1325	tags=35%, list=22%, signal=45%
PMK1_DOWN	PMK1_DOWN		20	-0.353885	-1.30263	0.163285	0.119901	0.9475	186	tags=30%, list=3%, signal=31%
PMK-1_UP_FLETCHER	PMK-1_UP_FLETCHER		174	-0.208506	-1.29525	0.0569038	0.12219	0.9529	811	tags=21%, list=14%, signal=24%
M_LUTEUS_FED_UP	M_LUTEUS_FED_UP		10	-0.381023	-1.12515	0.324914	0.288325	0.9995	1130	tags=50%, list=19%, signal=62%
ATF-7_DOWN_FLETCHER	ATF-7_DOWN_FLETCHER		161	-0.180926	-1.09797	0.269154	0.322179	0.9999	396	tags=10%, list=7%, signal=10%
B_MEGETERIUM_FED_DOWN	B_MEGETERIUM_FED_DOWN		25	-0.280257	-1.09608	0.338076	0.318067	0.9999	1522	tags=56%, list=26%, signal=75%
ORSAY_4D_DOWN(SARKIES)	ORSAY_4D_DOWN(SARKIES)		5	-0.405217	-0.925019	0.552212	0.620215	1	132	tags=20%, list=2%, signal=20%
UPRER_ATF-6UP_SHEN1	UPRER_ATF-6UP_SHEN1		2	-0.401717	-0.662839	0.90566	0.933258	1	640	tags=50%, list=11%, signal=56%
