# Supplementary material for: Age‐dependent heat shock hormesis to HSF‐1 deficiency suggests a compensatory mechanism mediated by the unfolded protein response and innate immunity in young Caenorhabditis elegans
Source: Aging Cell. 2024 Jun 19;23(10):e14246. doi: 10.1111/acel.14246 (PMC11464127; doi:10.1111/acel.14246)
Supplement: Supplementary file 13 — Table S8. [file ACEL-23-e14246-s023.xlsx]

## Sheet: UP in sy441
UP in hsf-1(sy441)
Current study
1116 genes that are upregulated in hsf-1(sy441) mutant
GeneID	Gene Name	logFC	logCPM	F	PValue	FDR	Significant
WBGene00008306		10.4242	-0.235775	39.6205	3.66368e-05	0.00461773	yes
WBGene00008010	C38D9.2	10.4128	7.20965	812.377	5.95452e-14	1.22538e-09	yes
WBGene00235090	C38D9.13	10.3305	3.62366	127.816	1.70106e-08	3.18237e-05	yes
WBGene00018548	clec-79	9.66626	-0.863861	56.7557	6.2032e-06	0.00165787	yes
WBGene00022431		9.6455	-0.50707	42.3579	2.65816e-05	0.00396394	yes
WBGene00138721	pals-37	9.47003	-0.773214	23.8664	0.000355749	0.0165259	yes
WBGene00304827		9.45917	-1.06917	44.2086	2.15961e-05	0.00347208	yes
WBGene00019561	K09C6.7	9.18604	-0.934284	33.4684	8.06887e-05	0.00727614	yes
WBGene00002193	kin-5	9.14059	-1.11001	61.2551	4.19293e-06	0.00134823	yes
WBGene00022214		9.07032	-1.5269	45.2338	4.67157e-05	0.00532481	yes
WBGene00015908	C17F3.3	8.98059	-1.19048	24.9631	0.00029447	0.0146729	yes
WBGene00011164	chil-21	8.97971	-1.62716	24.0679	0.000343454	0.0162108	yes
WBGene00016707	C46E10.1	8.97944	-1.46422	20.4209	0.000671811	0.0233191	yes
WBGene00000639	col-63	8.81846	-1.05372	19.3168	0.000836149	0.0261969	yes
WBGene00022596	ZC395.4	8.74453	-1.59838	18.6518	0.000957721	0.0280115	yes
WBGene00018531	F47B3.7	8.68791	-1.30133	30.5744	0.000121605	0.0089696	yes
WBGene00014046	clec-60	8.6715	-1.14779	20.8646	0.00061662	0.0222907	yes
WBGene00005653	srr-2	8.64294	-1.27308	54.2532	7.80145e-06	0.00191126	yes
WBGene00020072	R13H9.6	8.62162	-1.26348	16.0529	0.00168034	0.0375051	yes
WBGene00018122	ttbk-2	8.61595	-1.67985	21.4149	0.000555341	0.0213345	yes
WBGene00019024	F58A6.5	8.51435	-1.90653	34.9062	6.64646e-05	0.00652432	yes
WBGene00016198	C28H8.7	8.45665	-2.12891	22.8864	0.000423408	0.01804	yes
WBGene00015994	C18H7.4	8.43268	-1.67245	28.4187	0.000168249	0.0107528	yes
WBGene00015855	C16C8.18	8.42215	-1.42013	27.4537	0.000195706	0.01164	yes
WBGene00008661	F10G8.1	8.4215	-1.68765	18.5191	0.000984373	0.0283717	yes
WBGene00284850	Y46B2A.4	8.39077	-2.14202	22.7507	0.000433909	0.0182773	yes
WBGene00013318	Y57G11C.23	8.34634	-1.89636	17.1908	0.00130513	0.032465	yes
WBGene00018528	F47B3.4	8.3304	-1.96374	28.8804	0.000290029	0.0146259	yes
WBGene00022439	Y110A2AL.2	8.31546	-1.84548	30.6952	0.000119473	0.00890813	yes
WBGene00008950	wht-5	8.30685	-1.97691	17.6834	0.00117369	0.0306728	yes
WBGene00018081	F36A4.2	8.28363	-2.44002	20.292	0.00068892	0.0236288	yes
WBGene00010754	K10G4.5	8.23572	-2.41547	27.1434	0.000368288	0.0169587	yes
WBGene00008659	clec-151	8.21276	-2.11479	18.7105	0.000946187	0.0278352	yes
WBGene00015944	C18A3.7	8.17067	-2.20639	18.7191	0.000944516	0.0278352	yes
WBGene00013972	scl-20	8.16406	-2.17036	28.8949	0.000289464	0.0146259	yes
WBGene00018121	F36H12.5	8.16405	-2.07854	16.2083	0.00162233	0.0367057	yes
WBGene00086554	D1081.12	8.13738	-2.5253	19.9797	0.000732502	0.024379	yes
WBGene00013656	Y105C5B.17	8.0766	-2.27747	16.7896	0.00142502	0.0341626	yes
WBGene00014238	ZK1225.4	8.05934	-2.12077	16.6181	0.00148017	0.0349318	yes
WBGene00017922	F29B9.7	8.0587	-2.25747	27.4574	0.000195589	0.01164	yes
WBGene00013712	dlc-6	8.05136	-2.11671	16.1575	0.00164104	0.0369891	yes
WBGene00015306	C01G5.4	8.02627	-1.73796	28.1347	0.000175833	0.0110996	yes
WBGene00017185	F07B7.1	8.01453	3.75541	70.533	1.07111e-06	0.000760079	yes
WBGene00013827		8.00179	-2.69736	21.4118	0.000887175	0.0272397	yes
WBGene00020177	T02H6.7	7.99277	-2.29159	18.4617	0.00099617	0.0285518	yes
WBGene00044201	H39E23.3	7.97022	-1.30898	23.2189	0.000398895	0.0176247	yes
WBGene00021106	W09B7.1	7.9375	4.20803	62.0681	2.55501e-06	0.001057	yes
WBGene00012010	T25B9.4	7.91807	-1.79123	17.822	0.00113954	0.0303372	yes
WBGene00018254		7.91336	-2.66537	13.7912	0.00287368	0.0499997	yes
WBGene00003460		7.90578	-2.50647	14.0835	0.00267367	0.0480957	yes
WBGene00018209	F39G3.4	7.88161	-1.4185	18.7612	0.000936358	0.0278352	yes
WBGene00019530	scrm-8	7.87206	-2.36426	17.9429	0.00111068	0.0301511	yes
WBGene00017802	F26A1.3	7.84431	-1.85706	16.667	0.0014642	0.0348344	yes
WBGene00007613	C15H11.1	7.83002	-2.2104	23.1566	0.000667731	0.0232508	yes
WBGene00022674	ZK177.9	7.80172	2.63932	82.7945	2.61796e-07	0.000324702	yes
WBGene00077685	C04F12.12	7.7478	-2.44731	23.8519	0.000598806	0.0220839	yes
WBGene00020890	fbxa-202	7.74558	-2.45824	14.5021	0.00241487	0.0451779	yes
WBGene00022753	ZK484.7	7.72757	-1.95959	34.5354	6.98319e-05	0.00662245	yes
WBGene00019810	R01H2.2	7.71866	-1.575	17.8686	0.00112832	0.030234	yes
WBGene00022079		7.68407	-2.37037	14.8292	0.00223289	0.043316	yes
WBGene00050974		7.67833	-2.58026	16.2777	0.00227847	0.0436172	yes
WBGene00271819	F10C1.23	7.67603	-2.45023	19.6417	0.000783344	0.0250707	yes
WBGene00005548	sri-36	7.6261	-0.66268	30.8921	0.000116091	0.00878326	yes
WBGene00011933		7.61782	-2.63076	16.0273	0.00169013	0.0375607	yes
WBGene00018178	F38E1.3	7.61722	-1.52445	24.2486	0.000332843	0.0159664	yes
WBGene00195179	F48C1.11	7.59744	-2.11564	14.879	0.00220659	0.043083	yes
WBGene00007688	C18E9.8	7.58834	-1.84368	19.4559	0.000813044	0.0256637	yes
WBGene00017853	F27C1.3	7.55964	-1.76164	26.6433	0.000222861	0.0125831	yes
WBGene00000626	col-49	7.52077	-1.64245	28.8737	0.000156874	0.0103804	yes
WBGene00020659	T21G5.1	7.48415	-2.22772	23.216	0.000399101	0.0176247	yes
WBGene00020772	T24E12.2	7.47765	-2.58699	15.0782	0.00210503	0.0421395	yes
WBGene00014168	ZK945.6	7.45718	-2.51391	16.3063	0.00158691	0.0362454	yes
WBGene00000725	col-152	7.44574	-2.94068	18.0872	0.00160085	0.0364827	yes
WBGene00044113	C54F6.15	7.43943	-1.67452	15.4632	0.0019238	0.0402683	yes
WBGene00015997	C18H7.7	7.43722	-3.01113	14.5419	0.00239185	0.0448696	yes
WBGene00077646		7.42419	-2.80033	15.3431	0.00197832	0.0406756	yes
WBGene00010181	F57A8.6	7.41476	-2.46357	15.5427	0.0018887	0.0397745	yes
WBGene00045306	ZC250.5	7.39418	-2.86403	14.9671	0.002161	0.0427197	yes
WBGene00013069	Y51A2B.5	7.33091	-2.77258	17.5958	0.00175763	0.0382754	yes
WBGene00008862	F15D4.5	7.27584	6.57003	413.88	6.45565e-12	3.32127e-08	yes
WBGene00013475	Y69E1A.3	7.24053	-3.00432	14.14	0.00263695	0.0477138	yes
WBGene00017672	F21F3.2	7.23827	-2.34692	20.0273	0.00112497	0.0301836	yes
WBGene00016924	C54F6.6	7.23437	-2.54177	14.3528	0.00250367	0.0461676	yes
WBGene00010821	M01G12.7	7.1741	-1.64149	14.8167	0.00223953	0.0433558	yes
WBGene00007584	C14C10.1	7.16837	0.23432	57.0867	2.40246e-06	0.00103001	yes
WBGene00011910	alg-3	7.16541	1.544	47.2063	7.06067e-06	0.00179384	yes
WBGene00021115	W09C3.8	7.12083	-2.68697	16.0114	0.00169625	0.0376154	yes
WBGene00015305	C01G5.3	7.05972	-1.0421	41.2339	3.02628e-05	0.00421418	yes
WBGene00019920	acs-15	7.05201	0.85428	13.957	0.00279523	0.049123	yes
WBGene00015573	C07G1.7	7.05157	3.70707	60.2789	2.59025e-06	0.001057	yes
WBGene00013170	Y53F4B.24	6.94689	2.89339	15.2775	0.00222574	0.0432516	yes
WBGene00009038	F22B3.7	6.89012	-0.546759	37.5208	2.45157e-05	0.0037933	yes
WBGene00017550	nep-6	6.87561	-2.52739	13.9948	0.00273264	0.048568	yes
WBGene00206507	Y51A2A.16	6.70056	-1.68293	14.8608	0.00221616	0.0431848	yes
WBGene00045393	F26D11.13	6.65533	-1.98381	19.3209	0.00083545	0.0261969	yes
WBGene00271815	K04A8.21	6.55439	1.65372	38.5505	2.12438e-05	0.00344234	yes
WBGene00013953	ZK262.8	6.53615	-0.205794	19.3917	0.000579347	0.0217165	yes
WBGene00007853	C31G12.4	6.35504	0.141234	42.234	1.30162e-05	0.00262609	yes
WBGene00007987	C36H8.1	6.33821	-0.63432	26.3394	0.000145031	0.00989549	yes
WBGene00022536	ZC178.2	6.32481	-2.04369	14.6421	0.00233496	0.0442459	yes
WBGene00015598	fbxa-163	6.28295	2.59315	43.6311	1.09018e-05	0.00236156	yes
WBGene00014158	ZK938.1	5.95308	1.10002	43.3259	1.1328e-05	0.00242832	yes
WBGene00010486	K01H12.4	5.8996	-0.795186	21.8927	0.000340762	0.0161799	yes
WBGene00020223	T05A7.6	5.65802	-0.324753	45.5241	8.63314e-06	0.00204208	yes
WBGene00015572	C07G1.6	5.62735	1.21182	49.7601	5.25823e-06	0.00161506	yes
WBGene00013954	ZK262.9	5.59608	2.03924	31.0685	7.41502e-05	0.00690469	yes
WBGene00017186	F07B7.2	5.55848	6.05974	446.631	3.81781e-12	2.61889e-08	yes
WBGene00009143	F26A3.5	5.52156	-1.09274	28.4972	9.91993e-05	0.00813316	yes
WBGene00010114	F55D12.6	5.44317	-1.71984	12.905	0.00287689	0.0499997	yes
WBGene00011619		5.43761	-1.89319	19.0378	0.000626638	0.0223882	yes
WBGene00008631	F10A3.1	5.43731	-0.420532	20.6672	0.000640492	0.022717	yes
WBGene00009592	F40F12.3	5.415	-0.878888	20.9266	0.000416307	0.0178483	yes
WBGene00021107	W09B7.2	5.40849	6.18722	539.177	1.03668e-12	1.0667e-08	yes
WBGene00010746	K10D11.2	5.35937	-0.954145	13.1225	0.00270859	0.0483889	yes
WBGene00043743	Y59E9AL.2	5.3359	1.27828	14.1768	0.00233768	0.0442569	yes
WBGene00011491	T05F1.5	5.32199	-0.69145	18.2271	0.000752613	0.0247211	yes
WBGene00008863	F15D4.6	5.31458	3.67426	177.788	1.96949e-09	6.47048e-06	yes
WBGene00016680	C45G9.9	5.30844	-0.1214	15.9562	0.00129217	0.0323499	yes
WBGene00008590	F08H9.2	5.2668	0.787342	18.9397	0.000688306	0.0236288	yes
WBGene00020860	nspd-10	5.25474	0.366194	47.8349	6.55899e-06	0.00168722	yes
WBGene00012961	Y47H10A.5	5.25069	7.01605	137.627	1.05458e-08	2.17022e-05	yes
WBGene00015051	B0218.7	5.23918	-0.702088	19.4608	0.000570595	0.0215458	yes
WBGene00018648		5.23695	1.26954	31.9419	5.628e-05	0.00593554	yes
WBGene00012451	Y17D7B.3	5.20523	-0.609325	25.3255	0.000174645	0.0110585	yes
WBGene00009572	F40D4.13	5.13662	3.99275	350.293	2.03076e-11	8.35822e-08	yes
WBGene00045415	Y43F8B.15	5.12207	-0.949054	13.801	0.00225195	0.0434328	yes
WBGene00010091	ssp-35	5.08209	0.376334	38.3505	2.18384e-05	0.00348382	yes
WBGene00021969	Y57G7A.6	5.05951	-1.07132	20.6544	0.000440937	0.0182773	yes
WBGene00013713	Y106G6G.4	5.05859	1.87131	62.1492	1.46485e-06	0.000803814	yes
WBGene00015366	C03A7.2	5.0411	0.177276	27.0846	0.000126906	0.00929393	yes
WBGene00018601	F48C1.9	5.02804	2.67223	15.981	0.00179208	0.0385826	yes
WBGene00014665		4.99426	-0.517433	31.9137	5.65317e-05	0.00593554	yes
WBGene00044249	F55B11.6	4.98822	-0.13697	16.7189	0.00107253	0.0296528	yes
WBGene00006053	ssq-4	4.98012	2.64432	24.1872	0.000268424	0.0140557	yes
WBGene00003465	msp-78	4.96822	2.17448	29.4401	9.46418e-05	0.00785336	yes
WBGene00015689	spch-2	4.9554	0.288018	14.6562	0.00188007	0.0396414	yes
WBGene00016752	C48E7.7	4.92922	1.85165	27.4895	0.000129123	0.0093236	yes
WBGene00008724	F13A7.1	4.90076	-0.575637	20.3693	0.000468535	0.0192071	yes
WBGene00014169	ZK945.7	4.89335	-0.266608	16.8144	0.00104817	0.0293473	yes
WBGene00255375	F08B4.8	4.86106	1.11223	25.498	0.000169151	0.010777	yes
WBGene00011379	T02E1.7	4.81686	-2.12959	14.5521	0.00184607	0.0392462	yes
WBGene00021968	Y57G7A.5	4.8105	-1.50123	17.339	0.00092513	0.0276449	yes
WBGene00013858	ssp-34	4.76793	-0.0618976	15.7688	0.00135376	0.0330867	yes
WBGene00016541	C39H7.1	4.74037	0.168112	16.214	0.00121263	0.0312715	yes
WBGene00021113	gsp-3	4.72856	0.433554	14.8597	0.00178494	0.0385826	yes
WBGene00015596		4.72121	0.290525	16.7354	0.00106827	0.0296484	yes
WBGene00006051	ssq-2	4.71171	2.55674	20.9135	0.000502483	0.0200399	yes
WBGene00020187	gsp-4	4.69392	0.638152	24.6809	0.000197057	0.0116866	yes
WBGene00020713	T23B3.5	4.65979	0.768047	61.0972	1.61891e-06	0.000823363	yes
WBGene00015688	C10G11.8	4.63055	1.52435	20.1398	0.000537693	0.0208777	yes
WBGene00003435	msp-40	4.62497	2.54182	45.9304	8.21962e-06	0.00199002	yes
WBGene00003438	msp-45	4.61455	1.81795	17.7264	0.000960482	0.0280115	yes
WBGene00007672	fbxa-136	4.60164	-0.30067	14.5632	0.00184075	0.0391734	yes
WBGene00020350	T08B2.12	4.58077	1.80152	30.6297	6.94707e-05	0.00662245	yes
WBGene00006052	ssq-3	4.56253	1.06811	15.0992	0.00175339	0.0382754	yes
WBGene00021007	W03F11.4	4.54184	0.0425169	21.3087	0.000384341	0.0173128	yes
WBGene00016351	C33F10.1	4.5266	1.38692	14.7043	0.00196866	0.0406756	yes
WBGene00003426	msp-19	4.51936	2.36928	29.3688	9.40653e-05	0.00783712	yes
WBGene00003464	msp-77	4.51155	2.12999	18.8255	0.000753613	0.0247211	yes
WBGene00003467	msp-81	4.51151	2.29581	22.4738	0.000351491	0.0164021	yes
WBGene00016551	C40A11.8	4.50854	1.20169	63.9884	1.23396e-06	0.00076226	yes
WBGene00003444	msp-51	4.50499	2.24765	24.45	0.00022938	0.0127478	yes
WBGene00006056	sss-1	4.49487	1.67495	18.4156	0.000806415	0.0255311	yes
WBGene00021996	cylc-1	4.48017	0.704296	29.9948	7.7099e-05	0.00702044	yes
WBGene00010900	M28.9	4.47497	-0.720264	15.2562	0.00154009	0.0356107	yes
WBGene00007079		4.47052	1.84666	33.4982	4.41906e-05	0.00513784	yes
WBGene00013684	Y105E8A.27	4.43362	-1.18708	23.7409	0.000235898	0.012911	yes
WBGene00011176	R09E10.6	4.37146	2.33577	28.5223	0.000104777	0.0084227	yes
WBGene00016845	C50F7.5	4.34522	4.89835	22.2182	0.000528802	0.0206964	yes
WBGene00003463	msp-76	4.34289	2.2015	14.4879	0.00217665	0.0429054	yes
WBGene00003446	msp-53	4.31739	2.38924	19.7348	0.000620661	0.0222907	yes
WBGene00019785	M70.3	4.29461	-0.435137	15.7377	0.00136427	0.0332403	yes
WBGene00017058	msrp-6	4.29207	-0.328363	19.8107	0.000528539	0.0206964	yes
WBGene00003443	msp-50	4.265	2.00626	13.6044	0.00270702	0.0483889	yes
WBGene00003434	msp-38	4.2466	0.982987	17.8397	0.00082652	0.0260474	yes
WBGene00020715	nspd-4	4.23358	0.138635	15.1731	0.00157302	0.0360482	yes
WBGene00003458	msp-65	4.23235	1.18955	15.7161	0.00146707	0.0348624	yes
WBGene00020990	W03D8.9	4.22377	1.04208	19.068	0.000622428	0.0222992	yes
WBGene00003452	msp-59	4.21894	2.55146	27.3905	0.000131349	0.00935308	yes
WBGene00022002	Y59E9AR.7	4.20824	1.93461	17.0694	0.00110592	0.0301364	yes
WBGene00009031	F21H7.5	4.19463	1.22276	53.2049	3.59914e-06	0.00132037	yes
WBGene00003449	msp-56	4.18098	1.96359	17.7589	0.000941354	0.0278352	yes
WBGene00003466	msp-79	4.1734	1.61431	24.3707	0.000209003	0.0121499	yes
WBGene00009581	F40F9.3	4.17236	-0.846515	17.297	0.000934353	0.0278264	yes
WBGene00016322	C32E8.4	4.15123	-0.882564	14.2877	0.00197854	0.0406756	yes
WBGene00022282	Y74C10AR.2	4.13775	-0.490775	22.6219	0.000294052	0.0146729	yes
WBGene00019832	osg-1	4.13248	3.65806	81.7011	2.8401e-07	0.000324702	yes
WBGene00012087	T27E7.1	4.12682	0.682778	17.3655	0.000919375	0.0276411	yes
WBGene00013832	ZC15.3	4.12064	0.0459576	44.4127	9.89133e-06	0.00218875	yes
WBGene00003450	msp-57	4.11258	2.40545	16.3935	0.00133804	0.0328879	yes
WBGene00011795	T16A9.5	4.09917	0.766009	68.2167	8.44467e-07	0.00064364	yes
WBGene00003429	msp-31	4.08924	2.7721	57.361	2.33678e-06	0.00102316	yes
WBGene00009681	gipc-2	4.08763	2.53459	16.9201	0.00118431	0.030711	yes
WBGene00016054	C24D10.2	4.08622	-1.03247	18.6243	0.00096317	0.0280355	yes
WBGene00003425	msp-10	4.08482	1.00441	23.0048	0.000272481	0.0141298	yes
WBGene00007376		4.08455	4.10699	123.515	2.11995e-08	3.63554e-05	yes
WBGene00044379	ifas-1	4.07238	-0.173305	24.9701	0.000186617	0.0114961	yes
WBGene00022705	ZK354.2	4.06987	0.019375	22.6404	0.000292962	0.0146688	yes
WBGene00010241	F58D2.2	4.06849	-0.547323	14.1059	0.00207594	0.0418832	yes
WBGene00016440	gipc-1	4.0678	2.19226	20.7407	0.000474312	0.0193668	yes
WBGene00003470	msp-152	4.0641	2.56311	31.6066	5.93565e-05	0.00604314	yes
WBGene00007777	C27D8.1	4.06076	-0.0388914	48.0478	6.39841e-06	0.00167208	yes
WBGene00009867	F49C5.4	4.05657	0.321927	44.4853	9.80303e-06	0.00218875	yes
WBGene00021997	Y59E9AR.1	4.05169	1.64203	17.6456	0.000920174	0.0276411	yes
WBGene00015094	B0261.6	4.04593	-0.118217	18.4734	0.00071151	0.0240571	yes
WBGene00011214	R10E9.2	4.03623	0.94541	18.4609	0.000713529	0.0240717	yes
WBGene00019189	H11L12.1	4.03585	4.26182	63.7674	1.25938e-06	0.00076226	yes
WBGene00012683	asp-17	4.03225	2.98943	18.7683	0.000785188	0.0250906	yes
WBGene00018134	F37A4.4	4.02515	-0.160742	19.5307	0.000561899	0.0213345	yes
WBGene00011297	R102.10	4.01958	-1.4664	13.7921	0.00225733	0.0434692	yes
WBGene00017851	F27C1.1	4.01414	1.77515	28.3118	0.000102408	0.00835677	yes
WBGene00002090	ins-7	3.99012	3.18751	41.0453	1.51895e-05	0.00276516	yes
WBGene00009682	msd-2	3.98242	0.617613	35.8376	3.11837e-05	0.00424986	yes
WBGene00000989	dhs-26	3.98	2.04705	52.0831	4.06307e-06	0.00132721	yes
WBGene00013956	ZK265.3	3.97798	-0.0132698	19.2966	0.000591639	0.0218588	yes
WBGene00003469	msp-142	3.97656	0.910981	18.4708	0.000711929	0.0240571	yes
WBGene00003432	msp-36	3.97494	2.57155	15.5655	0.00166006	0.0372951	yes
WBGene00014197	ZK1053.2	3.96238	-0.984236	16.6903	0.00107996	0.029685	yes
WBGene00011172	R09E10.2	3.95622	-1.59652	14.5641	0.00184029	0.0391734	yes
WBGene00016399	C34D4.3	3.93764	-0.218184	16.6228	0.00109769	0.03005	yes
WBGene00007307	spch-1	3.93218	1.661	23.0268	0.000271299	0.0141298	yes
WBGene00007097	B0024.4	3.92948	4.11821	34.6689	4.37482e-05	0.00511531	yes
WBGene00003448	msp-55	3.92816	1.10546	14.1738	0.00214742	0.0427197	yes
WBGene00044471	F56D6.9	3.92513	1.70616	46.8279	7.38369e-06	0.00183071	yes
WBGene00019662	K11H12.6	3.91715	1.05747	25.6934	0.000163165	0.0105712	yes
WBGene00010092		3.9103	-0.160293	16.3862	0.00116262	0.0305556	yes
WBGene00007454	C08F11.7	3.90814	2.51069	54.7738	3.04818e-06	0.00120632	yes
WBGene00006040	ssp-11	3.90068	1.71669	36.0446	3.02609e-05	0.00421418	yes
WBGene00008681	scrm-4	3.89791	4.82488	174.826	2.20095e-09	6.47048e-06	yes
WBGene00006038	ssp-9	3.89575	1.54107	41.4	1.45004e-05	0.00273025	yes
WBGene00007301	C04F12.7	3.88868	1.89539	29.3026	8.65275e-05	0.00745041	yes
WBGene00014179	ZK1010.5	3.8843	-0.302907	33.1194	4.68337e-05	0.00532481	yes
WBGene00007082	acs-10	3.87357	0.0361524	19.8339	0.000525878	0.0206964	yes
WBGene00011748		3.87041	1.68472	25.7364	0.000161879	0.0105421	yes
WBGene00021398	Y38C1AA.7	3.86945	1.54721	17.4118	0.000960985	0.0280115	yes
WBGene00003352	mir-258.1	3.86619	-1.39883	18.1482	0.00076635	0.0248984	yes
WBGene00022007	mpst-6	3.86278	-0.491591	18.8784	0.000914108	0.0276411	yes
WBGene00022006	mpst-5	3.86276	-0.49371	18.8605	0.000917459	0.0276411	yes
WBGene00018708	oac-32	3.86253	-0.296221	17.5123	0.000888179	0.0272397	yes
WBGene00009428		3.86247	1.98316	56.2373	2.61951e-06	0.001057	yes
WBGene00007159	B0379.7	3.84917	0.108396	14.607	0.00181986	0.0390113	yes
WBGene00021381	Y37E11B.10	3.84916	0.0812311	13.9093	0.00218757	0.0429971	yes
WBGene00022751	msrp-2	3.8424	1.97217	23.839	0.000231457	0.0127699	yes
WBGene00194700	B0025.5	3.83916	-0.669071	14.9477	0.0016664	0.0373967	yes
WBGene00020353	T08B6.4	3.83339	0.00597909	20.6658	0.000439875	0.0182773	yes
WBGene00016698	C46A5.1	3.82398	1.49198	54.5903	3.10738e-06	0.00120654	yes
WBGene00007660	pals-6	3.81253	-0.0995631	24.8266	0.000191719	0.0115451	yes
WBGene00011954	T23F11.2	3.79891	-0.613238	32.3925	5.24297e-05	0.00567869	yes
WBGene00003431	msp-33	3.79704	2.29614	29.5163	8.34838e-05	0.00737345	yes
WBGene00007601	C15C6.2	3.79425	1.31901	25.2144	0.000178291	0.0112139	yes
WBGene00206464	F59C6.18	3.77702	-1.35267	15.611	0.00140822	0.0339342	yes
WBGene00018643	drd-50	3.75768	3.90411	29.2267	0.000103737	0.00840477	yes
WBGene00043147	nspd-6	3.7559	0.723919	16.7006	0.00107728	0.0296785	yes
WBGene00007190	rmd-3	3.74996	0.58512	13.7647	0.00227404	0.0436172	yes
WBGene00023172	Y23H5A.8	3.74492	1.95224	85.0782	2.21499e-07	0.000303882	yes
WBGene00019783	M70.1	3.74405	-0.371353	21.2667	0.000387716	0.017383	yes
WBGene00021993	Y59E9AL.3	3.74398	1.54506	48.0204	6.41888e-06	0.00167208	yes
WBGene00019430	K06A5.2	3.73252	1.1444	50.2547	4.97338e-06	0.00155072	yes
WBGene00017386	nspd-5	3.73011	0.895332	14.7459	0.0017554	0.0382754	yes
WBGene00018850	gpx-8	3.72625	0.520402	16.0268	0.0012698	0.0320217	yes
WBGene00006050	ssq-1	3.70109	2.80479	52.5255	3.87242e-06	0.00132037	yes
WBGene00012595	Y38E10A.17	3.70007	0.705407	16.1711	0.00122547	0.0313997	yes
WBGene00007075	AC8.3	3.67522	2.3732	69.5789	7.50478e-07	0.000594003	yes
WBGene00022572	ZC239.14	3.67052	1.36001	34.1937	3.97676e-05	0.00481399	yes
WBGene00007658	pals-4	3.65707	-1.72792	14.7844	0.00173802	0.0382754	yes
WBGene00010366	H05L14.1	3.62834	-1.08564	16.4477	0.00114533	0.0304126	yes
WBGene00043989	AC8.11	3.62082	2.41165	58.8307	2.01803e-06	0.000922869	yes
WBGene00009684	msd-3	3.60386	0.666834	13.8575	0.0022181	0.0431848	yes
WBGene00004904	snf-5	3.59202	0.731668	14.3884	0.00192686	0.0402683	yes
WBGene00003445		3.5791	-1.13321	17.5881	0.000872548	0.0269612	yes
WBGene00022224	set-28	3.57721	0.0990203	42.9792	1.18355e-05	0.00251095	yes
WBGene00013473	Y69E1A.1	3.55544	0.617397	29.8537	7.89215e-05	0.00715474	yes
WBGene00016783	irg-2	3.54758	4.21015	28.4608	0.000117661	0.0088049	yes
WBGene00010246	F58D5.7	3.53983	-0.495697	14.8646	0.00170242	0.037671	yes
WBGene00014977		3.53063	0.366179	17.0082	0.00100065	0.028568	yes
WBGene00009344	F32H2.7	3.52326	-0.160329	13.1409	0.00269489	0.0482665	yes
WBGene00007132	pals-27	3.49851	-0.464404	13.0866	0.00273556	0.0485721	yes
WBGene00045355	D1086.17	3.48908	-0.31873	13.3598	0.00253777	0.0467545	yes
WBGene00013999	ZK550.5	3.47228	-0.81199	13.4689	0.00246341	0.0457448	yes
WBGene00009948	F52H3.6	3.45403	0.285334	29.5668	8.27821e-05	0.00734299	yes
WBGene00045416	Y37H2A.14	3.4518	4.39286	19.0977	0.000756709	0.0247346	yes
WBGene00045050	ZC15.10	3.4206	1.52414	25.6713	0.00016383	0.0105712	yes
WBGene00043991	mir-258.2	3.41096	-1.32921	14.3675	0.00193743	0.0403206	yes
WBGene00023490	F36A2.14	3.40928	0.00777	39.0007	1.99724e-05	0.00331462	yes
WBGene00016058	nspd-3	3.40482	0.483475	15.6922	0.00137986	0.0334073	yes
WBGene00013854	cyc-2.2	3.37939	0.0940348	19.8769	0.000520991	0.0206579	yes
WBGene00007305	ttbk-5	3.37694	-1.07588	16.8189	0.00104704	0.0293473	yes
WBGene00009680	msd-1	3.36595	1.19055	13.3127	0.0025974	0.0474284	yes
WBGene00013474	Y69E1A.2	3.3586	1.79806	22.3906	0.000308022	0.0150924	yes
WBGene00012404	Y6G8.2	3.34874	1.58793	26.4605	0.000141892	0.00983162	yes
WBGene00015223	B0507.6	3.34099	-0.261745	17.5493	0.00088052	0.0271261	yes
WBGene00004811	skr-5	3.34008	0.723414	20.0571	0.000501046	0.0200214	yes
WBGene00017678	asp-12	3.33277	4.39582	44.6483	9.60808e-06	0.00217691	yes
WBGene00018971	clec-67	3.33261	3.60039	15.3129	0.00176433	0.0383364	yes
WBGene00016447	msd-4	3.33034	1.68621	20.7156	0.000435259	0.0182773	yes
WBGene00019406	acdh-8	3.32813	-0.231606	15.0503	0.00162312	0.0367057	yes
WBGene00007131	pals-26	3.31617	0.25644	14.9244	0.0016764	0.0375051	yes
WBGene00009160	F26E4.5	3.31351	-0.0896597	18.1089	0.000773304	0.0249801	yes
WBGene00219683	anr-32	3.31294	-0.25112	16.7617	0.00106153	0.0295206	yes
WBGene00023423	F43C1.7	3.30301	0.0404969	33.1665	4.64957e-05	0.00532481	yes
WBGene00016416	C34F11.5	3.28804	-0.0543174	37.061	2.61598e-05	0.00392951	yes
WBGene00017636	F20D6.6	3.28396	-1.28992	18.0581	0.000782396	0.0250707	yes
WBGene00009957	F53B2.8	3.2807	5.93936	82.1511	2.74618e-07	0.000324702	yes
WBGene00008602	oac-14	3.27845	4.97576	28.1003	0.000128711	0.0093236	yes
WBGene00014173	ZK970.7	3.27299	2.65386	36.6828	2.76069e-05	0.00406816	yes
WBGene00010125	dod-22	3.27077	3.67327	16.9599	0.00117353	0.0306728	yes
WBGene00007076	AC8.4	3.26162	2.42745	64.2728	1.2021e-06	0.00076226	yes
WBGene00021167	cyp-32B1	3.23476	1.07827	36.5662	2.80713e-05	0.00406816	yes
WBGene00007675	C18D4.6	3.21653	4.15645	164.162	3.33305e-09	8.57385e-06	yes
WBGene00000190	warf-1	3.21514	1.82476	20.98	0.000411664	0.0177637	yes
WBGene00018851	F55A3.6	3.19702	0.169519	18.1441	0.000767073	0.0248984	yes
WBGene00022215		3.19298	0.699555	52.3052	3.96605e-06	0.00132037	yes
WBGene00009884	F49C12.15	3.18488	1.68593	38.2168	2.22462e-05	0.00352157	yes
WBGene00020084	R105.1	3.18318	-0.713339	22.9881	0.000273381	0.0141355	yes
WBGene00015660	catp-3	3.17474	4.5878	52.5556	3.8598e-06	0.00132037	yes
WBGene00017112	E03H12.5	3.17311	0.563056	18.2494	0.000748775	0.0247211	yes
WBGene00008850	F15B9.6	3.15598	2.19223	30.8899	6.65968e-05	0.00652432	yes
WBGene00012620		3.12209	-0.997169	16.412	0.00115533	0.0304815	yes
WBGene00271651	F19B10.14	3.10001	1.61826	19.6506	0.000547317	0.0211715	yes
WBGene00016639	C44B12.6	3.09849	1.74356	52.2776	3.97797e-06	0.00132037	yes
WBGene00006509	tag-164	3.07404	-0.636357	32.7233	4.97932e-05	0.00550645	yes
WBGene00019858	R03H10.6	3.05293	2.73647	30.1138	7.55988e-05	0.00697645	yes
WBGene00020472	lips-11	3.04006	2.57907	48.3191	6.20029e-06	0.00165787	yes
WBGene00020580	T19D12.5	3.03967	1.16707	18.4914	0.0007086	0.0240235	yes
WBGene00008301	pals-39	3.03791	-0.0119774	14.8337	0.00171601	0.0378497	yes
WBGene00010574	K04H4.5	3.03726	-0.115339	23.0867	0.000268103	0.0140557	yes
WBGene00017808	nspd-9	3.01727	-1.57387	14.4995	0.00187157	0.0395794	yes
WBGene00013644		3.01122	0.635004	27.373	0.000120596	0.00894303	yes
WBGene00018223	bath-13	2.99336	1.51579	44.6437	9.61349e-06	0.00217691	yes
WBGene00009457	F36A2.10	2.98932	0.244904	17.1457	0.000968446	0.0281095	yes
WBGene00077593	C49G7.12	2.98834	2.36215	30.8627	6.68911e-05	0.00652432	yes
WBGene00022754	nspd-1	2.98629	1.25528	16.3341	0.00117749	0.0306728	yes
WBGene00002186	kel-10	2.9833	-0.464683	19.0635	0.000623064	0.0222992	yes
WBGene00044901	Y41G9A.10	2.97174	2.40362	33.7139	4.27614e-05	0.00505739	yes
WBGene00021121	W09G12.7	2.96187	4.54211	35.9376	3.07341e-05	0.00421651	yes
WBGene00010510	ent-3	2.94974	-1.36897	12.8968	0.00288347	0.0499997	yes
WBGene00194815	Y43F8B.23	2.93492	-0.0334403	26.8989	0.000131166	0.00935308	yes
WBGene00022570	sdz-35	2.9136	-0.798691	13.0179	0.00278812	0.0490818	yes
WBGene00004932	sod-3	2.90251	1.0872	34.7093	3.6814e-05	0.00461773	yes
WBGene00010980	R02D5.7	2.90087	0.13462	27.1083	0.000126373	0.00928795	yes
WBGene00021519	Y41D4B.17	2.87609	1.78682	26.2021	0.000148682	0.010058	yes
WBGene00016425	C34H4.2	2.86755	4.76447	28.0465	0.00011737	0.0088049	yes
WBGene00018600	F48C1.8	2.84916	-1.13274	13.1094	0.00271844	0.0485194	yes
WBGene00000556	cnc-2	2.84407	2.8777	23.5514	0.000244749	0.0131398	yes
WBGene00015597		2.83584	1.53486	18.1667	0.000763103	0.0248873	yes
WBGene00007734	C25G4.7	2.82997	-0.288374	15.0668	0.00161626	0.0366677	yes
WBGene00018352	fbxc-20	2.82362	0.0324629	35.6151	3.22116e-05	0.00436107	yes
WBGene00000013	abf-2	2.81051	0.943471	14.1855	0.00203262	0.0412111	yes
WBGene00044541	K09H11.11	2.80238	0.0230057	17.5039	0.000889933	0.0272529	yes
WBGene00018225		2.7976	1.74245	34.6711	3.70244e-05	0.00461773	yes
WBGene00007440	C08E8.4	2.79716	3.55125	44.6329	9.62628e-06	0.00217691	yes
WBGene00008988	F20G2.5	2.79371	1.23595	22.4417	0.000304874	0.0150096	yes
WBGene00012211	ssp-37	2.778	2.21899	60.5813	1.70117e-06	0.000823363	yes
WBGene00008105	C45B11.2	2.77416	0.326	13.1881	0.00266009	0.0479351	yes
WBGene00194652		2.76233	0.794894	31.4276	6.10767e-05	0.00616126	yes
WBGene00018647	F49F1.7	2.75973	3.03217	26.4031	0.000143368	0.00989549	yes
WBGene00004157	pqn-75	2.75233	1.72067	25.6701	0.000163867	0.0105712	yes
WBGene00006416	sams-5	2.74623	1.00938	28.0654	0.00010686	0.00845794	yes
WBGene00022696	ift-139	2.72902	1.24482	17.7559	0.000839052	0.0262414	yes
WBGene00012979	Y48B6A.5	2.71736	-0.988938	15.3549	0.00150205	0.035246	yes
WBGene00019133		2.7123	1.719	42.7465	1.21904e-05	0.00253172	yes
WBGene00007990	fipr-23	2.71117	0.0513872	21.6579	0.000357568	0.0165729	yes
WBGene00001786	gst-38	2.70627	2.49028	13.2147	0.00274216	0.0485784	yes
WBGene00014116	ZK858.2	2.7034	0.204666	27.9687	0.000108665	0.00852026	yes
WBGene00045457	F33H12.7	2.69916	4.74685	32.4251	5.21623e-05	0.00567869	yes
WBGene00019070	F58H7.5	2.69523	0.929602	20.7426	0.000432781	0.0182773	yes
WBGene00013153		2.69321	-0.139045	16.3438	0.0011747	0.0306728	yes
WBGene00000562	cng-1	2.6769	1.76884	67.1802	9.25018e-07	0.000679855	yes
WBGene00010869	M05B5.1	2.67389	-0.936919	16.495	0.00113224	0.0302995	yes
WBGene00013826		2.66922	3.1529	77.8545	3.81149e-07	0.000373508	yes
WBGene00009835	F47H4.2	2.66068	-0.497121	23.6576	0.000239741	0.0129779	yes
WBGene00011466	T05C12.1	2.65697	-0.866126	13.1049	0.00272184	0.0485378	yes
WBGene00006039	ssp-10	2.65666	0.981392	16.8823	0.00103123	0.0290967	yes
WBGene00000023	abt-5	2.64921	0.558444	30.8035	6.7536e-05	0.00652753	yes
WBGene00000256	bli-6	2.64837	0.131881	16.5975	0.00110445	0.0301364	yes
WBGene00016785	C49G7.7	2.64368	2.80947	13.6296	0.00245865	0.045706	yes
WBGene00195155	W04A8.9	2.64363	-0.319779	21.9882	0.000334183	0.0159934	yes
WBGene00013987	ZK512.8	2.63601	-0.739319	16.7005	0.0010773	0.0296785	yes
WBGene00000715	col-142	2.6357	4.60216	21.5792	0.000394737	0.0175449	yes
WBGene00015937	C17H12.12	2.63547	0.00947715	19.5976	0.000553711	0.0213345	yes
WBGene00009125	F25H5.2	2.63476	-0.745671	14.3873	0.00192742	0.0402683	yes
WBGene00021978	Y58A7A.4	2.62499	4.12272	35.0662	3.49163e-05	0.00451914	yes
WBGene00015236	B0511.11	2.62107	2.58464	39.4584	1.87679e-05	0.00324558	yes
WBGene00020905	T28H11.7	2.61791	0.372605	14.774	0.0017427	0.0382754	yes
WBGene00010651	K08C9.2	2.61203	-0.10024	19.168	0.000608735	0.0221953	yes
WBGene00012781	nspd-7	2.61199	1.05575	33.9813	4.10622e-05	0.00494163	yes
WBGene00009846		2.60987	-0.87382	16.5423	0.0011193	0.0301511	yes
WBGene00010658	K08D8.4	2.60678	3.54496	29.2256	8.76562e-05	0.00751615	yes
WBGene00004026	phy-3	2.60075	0.342386	22.4243	0.000305939	0.0150261	yes
WBGene00009308	F32A11.3	2.58955	0.779965	25.6009	0.000165967	0.0106733	yes
WBGene00022643	ZK6.8	2.58322	1.23569	34.3066	3.90986e-05	0.00476101	yes
WBGene00270321	Y41C4A.32	2.57503	4.79884	50.4244	4.87974e-06	0.00154493	yes
WBGene00004052	parg-2	2.56906	1.41558	35.2373	3.40461e-05	0.00450327	yes
WBGene00019593	K09F6.10	2.54976	2.13449	24.8573	0.000190612	0.0115371	yes
WBGene00010822	M01G12.9	2.54205	4.78834	73.5761	5.36666e-07	0.000460169	yes
WBGene00013107	Y51H4A.13	2.53588	-0.120436	23.9103	0.000228294	0.0127319	yes
WBGene00013696	Y106G6A.4	2.53172	0.223406	15.7379	0.00136421	0.0332403	yes
WBGene00000546	clp-6	2.52502	0.539524	20.3703	0.000468432	0.0192071	yes
WBGene00020262		2.5248	3.50976	87.4548	1.86895e-07	0.000274723	yes
WBGene00044633	F54H12.7	2.52024	-0.852658	15.2342	0.00154873	0.0357702	yes
WBGene00010795	M01A8.1	2.51918	1.29106	34.8781	3.59025e-05	0.00461773	yes
WBGene00012886	Y45F10D.6	2.49349	0.065661	29.3087	8.64397e-05	0.00745041	yes
WBGene00000864	cya-2	2.49308	0.445694	25.8841	0.000157555	0.0103921	yes
WBGene00000191		2.49203	1.45983	14.0902	0.00208463	0.041935	yes
WBGene00010563	K04G2.4	2.47717	-0.33142	21.3986	0.000377236	0.0172282	yes
WBGene00194717	ZC239.22	2.469	2.20322	13.7632	0.00227495	0.0436172	yes
WBGene00220084	T23B12.14	2.44936	-0.249621	25.9561	0.000155495	0.0103558	yes
WBGene00020674	T22B7.7	2.44906	4.75769	37.6882	2.39464e-05	0.00376178	yes
WBGene00006620	svh-1	2.44891	1.6297	32.1097	5.48095e-05	0.00584417	yes
WBGene00017215	F07F6.1	2.43528	-0.742396	14.7191	0.00176764	0.0383364	yes
WBGene00019580	oac-58	2.43134	0.790606	30.8011	6.75623e-05	0.00652753	yes
WBGene00012810	nceh-1	2.42897	1.71606	21.5082	0.000368779	0.0169587	yes
WBGene00010072	F54F12.1	2.41205	-0.0886233	15.0629	0.00161788	0.0366677	yes
WBGene00013723	Y106G6H.13	2.40542	0.45634	18.2171	0.000754342	0.0247211	yes
WBGene00020661	smz-2	2.39163	0.558973	18.2495	0.000748767	0.0247211	yes
WBGene00010084	F55B11.2	2.39096	7.10782	147.925	6.59492e-09	1.50797e-05	yes
WBGene00010135	F55H12.4	2.38838	5.68956	62.0097	1.48428e-06	0.000803814	yes
WBGene00021520		2.37983	1.58891	16.4204	0.00115297	0.0304815	yes
WBGene00175031	C06C3.12	2.3711	-0.693474	13.5675	0.00239836	0.0449508	yes
WBGene00001399	fat-7	2.35063	7.00028	16.1923	0.00136901	0.0332619	yes
WBGene00007506	fbxc-58	2.34104	3.88327	23.4777	0.000248292	0.0132717	yes
WBGene00015052	clec-52	2.33412	1.73801	48.5054	6.06828e-06	0.00165787	yes
WBGene00010931	M162.5	2.32745	0.438063	22.0439	0.000330419	0.0159617	yes
WBGene00019105	asp-8	2.32357	3.41014	64.0932	1.2221e-06	0.00076226	yes
WBGene00004003	pgp-9	2.32201	4.39019	25.1407	0.000180758	0.0112439	yes
WBGene00012491	Y20C6A.1	2.31976	0.672618	18.6653	0.000681251	0.0235519	yes
WBGene00021872	clec-85	2.31953	5.27526	20.9311	0.000441413	0.0182773	yes
WBGene00017484	F15E6.3	2.31929	4.57938	33.8705	4.17566e-05	0.0049836	yes
WBGene00009215	thn-2	2.31418	4.8819	19.4639	0.000606882	0.0221953	yes
WBGene00019069	lgc-30	2.31361	1.45775	19.542	0.000560495	0.0213345	yes
WBGene00021799	Y53G8AL.1	2.31004	1.93517	18.6735	0.000680001	0.0235519	yes
WBGene00007414	C07E3.3	2.30998	2.78981	21.9301	0.000338171	0.0161107	yes
WBGene00013484	Y69H2.9	2.3073	2.18881	42.4517	1.2658e-05	0.0025791	yes
WBGene00045265	K10C2.8	2.30509	3.62636	27.7819	0.000112256	0.00865713	yes
WBGene00009431	dct-17	2.30424	3.87616	40.3583	1.66333e-05	0.00295083	yes
WBGene00020579	T19D12.4	2.30377	6.38754	31.662	5.88351e-05	0.00604314	yes
WBGene00017948	mth-1	2.30249	2.83815	19.8067	0.000529	0.0206964	yes
WBGene00015097	B0273.1	2.3	0.54012	31.8396	5.71995e-05	0.00597517	yes
WBGene00021435	Y39A3A.4	2.2872	1.04354	17.2409	0.000946823	0.0278352	yes
WBGene00005271	srh-48	2.27106	1.76565	34.3636	3.87656e-05	0.00474856	yes
WBGene00021886		2.26943	3.88579	46.98	7.25185e-06	0.00181995	yes
WBGene00021339	Y34F4.4	2.26423	3.24623	21.6121	0.000360952	0.0166922	yes
WBGene00017975	F32B5.1	2.25854	3.98486	49.4151	5.46793e-06	0.00161959	yes
WBGene00021979	Y58A7A.5	2.24479	3.53847	24.4296	0.000206672	0.0120827	yes
WBGene00020813	T25G12.6	2.24286	1.48521	20.9836	0.000411356	0.0177637	yes
WBGene00021671		2.23686	3.55847	60.6706	1.6866e-06	0.000823363	yes
WBGene00007153	clec-41	2.23653	6.82678	21.8945	0.000351249	0.0164021	yes
WBGene00003096	lys-7	2.22809	7.3163	37.3572	2.50867e-05	0.00385269	yes
WBGene00010085	F55B11.3	2.21223	6.71493	75.2095	4.70025e-07	0.000439666	yes
WBGene00013073	hmit-1.1	2.21209	3.19259	14.7444	0.00175611	0.0382754	yes
WBGene00018930	F56B3.6	2.21123	-0.403956	13.0508	0.00276281	0.048849	yes
WBGene00018314	F41H10.1	2.20888	0.873293	14.6941	0.00177912	0.0384991	yes
WBGene00009959	F53B6.4	2.20868	1.27922	15.5253	0.00143884	0.0344168	yes
WBGene00016344	rsef-1	2.2061	0.0285222	19.357	0.000583792	0.0217926	yes
WBGene00016997	cebp-1	2.20508	3.49113	18.6256	0.000687386	0.0236288	yes
WBGene00003981	pes-8	2.20319	2.34256	48.8868	5.80781e-06	0.00164721	yes
WBGene00045251	F54F7.9	2.20175	0.0473942	24.864	0.000190372	0.0115371	yes
WBGene00002024	hsp-43	2.18607	6.30756	74.1673	5.11375e-07	0.000457547	yes
WBGene00011474	aldo-1	2.18501	6.72844	27.7311	0.000113255	0.00866421	yes
WBGene00014907		2.17376	0.857468	24.8225	0.000191867	0.0115451	yes
WBGene00004054		2.16421	2.32772	28.8332	9.3672e-05	0.00783609	yes
WBGene00021977	Y58A7A.3	2.16367	5.74553	31.5796	5.96121e-05	0.00604314	yes
WBGene00013540	cest-12	2.15672	3.07085	20.9791	0.000411745	0.0177637	yes
WBGene00021518	hpo-6	2.14724	5.09194	20.7111	0.000435675	0.0182773	yes
WBGene00021487	comt-3	2.14643	4.78011	15.5438	0.00151723	0.0354151	yes
WBGene00011069	ceh-62	2.14564	0.726557	17.7003	0.000849986	0.0265028	yes
WBGene00009101	F25B3.4	2.14472	0.349453	16.7152	0.00107349	0.0296528	yes
WBGene00007717	C25D7.5	2.14206	2.46864	21.843	0.00034424	0.0162108	yes
WBGene00019967	cyp-33C8	2.13779	3.51626	59.3857	1.91082e-06	0.000893698	yes
WBGene00015666	gad-2	2.13509	0.150742	28.0267	0.000107577	0.00848208	yes
WBGene00021464	ugt-31	2.12776	2.63316	41.9045	1.35809e-05	0.00268536	yes
WBGene00001507	fut-4	2.1226	-0.119915	15.9366	0.00129847	0.0324286	yes
WBGene00045239	Y49E10.29	2.11413	1.4675	39.0544	1.98265e-05	0.00331462	yes
WBGene00020613	T20D4.7	2.11237	0.671587	14.2785	0.00198332	0.0407071	yes
WBGene00008739	F13D12.3	2.10985	3.80406	41.3508	1.45939e-05	0.00273025	yes
WBGene00007480	glna-1	2.10806	2.75556	30.8623	6.6895e-05	0.00652432	yes
WBGene00017467	F14F9.4	2.10433	2.90323	29.3708	8.55423e-05	0.00744401	yes
WBGene00044256	Y45F10C.6	2.10046	1.88978	15.7359	0.00136489	0.0332403	yes
WBGene00015089	B0252.5	2.09927	0.0669362	19.8212	0.000527329	0.0206964	yes
WBGene00008741	ctsa-1.2	2.09692	7.00262	25.5476	0.000167607	0.0107451	yes
WBGene00013136	tmem-189	2.08179	4.88458	79.8178	3.27511e-07	0.000354729	yes
WBGene00022644	dod-19	2.07634	7.07611	34.4199	3.84399e-05	0.00473686	yes
WBGene00194695	B0462.5	2.07045	0.539936	13.2513	0.0026143	0.0475683	yes
WBGene00008577	F08G2.5	2.06866	5.34789	15.6303	0.0014764	0.0349187	yes
WBGene00018413	cyp-33C4	2.06412	1.66733	30.4491	7.15496e-05	0.00669281	yes
WBGene00013155		2.06178	3.83228	14.6693	0.00179061	0.0385826	yes
WBGene00003091	lys-2	2.05142	6.81102	22.7614	0.000285972	0.0145669	yes
WBGene00016923	C54F6.5	2.04959	0.537253	14.0716	0.00209492	0.0420239	yes
WBGene00014194	ZK1037.6	2.0474	2.10381	44.8949	9.3214e-06	0.00217691	yes
WBGene00006627	tsp-1	2.04351	2.6308	22.5043	0.000301063	0.0149002	yes
WBGene00017071	aagr-1	2.03945	5.08758	18.9667	0.000636657	0.0226282	yes
WBGene00015613	C08F1.10	2.03883	2.32513	12.8962	0.00288396	0.0499997	yes
WBGene00010296	dgat-2	2.03828	5.27418	38.6296	2.1014e-05	0.00343211	yes
WBGene00020985	W03D8.2	2.03021	0.186083	13.9888	0.00214163	0.0426957	yes
WBGene00011305	hrg-9	2.02612	1.5284	13.0025	0.0028	0.049123	yes
WBGene00044469	clec-173	2.02387	3.10432	18.2854	0.000742634	0.0246494	yes
WBGene00044586	Y61A9LA.12	2.02251	1.19022	16.5876	0.00110711	0.0301364	yes
WBGene00219216	K08D10.14	2.02222	0.776973	15.3129	0.0015181	0.0354151	yes
WBGene00016788	C49G7.10	2.02151	4.79189	17.0584	0.000988762	0.028379	yes
WBGene00009602	F40G12.7	2.01681	0.664471	15.7293	0.00136715	0.033256	yes
WBGene00013873	cest-2.3	2.01468	-0.0899403	14.7423	0.00175705	0.0382754	yes
WBGene00012952	Y47H9C.9	2.00903	0.315949	15.2857	0.00152862	0.0354799	yes
WBGene00009426	F35E12.2	2.00388	0.490311	19.7786	0.000532249	0.020784	yes
WBGene00011330	T01D3.6	2.00168	5.21719	35.2906	3.37805e-05	0.00450327	yes
WBGene00001500	ftn-1	1.99408	1.92313	13.439	0.00248356	0.0459516	yes
WBGene00005291	srh-70	1.98969	0.177216	14.3931	0.00192448	0.0402683	yes
WBGene00010899	M28.8	1.98829	3.60221	78.569	3.60545e-07	0.000370982	yes
WBGene00011028	R05D7.3	1.98731	1.41964	27.5522	0.000116857	0.0088049	yes
WBGene00002087	ins-4	1.9869	0.961044	17.2296	0.000949364	0.0278701	yes
WBGene00019404	K05B2.4	1.98605	2.76763	13.8803	0.00220458	0.043083	yes
WBGene00013180	cutl-10	1.98309	2.34864	23.5422	0.000245186	0.0131398	yes
WBGene00010485	ant-1.3	1.9817	0.309793	23.2344	0.000260414	0.0137765	yes
WBGene00008296	cdr-2	1.97617	4.24306	63.4506	1.29687e-06	0.00076252	yes
WBGene00045322		1.97206	2.18255	35.1088	3.46976e-05	0.00451914	yes
WBGene00012535	Y37A1A.2	1.97061	1.4762	21.3944	0.000377566	0.0172282	yes
WBGene00015055	pitr-3	1.96788	1.3899	28.2931	0.000102739	0.00835677	yes
WBGene00018278	F41C6.4	1.96164	1.01016	25.1434	0.000180667	0.0112439	yes
WBGene00000469	ces-2	1.95786	2.31257	14.3639	0.00193929	0.0403206	yes
WBGene00021871	dml-1	1.95605	0.0786758	14.3672	0.0019376	0.0403206	yes
WBGene00022017		1.94831	1.98012	20.8199	0.000425772	0.0181032	yes
WBGene00021517	Y41D4B.15	1.94608	-0.0549068	13.4799	0.00245605	0.045699	yes
WBGene00007372	C06B8.7	1.94489	3.58138	18.7847	0.000663168	0.0232098	yes
WBGene00016951	C55C3.1	1.94225	0.122846	16.9183	0.00102239	0.0289805	yes
WBGene00010087	F55B11.5	1.93968	3.4241	48.5239	6.05532e-06	0.00165787	yes
WBGene00016424	C34H4.1	1.93542	3.79974	13.0115	0.00279305	0.049123	yes
WBGene00015280	C01B10.6	1.93363	6.09482	17.4186	0.000920849	0.0276411	yes
WBGene00012525	Y32B12C.1	1.92792	0.339281	16.3144	0.00118318	0.030711	yes
WBGene00002052	ifa-4	1.92767	4.77931	88.2593	1.76611e-07	0.000274723	yes
WBGene00009626	F42A8.1	1.92501	4.39673	58.4541	2.09472e-06	0.000937114	yes
WBGene00001210	egl-46	1.91999	2.8369	22.0834	0.000327775	0.0158713	yes
WBGene00007988	best-8	1.91813	0.775778	18.4207	0.000720083	0.0241421	yes
WBGene00012130	slc-17.4	1.91438	3.77758	30.6113	6.968e-05	0.00662245	yes
WBGene00009102	F25B3.5	1.91171	1.01719	22.1603	0.000322701	0.0157366	yes
WBGene00008476	E03H4.8	1.9096	3.26278	26.3135	0.000145711	0.00989629	yes
WBGene00044073	tag-244	1.90644	1.99895	19.5719	0.000556832	0.0213345	yes
WBGene00010587	sol-2	1.90639	2.06321	29.1859	8.82433e-05	0.00752447	yes
WBGene00006628	tsp-2	1.90055	2.62979	21.031	0.000407281	0.0177637	yes
WBGene00044340	nspc-5	1.89601	2.50296	24.0205	0.000223496	0.0125831	yes
WBGene00020343	acs-3	1.89595	1.77283	28.2104	0.000104214	0.00841031	yes
WBGene00006775	unc-39	1.89447	0.235302	14.0455	0.0021095	0.042147	yes
WBGene00020205	arrd-1	1.89256	1.14999	19.5342	0.000561456	0.0213345	yes
WBGene00012101	zip-10	1.89042	3.92456	16.4752	0.0011377	0.0303273	yes
WBGene00021215	Y18H1A.11	1.88786	0.494029	15.3091	0.00151958	0.0354151	yes
WBGene00001616	glr-5	1.88084	2.29488	17.0014	0.00100229	0.028568	yes
WBGene00019261	H34I24.2	1.88005	6.14675	20.705	0.000436231	0.0182773	yes
WBGene00045245	ttr-34	1.87997	2.33433	15.8121	0.00133923	0.0328879	yes
WBGene00011978	T24B8.4	1.87368	3.4411	26.5925	0.000138561	0.00969881	yes
WBGene00001899	his-25	1.86832	0.663834	19.2986	0.00059137	0.0218588	yes
WBGene00018946	F56C3.9	1.86559	0.345985	16.9461	0.00101561	0.0288677	yes
WBGene00015295	acl-12	1.86536	4.21598	15.8357	0.00133138	0.0328124	yes
WBGene00007766	C27C7.1	1.86531	6.43988	43.8469	1.06115e-05	0.00232313	yes
WBGene00008493	F01D5.2	1.86037	0.511538	16.1214	0.00124053	0.031556	yes
WBGene00021779	Y51H7C.1	1.8529	2.13101	18.9261	0.000642464	0.022717	yes
WBGene00020630	T20F7.1	1.85241	6.01197	41.8362	1.37015e-05	0.00268536	yes
WBGene00004111	pqn-21	1.85029	5.89624	30.0097	7.69095e-05	0.00702044	yes
WBGene00006464	bath-47	1.84399	1.13382	14.2003	0.00202469	0.0411451	yes
WBGene00013481	Y69H2.3	1.84207	7.26001	18.1024	0.000774446	0.0249801	yes
WBGene00008393	D1086.6	1.83713	5.43914	61.154	1.61013e-06	0.000823363	yes
WBGene00219316	F21A3.11	1.83486	3.83974	25.8207	0.000159393	0.0104797	yes
WBGene00003090	lys-1	1.82716	8.196	24.111	0.000219646	0.0124864	yes
WBGene00016332	C32F10.4	1.81831	4.44701	30.5201	7.07238e-05	0.00667626	yes
WBGene00003722	nhr-132	1.81726	1.90022	18.1514	0.000765783	0.0248984	yes
WBGene00021224	clec-209	1.81173	7.54828	15.3994	0.00148525	0.0349781	yes
WBGene00003669	nhr-79	1.80009	2.3628	32.7389	4.96731e-05	0.00550645	yes
WBGene00000677	col-103	1.7983	6.8385	27.3629	0.000120811	0.00894303	yes
WBGene00019361	clik-3	1.79529	5.18425	36.4685	2.84674e-05	0.00408965	yes
WBGene00021262	fbxa-74	1.7951	2.93053	20.9147	0.000417348	0.0178557	yes
WBGene00019963	R08E5.3	1.78909	2.97635	27.7768	0.000112355	0.00865713	yes
WBGene00016862	cest-32	1.78874	5.04973	28.9638	9.16181e-05	0.00769555	yes
WBGene00020760	T24C4.4	1.78851	3.62351	18.0859	0.000777392	0.0250359	yes
WBGene00020003	R11E3.1	1.78736	0.833275	16.727	0.00107045	0.0296484	yes
WBGene00007313	clec-147	1.78531	2.01414	31.6379	5.9061e-05	0.00604314	yes
WBGene00003097	lys-8	1.78255	7.16017	32.9052	4.84086e-05	0.00544372	yes
WBGene00013579	Y79H2A.2	1.78025	2.70021	16.5421	0.00111937	0.0301511	yes
WBGene00044457	C18H7.11	1.77974	2.95735	20.228	0.000482936	0.0196022	yes
WBGene00018755	bcmo-2	1.77689	2.45812	20.4413	0.000461385	0.0189897	yes
WBGene00007989	fipr-22	1.77609	2.09762	18.7262	0.000671958	0.0233191	yes
WBGene00010475	K01F9.2	1.77514	2.64842	13.0917	0.00273172	0.048568	yes
WBGene00003837	oat-1	1.77493	2.39785	17.7202	0.00084606	0.0264204	yes
WBGene00018145	F37C4.5	1.77246	7.93721	15.4881	0.00145237	0.0346731	yes
WBGene00010540	K03H1.5	1.76645	2.71838	21.2397	0.000389903	0.0174431	yes
WBGene00017474	F14H12.7	1.76411	0.508595	20.1071	0.000495671	0.0199463	yes
WBGene00010998	R03G8.3	1.75361	2.1174	18.0789	0.000778651	0.0250373	yes
WBGene00017247	F08D12.3	1.75345	2.38483	18.0174	0.000789761	0.0251587	yes
WBGene00007778	C27D8.2	1.75087	0.647461	18.3526	0.000731342	0.024379	yes
WBGene00011203	R10E4.7	1.75014	0.997696	24.2302	0.000214688	0.012341	yes
WBGene00021048	W05H9.1	1.74252	6.69393	24.7188	0.000195652	0.01164	yes
WBGene00018910	F56A4.2	1.74231	7.52325	14.7269	0.00176407	0.0383364	yes
WBGene00011707	T11B7.2	1.74128	1.79389	15.4686	0.00145954	0.0347637	yes
WBGene00000731	col-158	1.74104	2.44753	17.0066	0.00100105	0.028568	yes
WBGene00011060	R06C1.6	1.73896	3.09544	52.5163	3.87628e-06	0.00132037	yes
WBGene00015620	C08G9.2	1.73623	2.03192	15.2661	0.00153624	0.0355617	yes
WBGene00003670	nhr-80	1.73415	2.54656	22.502	0.000301204	0.0149002	yes
WBGene00013955	kri-1	1.73191	0.897368	14.5748	0.00183517	0.0391734	yes
WBGene00008499	cyp-37A1	1.73182	3.53904	20.0869	0.000497836	0.0199463	yes
WBGene00007103	crm-1	1.73062	4.2973	13.8885	0.00219972	0.043083	yes
WBGene00011680	T10B10.3	1.72998	5.92775	22.8939	0.000278536	0.01433	yes
WBGene00007282	clec-223	1.72849	4.57959	52.8101	3.75515e-06	0.00132037	yes
WBGene00012825	Y43F8C.3	1.72722	3.02572	27.6477	0.000114917	0.00872648	yes
WBGene00013489	col-42	1.72641	7.41304	24.9552	0.000187142	0.0114961	yes
WBGene00012960	Y47H10A.4	1.72369	1.64029	20.9317	0.000415859	0.0178483	yes
WBGene00018052	F35F10.1	1.72069	1.94284	26.6402	0.000137379	0.00964888	yes
WBGene00004908	snf-9	1.7205	2.95983	35.2192	3.41372e-05	0.00450327	yes
WBGene00016419	tyr-4	1.71724	4.51524	30.7207	6.84495e-05	0.00658235	yes
WBGene00009840	fbxa-189	1.71674	1.25008	18.2488	0.000748888	0.0247211	yes
WBGene00008974	tbc-1	1.71468	5.59393	63.8797	1.24638e-06	0.00076226	yes
WBGene00001476	fmo-1	1.71371	3.69298	13.2348	0.00262616	0.0476156	yes
WBGene00007748	C26E1.2	1.70807	1.61894	25.7995	0.000160015	0.0104871	yes
WBGene00077443		1.70694	1.5758	17.2717	0.000939961	0.0278352	yes
WBGene00008707	F11E6.3	1.70279	6.99061	39.1535	1.95607e-05	0.00331462	yes
WBGene00006778	unc-42	1.70042	0.677713	13.0417	0.00276979	0.0489266	yes
WBGene00022490	Y119D3B.13	1.6998	4.52249	30.4708	7.12963e-05	0.00669281	yes
WBGene00010116	cest-13	1.69865	3.06403	27.7571	0.000112742	0.00865713	yes
WBGene00000218	asp-5	1.69367	8.40542	27.6668	0.000114534	0.00872648	yes
WBGene00015780	C14F11.4	1.69059	4.11908	29.1175	8.9267e-05	0.00755978	yes
WBGene00018280	F41C6.7	1.68626	0.898055	16.3823	0.00116371	0.0305556	yes
WBGene00012901	cnp-2	1.68579	1.75199	24.8949	0.00018927	0.0115237	yes
WBGene00008644	F10C2.3	1.67749	3.17248	19.4024	0.000577978	0.0217048	yes
WBGene00006533	tba-7	1.67568	3.84253	18.2167	0.000754403	0.0247211	yes
WBGene00012418		1.67425	0.813716	19.4767	0.000568603	0.0215458	yes
WBGene00012212	W02D9.6	1.67304	3.68437	20.2355	0.000482167	0.0196022	yes
WBGene00015216	valv-1	1.6692	4.22026	19.4444	0.000572651	0.0215835	yes
WBGene00022848	ZK1055.7	1.66732	5.56146	19.5537	0.000559063	0.0213345	yes
WBGene00021678	Y48G1C.5	1.66334	0.528485	16.7876	0.00105495	0.0294335	yes
WBGene00000671	col-96	1.6632	3.30501	14.3172	0.00196322	0.0406042	yes
WBGene00022139	tub-2	1.66284	5.5997	54.2374	3.22495e-06	0.001229	yes
WBGene00017654	F21C10.4	1.66063	0.121359	14.4906	0.00187595	0.0395951	yes
WBGene00001758	gst-10	1.66042	4.65731	26.7879	0.000133792	0.00949414	yes
WBGene00014000	ZK550.6	1.65978	5.69805	19.1162	0.000615788	0.0222907	yes
WBGene00023477	nspc-1	1.65367	3.64279	21.3041	0.000384714	0.0173128	yes
WBGene00012185	W01F3.2	1.65046	5.28358	23.0405	0.000270565	0.0141298	yes
WBGene00044922	Y43C5A.7	1.64966	1.6854	16.0902	0.0012501	0.0317212	yes
WBGene00007388	folt-1	1.64921	3.87834	23.8429	0.000231283	0.0127699	yes
WBGene00010901	M28.10	1.64608	5.94445	21.8748	0.000342011	0.0161799	yes
WBGene00045468	F08A8.8	1.6448	0.593016	15.2045	0.0015605	0.0358814	yes
WBGene00015369	ugt-51	1.64091	2.22574	16.2193	0.00121106	0.0312703	yes
WBGene00014135	ZK896.4	1.63426	2.82934	14.8659	0.00170185	0.037671	yes
WBGene00012953	fbxa-216	1.62928	3.13561	20.8767	0.000420702	0.0179619	yes
WBGene00009394	clec-63	1.62919	8.74447	13.3156	0.00256865	0.0470386	yes
WBGene00003589	nex-2	1.62914	5.47709	52.8588	3.73551e-06	0.00132037	yes
WBGene00019769	kin-35	1.62872	3.91994	41.4659	1.43763e-05	0.00273025	yes
WBGene00008378	ule-3	1.62644	8.88232	38.6548	2.09414e-05	0.00343211	yes
WBGene00003590	nex-3	1.6264	3.78125	17.337	0.000925572	0.0276449	yes
WBGene00019774	M04G7.3	1.6249	1.91026	14.7476	0.00175462	0.0382754	yes
WBGene00001604	gln-3	1.62365	6.28491	18.4294	0.000718648	0.0241421	yes
WBGene00077770	M04D5.3	1.62318	3.43409	15.6208	0.00140475	0.0339333	yes
WBGene00000237	bam-2	1.62197	3.41431	25.2011	0.000178733	0.0112139	yes
WBGene00003380	mnm-2	1.61966	0.68774	15.561	0.001426	0.0341626	yes
WBGene00015497	nhr-76	1.61476	2.7184	18.5646	0.000696942	0.0237456	yes
WBGene00017478	cest-26	1.61445	2.67046	22.8171	0.000282821	0.0144421	yes
WBGene00003647	nhr-57	1.61366	2.37021	28.0825	0.000106544	0.00845794	yes
WBGene00001885	his-11	1.61022	0.747883	15.7997	0.00134336	0.03295	yes
WBGene00000728	col-155	1.60867	4.11183	25.7368	0.000161867	0.0105421	yes
WBGene00007302	C04F12.8	1.60351	2.77355	31.1893	6.34556e-05	0.0063391	yes
WBGene00017310	F09G2.1	1.59907	3.55518	20.0875	0.000497767	0.0199463	yes
WBGene00018568	F47E1.4	1.59835	0.809606	13.7879	0.00225987	0.0434692	yes
WBGene00000219	asp-6	1.59211	9.41661	26.9553	0.000129856	0.00934374	yes
WBGene00008019	C38H2.2	1.59123	4.30601	23.3132	0.000256416	0.0136	yes
WBGene00000831	ctl-2	1.58734	5.37785	15.6979	0.00137793	0.0333997	yes
WBGene00271744	K09F6.15	1.58723	1.84964	18.3408	0.0007333	0.024379	yes
WBGene00006561	tcl-2	1.58686	3.67447	21.1583	0.000396575	0.0175886	yes
WBGene00003553	nas-37	1.58647	4.08846	60.4647	1.72042e-06	0.000823363	yes
WBGene00003562	ncr-2	1.58206	0.935165	16.4834	0.00113544	0.0303064	yes
WBGene00013135	rga-2	1.58137	3.25449	26.6632	0.000136814	0.00964888	yes
WBGene00021635	Y47G6A.5	1.5796	3.53473	36.432	2.8617e-05	0.00408965	yes
WBGene00019957	R08E3.1	1.5722	5.9299	22.1294	0.000324725	0.0157979	yes
WBGene00020386	dach-1	1.57204	2.39079	16.7293	0.00106985	0.0296484	yes
WBGene00044676	fbxa-42	1.56971	0.735374	12.9589	0.00283406	0.0495937	yes
WBGene00016335	gba-1	1.56957	3.83134	21.9296	0.0003382	0.0161107	yes
WBGene00022423	nhr-41	1.56814	2.14108	13.2309	0.00262896	0.0476245	yes
WBGene00022307	nadk-1	1.56802	4.07171	23.6462	0.000240273	0.0129779	yes
WBGene00017747	F23F1.6	1.56497	1.74811	15.1566	0.00157964	0.0361596	yes
WBGene00015735	pdfr-1	1.56391	4.34384	34.7843	3.64057e-05	0.00461773	yes
WBGene00010976	R02D5.1	1.56342	2.55876	33.8487	4.18953e-05	0.0049836	yes
WBGene00007384	swt-3	1.56081	3.57102	39.6655	1.82501e-05	0.00318278	yes
WBGene00017463	F14D12.1	1.55936	1.62084	22.0174	0.000332206	0.0159664	yes
WBGene00013439	Y66D12A.13	1.55845	3.03523	13.8075	0.002248	0.0434328	yes
WBGene00000558	cnc-4	1.55651	3.30415	15.5222	0.00143996	0.0344168	yes
WBGene00219749	linc-30	1.55092	0.873947	13.2075	0.00264594	0.0477638	yes
WBGene00000373	cyp-14A5	1.54813	3.65362	23.325	0.000255821	0.0136	yes
WBGene00001889	his-15	1.54733	0.865195	15.7819	0.00134932	0.0330567	yes
WBGene00002179	jph-1	1.54585	4.33066	19.7449	0.00053617	0.0208579	yes
WBGene00016210	C29F5.1	1.54581	5.06258	35.4807	3.28509e-05	0.00441856	yes
WBGene00022821	ZK813.2	1.54474	6.27601	14.5849	0.00183035	0.0391547	yes
WBGene00016197	pxl-1	1.54175	5.17275	36.0046	3.0437e-05	0.00421418	yes
WBGene00008973	flwr-1	1.54132	6.19766	42.8132	1.20874e-05	0.00253172	yes
WBGene00008199	C49C3.9	1.54052	4.31863	16.6885	0.00108043	0.029685	yes
WBGene00016594	C42D4.1	1.5392	8.09248	13.0366	0.00277366	0.0489488	yes
WBGene00012231	W04A4.2	1.53724	4.81325	34.7177	3.67682e-05	0.00461773	yes
WBGene00021020	W04B5.3	1.53494	4.92852	13.2382	0.00262372	0.0476156	yes
WBGene00009225	fbxa-94	1.53304	0.107588	13.9227	0.00217975	0.0429254	yes
WBGene00002188	kgb-2	1.52907	1.3217	13.3148	0.00256919	0.0470386	yes
WBGene00003561	ncr-1	1.52605	3.79606	16.6214	0.00109809	0.03005	yes
WBGene00021430	Y38F2AR.12	1.52516	3.48692	24.0102	0.00022394	0.0125831	yes
WBGene00044081	D1086.11	1.52471	7.72607	14.8985	0.00168761	0.0375607	yes
WBGene00017945	F31D5.2	1.52435	1.15508	13.1735	0.00267079	0.0480859	yes
WBGene00010244	F58D5.5	1.52273	7.40816	36.1925	2.96209e-05	0.00420392	yes
WBGene00013297	Y57G11B.5	1.51991	7.98926	27.8385	0.000111154	0.00865713	yes
WBGene00011486	T05E12.3	1.51934	2.77817	15.8381	0.00133059	0.0328124	yes
WBGene00016104	ddr-1	1.51843	2.36886	23.9647	0.000225911	0.0126332	yes
WBGene00008372	D1054.5	1.51784	2.18901	18.4193	0.000720308	0.0241421	yes
WBGene00017336	ugt-41	1.5167	4.00406	23.1257	0.000266051	0.0140027	yes
WBGene00016434	C35B1.4	1.51534	5.25773	42.1441	1.31676e-05	0.00263084	yes
WBGene00022847	ZK1055.6	1.51457	4.14185	23.7954	0.000233418	0.0128436	yes
WBGene00000673	col-98	1.51299	7.32659	24.2929	0.000212129	0.0122624	yes
WBGene00017892	F28B4.3	1.51113	6.56146	14.2715	0.00198702	0.040728	yes
WBGene00044166	C54C6.7	1.50973	1.36338	14.4616	0.00189025	0.0397745	yes
WBGene00015048	faah-2	1.50829	5.98704	16.3075	0.00118515	0.030711	yes
WBGene00010336	acox-1.6	1.50217	2.98178	13.3546	0.00254136	0.046759	yes
WBGene00001883	his-9	1.50024	0.899669	13.2177	0.00263853	0.0477138	yes
WBGene00020992		1.49797	0.92323	13.5856	0.0023866	0.0448527	yes
WBGene00017964	F31F7.1	1.49784	5.83617	40.2262	1.69285e-05	0.00297753	yes
WBGene00044737	ttr-45	1.49652	6.71966	26.3322	0.000145218	0.00989549	yes
WBGene00305980		1.49439	1.80067	20.2733	0.000478269	0.0194897	yes
WBGene00003055	lon-1	1.49144	4.81319	39.3523	1.90394e-05	0.0032651	yes
WBGene00023451	mlc-7	1.4912	4.11974	41.3961	1.45078e-05	0.00273025	yes
WBGene00012144	lgmn-1	1.48893	6.78903	16.3747	0.00116587	0.0305636	yes
WBGene00021369	siah-1	1.4833	4.4909	12.8931	0.00288642	0.0499997	yes
WBGene00003997	pgp-3	1.47452	2.85361	14.173	0.00203935	0.0413069	yes
WBGene00008252	C51E3.6	1.4739	1.77854	14.0941	0.00208247	0.0419326	yes
WBGene00016535	C39D10.8	1.47363	2.23885	21.3828	0.000378473	0.0172314	yes
WBGene00011733	T12D8.5	1.47107	4.28667	23.579	0.000243435	0.0131143	yes
WBGene00002174	itx-1	1.46972	4.23482	16.1893	0.00121999	0.0313434	yes
WBGene00002271	lec-8	1.46871	7.42939	26.1878	0.000149069	0.010058	yes
WBGene00002234	kqt-2	1.46865	2.82177	17.265	0.000941433	0.0278352	yes
WBGene00003978	pes-4	1.46377	3.5094	30.1821	7.47539e-05	0.00692955	yes
WBGene00000878	cyn-2	1.46117	1.66708	16.1668	0.00122675	0.0313997	yes
WBGene00003711	nhr-121	1.46098	2.21318	18.1079	0.000773482	0.0249801	yes
WBGene00015179	B0416.3	1.4589	0.742619	14.496	0.00187329	0.0395794	yes
WBGene00019932		1.45887	2.60577	21.1894	0.000394015	0.0175449	yes
WBGene00020453	fbxa-55	1.45404	2.84341	13.2885	0.00258778	0.0473367	yes
WBGene00044402	Y82E9BL.18	1.44949	2.46983	18.3879	0.00072548	0.0242758	yes
WBGene00255426	C04G2.14	1.44871	2.6218	16.1262	0.00123906	0.031556	yes
WBGene00010769	asah-1	1.44485	4.35692	13.0768	0.002743	0.0485784	yes
WBGene00020455	fbxa-59	1.44431	3.97755	12.9618	0.00283179	0.0495937	yes
WBGene00021879	clec-83	1.44078	4.83025	29.3629	8.56561e-05	0.00744401	yes
WBGene00010545	cbp-2	1.44044	3.62283	31.6631	5.88248e-05	0.00604314	yes
WBGene00012213	W02D9.7	1.44002	6.28556	41.5544	1.42117e-05	0.00273025	yes
WBGene00017012	acs-22	1.43973	5.76684	14.2772	0.00198403	0.0407071	yes
WBGene00001887	his-13	1.43867	0.973581	13.2648	0.00260465	0.0475187	yes
WBGene00016218	pals-23	1.43679	3.69063	23.0029	0.000272585	0.0141298	yes
WBGene00007516	gpx-5	1.43632	4.59282	37.2248	2.55599e-05	0.00386762	yes
WBGene00013996	ZK550.2	1.4317	3.1094	13.9591	0.00215867	0.0427197	yes
WBGene00020834	T27A1.2	1.43066	2.56984	13.7602	0.00227678	0.0436172	yes
WBGene00022951	C30E1.9	1.42848	7.8925	49.3492	5.50907e-06	0.00161959	yes
WBGene00043062	clec-80	1.42755	3.02201	22.5758	0.000296776	0.0147521	yes
WBGene00010749	K10D11.5	1.4274	3.30582	15.9209	0.00130351	0.032465	yes
WBGene00015759	C14C6.5	1.42645	4.45274	21.7573	0.000350339	0.0164021	yes
WBGene00008654	pfas-1	1.42641	4.39543	22.2204	0.000318792	0.0155829	yes
WBGene00008110	C46C2.2	1.42434	6.24657	40.9382	1.54049e-05	0.00276516	yes
WBGene00022418	igcm-4	1.42292	2.61446	14.8955	0.0016889	0.0375607	yes
WBGene00019134		1.42088	2.52716	19.8351	0.000525744	0.0206964	yes
WBGene00011166	chil-22	1.41676	1.78989	16.4205	0.00115292	0.0304815	yes
WBGene00022298	Y76B12C.4	1.41618	1.95676	16.4138	0.00115482	0.0304815	yes
WBGene00007295	C04C11.1	1.41363	1.19355	17.4531	0.000900608	0.0274855	yes
WBGene00018051	che-10	1.41273	3.22873	22.0917	0.000327222	0.0158713	yes
WBGene00001824	hbl-1	1.41256	4.49729	24.2075	0.000215619	0.0123418	yes
WBGene00021939	Y55F3BR.2	1.41207	4.64208	18.5332	0.000701911	0.0238754	yes
WBGene00002056	ifc-2	1.41125	6.38403	22.8623	0.000280288	0.0143842	yes
WBGene00019973	R09A1.3	1.40616	2.73813	19.4607	0.000570605	0.0215458	yes
WBGene00006585	tni-3	1.40466	4.33024	27.9569	0.000108889	0.00852026	yes
WBGene00008945	F19B2.6	1.40425	0.997733	14.2443	0.0020013	0.040931	yes
WBGene00013118	Y51H4A.24	1.40227	3.51824	26.6575	0.000136953	0.00964888	yes
WBGene00015922	C17H11.2	1.40223	4.97265	15.612	0.00140787	0.0339342	yes
WBGene00012875	Y45F10B.13	1.40149	4.43822	29.3578	8.57296e-05	0.00744401	yes
WBGene00013650	Y105C5B.9	1.40083	2.15673	15.856	0.00132467	0.0327649	yes
WBGene00004037	plc-2	1.39915	2.73993	18.1104	0.000773028	0.0249801	yes
WBGene00004013	pha-4	1.39873	3.01634	16.5685	0.00111223	0.0301511	yes
WBGene00009511		1.39443	2.09295	19.1742	0.000607901	0.0221953	yes
WBGene00016379	C33H5.13	1.39383	3.57923	31.7125	5.83648e-05	0.00604314	yes
WBGene00000370	ccg-1	1.38951	6.4868	40.9149	1.54523e-05	0.00276516	yes
WBGene00004130	ketn-1	1.38871	6.2754	24.5951	0.00020028	0.0118436	yes
WBGene00013008	clec-146	1.38741	3.01912	14.7086	0.00177243	0.0383946	yes
WBGene00013391	Y62H9A.3	1.38507	7.28319	36.6003	2.79346e-05	0.00406816	yes
WBGene00008865	F15G9.1	1.38495	5.07029	40.9994	1.52815e-05	0.00276516	yes
WBGene00006675	twk-22	1.38363	1.47153	14.2033	0.00202311	0.0411451	yes
WBGene00001091		1.38342	4.93481	25.9319	0.000156184	0.0103681	yes
WBGene00022445	Y110A2AL.9	1.37425	1.86734	15.8972	0.00131118	0.0325349	yes
WBGene00018547	clec-78	1.37205	2.82282	13.9421	0.00216846	0.042785	yes
WBGene00011587	anp-1	1.37172	3.86576	14.7777	0.00174104	0.0382754	yes
WBGene00011026	R05D7.1	1.37107	3.09669	24.8038	0.000192542	0.011552	yes
WBGene00016354	rig-6	1.36531	4.22092	42.6747	1.23024e-05	0.00253172	yes
WBGene00020471	pho-14	1.36438	6.02172	19.0826	0.000620415	0.0222907	yes
WBGene00016407	unk-1	1.36384	4.86261	17.3737	0.00091759	0.0276411	yes
WBGene00001394	fat-2	1.36056	9.07292	15.1978	0.00156313	0.0359013	yes
WBGene00019515	ugt-19	1.35935	2.62143	17.8002	0.000830471	0.0261319	yes
WBGene00022893	ZK1290.13	1.35853	2.70937	16.2807	0.00119296	0.0308417	yes
WBGene00011850	T20B3.1	1.35744	3.13348	16.0519	0.00126196	0.0318649	yes
WBGene00018704	ztf-13	1.35731	3.22229	32.9871	4.77994e-05	0.00540474	yes
WBGene00077636		1.35516	2.3356	18.9916	0.000633129	0.0225418	yes
WBGene00006372	syx-2	1.35473	2.97422	19.3266	0.000587731	0.0217926	yes
WBGene00003495	mup-2	1.35129	7.71657	28.565	9.80548e-05	0.0081039	yes
WBGene00022500	lfi-1	1.35004	6.05099	15.3126	0.00151822	0.0354151	yes
WBGene00012812	Y43F8B.1	1.34933	5.27219	16.1416	0.00123437	0.0315162	yes
WBGene00012228	W03H9.2	1.34854	2.06252	18.5127	0.000705179	0.023947	yes
WBGene00003528	nas-9	1.34846	2.22692	18.4342	0.000717872	0.0241421	yes
WBGene00006794	unc-60	1.34785	5.94171	39.0104	1.99458e-05	0.00331462	yes
WBGene00021239	Y20F4.4	1.34705	4.62632	19.0131	0.000630102	0.0224729	yes
WBGene00003602	nhr-3	1.34646	4.13011	12.9129	0.00287054	0.0499997	yes
WBGene00019955	R08C7.12	1.3458	2.71476	18.761	0.000666725	0.0232508	yes
WBGene00016088	clec-266	1.34558	4.57049	13.7484	0.00228398	0.0436415	yes
WBGene00011737	sqst-1	1.34459	6.56483	16.0842	0.00125194	0.0317287	yes
WBGene00001520	gas-1	1.33708	6.69215	33.4243	4.46926e-05	0.00516702	yes
WBGene00004796	sid-2	1.33598	3.84586	14.5243	0.00185952	0.0394055	yes
WBGene00010605	K06G5.1	1.33481	7.44693	18.5936	0.000692374	0.0236646	yes
WBGene00020407	chil-24	1.33129	2.00541	14.1591	0.00204689	0.0414188	yes
WBGene00304908	F20D1.22	1.33127	2.32587	22.0199	0.000332034	0.0159664	yes
WBGene00001560	gei-3	1.33081	4.45345	18.7918	0.000662119	0.0232098	yes
WBGene00004168	pqn-88	1.32998	1.97462	17.5634	0.000877606	0.0270768	yes
WBGene00044209		1.32981	2.77667	24.4874	0.000204416	0.0119849	yes
WBGene00009812	suca-1	1.32824	6.88534	35.9875	3.05123e-05	0.00421418	yes
WBGene00001638	gly-13	1.32488	5.41116	48.8339	5.84317e-06	0.00164721	yes
WBGene00022820	ZK813.1	1.32173	8.09083	49.03	5.71339e-06	0.00164721	yes
WBGene00012487	Y18D10A.23	1.32147	2.57162	16.8729	0.00103356	0.0290967	yes
WBGene00001898	his-24	1.32035	5.75519	22.4594	0.000303788	0.014992	yes
WBGene00013969	tep-1	1.31919	5.30571	20.0921	0.000497272	0.0199463	yes
WBGene00010012	saeg-1	1.31787	5.54382	24.9769	0.000186382	0.0114961	yes
WBGene00012664	Y39B6A.1	1.31772	7.30322	15.9643	0.00128957	0.0323428	yes
WBGene00008802	acp-2	1.31402	1.87695	13.0953	0.00272906	0.048568	yes
WBGene00003991	pfn-3	1.31223	4.59502	24.5165	0.00020329	0.0119529	yes
WBGene00189951	linc-29	1.31218	2.97545	19.5723	0.000556783	0.0213345	yes
WBGene00021576	fbxc-51	1.31084	2.64725	13.4629	0.0024674	0.0457448	yes
WBGene00021675	Y48G1BR.1	1.3084	2.40648	18.928	0.000642203	0.022717	yes
WBGene00000780	cpn-4	1.30608	4.76083	18.2005	0.000757218	0.0247346	yes
WBGene00009595	cbp-3	1.30525	5.17127	13.8901	0.00219881	0.043083	yes
WBGene00020662	T21H3.1	1.30382	8.32609	16.3032	0.00118642	0.030711	yes
WBGene00006404	tag-10	1.2994	4.26205	16.1773	0.0012236	0.0313971	yes
WBGene00008975	F20D1.3	1.29745	6.17867	45.7792	8.37083e-06	0.00200306	yes
WBGene00017507	F16B4.5	1.29744	2.22867	15.2139	0.00155675	0.0358814	yes
WBGene00017322	clec-160	1.29622	4.15367	20.9996	0.000409971	0.0177637	yes
WBGene00006063	sto-1	1.29505	3.97908	30.0572	7.63092e-05	0.00701056	yes
WBGene00006863	gyg-1	1.29449	4.97826	33.606	4.34695e-05	0.00511177	yes
WBGene00008748	yap-1	1.29127	4.28053	23.9995	0.000224404	0.0125831	yes
WBGene00003530	nas-11	1.28939	4.34078	19.5926	0.00055432	0.0213345	yes
WBGene00012005	jun-1	1.28735	4.71309	26.1105	0.000151177	0.0101338	yes
WBGene00002262	ldh-1	1.28374	6.4247	41.0816	1.51173e-05	0.00276516	yes
WBGene00020786	T25B2.2	1.28326	2.43764	13.3476	0.00254623	0.046759	yes
WBGene00018710	F52G3.1	1.2812	5.45773	15.4743	0.00145742	0.0347535	yes
WBGene00017246	F08D12.2	1.28104	2.02935	12.982	0.00281595	0.0493607	yes
WBGene00004509	rrf-2	1.27999	4.06545	22.8255	0.000282346	0.0144421	yes
WBGene00012970	Y48A6B.9	1.27842	2.91422	15.329	0.00151192	0.0354151	yes
WBGene00017904	lim-8	1.27309	3.10267	20.0835	0.000498197	0.0199463	yes
WBGene00016599	C42D8.1	1.27145	2.73419	17.3514	0.000922425	0.0276411	yes
WBGene00019448	frpr-13	1.2683	1.69395	13.4644	0.00246644	0.0457448	yes
WBGene00014669	zipt-2.1	1.26767	3.79277	14.363	0.00193972	0.0403206	yes
WBGene00015392	nspc-7	1.2669	4.03475	14.1984	0.00202573	0.0411451	yes
WBGene00001820	ham-1	1.26665	2.46904	13.1425	0.00269372	0.0482665	yes
WBGene00014955		1.26646	5.39613	15.8192	0.00133687	0.0328879	yes
WBGene00000779	cpn-3	1.26346	7.8195	32.854	4.87942e-05	0.00545725	yes
WBGene00011436	T04F3.1	1.2629	4.23035	19.1489	0.000611325	0.0222269	yes
WBGene00008515	F02C12.1	1.25969	3.15242	14.048	0.00210811	0.042147	yes
WBGene00011446	T04F8.8	1.25962	5.90396	32.2688	5.34558e-05	0.00575951	yes
WBGene00015131	B0303.11	1.2572	3.58013	27.0032	0.000128754	0.0093236	yes
WBGene00000652	col-76	1.25344	3.55374	13.6684	0.0023338	0.0442459	yes
WBGene00009306	maph-1.1	1.25255	4.81592	17.6519	0.000859639	0.0267228	yes
WBGene00020158	T02C5.1	1.24684	6.35178	21.0162	0.000408546	0.0177637	yes
WBGene00013284	daf-22	1.24639	5.77987	21.1001	0.000401435	0.017673	yes
WBGene00001559	gei-1	1.24558	3.77221	14.0615	0.00210057	0.0420911	yes
WBGene00003903	pab-2	1.24093	6.15004	24.5282	0.000202837	0.0119529	yes
WBGene00013082	grdn-1	1.24053	3.2377	17.3128	0.000930877	0.0277631	yes
WBGene00010539	ttr-2	1.23644	7.52815	29.0529	9.02477e-05	0.00761151	yes
WBGene00001169	eef-1A.2	1.23632	7.96782	20.4445	0.000461067	0.0189897	yes
WBGene00003876	pept-2	1.23549	3.05239	23.6953	0.000237995	0.0129779	yes
WBGene00003515	myo-3	1.23437	5.88397	32.6577	5.03043e-05	0.00550645	yes
WBGene00000527	cle-1	1.23317	5.31139	37.2892	2.53284e-05	0.00386098	yes
WBGene00016095	C25E10.5	1.2317	1.7206	13.8059	0.00224896	0.0434328	yes
WBGene00018522	F46H5.7	1.23035	6.19665	21.3342	0.000382312	0.0172914	yes
WBGene00006575	tir-1	1.22989	4.4284	14.7414	0.00175745	0.0382754	yes
WBGene00003776	nmy-1	1.22911	6.82043	26.3502	0.000144746	0.00989549	yes
WBGene00016735	fhod-1	1.229	4.15579	17.5133	0.000887974	0.0272397	yes
WBGene00004993	spp-8	1.22873	5.03925	15.0836	0.00160935	0.036566	yes
WBGene00003732	nhx-4	1.22849	2.46613	16.8739	0.00103331	0.0290967	yes
WBGene00004036	plc-1	1.22672	3.21778	25.9714	0.000155059	0.0103558	yes
WBGene00003911	pak-1	1.2259	5.37501	36.6102	2.7895e-05	0.00406816	yes
WBGene00000792	crb-1	1.22443	2.62411	20.7935	0.000428152	0.0181669	yes
WBGene00012358	W09D6.5	1.22362	4.90795	19.0994	0.000618096	0.0222907	yes
WBGene00009299	F31E9.6	1.22341	2.61315	15.3172	0.00151646	0.0354151	yes
WBGene00004858	sma-4	1.2223	3.85355	18.6598	0.000682099	0.0235519	yes
WBGene00012557	Y37D8A.19	1.21813	8.69243	37.5416	2.44442e-05	0.0037933	yes
WBGene00003555	nas-39	1.21784	2.17247	13.4238	0.00249386	0.0460692	yes
WBGene00000214	asp-1	1.216	9.87389	19.8477	0.000524298	0.0206964	yes
WBGene00010134	F55H12.3	1.21171	3.34801	19.3291	0.000587397	0.0217926	yes
WBGene00022129	lron-11	1.21045	2.36304	16.3379	0.00117638	0.0306728	yes
WBGene00002058	ifd-2	1.20946	4.57677	29.3947	8.5201e-05	0.00744401	yes
WBGene00015382	C03B1.14	1.20931	3.07849	14.8484	0.00170955	0.0377476	yes
WBGene00003409	mrp-3	1.20851	3.02014	14.8941	0.00168951	0.0375607	yes
WBGene00004810	skr-4	1.20713	3.81189	21.492	0.000370012	0.0169587	yes
WBGene00008365	D1046.4	1.20606	1.32556	13.967	0.00215411	0.0427197	yes
WBGene00019207	fgt-1	1.20529	6.314	17.7698	0.000836357	0.0261969	yes
WBGene00000503	cht-1	1.20254	4.45357	21.3665	0.00037976	0.0172519	yes
WBGene00004960	spe-6	1.20151	2.69269	13.8521	0.0022213	0.0432061	yes
WBGene00011936	pgrn-1	1.19994	4.65174	17.6652	0.000856981	0.0266805	yes
WBGene00000273	brp-1	1.19909	7.49531	23.7693	0.000234601	0.0128743	yes
WBGene00017506	F16B4.4	1.19648	5.2632	28.0884	0.000106434	0.00845794	yes
WBGene00020504	svh-2	1.19629	4.97738	14.5296	0.00185693	0.0394055	yes
WBGene00015332	tyr-1	1.19466	3.66249	22.906	0.000277867	0.01433	yes
WBGene00021927	abhd-14	1.19368	2.0724	13.9977	0.00213652	0.0426454	yes
WBGene00022858	ZK1193.2	1.19348	4.29584	26.1131	0.000151106	0.0101338	yes
WBGene00002274	lec-11	1.1917	4.86096	14.6266	0.00181061	0.0388945	yes
WBGene00009657	F43G6.4	1.18739	2.70206	21.074	0.00040363	0.017673	yes
WBGene00006649	tth-1	1.1864	5.54158	12.8956	0.00288445	0.0499997	yes
WBGene00018311	F41G4.8	1.18503	1.79841	13.7084	0.00230871	0.0438698	yes
WBGene00000140	anc-1	1.18468	6.48854	15.3986	0.00148554	0.0349781	yes
WBGene00012226	W03G11.4	1.1841	3.78421	15.1819	0.00156948	0.0360069	yes
WBGene00020426	T10H10.2	1.17951	2.24212	13.6226	0.00236281	0.0444871	yes
WBGene00013426	Y66A7A.7	1.17847	1.41101	13.0901	0.00273297	0.048568	yes
WBGene00010433	H40L08.1	1.1784	5.57987	22.6998	0.00028951	0.0146259	yes
WBGene00009430	F35E12.6	1.1767	5.88301	17.981	0.000796413	0.0253278	yes
WBGene00022245	acp-6	1.17519	7.69654	23.4528	0.000249504	0.0133019	yes
WBGene00003645	nhr-55	1.17381	1.82847	13.9491	0.0021644	0.0427459	yes
WBGene00020797	T25D3.3	1.17332	1.49031	14.3489	0.00194694	0.0403891	yes
WBGene00000754	col-181	1.1728	9.60667	13.147	0.00269038	0.0482665	yes
WBGene00001591	glc-1	1.17231	3.27179	17.0823	0.000983151	0.0283717	yes
WBGene00003635	nhr-45	1.17117	3.52266	20.6922	0.000437422	0.0182773	yes
WBGene00003655	nhr-65	1.17034	2.46576	17.1556	0.000966157	0.0280827	yes
WBGene00002280	let-2	1.16907	7.73738	16.9209	0.00102176	0.0289805	yes
WBGene00009888	F49E2.5	1.16758	5.47401	14.9825	0.00165156	0.0371855	yes
WBGene00002269	lec-6	1.16577	8.74466	26.4658	0.000141757	0.00983162	yes
WBGene00003163	mdl-1	1.1644	4.99279	16.1366	0.00123591	0.0315165	yes
WBGene00003243	mig-10	1.16274	4.22155	19.7612	0.00053427	0.0208234	yes
WBGene00022386	Y95B8A.6	1.16211	2.63194	13.2571	0.00261015	0.0475683	yes
WBGene00003628	nhr-35	1.16119	3.21129	13.6296	0.00235839	0.0444664	yes
WBGene00001008	dlk-1	1.16048	5.03431	16.4026	0.00115797	0.030512	yes
WBGene00013633	Y105C5A.8	1.15763	4.40381	17.6375	0.000862543	0.0267323	yes
WBGene00001578	ges-1	1.1563	4.01389	13.5099	0.0024361	0.045451	yes
WBGene00011000	R03G8.6	1.15623	4.6354	16.4511	0.00114438	0.0304126	yes
WBGene00011672	cyp-13A5	1.15337	3.50779	15.4325	0.00147288	0.0348796	yes
WBGene00007689	C18E9.9	1.15291	5.32948	24.2598	0.000213475	0.0123056	yes
WBGene00020164		1.15171	4.91229	14.5269	0.00185822	0.0394055	yes
WBGene00017979	F32B5.6	1.14946	4.62865	24.9202	0.000188374	0.0115237	yes
WBGene00021531	Y42G9A.1	1.1485	2.02543	17.2096	0.00095387	0.0279625	yes
WBGene00003933	pat-9	1.14723	2.44054	14.0758	0.00209263	0.0420239	yes
WBGene00011713	T11F9.12	1.1469	3.93681	15.9125	0.00130624	0.032465	yes
WBGene00000757	col-184	1.14581	8.74424	13.4147	0.00250003	0.0461418	yes
WBGene00006591	toh-1	1.14188	2.80912	15.6204	0.00140489	0.0339333	yes
WBGene00017690	ceh-60	1.14188	2.07535	14.318	0.00196283	0.0406042	yes
WBGene00015671	C10B5.3	1.1375	2.88522	17.4083	0.000910155	0.0276411	yes
WBGene00002038	hum-5	1.13714	5.20686	16.1617	0.00122828	0.0313998	yes
WBGene00007059	vps-52	1.13609	4.63116	29.6968	8.1006e-05	0.00727614	yes
WBGene00020649	sma-10	1.13435	3.46494	14.2261	0.00201095	0.0409735	yes
WBGene00021253	Y22D7AL.15	1.13339	5.30165	17.1038	0.000978124	0.0283106	yes
WBGene00004227	ptr-13	1.1327	3.24181	15.0944	0.00160491	0.0365348	yes
WBGene00016004	C18H9.6	1.13062	5.20953	13.9615	0.00215725	0.0427197	yes
WBGene00007175	B0395.3	1.13011	4.67315	16.0221	0.00127128	0.0320217	yes
WBGene00000081	ads-1	1.12949	6.39055	21.0915	0.000402155	0.017673	yes
WBGene00007725	C25F9.5	1.12859	2.8205	14.6265	0.00181063	0.0388945	yes
WBGene00004198	prx-13	1.126	3.15992	14.2385	0.00200436	0.040931	yes
WBGene00045394	ZK813.7	1.1259	8.0631	30.933	6.61332e-05	0.00652432	yes
WBGene00014213	ZK1073.1	1.1253	4.39391	23.6608	0.00023959	0.0129779	yes
WBGene00206354	F27E5.9	1.12338	2.16424	12.9376	0.00285087	0.0497609	yes
WBGene00007984	irx-1	1.12337	2.92837	16.0168	0.00127293	0.032024	yes
WBGene00010339	acl-1	1.12218	5.62661	21.7668	0.000349657	0.0164021	yes
WBGene00018351	F42G2.2	1.12148	2.67572	16.5312	0.00112233	0.0301519	yes
WBGene00019780	M60.4	1.12019	6.46292	14.751	0.00175307	0.0382754	yes
WBGene00018184	F38E9.1	1.11966	3.67221	23.8758	0.000229819	0.0127478	yes
WBGene00000991	dhs-28	1.11864	6.61454	15.7145	0.00137221	0.0333003	yes
WBGene00021068	W06H8.6	1.11835	6.29608	20.3134	0.000474171	0.0193668	yes
WBGene00015043	cyp-34A8	1.11598	2.89415	17.0206	0.0009977	0.0285559	yes
WBGene00007944	C34F6.10	1.11288	3.79384	20.7036	0.000436366	0.0182773	yes
WBGene00000216	asp-3	1.10756	9.36264	13.6334	0.00235592	0.0444664	yes
WBGene00002978	lev-11	1.10615	9.00672	15.5731	0.00142167	0.0341384	yes
WBGene00011923	chhy-1	1.10246	2.48137	15.3022	0.00152224	0.0354369	yes
WBGene00004172	pqn-92	1.1017	3.78565	17.0849	0.000982539	0.0283717	yes
WBGene00020954	W02G9.4	1.10144	3.49251	13.604	0.00237474	0.0446707	yes
WBGene00021322	Y34B4A.6	1.09853	6.818	13.4365	0.00248526	0.0459516	yes
WBGene00013654	Y105C5B.15	1.09667	5.54285	17.1301	0.000972042	0.0281741	yes
WBGene00017974	vps-41	1.0888	4.33251	31.3036	6.23016e-05	0.00625417	yes
WBGene00020577	T19D12.2	1.08743	3.48834	20.1682	0.000489187	0.0198169	yes
WBGene00013392	Y62H9A.4	1.08627	7.32985	17.3705	0.00091829	0.0276411	yes
WBGene00000458	ceh-37	1.08464	2.56002	15.2115	0.00155771	0.0358814	yes
WBGene00012704	mlt-3	1.08243	1.91083	13.7234	0.00229944	0.043828	yes
WBGene00018356	islo-1	1.08182	2.75718	18.626	0.000687321	0.0236288	yes
WBGene00005647	srp-6	1.08079	3.7175	24.8978	0.000189166	0.0115237	yes
WBGene00000597	col-8	1.08038	9.07043	13.6791	0.00232705	0.0441775	yes
WBGene00008194	C49C3.4	1.07991	6.39452	15.3797	0.00149266	0.0350655	yes
WBGene00007749	ceh-79	1.07583	1.8825	13.7176	0.00230305	0.0438432	yes
WBGene00019347	mbl-1	1.07342	4.2992	18.7764	0.000664412	0.0232138	yes
WBGene00004789	sgk-1	1.07341	4.02092	15.9886	0.00128184	0.0322089	yes
WBGene00004245	puf-9	1.06971	5.54575	24.3435	0.00021009	0.0121787	yes
WBGene00022196	gpa-17	1.0683	3.04642	14.1177	0.00206949	0.041794	yes
WBGene00022358	Y92H12A.2	1.06733	4.16051	17.059	0.000988606	0.028379	yes
WBGene00022010	catp-7	1.0641	5.28958	13.8023	0.00225116	0.0434328	yes
WBGene00002272	lec-9	1.05592	6.59175	22.6673	0.000291395	0.0146259	yes
WBGene00007752	wdfy-3	1.04997	5.21864	14.425	0.00190844	0.0400344	yes
WBGene00000768	cor-1	1.04228	3.26858	16.1017	0.00124655	0.0316702	yes
WBGene00013869	mlck-1	1.04194	3.38321	13.9581	0.00215919	0.0427197	yes
WBGene00017380	F11D5.1	1.04155	3.1908	13.7488	0.00228377	0.0436415	yes
WBGene00000066	act-4	1.03907	9.61651	25.1379	0.000180851	0.0112439	yes
WBGene00001633	gly-8	1.03297	4.75025	13.1956	0.00265459	0.047878	yes
WBGene00001345	fos-1	1.02786	4.36799	21.2966	0.000385309	0.0173128	yes
WBGene00001685	gpd-3	1.02605	7.80944	15.3862	0.0014902	0.0350479	yes
WBGene00006815	unc-83	1.0224	4.79023	24.4038	0.00020769	0.0121078	yes
WBGene00013477	Y69E1A.5	1.01819	4.88422	17.6388	0.000862267	0.0267323	yes
WBGene00019170	H06I04.6	1.01685	4.25354	13.3466	0.00254694	0.046759	yes
WBGene00022593	ZC328.3	1.01305	4.05122	18.6024	0.000691003	0.0236608	yes
WBGene00014152	ZK930.2	1.01259	3.79099	19.0836	0.000620271	0.0222907	yes
WBGene00019882	R05D3.9	1.00888	4.7527	16.4142	0.0011547	0.0304815	yes
WBGene00003040	lin-59	1.00879	5.65499	12.907	0.0028753	0.0499997	yes
WBGene00045063	Y37A1A.4	1.00693	3.62672	17.3499	0.000922757	0.0276411	yes
WBGene00000281	cah-3	1.00691	4.97288	16.5566	0.00111544	0.0301511	yes
WBGene00001196	egl-30	1.00637	6.54211	16.545	0.00111857	0.0301511	yes
WBGene00011564	ugt-50	1.00636	4.09017	18.587	0.000693414	0.0236646	yes
WBGene00003980	pes-7	1.00453	3.93845	13.551	0.00240909	0.0451107	yes
WBGene00007750	syg-2	1.00409	2.87379	13.0338	0.0027758	0.0489488	yes
WBGene00015680	egal-1	1.00365	4.61773	16.9843	0.00100638	0.0286449	yes
WBGene00008521	F02D8.4	1.00309	3.43816	16.8782	0.00103224	0.0290967	yes
WBGene00021702	Y48G9A.9	1.00167	4.54431	18.0721	0.000779871	0.0250374	yes
WBGene00022822	ZK813.3	1.00037	8.43449	26.993	0.000128987	0.0093236	yes
WBGene00022279	sesn-1	0.99936	4.65527	15.1281	0.00159117	0.0363024	yes
WBGene00017571	jmjd-3.1	0.991167	3.63623	19.9186	0.000516293	0.0205219	yes
WBGene00013867	ZC373.2	0.990209	8.19279	19.3459	0.000585227	0.0217926	yes
WBGene00000696	col-122	0.98831	9.65102	24.1707	0.000217147	0.0123786	yes
WBGene00010177	F57A8.1	0.988063	4.20772	18.788	0.00066269	0.0232098	yes
WBGene00009532	ccch-1	0.987453	4.78253	14.1482	0.00205282	0.041498	yes
WBGene00019760	calu-1	0.987036	7.04604	18.9006	0.000646152	0.0228082	yes
WBGene00000100	ajm-1	0.985225	5.87465	28.5366	9.85322e-05	0.00811078	yes
WBGene00003990	pfn-2	0.983876	5.98093	28.0893	0.000106417	0.00845794	yes
WBGene00001684	gpd-2	0.982098	7.36013	24.9876	0.000186008	0.0114961	yes
WBGene00015110	B0281.3	0.980394	3.17633	13.346	0.00254733	0.046759	yes
WBGene00017578	drl-1	0.980161	2.77899	13.1223	0.00270878	0.0483889	yes
WBGene00015541	C06E7.4	0.97786	2.66746	14.5901	0.0018279	0.0391428	yes
WBGene00011029	abhd-11.2	0.97548	6.12823	17.975	0.000797532	0.0253278	yes
WBGene00000067	act-5	0.97462	7.74618	14.5729	0.00183607	0.0391734	yes
WBGene00021060	dct-11	0.971934	4.45796	15.2852	0.00152882	0.0354799	yes
WBGene00016871	inso-1	0.971932	2.81697	13.2815	0.00259275	0.0473856	yes
WBGene00008572	F08B12.4	0.969022	7.00636	21.2066	0.000392604	0.0175258	yes
WBGene00010028	F54B11.5	0.968117	4.34959	19.5467	0.000559922	0.0213345	yes
WBGene00003371	mlc-3	0.96806	8.48671	24.041	0.000222619	0.0125831	yes
WBGene00003678	nhr-88	0.963534	3.76427	13.0804	0.0027403	0.0485784	yes
WBGene00012306	W06F12.2	0.961382	4.20067	13.8837	0.00220258	0.043083	yes
WBGene00022178	cest-25	0.956336	5.52829	15.0824	0.00160983	0.036566	yes
WBGene00012548	Y37D8A.6	0.950017	3.38823	19.1633	0.000609375	0.0221953	yes
WBGene00001502	ftt-2	0.949118	7.93333	19.212	0.000602831	0.022153	yes
WBGene00020104	R148.5	0.94766	3.58013	13.7839	0.00226228	0.0434692	yes
WBGene00006582	tmd-2	0.946265	2.95109	14.4498	0.00189607	0.0398562	yes
WBGene00018739	F53B1.8	0.945368	3.9197	13.5186	0.00243037	0.0453854	yes
WBGene00004033	pkc-2	0.940322	4.70523	15.4348	0.00147201	0.0348796	yes
WBGene00001000	dim-1	0.940234	7.23914	32.6635	5.02583e-05	0.00550645	yes
WBGene00009578	F40F8.5	0.939323	5.29588	14.7186	0.00176788	0.0383364	yes
WBGene00013859	ZC247.1	0.938426	4.56903	13.4439	0.00248019	0.0459405	yes
WBGene00006754	unc-15	0.937995	8.45049	13.2401	0.00262235	0.0476156	yes
WBGene00020135	aakg-4	0.937636	3.15841	17.9454	0.000802989	0.0254618	yes
WBGene00004369	rig-1	0.934133	3.0982	15.0293	0.00163186	0.0368225	yes
WBGene00008547	F07A11.4	0.929508	3.69796	13.832	0.00223326	0.043316	yes
WBGene00010702	usp-33	0.929131	5.01183	16.8833	0.00103098	0.0290967	yes
WBGene00006819	unc-87	0.928783	8.20083	14.5208	0.00186123	0.0394055	yes
WBGene00019327	zip-2	0.927533	6.84133	15.7719	0.00135269	0.0330867	yes
WBGene00016292	tbc-7	0.925652	3.71818	15.9276	0.00130136	0.0324614	yes
WBGene00014253	ZK1320.3	0.924527	6.58771	16.5489	0.00111752	0.0301511	yes
WBGene00001132	alp-1	0.924264	5.42443	16.3119	0.0011839	0.030711	yes
WBGene00016037	dop-6	0.923934	2.30222	13.5028	0.00244082	0.0454979	yes
WBGene00013035	Y49E10.16	0.922504	4.8618	16.5574	0.00111522	0.0301511	yes
WBGene00006839	unc-115	0.922387	5.73171	26.928	0.000130487	0.00935308	yes
WBGene00001055	dpf-2	0.919302	3.60392	16.5331	0.00112182	0.0301519	yes
WBGene00019875	mca-2	0.917644	3.84396	12.9477	0.00284292	0.0496643	yes
WBGene00077761	zip-9	0.916556	5.45551	15.284	0.00152926	0.0354799	yes
WBGene00003238	mig-1	0.914869	2.92334	16.8014	0.00105146	0.0293993	yes
WBGene00003369	mlc-1	0.913485	8.04592	20.9517	0.000414115	0.0178286	yes
WBGene00020160	igcm-3	0.910202	4.94526	20.6583	0.000440569	0.0182773	yes
WBGene00009796	F46G10.1	0.908137	5.54032	13.9594	0.00215847	0.0427197	yes
WBGene00001165	efn-4	0.904568	3.72008	14.1017	0.00207829	0.0418895	yes
WBGene00000692	col-118	0.900628	3.80172	13.0054	0.00279774	0.049123	yes
WBGene00013394	ule-5	0.895389	9.09066	19.3284	0.000587492	0.0217926	yes
WBGene00021834	mab-31	0.888102	4.4043	14.2342	0.00200667	0.040931	yes
WBGene00020379	T09B4.5	0.879732	5.07929	15.962	0.00129032	0.0323428	yes
WBGene00016006	fln-2	0.879487	4.79041	17.0608	0.000988179	0.028379	yes
WBGene00044481	ZK185.5	0.876645	3.48781	14.6207	0.00181338	0.038913	yes
WBGene00012158	ucr-2.1	0.875288	6.23812	17.3738	0.000917569	0.0276411	yes
WBGene00002053	ifb-1	0.869129	6.19405	19.222	0.000601496	0.0221434	yes
WBGene00019521	dmd-7	0.864596	4.9642	17.8914	0.000813098	0.0256637	yes
WBGene00006599	tpa-1	0.864379	3.84858	13.6376	0.0023533	0.0444664	yes
WBGene00019249	hrpa-2	0.863275	5.46016	16.5881	0.00110695	0.0301364	yes
WBGene00001784	gst-36	0.863069	5.70513	17.4705	0.000896945	0.0274268	yes
WBGene00012980	efhd-1	0.860443	4.68757	19.9162	0.000516563	0.0205219	yes
WBGene00015684	C10G8.8	0.850366	6.00334	18.0214	0.000789034	0.0251587	yes
WBGene00002265	lec-2	0.84952	6.95036	18.8049	0.000660177	0.0232098	yes
WBGene00003929	pat-2	0.843362	4.87592	14.9688	0.0016574	0.037276	yes
WBGene00004423	rpl-11.2	0.843189	8.58034	24.2007	0.000215902	0.0123418	yes
WBGene00009899	efl-3	0.842977	3.50302	14.568	0.00183844	0.0391734	yes
WBGene00006787	unc-52	0.841556	5.70411	13.5821	0.00238885	0.0448542	yes
WBGene00010593	gsnl-1	0.840309	5.1288	17.2568	0.000943276	0.0278352	yes
WBGene00019682	K12H4.7	0.838512	8.17374	16.7853	0.00105554	0.0294335	yes
WBGene00021325	Y34B4A.9	0.837582	6.70265	13.7223	0.00230013	0.043828	yes
WBGene00020838	trak-1	0.835645	6.08516	13.529	0.00242351	0.0452984	yes
WBGene00000253	bli-3	0.833336	3.85658	17.1839	0.000959704	0.0280115	yes
WBGene00008311	rskn-2	0.832994	5.33502	13.2543	0.00261216	0.0475683	yes
WBGene00003738	nid-1	0.825846	5.60511	16.1989	0.00121711	0.0313087	yes
WBGene00010221	F57G12.1	0.825213	5.07896	13.9141	0.00218471	0.042982	yes
WBGene00019478	cri-2	0.819864	4.02574	13.3431	0.00254938	0.046759	yes
WBGene00006342	sup-37	0.816445	5.1204	19.085	0.00062008	0.0222907	yes
WBGene00000150	apm-1	0.815268	4.70429	13.709	0.00230833	0.0438698	yes
WBGene00003407	mrp-1	0.81394	4.84688	20.1068	0.000495706	0.0199463	yes
WBGene00000228	atn-1	0.811781	6.46985	14.4455	0.0018982	0.0398602	yes
WBGene00006764	unc-27	0.811397	8.68374	14.3785	0.00193188	0.0403206	yes
WBGene00006408	tag-18	0.802201	5.9973	21.0779	0.000403303	0.017673	yes
WBGene00003242	mig-6	0.801142	6.56021	18.8496	0.000653577	0.0230308	yes
WBGene00021005	ule-1	0.794715	6.08287	16.8521	0.00103874	0.0292024	yes
WBGene00020633	aakg-2	0.791015	4.45731	14.2954	0.00197451	0.0406756	yes
WBGene00002023	hsp-25	0.785074	6.23082	14.2613	0.00199238	0.0407971	yes
WBGene00017374	ttr-41	0.784191	6.06941	17.4394	0.000903523	0.0275053	yes
WBGene00011059	R06C1.4	0.783332	7.05065	13.8828	0.0022031	0.043083	yes
WBGene00002054	ifb-2	0.782021	6.26875	19.6782	0.000544027	0.0210839	yes
WBGene00013181	Y53H1B.2	0.780131	5.69355	14.6656	0.00179236	0.0385826	yes
WBGene00014941		0.774741	3.96411	13.6277	0.00235956	0.0444664	yes
WBGene00019492	K07E3.4	0.773454	5.588	13.9646	0.00215549	0.0427197	yes
WBGene00015954	C18B2.3	0.770082	3.70745	13.0261	0.00278176	0.0490118	yes
WBGene00019895	aagr-2	0.755044	7.27735	18.3538	0.000731128	0.024379	yes
WBGene00001263	emb-9	0.745244	7.26275	14.1953	0.00202737	0.0411451	yes
WBGene00002267	lec-4	0.742316	5.31187	14.886	0.00169304	0.0375847	yes
WBGene00000224	atgp-1	0.737132	4.75611	17.2658	0.00094127	0.0278352	yes
WBGene00003893	ost-1	0.727723	7.62331	14.2903	0.0019772	0.0406756	yes
WBGene00010117	nkb-3	0.723154	5.74846	14.9211	0.00167783	0.0375051	yes
WBGene00017244	apy-1	0.700858	5.97981	15.4385	0.00147065	0.0348796	yes
WBGene00009886	F49E2.2	0.697518	4.49577	13.8251	0.00223745	0.0433558	yes
WBGene00019097	F59B1.2	0.67695	6.288	16.0764	0.00125436	0.031751	yes
WBGene00003915	pan-1	0.668024	5.31734	13.7852	0.00226151	0.0434692	yes

## Sheet: UP in pals-22 vs sy441
UP in pals-22(jy3)
Reddy et al 2019
PMID: 30640956
2752 genes that are upregulated in pals-22(jy3) mutant
			554 common elements in "sy441 UP" and "pals-22 UP":		sy441 vs N2 20C			Statistics
GeneID	Gene Name		GeneID	Gene Name	logFC	FDR		Set1: 1116
WBGene00007659	pals-5		WBGene00008010	C38D9.2	10.4128	1.22538e-09		Set2: 2752
WBGene00008302	pals-38		WBGene00018548	clec-79	9.66626	0.00165787		Overlap: 554
WBGene00044708	pals-11		WBGene00138721	pals-37	9.47003	0.0165259		Total number of genes: 20579
WBGene00008267	C53A5.9		WBGene00019561	K09C6.7	9.18604	0.00727614
WBGene00021081	pals-33		WBGene00002193	kin-5	9.14059	0.00134823		Representation factor: 3.7
WBGene00195165	F57G4.11		WBGene00015908	C17F3.3	8.98059	0.0146729		p < 5.218e-202
WBGene00011161	R09D1.5		WBGene00016707	C46E10.1	8.97944	0.0233191
WBGene00015225	B0507.8		WBGene00000639	col-63	8.81846	0.0261969
WBGene00008015	fbxa-174		WBGene00018531	F47B3.7	8.68791	0.0089696
WBGene00013294	pals-30		WBGene00014046	clec-60	8.6715	0.0222907
WBGene00022550	ZC196.6		WBGene00018122	ttbk-2	8.61595	0.0213345
WBGene00022189	Y71H2AR.2		WBGene00019024	F58A6.5	8.51435	0.00652432
WBGene00044237	pals-9		WBGene00015994	C18H7.4	8.43268	0.0107528
WBGene00045393	F26D11.13		WBGene00015855	C16C8.18	8.42215	0.01164
WBGene00015600	fbxa-165		WBGene00018528	F47B3.4	8.3304	0.0146259
WBGene00012091	pals-29		WBGene00008659	clec-151	8.21276	0.0278352
WBGene00004402	rom-3		WBGene00018121	F36H12.5	8.16405	0.0367057
WBGene00020613	T20D4.7		WBGene00013656	Y105C5B.17	8.0766	0.0341626
WBGene00007467	C08H9.7		WBGene00014238	ZK1225.4	8.05934	0.0349318
WBGene00045401	T26F2.3		WBGene00015306	C01G5.4	8.02627	0.0110996
WBGene00007134	pals-28		WBGene00019530	scrm-8	7.87206	0.0301511
WBGene00005582	sri-70		WBGene00017802	F26A1.3	7.84431	0.0348344
WBGene00008301	pals-39		WBGene00007613	C15H11.1	7.83002	0.0232508
WBGene00015227	B0507.10		WBGene00020890	fbxa-202	7.74558	0.0451779
WBGene00012726	Y39G8B.5		WBGene00022753	ZK484.7	7.72757	0.00662245
WBGene00017214	F07E5.9		WBGene00019810	R01H2.2	7.71866	0.030234
WBGene00138721	pals-37		WBGene00022079	Y69A2AR.8	7.68407	0.043316
WBGene00007132	pals-27		WBGene00007688	C18E9.8	7.58834	0.0256637
WBGene00008842	F15A4.8		WBGene00000626	col-49	7.52077	0.0103804
WBGene00020326	math-38		WBGene00020659	T21G5.1	7.48415	0.0176247
WBGene00008269	C53A5.11		WBGene00010181	F57A8.6	7.41476	0.0397745
WBGene00021122	W09G12.8		WBGene00045306	ZC250.5	7.39418	0.0427197
WBGene00044760	Y71H2AM.25		WBGene00008862	F15D4.5	7.27584	3.32127e-08
WBGene00015829	math-15		WBGene00013475	Y69E1A.3	7.24053	0.0477138
WBGene00007661	pals-7		WBGene00017672	F21F3.2	7.23827	0.0301836
WBGene00015605	C08E3.13		WBGene00010821	M01G12.7	7.1741	0.0433558
WBGene00044709	pals-12		WBGene00007584	C14C10.1	7.16837	0.00103001
WBGene00012400	Y6E2A.7		WBGene00011910	alg-3	7.16541	0.00179384
WBGene00018345	F42C5.3		WBGene00021115	W09C3.8	7.12083	0.0376154
WBGene00015602	fbxa-158		WBGene00017550	nep-6	6.87561	0.048568
WBGene00044212	Y68A4A.13		WBGene00045393	F26D11.13	6.65533	0.0261969
WBGene00044427	F56A6.5		WBGene00007987	C36H8.1	6.33821	0.00989549
WBGene00010004	F53H2.1		WBGene00015598	fbxa-163	6.28295	0.00236156
WBGene00008671	F11A5.3		WBGene00014158	ZK938.1	5.95308	0.00242832
WBGene00045457	F33H12.7		WBGene00010486	K01H12.4	5.8996	0.0161799
WBGene00017415	F13A2.6		WBGene00020223	T05A7.6	5.65802	0.00204208
WBGene00022824	ZK813.5		WBGene00009143	F26A3.5	5.52156	0.00813316
WBGene00015223	B0507.6		WBGene00010114	F55D12.6	5.44317	0.0499997
WBGene00013754	fbxa-116		WBGene00009592	F40F12.3	5.415	0.0178483
WBGene00015224	B0507.7		WBGene00043743	nsph-4.1	5.3359	0.0442569
WBGene00011539	fbxa-135		WBGene00016680	C45G9.9	5.30844	0.0323499
WBGene00013637	Y105C5A.13		WBGene00012961	Y47H10A.5	5.25069	2.17022e-05
WBGene00009061	pals-14		WBGene00015051	B0218.7	5.23918	0.0215458
WBGene00014162	ZK938.6		WBGene00045415	Y43F8B.15	5.12207	0.0434328
WBGene00020875	T28A11.13		WBGene00010091	ssp-35	5.08209	0.00348382
WBGene00194695	B0462.5		WBGene00021969	Y57G7A.6	5.05951	0.0182773
WBGene00007465	C08H9.4		WBGene00013713	Y106G6G.4	5.05859	0.000803814
WBGene00044783	T26H5.10		WBGene00006053	ssq-4	4.98012	0.0140557
WBGene00008009	fbxa-171		WBGene00003465	msp-78	4.96822	0.00785336
WBGene00045416	Y37H2A.14		WBGene00015689	spch-2	4.9554	0.0396414
WBGene00008891	clec-42		WBGene00008724	F13A7.1	4.90076	0.0192071
WBGene00021176	Y9C9A.1		WBGene00014169	ZK945.7	4.89335	0.0293473
WBGene00008376	D1054.9		WBGene00011379	T02E1.7	4.81686	0.0392462
WBGene00019314	K02E7.10		WBGene00013858	ssp-34	4.76793	0.0330867
WBGene00020357	T08E11.1		WBGene00016541	C39H7.1	4.74037	0.0312715
WBGene00007131	pals-26		WBGene00021113	gsp-3	4.72856	0.0385826
WBGene00011848	T19H5.3		WBGene00006051	ssq-2	4.71171	0.0200399
WBGene00010206	F57G4.1		WBGene00020187	gsp-4	4.69392	0.0116866
WBGene00010508	K02E2.7		WBGene00020713	T23B3.5	4.65979	0.000823363
WBGene00044787	pals-36		WBGene00015688	C10G11.8	4.63055	0.0208777
WBGene00086568	Y2H9A.6		WBGene00003435	msp-40	4.62497	0.00199002
WBGene00017706	F22E5.7		WBGene00003438	msp-45	4.61455	0.0280115
WBGene00019699	math-34		WBGene00006052	ssq-3	4.56253	0.0382754
WBGene00194645	Y105C5A.1269		WBGene00021007	W03F11.4	4.54184	0.0173128
WBGene00012399	Y6E2A.5		WBGene00016351	C33F10.1	4.5266	0.0406756
WBGene00007656	pals-2		WBGene00003426	msp-19	4.51936	0.00783712
WBGene00018621	F48G7.10		WBGene00003464	msp-77	4.51155	0.0247211
WBGene00007660	pals-6		WBGene00003467	msp-81	4.51151	0.0164021
WBGene00007674	C18D4.4		WBGene00003444	msp-51	4.50499	0.0127478
WBGene00015593	C08E3.1		WBGene00006056	sss-1	4.49487	0.0255311
WBGene00007469	C08H9.10		WBGene00010900	M28.9	4.47497	0.0356107
WBGene00018997	F57B9.3		WBGene00013684	Y105E8A.27	4.43362	0.012911
WBGene00011168	R09D1.12		WBGene00011176	R09E10.6	4.37146	0.0084227
WBGene00008850	F15B9.6		WBGene00003463	msp-76	4.34289	0.0429054
WBGene00194646	Y105C5A.1270		WBGene00003446	msp-53	4.31739	0.0222907
WBGene00019931	R07C12.1		WBGene00019785	M70.3	4.29461	0.0332403
WBGene00008698	F11D11.3		WBGene00003434	msp-38	4.2466	0.0260474
WBGene00020227	T05A8.1		WBGene00003458	msp-65	4.23235	0.0348624
WBGene00012093	T27E7.9		WBGene00020990	W03D8.9	4.22377	0.0222992
WBGene00018616	F48G7.5		WBGene00003452	msp-59	4.21894	0.00935308
WBGene00022690	math-49		WBGene00022002	Y59E9AR.7	4.20824	0.0301364
WBGene00008615	F09C6.1		WBGene00009031	F21H7.5	4.19463	0.00132037
WBGene00019349	trx-5		WBGene00003449	msp-56	4.18098	0.0278352
WBGene00007181	B0462.1		WBGene00003466	msp-79	4.1734	0.0121499
WBGene00044014	F15H10.10		WBGene00009581	F40F9.3	4.17236	0.0278264
WBGene00001668	gpa-6		WBGene00019832	osg-1	4.13248	0.000324702
WBGene00008067	C43D7.4		WBGene00012087	T27E7.1	4.12682	0.0276411
WBGene00044183	F09C6.13		WBGene00003450	msp-57	4.11258	0.0328879
WBGene00007657	pals-3		WBGene00011795	T16A9.5	4.09917	0.00064364
WBGene00022375	Y94H6A.2		WBGene00003429	msp-31	4.08924	0.00102316
WBGene00020546	T17A3.10		WBGene00009681	gipc-2	4.08763	0.030711
WBGene00023483	Y75B8A.39		WBGene00016054	C24D10.2	4.08622	0.0280355
WBGene00014046	clec-60		WBGene00044379	ifas-1	4.07238	0.0114961
WBGene00020774	T24E12.5		WBGene00022705	ZK354.2	4.06987	0.0146688
WBGene00044379	F40H7.12		WBGene00010241	F58D2.2	4.06849	0.0418832
WBGene00010821	M01G12.7		WBGene00016440	gipc-1	4.0678	0.0193668
WBGene00015835	math-6		WBGene00003470	msp-152	4.0641	0.00604314
WBGene00016281	pals-32		WBGene00007777	C27D8.1	4.06076	0.00167208
WBGene00015839	math-10		WBGene00021997	Y59E9AR.1	4.05169	0.0276411
WBGene00045338	M01B2.13		WBGene00015094	B0261.6	4.04593	0.0240571
WBGene00013837	fbxa-30		WBGene00011214	R10E9.2	4.03623	0.0240717
WBGene00044182	F09C6.12		WBGene00012683	asp-17	4.03225	0.0250906
WBGene00012910	Y46G5A.20		WBGene00018134	F37A4.4	4.02515	0.0213345
WBGene00009908	F49H6.5		WBGene00011297	R102.10	4.01958	0.0434692
WBGene00018696	pho-6		WBGene00017851	F27C1.1	4.01414	0.00835677
WBGene00007470	C08H9.11		WBGene00002090	ins-7	3.99012	0.00276516
WBGene00020637	fbxa-7		WBGene00009682	msd-2	3.98242	0.00424986
WBGene00008507	F01G10.4		WBGene00003469	msp-142	3.97656	0.0240571
WBGene00020639	fbxa-71		WBGene00003432	msp-36	3.97494	0.0372951
WBGene00050899	T10C6.15		WBGene00014197	ZK1053.2	3.96238	0.029685
WBGene00007662	pals-8		WBGene00011172	R09E10.2	3.95622	0.0391734
WBGene00009859	clec-33		WBGene00016399	C34D4.3	3.93764	0.03005
WBGene00202499	B0507.15		WBGene00007307	spch-1	3.93218	0.0141298
WBGene00000645	col-69		WBGene00003448	msp-55	3.92816	0.0427197
WBGene00044998	M199.9		WBGene00008681	scrm-4	3.89791	6.47048e-06
WBGene00020364	T08E11.8		WBGene00007301	C04F12.7	3.88868	0.00745041
WBGene00044207	Y6G8.5		WBGene00014179	ZK1010.5	3.8843	0.00532481
WBGene00022476	fbxa-75		WBGene00007082	acs-10	3.87357	0.0206964
WBGene00012398	Y6E2A.4		WBGene00021398	Y38C1AA.7	3.86945	0.0280115
WBGene00007471	C08H9.12		WBGene00007159	B0379.7	3.84917	0.0390113
WBGene00020228	T05A8.2		WBGene00021381	Y37E11B.10	3.84916	0.0429971
WBGene00044206	T26H5.9		WBGene00022751	msrp-2	3.8424	0.0127699
WBGene00009898	dod-23		WBGene00020353	T08B6.4	3.83339	0.0182773
WBGene00010275	acc-1		WBGene00016698	C46A5.1	3.82398	0.00120654
WBGene00021111	W09C3.3		WBGene00007660	pals-6	3.81253	0.0115451
WBGene00022545	ZC196.1		WBGene00011954	T23F11.2	3.79891	0.00567869
WBGene00019421	K05F6.10		WBGene00003431	msp-33	3.79704	0.00737345
WBGene00004811	skr-5		WBGene00007601	C15C6.2	3.79425	0.0112139
WBGene00015834	math-5		WBGene00206464	F59C6.18	3.77702	0.0339342
WBGene00021792	Y52D5A.1		WBGene00007190	rmd-3	3.74996	0.0436172
WBGene00006894	ver-1		WBGene00019783	M70.1	3.74405	0.017383
WBGene00008105	C45B11.2		WBGene00021993	nsph-4.2	3.74398	0.00167208
WBGene00015226	B0507.9		WBGene00019430	K06A5.2	3.73252	0.00155072
WBGene00022570	sdz-35		WBGene00006050	ssq-1	3.70109	0.00132037
WBGene00018614	pals-31		WBGene00012595	Y38E10A.17	3.70007	0.0313997
WBGene00000663	col-88		WBGene00007075	AC8.3	3.67522	0.000594003
WBGene00009169	F26F2.4		WBGene00022572	ZC239.14	3.67052	0.00481399
WBGene00018645	F49F1.5		WBGene00007658	pals-4	3.65707	0.0382754
WBGene00021873	clec-82		WBGene00010366	H05L14.1	3.62834	0.0304126
WBGene00009166	F26F2.1		WBGene00009684	msd-3	3.60386	0.0431848
WBGene00021731	Y49G5A.1		WBGene00004904	snf-5	3.59202	0.0402683
WBGene00016766	C49C8.2		WBGene00013473	Y69E1A.1	3.55544	0.00715474
WBGene00021179	fbxa-86		WBGene00016783	irg-2	3.54758	0.0088049
WBGene00000700	col-126		WBGene00009344	F32H2.7	3.52326	0.0482665
WBGene00000701	col-127		WBGene00007132	pals-27	3.49851	0.0485721
WBGene00015601	fbxa-166		WBGene00045355	D1086.17	3.48908	0.0467545
WBGene00015537	C06E4.8		WBGene00009948	F52H3.6	3.45403	0.00734299
WBGene00006464	bath-47		WBGene00045416	Y37H2A.14	3.4518	0.0247346
WBGene00021197	Y17G9A.4		WBGene00023490	F36A2.14	3.40928	0.00331462
WBGene00009077	F23B2.10		WBGene00007305	ttbk-5	3.37694	0.0293473
WBGene00044151	W04G3.12		WBGene00009680	msd-1	3.36595	0.0474284
WBGene00019644	cpt-4		WBGene00013474	nsph-3.1	3.3586	0.0150924
WBGene00014132	ZK896.1		WBGene00015223	B0507.6	3.34099	0.0271261
WBGene00000641	col-65		WBGene00004811	skr-5	3.34008	0.0200214
WBGene00013492	Y70C5C.1		WBGene00018971	clec-67	3.33261	0.0383364
WBGene00043062	clec-81		WBGene00019406	acdh-8	3.32813	0.0367057
WBGene00009518	clec-166		WBGene00007131	pals-26	3.31617	0.0375051
WBGene00045415	Y43F8B.15		WBGene00009160	F26E4.5	3.31351	0.0249801
WBGene00000742	col-169		WBGene00016416	C34F11.5	3.28804	0.00392951
WBGene00045411	C25F9.11		WBGene00009957	F53B2.8	3.2807	0.000324702
WBGene00008858	pals-1		WBGene00021167	cyp-32B1	3.23476	0.00406816
WBGene00015828	math-14		WBGene00000190	warf-1	3.21514	0.0177637
WBGene00017705	F22E5.6		WBGene00009884	F49C12.15	3.18488	0.00352157
WBGene00009857	clec-28		WBGene00020084	R105.1	3.18318	0.0141355
WBGene00012822	Y43F8B.12		WBGene00008850	F15B9.6	3.15598	0.00652432
WBGene00022546	ZC196.2		WBGene00016639	C44B12.6	3.09849	0.00132037
WBGene00000665	col-90		WBGene00006509	tag-164	3.07404	0.00550645
WBGene00000718	col-145		WBGene00019858	R03H10.6	3.05293	0.00697645
WBGene00044663	F26G1.10		WBGene00020580	T19D12.5	3.03967	0.0240235
WBGene00020981	W03D2.6		WBGene00008301	pals-39	3.03791	0.0378497
WBGene00194902	Y39H10B.3		WBGene00010574	K04H4.5	3.03726	0.0140557
WBGene00012961	Y47H10A.5		WBGene00009457	F36A2.10	2.98932	0.0281095
WBGene00022547	ZC196.3		WBGene00077593	C49G7.12	2.98834	0.00652432
WBGene00019532	K08D10.9		WBGene00022754	nspd-1	2.98629	0.0306728
WBGene00019928	clec-44		WBGene00002186	kel-10	2.9833	0.0222992
WBGene00006674	twk-21		WBGene00010510	ent-3	2.94974	0.0499997
WBGene00000606	col-17		WBGene00022570	sdz-35	2.9136	0.0490818
WBGene00011052	arrd-11		WBGene00004932	sod-3	2.90251	0.00461773
WBGene00007506	C10C5.2		WBGene00010980	R02D5.7	2.90087	0.00928795
WBGene00022548	ZC196.4		WBGene00021519	Y41D4B.17	2.87609	0.010058
WBGene00077593	C49G7.12		WBGene00016425	C34H4.2	2.86755	0.0088049
WBGene00004397	rol-6		WBGene00018352	fbxc-20	2.82362	0.00436107
WBGene00000705	col-131		WBGene00000013	abf-2	2.81051	0.0412111
WBGene00021404	trpl-3		WBGene00007440	C08E8.4	2.79716	0.00217691
WBGene00021408	trpl-4		WBGene00008105	C45B11.2	2.77416	0.0479351
WBGene00000743	col-170		WBGene00006416	sams-5	2.74623	0.00845794
WBGene00002090	ins-7		WBGene00022696	ift-139	2.72902	0.0262414
WBGene00015598	fbxa-163		WBGene00012979	Y48B6A.5	2.71736	0.035246
WBGene00022679	ZK180.5		WBGene00001786	gst-38	2.70627	0.0485784
WBGene00022083	Y69A2AR.12		WBGene00014116	ZK858.2	2.7034	0.00852026
WBGene00206359	C05E4.15		WBGene00045457	F33H12.7	2.69916	0.00567869
WBGene00020609	T20D4.3		WBGene00000562	cng-1	2.6769	0.000679855
WBGene00018297	F41F3.3		WBGene00009835	F47H4.2	2.66068	0.0129779
WBGene00017060	D2063.1		WBGene00006039	ssp-10	2.65666	0.0290967
WBGene00017592	F19C7.2		WBGene00013987	ZK512.8	2.63601	0.0296785
WBGene00206464	F59C6.18		WBGene00000715	col-142	2.6357	0.0175449
WBGene00000649	col-73		WBGene00015937	C17H12.12	2.63547	0.0213345
WBGene00001066	dpy-4		WBGene00021978	Y58A7A.4	2.62499	0.00451914
WBGene00004509	rrf-2		WBGene00015236	B0511.11	2.62107	0.00324558
WBGene00011027	R05D7.2		WBGene00020905	T28H11.7	2.61791	0.0382754
WBGene00001716	grl-7		WBGene00010651	K08C9.2	2.61203	0.0221953
WBGene00011844	T19C9.8		WBGene00009308	spe-18	2.58955	0.0106733
WBGene00012381	Y2H9A.4		WBGene00004052	parg-2	2.56906	0.00450327
WBGene00008577	F08G2.5		WBGene00019593	K09F6.10	2.54976	0.0115371
WBGene00009835	F47H4.2		WBGene00010822	M01G12.9	2.54205	0.000460169
WBGene00007440	C08E8.4		WBGene00013107	Y51H4A.13	2.53588	0.0127319
WBGene00020611	T20D4.5		WBGene00013696	Y106G6A.4	2.53172	0.0332403
WBGene00044759	T06E6.15		WBGene00000546	clp-6	2.52502	0.0192071
WBGene00001074	dpy-13		WBGene00010795	M01A8.1	2.51918	0.00461773
WBGene00000704	col-130		WBGene00010563	K04G2.4	2.47717	0.0172282
WBGene00011486	T05E12.3		WBGene00194717	ZC239.22	2.469	0.0436172
WBGene00007658	pals-4		WBGene00017215	F07F6.1	2.43528	0.0383364
WBGene00016675	C45G9.4		WBGene00010072	F54F12.1	2.41205	0.0366677
WBGene00010953	clec-190		WBGene00013723	Y106G6H.13	2.40542	0.0247211
WBGene00012824	Y43F8B.14		WBGene00020661	smz-2	2.39163	0.0247211
WBGene00017819	F26D11.2		WBGene00010135	F55H12.4	2.38838	0.000803814
WBGene00021978	Y58A7A.4		WBGene00007506	fbxc-58	2.34104	0.0132717
WBGene00022345	fbxa-138		WBGene00010931	M162.5	2.32745	0.0159617
WBGene00019859	R03H10.7		WBGene00004003	pgp-9	2.32201	0.0112439
WBGene00016005	ift-74		WBGene00007414	C07E3.3	2.30998	0.0161107
WBGene00001786	gst-38		WBGene00020579	T19D12.4	2.30377	0.00604314
WBGene00044707	pals-15		WBGene00017948	mth-1	2.30249	0.0206964
WBGene00004149	trpl-5		WBGene00021435	Y39A3A.4	2.2872	0.0278352
WBGene00011852	clec-26		WBGene00021339	Y34F4.4	2.26423	0.0166922
WBGene00001067	dpy-5		WBGene00017975	F32B5.1	2.25854	0.00161959
WBGene00000252	bli-2		WBGene00021979	Y58A7A.5	2.24479	0.0120827
WBGene00001725	grl-16		WBGene00020813	T25G12.6	2.24286	0.0177637
WBGene00004394	rol-1		WBGene00010085	F55B11.3	2.21223	0.000439666
WBGene00001944	his-70		WBGene00018930	F56B3.6	2.21123	0.048849
WBGene00019273	H43E16.1		WBGene00009959	F53B6.4	2.20868	0.0344168
WBGene00008870	F15H9.1		WBGene00016997	cebp-1	2.20508	0.0236288
WBGene00021654	Y47G7B.2		WBGene00002024	hsp-43	2.18607	0.000457547
WBGene00021519	Y41D4B.17		WBGene00011474	aldo-1	2.18501	0.00866421
WBGene00009839	fbxa-188		WBGene00021977	Y58A7A.3	2.16367	0.00604314
WBGene00000711	col-138		WBGene00013540	cest-12	2.15672	0.0177637
WBGene00017998	F33D4.6		WBGene00021518	hpo-6	2.14724	0.0182773
WBGene00000666	col-91		WBGene00007717	C25D7.5	2.14206	0.0162108
WBGene00018352	fbxc-20		WBGene00019967	cyp-33C8	2.13779	0.000893698
WBGene00021625	Y47D7A.13		WBGene00045239	Y49E10.29	2.11413	0.00331462
WBGene00000639	col-63		WBGene00020613	T20D4.7	2.11237	0.0407071
WBGene00000626	col-49		WBGene00007480	glna-1	2.10806	0.00652432
WBGene00010686	K08F9.3		WBGene00017467	F14F9.4	2.10433	0.00744401
WBGene00011162	R09D1.6		WBGene00015089	B0252.5	2.09927	0.0206964
WBGene00016424	C34H4.1		WBGene00008741	ctsa-1.2	2.09692	0.0107451
WBGene00003057	lon-3		WBGene00022644	dod-19	2.07634	0.00473686
WBGene00005016	sqt-1		WBGene00194695	B0462.5	2.07045	0.0475683
WBGene00015259	dod-20		WBGene00008577	F08G2.5	2.06866	0.0349187
WBGene00009983	cut-2		WBGene00010296	dgat-2	2.03828	0.00343211
WBGene00015832	math-16		WBGene00020985	W03D8.2	2.03021	0.0426957
WBGene00004173	pqn-94		WBGene00011305	hrg-9	2.02612	0.049123
WBGene00000683	col-109		WBGene00044469	clec-173	2.02387	0.0246494
WBGene00007795	C28D4.8		WBGene00219216	K08D10.14	2.02222	0.0354151
WBGene00000748	col-175		WBGene00016788	C49G7.10	2.02151	0.028379
WBGene00219216	K08D10.14		WBGene00013180	cutl-10	1.98309	0.0131398
WBGene00022096	Y69A2AR.25		WBGene00010485	ant-1.3	1.9817	0.0137765
WBGene00020004	R11E3.2		WBGene00008296	cdr-2	1.97617	0.00076252
WBGene00007817	C30F2.3		WBGene00007372	C06B8.7	1.94489	0.0232098
WBGene00010822	M01G12.9		WBGene00016424	C34H4.1	1.93542	0.049123
WBGene00008862	F15D4.5		WBGene00015280	C01B10.6	1.93363	0.0276411
WBGene00008725	F13A7.7		WBGene00002052	ifa-4	1.92767	0.000274723
WBGene00000734	col-161		WBGene00009626	F42A8.1	1.92501	0.000937114
WBGene00012249	W04E12.4		WBGene00012130	slc-17.4	1.91438	0.00662245
WBGene00008265	kcnl-4		WBGene00009102	F25B3.5	1.91171	0.0157366
WBGene00006950	wrt-4		WBGene00008476	E03H4.8	1.9096	0.00989629
WBGene00015756	C14C6.2		WBGene00044073	tag-244	1.90644	0.0213345
WBGene00000678	col-104		WBGene00019261	H34I24.2	1.88005	0.0182773
WBGene00000190	arf-1.1		WBGene00045245	ttr-34	1.87997	0.0328879
WBGene00044644	B0205.13		WBGene00011978	T24B8.4	1.87368	0.00969881
WBGene00004008	pgp-14		WBGene00001899	his-25	1.86832	0.0218588
WBGene00009522	F38A1.9		WBGene00021779	Y51H7C.1	1.8529	0.022717
WBGene00014102	best-25		WBGene00006464	bath-47	1.84399	0.0411451
WBGene00009515	clec-170		WBGene00013481	Y69H2.3	1.84207	0.0249801
WBGene00044332	clec-36		WBGene00219316	F21A3.11	1.83486	0.0104797
WBGene00000741	col-168		WBGene00016332	C32F10.4	1.81831	0.00667626
WBGene00004398	rol-8		WBGene00003722	nhr-132	1.81726	0.0248984
WBGene00013620	fbxa-111		WBGene00003669	nhr-79	1.80009	0.00550645
WBGene00007999	tag-297		WBGene00019361	clik-3	1.79529	0.00408965
WBGene00016356	C33F10.8		WBGene00021262	fbxa-74	1.7951	0.0178557
WBGene00018143	oac-23		WBGene00016862	cest-32	1.78874	0.00769555
WBGene00000694	col-120		WBGene00020003	R11E3.1	1.78736	0.0296484
WBGene00000740	col-167		WBGene00044457	C18H7.11	1.77974	0.0196022
WBGene00007903	lgc-21		WBGene00010540	K03H1.5	1.76645	0.0174431
WBGene00018353	fbxa-182		WBGene00010998	R03G8.3	1.75361	0.0250373
WBGene00021265	Y22D7AR.12		WBGene00007778	C27D8.2	1.75087	0.024379
WBGene00019047	F58E2.3		WBGene00011060	R06C1.6	1.73896	0.00132037
WBGene00008448	E01G4.6		WBGene00003670	nhr-80	1.73415	0.0149002
WBGene00043062	clec-80		WBGene00008499	cyp-37A1	1.73182	0.0199463
WBGene00044302	F28E10.5		WBGene00018052	F35F10.1	1.72069	0.00964888
WBGene00018346	F42C5.4		WBGene00004908	snf-9	1.7205	0.00450327
WBGene00008099	C44H9.4		WBGene00016419	tyr-4	1.71724	0.00658235
WBGene00015403	clec-10		WBGene00009840	fbxa-189	1.71674	0.0247211
WBGene00019425	K06A1.2		WBGene00007748	C26E1.2	1.70807	0.0104871
WBGene00011762	T13H10.2		WBGene00022490	nspg-8	1.6998	0.00669281
WBGene00009675	F44A6.3		WBGene00015780	C14F11.4	1.69059	0.00755978
WBGene00000681	col-107		WBGene00012901	cnp-2	1.68579	0.0115237
WBGene00009523	clec-165		WBGene00008644	F10C2.3	1.67749	0.0217048
WBGene00022572	ZC239.14		WBGene00006533	tba-7	1.67568	0.0247211
WBGene00044489	Y54G2A.46		WBGene00022848	ZK1055.7	1.66732	0.0213345
WBGene00044457	C18H7.11		WBGene00021678	Y48G1C.5	1.66334	0.0294335
Merged into -> txt-11	T20D4.4		WBGene00000671	col-96	1.6632	0.0406042
WBGene00020616	T20D4.10		WBGene00022139	tub-2	1.66284	0.001229
WBGene00012379	Y1A5A.1		WBGene00010901	M28.10	1.64608	0.0161799
WBGene00016190	C28G1.5		WBGene00009394	clec-63	1.62919	0.0470386
WBGene00017673	F21F3.3		WBGene00003589	nex-2	1.62914	0.00132037
WBGene00012683	Y39B6A.24		WBGene00003590	nex-3	1.6264	0.0276449
WBGene00194717	ZC239.22		WBGene00077770	M04D5.3	1.62318	0.0339333
WBGene00004002	pgp-8		WBGene00000237	bam-2	1.62197	0.0112139
WBGene00010763	K10H10.7		WBGene00017478	cest-26	1.61445	0.0144421
WBGene00000719	col-146		WBGene00001885	his-11	1.61022	0.03295
WBGene00012757	Y41C4A.11		WBGene00000728	col-155	1.60867	0.0105421
WBGene00012323	oac-54		WBGene00008019	C38H2.2	1.59123	0.0136
WBGene00020672	T22B7.3		WBGene00021635	Y47G6A.5	1.5796	0.00408965
WBGene00006952	wrt-6		WBGene00019957	R08E3.1	1.5722	0.0157979
WBGene00020976	oac-51		WBGene00016335	gba-1	1.56957	0.0161107
WBGene00011295	R102.8		WBGene00022423	nhr-41	1.56814	0.0476245
WBGene00020140	ant-1.4		WBGene00022307	nadk-1	1.56802	0.0129779
WBGene00021115	W09C3.8		WBGene00015735	pdfr-1	1.56391	0.00461773
WBGene00000727	col-154		WBGene00007384	swt-3	1.56081	0.00318278
WBGene00018124	F36H12.10		WBGene00013439	Y66D12A.13	1.55845	0.0434328
WBGene00008383	D1081.5		WBGene00001889	his-15	1.54733	0.0330567
WBGene00015544	C06E8.5		WBGene00002179	jph-1	1.54585	0.0208579
WBGene00022079	Y69A2AR.8		WBGene00016210	C29F5.1	1.54581	0.00441856
WBGene00007393	fbxa-157		WBGene00016197	pxl-1	1.54175	0.00421418
WBGene00004810	skr-4		WBGene00008199	C49C3.9	1.54052	0.029685
WBGene00020156	T02B11.4		WBGene00021020	W04B5.3	1.53494	0.0476156
WBGene00012785	Y43C5B.2		WBGene00002188	kgb-2	1.52907	0.0470386
WBGene00007688	C18E9.8		WBGene00011486	T05E12.3	1.51934	0.0328124
WBGene00021336	Y34F4.1		WBGene00016104	ddr-1	1.51843	0.0126332
WBGene00020707	wago-10		WBGene00008372	D1054.5	1.51784	0.0241421
WBGene00000653	col-77		WBGene00016434	C35B1.4	1.51534	0.00263084
WBGene00001158	ech-9		WBGene00022847	ZK1055.6	1.51457	0.0128436
WBGene00022680	ZK180.6		WBGene00015048	faah-2	1.50829	0.030711
WBGene00021275	dmsr-2		WBGene00010336	acox-1.6	1.50217	0.046759
WBGene00018580	F47G6.3		WBGene00001883	his-9	1.50024	0.0477138
WBGene00010072	F54F12.1		WBGene00023451	mlc-7	1.4912	0.00273025
WBGene00016920	C54E4.5		WBGene00012144	lgmn-1	1.48893	0.0305636
WBGene00000616	col-39		WBGene00003997	pgp-3	1.47452	0.0413069
WBGene00007169	B0393.4		WBGene00002174	itx-1	1.46972	0.0313434
WBGene00000603	col-14		WBGene00002271	lec-8	1.46871	0.010058
WBGene00020973	W03B1.3		WBGene00002234	kqt-2	1.46865	0.0278352
WBGene00009193	F27E5.3		WBGene00003978	pes-4	1.46377	0.00692955
WBGene00008900	F16H6.10		WBGene00000878	cyn-2	1.46117	0.0313997
WBGene00000699	col-125		WBGene00003711	nhr-121	1.46098	0.0249801
WBGene00019932	R07C12.2		WBGene00019932	R07C12.2	1.45887	0.0175449
WBGene00020579	T19D12.4		WBGene00020453	fbxa-55	1.45404	0.0473367
WBGene00012144	T28H10.3		WBGene00020455	fbxa-59	1.44431	0.0495937
WBGene00008709	F11E6.6		WBGene00021879	clec-83	1.44078	0.00744401
WBGene00019169	H06I04.5		WBGene00010545	cbp-2	1.44044	0.00604314
WBGene00022008	Y59H11AM.4		WBGene00001887	his-13	1.43867	0.0475187
WBGene00007117	spe-42		WBGene00016218	pals-23	1.43679	0.0141298
WBGene00004393	rnt-1		WBGene00013996	ZK550.2	1.4317	0.0427197
WBGene00013701	Y106G6D.4		WBGene00043062	clec-80	1.42755	0.0147521
WBGene00019579	oac-57		WBGene00010749	K10D11.5	1.4274	0.032465
WBGene00006533	tba-7		WBGene00008110	C46C2.2	1.42434	0.00276516
WBGene00001207	egl-43		WBGene00011166	chil-22	1.41676	0.0304815
WBGene00008599	F09A5.2		WBGene00018051	che-10	1.41273	0.0158713
WBGene00000749	col-176		WBGene00001824	hbl-1	1.41256	0.0123418
WBGene00009714	F44G4.5		WBGene00002056	ifc-2	1.41125	0.0143842
WBGene00016481	C36C5.12		WBGene00019973	R09A1.3	1.40616	0.0215458
WBGene00000625	col-48		WBGene00006585	tni-3	1.40466	0.00852026
WBGene00019556	K09C6.2		WBGene00008945	F19B2.6	1.40425	0.040931
WBGene00016783	irg-2		WBGene00012875	Y45F10B.13	1.40149	0.00744401
WBGene00015991	C18H2.4		WBGene00004037	plc-2	1.39915	0.0249801
WBGene00022569	ZC239.6		WBGene00009511	F37H8.2	1.39443	0.0221953
WBGene00009257	F29G6.1		WBGene00004130	ketn-1	1.38871	0.0118436
WBGene00009803	F47B8.2		WBGene00008865	F15G9.1	1.38495	0.00276516
WBGene00015193	clec-117		WBGene00016354	rig-6	1.36531	0.00253172
WBGene00020598	T20B6.2		WBGene00020471	pho-14	1.36438	0.0222907
WBGene00007297	C04F12.1		WBGene00016407	unk-1	1.36384	0.0276411
WBGene00020457	fbxa-67		WBGene00001394	fat-2	1.36056	0.0359013
WBGene00017387	mpst-4		WBGene00019515	ugt-19	1.35935	0.0261319
WBGene00019967	cyp-33C8		WBGene00022893	ZK1290.13	1.35853	0.0308417
WBGene00021650	Y47G6A.26		WBGene00018704	ztf-13	1.35731	0.00540474
WBGene00016912	clec-86		WBGene00006372	syx-2	1.35473	0.0217926
WBGene00019024	F58A6.5		WBGene00003495	mup-2	1.35129	0.0081039
WBGene00000594	col-3		WBGene00012812	Y43F8B.1	1.34933	0.0315162
WBGene00000691	col-117		WBGene00003602	nhr-3	1.34646	0.0499997
WBGene00008310	C54E10.6		WBGene00011737	sqst-1	1.34459	0.0317287
Merged into -> D1065.3	C49G7.1		WBGene00004796	sid-2	1.33598	0.0394055
WBGene00005017	sqt-2		WBGene00010605	K06G5.1	1.33481	0.0236646
WBGene00011909	T22A3.6		WBGene00020407	chil-24	1.33129	0.0414188
WBGene00021016	W03G9.5		WBGene00001560	gei-3	1.33081	0.0232098
WBGene00007641	C17E4.1		WBGene00012487	Y18D10A.23	1.32147	0.0290967
WBGene00010915	M110.7		WBGene00013969	tep-1	1.31919	0.0199463
WBGene00010019	F54B8.4		WBGene00010012	saeg-1	1.31787	0.0114961
WBGene00004119	pqn-31		WBGene00008802	acp-2	1.31402	0.048568
WBGene00022479	fbxa-36		WBGene00003991	pfn-3	1.31223	0.0119529
WBGene00017471	F14H12.3		WBGene00021675	Y48G1BR.1	1.3084	0.022717
WBGene00016413	C34F11.1		WBGene00000780	cpn-4	1.30608	0.0247346
WBGene00020381	T09B4.7		WBGene00009595	cbp-3	1.30525	0.043083
WBGene00016382	C33H5.16		WBGene00020662	T21H3.1	1.30382	0.030711
WBGene00016286	C31H1.1		WBGene00017322	clec-160	1.29622	0.0177637
WBGene00008245	fipr-10		WBGene00006063	sto-1	1.29505	0.00701056
WBGene00009840	fbxa-189		WBGene00006863	gyg-1	1.29449	0.00511177
WBGene00001245	elo-7		WBGene00003530	nas-11	1.28939	0.0213345
WBGene00000672	col-97		WBGene00002262	ldh-1	1.28374	0.00276516
WBGene00013476	Y69E1A.4		WBGene00020786	T25B2.2	1.28326	0.046759
WBGene00021339	Y34F4.4		WBGene00004509	rrf-2	1.27999	0.0144421
WBGene00006212	str-168		WBGene00017904	lim-8	1.27309	0.0199463
WBGene00022870	ZK1240.5		WBGene00016599	C42D8.1	1.27145	0.0276411
WBGene00019912	R06B10.1		WBGene00000779	cpn-3	1.26346	0.00545725
WBGene00020554	T19A5.3		WBGene00009306	maph-1.1	1.25255	0.0267228
WBGene00009502	F37A8.2		WBGene00020158	T02C5.1	1.24684	0.0177637
WBGene00008743	F13D12.9		WBGene00001559	gei-1	1.24558	0.0420911
WBGene00021720	Y49F6B.8		WBGene00003903	pab-2	1.24093	0.0119529
WBGene00000720	col-147		WBGene00010539	ttr-2	1.23644	0.00761151
WBGene00019021	F57H12.6		WBGene00001169	eef-1A.2	1.23632	0.0189897
WBGene00001594	glc-4		WBGene00003876	pept-2	1.23549	0.0129779
WBGene00000596	col-7		WBGene00003515	myo-3	1.23437	0.00550645
WBGene00016639	C44B12.6		WBGene00016095	C25E10.5	1.2317	0.0434328
WBGene00015030	B0207.7		WBGene00018522	F46H5.7	1.23035	0.0172914
WBGene00022102	Y69F12A.1		WBGene00006575	tir-1	1.22989	0.0382754
WBGene00009683	F44D12.6		WBGene00003776	nmy-1	1.22911	0.00989549
WBGene00008871	tag-314		WBGene00016735	fhod-1	1.229	0.0272397
WBGene00011379	T02E1.7		WBGene00004993	spp-8	1.22873	0.036566
WBGene00015630	C09B9.7		WBGene00004858	sma-4	1.2223	0.0235519
WBGene00000783	cpr-3		WBGene00003555	nas-39	1.21784	0.0460692
WBGene00000735	col-162		WBGene00000214	asp-1	1.216	0.0206964
WBGene00013079	ttr-26		WBGene00010134	F55H12.3	1.21171	0.0217926
WBGene00018127	F36H12.14		WBGene00002058	ifd-2	1.20946	0.00744401
Merged into -> Y50D4B.4	Y50D4B.3		WBGene00004810	skr-4	1.20713	0.0169587
WBGene00000476	cfi-1		WBGene00019207	fgt-1	1.20529	0.0261969
WBGene00022542	ZC190.8		WBGene00004960	spe-6	1.20151	0.0432061
WBGene00007694	C23H4.6		WBGene00011936	pgrn-1	1.19994	0.0266805
WBGene00003168	mec-4		WBGene00020504	svh-2	1.19629	0.0394055
WBGene00000717	col-144		WBGene00021927	abhd-14	1.19368	0.0426454
WBGene00014238	ZK1225.4		WBGene00009657	F43G6.4	1.18739	0.017673
WBGene00008772	irld-4		WBGene00000140	anc-1	1.18468	0.0349781
WBGene00021743	Y50D4B.4		WBGene00012226	W03G11.4	1.1841	0.0360069
WBGene00014174	ZK970.8		WBGene00003635	nhr-45	1.17117	0.0182773
WBGene00015244	B0524.5		WBGene00003655	nhr-65	1.17034	0.0280827
WBGene00044062	snb-6		WBGene00002280	let-2	1.16907	0.0289805
WBGene00194711	D2062.13		WBGene00009888	F49E2.5	1.16758	0.0371855
WBGene00013801	Y116A8C.24		WBGene00003243	mig-10	1.16274	0.0208234
WBGene00020890	fbxa-202		WBGene00001008	dlk-1	1.16048	0.030512
WBGene00015230	tag-344		WBGene00017979	F32B5.6	1.14946	0.0115237
WBGene00009893	F49E11.7		WBGene00017690	ceh-60	1.14188	0.0406042
WBGene00012032	T26C5.2		WBGene00015671	C10B5.3	1.1375	0.0276411
WBGene00009489	F36G9.13		WBGene00002038	hum-5	1.13714	0.0313998
WBGene00007368	C06B8.2		WBGene00016004	C18H9.6	1.13062	0.0427197
WBGene00012926	Y47D3A.13		WBGene00000081	ads-1	1.12949	0.017673
WBGene00022085	Y69A2AR.14		WBGene00007725	C25F9.5	1.12859	0.0388945
WBGene00020435	T11F8.4		WBGene00045394	ZK813.7	1.1259	0.00652432
WBGene00017529	F16G10.15		WBGene00018351	F42G2.2	1.12148	0.0301519
WBGene00007792	C28D4.4		WBGene00019780	M60.4	1.12019	0.0382754
WBGene00015661	C09H5.7		WBGene00021068	W06H8.6	1.11835	0.0193668
WBGene00013800	Y116A8C.23		WBGene00015043	cyp-34A8	1.11598	0.0285559
WBGene00022440	Y110A2AL.3		WBGene00007944	C34F6.10	1.11288	0.0182773
WBGene00002021	hsp-17		WBGene00002978	lev-11	1.10615	0.0341384
WBGene00009090	fipr-3		WBGene00004172	pqn-92	1.1017	0.0283717
WBGene00016647	fbxc-4		WBGene00020954	W02G9.4	1.10144	0.0446707
WBGene00016648	fbxc-2		WBGene00021322	nspg-14	1.09853	0.0459516
WBGene00009079	F23B12.1		WBGene00013654	Y105C5B.15	1.09667	0.0281741
WBGene00010679	K08F4.5		WBGene00020577	T19D12.2	1.08743	0.0198169
WBGene00002055	ifc-1		WBGene00000458	ceh-37	1.08464	0.0358814
WBGene00002206	kin-24		WBGene00008194	C49C3.4	1.07991	0.0350655
WBGene00019411	K05F1.10		WBGene00019347	mbl-1	1.07342	0.0232138
WBGene00016022	C23H3.9		WBGene00004789	sgk-1	1.07341	0.0322089
WBGene00007146	B0334.6		WBGene00004245	puf-9	1.06971	0.0121787
WBGene00021110	W09C3.2		WBGene00022358	Y92H12A.2	1.06733	0.028379
WBGene00019146	H02F09.3		WBGene00022010	catp-7	1.0641	0.0434328
WBGene00022615	ZC449.5		WBGene00000768	cor-1	1.04228	0.0316702
WBGene00007717	C25D7.5		WBGene00013869	mlck-1	1.04194	0.0427197
WBGene00011133	R08A2.2		WBGene00017380	F11D5.1	1.04155	0.0436415
WBGene00012784	Y43C5A.4		WBGene00000066	act-4	1.03907	0.0112439
WBGene00012131	T28F3.5		WBGene00001345	fos-1	1.02786	0.0173128
WBGene00011132	R08A2.1		WBGene00001685	gpd-3	1.02605	0.0350479
WBGene00005644	srp-3		WBGene00006815	unc-83	1.0224	0.0121078
WBGene00005649	srp-8		WBGene00019170	H06I04.6	1.01685	0.046759
WBGene00017866	stn-2		WBGene00022593	ZC328.3	1.01305	0.0236608
WBGene00013785	nep-23		WBGene00011564	ugt-50	1.00636	0.0236646
WBGene00009501	F37A8.1		WBGene00003980	pes-7	1.00453	0.0451107
WBGene00012905	Y46G5A.14		WBGene00007750	syg-2	1.00409	0.0489488
WBGene00017672	F21F3.2		WBGene00015680	egal-1	1.00365	0.0286449
WBGene00020580	T19D12.5		WBGene00008521	F02D8.4	1.00309	0.0290967
WBGene00022549	ZC196.5		WBGene00021702	Y48G9A.9	1.00167	0.0250374
WBGene00018969	F56D3.1		WBGene00017571	jmjd-3.1	0.991167	0.0205219
WBGene00010980	R02D5.7		WBGene00010177	F57A8.1	0.988063	0.0232098
WBGene00007049	tag-191		WBGene00009532	ccch-1	0.987453	0.041498
WBGene00011888	cutl-15		WBGene00000100	ajm-1	0.985225	0.00811078
WBGene00019917	clec-43		WBGene00003990	pfn-2	0.983876	0.00845794
WBGene00021435	Y39A3A.4		WBGene00001684	gpd-2	0.982098	0.0114961
WBGene00194912	ZK856.18		WBGene00017578	drl-1	0.980161	0.0483889
WBGene00009956	F53B2.5		WBGene00008572	F08B12.4	0.969022	0.0175258
WBGene00018235	F40E12.2		WBGene00003371	mlc-3	0.96806	0.0125831
WBGene00044763	ZK688.12		WBGene00003678	nhr-88	0.963534	0.0485784
WBGene00008199	C49C3.9		WBGene00012306	W06F12.2	0.961382	0.043083
WBGene00009308	F32A11.3		WBGene00012548	Y37D8A.6	0.950017	0.0221953
WBGene00019810	R01H2.2		WBGene00001502	ftt-2	0.949118	0.022153
WBGene00019515	ugt-19		WBGene00006582	tmd-2	0.946265	0.0398562
WBGene00012186	mlt-11		WBGene00004033	pkc-2	0.940322	0.0348796
WBGene00003102	mab-5		WBGene00001000	dim-1	0.940234	0.00550645
WBGene00013523	Y73F8A.14		WBGene00009578	F40F8.5	0.939323	0.0383364
WBGene00015516	C06A8.6		WBGene00013859	ZC247.1	0.938426	0.0459405
WBGene00018083	F36A4.4		WBGene00006754	unc-15	0.937995	0.0476156
WBGene00044177	C30G7.3		WBGene00020135	aakg-4	0.937636	0.0254618
WBGene00019506	K07H8.5		WBGene00004369	rig-1	0.934133	0.0368225
WBGene00018839	F54H5.2		WBGene00008547	F07A11.4	0.929508	0.043316
WBGene00001778	gst-30		WBGene00006819	unc-87	0.928783	0.0394055
WBGene00016219	pals-24		WBGene00019327	zip-2	0.927533	0.0330867
WBGene00011322	irld-14		WBGene00001132	alp-1	0.924264	0.030711
WBGene00020353	T08B6.4		WBGene00006839	unc-115	0.922387	0.00935308
WBGene00007725	C25F9.5		WBGene00001055	dpf-2	0.919302	0.0301519
WBGene00000019	abt-1		WBGene00019875	mca-2	0.917644	0.0496643
WBGene00015574	irg-1		WBGene00003369	mlc-1	0.913485	0.0178286
WBGene00000951	deg-3		WBGene00000692	col-118	0.900628	0.049123
WBGene00013478	Y69E1A.8		WBGene00021834	mab-31	0.888102	0.040931
WBGene00000013	abf-2		WBGene00016006	fln-2	0.879487	0.028379
WBGene00017279	F09C12.8		WBGene00012158	ucr-2.1	0.875288	0.0276411
WBGene00020989	W03D8.8		WBGene00002053	ifb-1	0.869129	0.0221434
WBGene00045036	K08E4.7		WBGene00006599	tpa-1	0.864379	0.0444664
WBGene00019150	H04J21.1		WBGene00019249	hrpa-2	0.863275	0.0301364
WBGene00010871	M05B5.3		WBGene00015684	C10G8.8	0.850366	0.0251587
WBGene00006409	hdl-2		WBGene00002265	lec-2	0.84952	0.0232098
WBGene00009685	F44D12.8		WBGene00003929	pat-2	0.843362	0.037276
WBGene00006553	tbx-34		WBGene00004423	rpl-11.2	0.843189	0.0123418
WBGene00011530	T06D8.10		WBGene00009899	efl-3	0.842977	0.0391734
WBGene00012979	Y48B6A.5		WBGene00006787	unc-52	0.841556	0.0448542
WBGene00012011	T25B9.5		WBGene00010593	gsnl-1	0.840309	0.0278352
WBGene00010750	K10D11.6		WBGene00021325	nspg-13	0.837582	0.043828
WBGene00003995	pgp-1		WBGene00020838	trak-1	0.835645	0.0452984
WBGene00007613	C15H11.1		WBGene00008311	rskn-2	0.832994	0.0475683
WBGene00022530	ZC155.2		WBGene00003738	nid-1	0.825846	0.0313087
WBGene00004901	snf-2		WBGene00006342	sup-37	0.816445	0.0222907
WBGene00013452	Y67A10A.3		WBGene00000150	apm-1	0.815268	0.0438698
WBGene00021171	Y8A9A.2		WBGene00003407	mrp-1	0.81394	0.0199463
WBGene00044434	Y18H1A.15		WBGene00000228	atn-1	0.811781	0.0398602
WBGene00044122	T28B8.6		WBGene00006764	unc-27	0.811397	0.0403206
WBGene00013879	ZC376.8		WBGene00006408	tag-18	0.802201	0.017673
WBGene00022700	ZK353.4		WBGene00003242	mig-6	0.801142	0.0230308
WBGene00010147	F56D5.2		WBGene00002023	hsp-25	0.785074	0.0407971
WBGene00019257	dhhc-13		WBGene00011059	R06C1.4	0.783332	0.043083
WBGene00004264	qua-1		WBGene00002054	ifb-2	0.782021	0.0210839
WBGene00011880	T21B6.3		WBGene00013181	Y53H1B.2	0.780131	0.0385826
WBGene00020237	phat-4		WBGene00015954	C18B2.3	0.770082	0.0490118
WBGene00044774	F16B3.3		WBGene00019895	aagr-2	0.755044	0.024379
WBGene00016398	C34D4.2		WBGene00001263	emb-9	0.745244	0.0411451
WBGene00005013	jmjd-1.1		WBGene00002267	lec-4	0.742316	0.0375847
WBGene00013279	Y57A10B.7		WBGene00000224	atgp-1	0.737132	0.0278352
WBGene00219326	F36D3.16		WBGene00003893	ost-1	0.727723	0.0406756
WBGene00009313	F32B4.2		WBGene00017244	apy-1	0.700858	0.0348796
WBGene00017550	nep-6		WBGene00009886	F49E2.2	0.697518	0.0433558
WBGene00021880	Y54G2A.15		WBGene00019097	F59B1.2	0.67695	0.031751
WBGene00022325	fbxa-5		WBGene00003915	pan-1	0.668024	0.0434692
WBGene00011209	R10E8.3
WBGene00006441	cpna-4
WBGene00014048	ZK666.8
WBGene00020455	fbxa-59
WBGene00018763	F53F10.1
WBGene00010046	F54D1.1
WBGene00011400	T03F6.4
WBGene00000753	col-180
WBGene00002212	kin-31
WBGene00014100	ZK849.1
WBGene00020954	W02G9.4
WBGene00013337	Y57G11C.48
WBGene00004809	skr-3
WBGene00016053	C24D10.1
WBGene00018121	F36H12.5
WBGene00000707	col-133
WBGene00010829	M02B1.4
WBGene00016004	C18H9.6
WBGene00009386	tag-290
WBGene00021381	Y37E11B.10
WBGene00001770	gst-22
WBGene00011166	R09D1.10
WBGene00009754	F46A9.1
WBGene00000638	col-62
WBGene00012256	lpr-5
WBGene00045060	F55B11.7
WBGene00003644	nhr-54
WBGene00001612	glr-1
WBGene00175035	F54C9.14
WBGene00017322	clec-160
WBGene00016825	C50E10.1
WBGene00016596	C42D4.3
WBGene00001246	elo-8
WBGene00044979	Y41E3.19
WBGene00022709	ZK354.8
WBGene00022382	Y94H6A.10
WBGene00018359	F42G8.8
WBGene00018646	F49F1.6
WBGene00000602	col-13
WBGene00015024	B0205.10
WBGene00020084	R105.1
WBGene00010324	F59C6.3
WBGene00010426	H37A05.2
WBGene00006058	sst-20
WBGene00012547	Y37D8A.5
WBGene00004971	spe-17
WBGene00001885	his-11
WBGene00001889	his-15
WBGene00001918	his-44
WBGene00009753	scrm-6
WBGene00022628	ZC513.3
WBGene00013009	fbxc-23
WBGene00021948	kvs-5
WBGene00011171	R09E10.1
WBGene00019949	R08C7.5
WBGene00021113	gsp-3
WBGene00007977	gska-3
WBGene00021983	npr-5
WBGene00018528	F47B3.4
WBGene00010485	ant-1.3
WBGene00013656	Y105C5B.17
WBGene00006318	sup-9
WBGene00007323	fbxa-155
WBGene00007381	C06C6.7
WBGene00001883	his-9
WBGene00001887	his-13
WBGene00001899	his-25
WBGene00015558	C06G4.4
WBGene00000841	cul-6
WBGene00021382	Y37F4.1
WBGene00016765	C49C8.1
WBGene00012250	W04E12.5
WBGene00016826	C50E10.2
WBGene00008659	clec-151
WBGene00016040	C24A11.1
WBGene00018575	clec-119
WBGene00015992	C18H2.5
WBGene00006589	tnt-4
WBGene00010181	F57A8.6
WBGene00007224	C01G6.2
WBGene00009042	F22B5.4
WBGene00020533	T16A1.2
WBGene00017475	F14H12.8
WBGene00013809	Y116A8C.33
WBGene00021095	mlt-8
WBGene00012689	Y39B6A.30
WBGene00010366	H05L14.1
WBGene00014129	ZK892.5
WBGene00022288	Y75B7B.1
WBGene00000928	dao-2
WBGene00000771	cpb-2
WBGene00021745	Y50D4B.6
WBGene00019642	K11C4.1
WBGene00006761	unc-24
WBGene00013923	ghi-1
WBGene00013853	ZC116.1
WBGene00003705	nhr-115
WBGene00000799	crn-6
WBGene00011462	scl-22
WBGene00007987	C36H8.1
WBGene00012437	hum-9
WBGene00009457	F36A2.10
WBGene00016839	C50F2.5
WBGene00012809	Y43F8A.2
WBGene00020377	T09B4.3
WBGene00015634	C09D4.3
WBGene00014062	ZK673.6
WBGene00015246	scl-23
WBGene00012917	Y46G5A.29
WBGene00021007	W03F11.4
WBGene00020840	T27A3.4
WBGene00018101	math-27
WBGene00022753	ZK484.7
WBGene00008259	C52E4.7
WBGene00010719	K09E4.1
WBGene00002208	kin-26
WBGene00013275	btb-14
WBGene00017114	E03H12.7
WBGene00012925	wht-8
WBGene00018926	F56A11.6
WBGene00011517	cgt-1
WBGene00013526	Y73F8A.20
WBGene00045461	C25F9.14
WBGene00015689	C10G11.9
WBGene00019063	F58F12.3
WBGene00001483	fog-3
WBGene00004964	spe-10
WBGene00020987	W03D8.5
WBGene00009550	F38H4.6
WBGene00017902	F28E10.4
WBGene00018001	F33D11.2
WBGene00017467	F14F9.4
WBGene00015855	C16C8.18
WBGene00006449	tag-76
WBGene00001603	gln-2
WBGene00012937	Y47D3A.31
WBGene00011191	R10D12.10
WBGene00001414	fer-1
WBGene00016997	cebp-1
WBGene00020414	T10E9.4
WBGene00000599	col-10
WBGene00044005	F37C12.18
WBGene00011800	T16G1.6
WBGene00194816	ZK616.61
WBGene00013562	Y75B8A.32
WBGene00008154	C47E12.11
WBGene00022888	rnh-1.1
WBGene00195178	ZC581.10
WBGene00002067	ifp-1
WBGene00021288	clec-123
WBGene00013273	Y57A10B.1
WBGene00019626	K10C9.7
WBGene00002186	kel-10
WBGene00018253	F40H6.1
WBGene00010876	M05D6.3
WBGene00022467	Y119C1B.1
WBGene00044529	irld-1
WBGene00007337	C05C12.5
WBGene00002227	klp-17
WBGene00001613	glr-2
WBGene00013158	Y53F4B.11
WBGene00002193	kin-5
WBGene00013290	Y57G11A.2
WBGene00016218	pals-23
WBGene00020293	nep-20
WBGene00019913	R06B10.2
WBGene00009143	F26A3.5
WBGene00017055	D2062.1
WBGene00020365	T08G2.2
WBGene00000647	col-71
WBGene00011467	decr-1.3
WBGene00009948	F52H3.6
WBGene00010547	K03H1.12
WBGene00018895	F55F8.7
WBGene00017215	F07F6.1
WBGene00008801	acp-3
WBGene00010300	F59A1.15
WBGene00016898	C53C9.2
WBGene00000781	cpr-1
WBGene00019216	H20J04.1
WBGene00019843	R03E9.2
WBGene00016461	C35E7.9
WBGene00015609	math-4
WBGene00009028	F21H7.2
WBGene00015865	C16E9.1
WBGene00022696	ZK328.7
WBGene00013070	Y51A2B.6
WBGene00022505	ZC21.3
WBGene00007343	C05E7.1
WBGene00009643	F42G4.6
WBGene00016425	C34H4.2
WBGene00020449	fbxa-54
WBGene00018548	clec-79
WBGene00011378	T02E1.6
WBGene00019951	R08C7.8
WBGene00008541	F07A5.2
WBGene00004906	snf-7
WBGene00022705	ZK354.2
WBGene00021998	Y59E9AR.2
WBGene00022003	Y59E9AR.8
WBGene00008476	E03H4.8
WBGene00016646	fbxc-5
WBGene00016649	fbxc-1
WBGene00009321	F32B6.4
WBGene00007307	C04G2.8
WBGene00018783	cbs-2
WBGene00043743	Y59E9AL.2
WBGene00007080	sfxn-1.1
WBGene00013215	Y54G11A.4
WBGene00022634	ZC581.7
WBGene00010883	M7.7
WBGene00003541	nas-22
WBGene00019081	F59A3.8
WBGene00004052	pme-4
WBGene00003514	myo-2
WBGene00019096	cysl-4
WBGene00044073	tag-244
WBGene00021579	clec-73
WBGene00010651	K08C9.2
WBGene00007457	C08F11.10
WBGene00015049	B0218.5
WBGene00015908	C17F3.3
WBGene00012637	Y38H8A.3
WBGene00020071	R13H9.5
WBGene00000562	cng-1
WBGene00003563	ncs-1
WBGene00017955	F31E8.5
WBGene00009895	scl-2
WBGene00011212	R10E8.6
WBGene00014007	ZK596.2
WBGene00044174	fipr-5
WBGene00021518	hpo-6
WBGene00013988	ZK512.10
WBGene00013978	ZK507.1
WBGene00007453	fbxa-98
WBGene00007885	ugt-21
WBGene00021678	Y48G1C.5
WBGene00011176	R09E10.6
WBGene00020802	btb-2
WBGene00008230	pfk-2
WBGene00009393	clec-62
WBGene00010920	M117.4
WBGene00009239	irld-6
WBGene00007354	C06A1.3
WBGene00021335	spp-23
WBGene00044674	B0280.17
WBGene00002188	kgb-2
WBGene00007249	C01G12.9
WBGene00019530	scrm-8
WBGene00017393	nep-5
WBGene00010650	K08C9.1
WBGene00017530	F16H11.1
WBGene00044469	clec-173
WBGene00018122	ttbk-2
WBGene00050956	C14A6.13
WBGene00018196	nep-13
WBGene00019783	M70.1
WBGene00004909	snf-10
WBGene00018200	btb-17
WBGene00016974	lron-15
WBGene00021979	Y58A7A.5
WBGene00022707	ZK354.6
WBGene00019459	K06H7.8
WBGene00006718	ubc-23
WBGene00013811	Y116A8C.38
WBGene00016181	C28C12.11
WBGene00018134	F37A4.4
WBGene00013475	Y69E1A.3
WBGene00007335	C05C12.1
WBGene00015994	C18H7.4
WBGene00010241	F58D2.2
WBGene00011737	T12G3.1
WBGene00013684	Y105E8A.27
WBGene00021156	Y4C6B.2
WBGene00011114	R07E5.6
WBGene00018471	F45E4.6
WBGene00009115	F25F2.1
WBGene00020985	W03D8.2
WBGene00012296	W06D4.2
WBGene00009755	F46A9.2
WBGene00016388	C34B2.3
WBGene00016707	C46E10.1
WBGene00016698	C46A5.1
WBGene00009412	F35E2.5
WBGene00016781	C49G7.3
WBGene00044418	C08G5.7
WBGene00015931	C17H12.5
WBGene00012720	Y39E4B.11
WBGene00009416	F35E2.9
WBGene00016612	C43G2.3
WBGene00018531	F47B3.7
WBGene00010992	R03D7.8
WBGene00000722	col-149
WBGene00194894	T05B4.14
WBGene00000615	col-38
WBGene00007082	acs-10
WBGene00010114	F55D12.6
WBGene00018375	F43C9.1
WBGene00019151	pck-3
WBGene00006067	sto-5
WBGene00015907	C17F3.1
WBGene00007986	C36F7.5
WBGene00021969	Y57G7A.6
WBGene00014197	ZK1053.2
WBGene00007269	C03C10.2
WBGene00009984	F53F1.6
WBGene00011060	R06C1.6
WBGene00045306	ZC250.5
WBGene00020330	T07H6.1
WBGene00013033	Y49E10.10
WBGene00045355	D1086.17
WBGene00014116	ZK858.2
WBGene00012115	T28B8.4
WBGene00021472	Y39G10AR.16
WBGene00007563	C14A4.13
WBGene00004172	pqn-92
WBGene00012177	decr-1.2
WBGene00045475	T07A5.7
WBGene00015306	C01G5.4
WBGene00004023	pho-4
WBGene00019590	K09F6.7
WBGene00007222	C01F6.2
WBGene00022228	Y73B6A.1
WBGene00016883	C52E2.4
WBGene00011968	T23G11.1
WBGene00007320	C05B5.2
WBGene00019593	K09F6.10
WBGene00008660	clec-153
WBGene00022732	ZK418.2
WBGene00016757	C49A9.3
WBGene00020003	R11E3.1
WBGene00021993	Y59E9AL.3
WBGene00020453	fbxa-55
WBGene00017179	wht-4
WBGene00001948	hlh-1
WBGene00015917	C17G10.3
WBGene00010851	M04C3.2
WBGene00016555	math-20
WBGene00015220	B0507.3
WBGene00015820	C16A11.7
WBGene00045392	F26D11.12
WBGene00020905	T28H11.7
WBGene00011520	nhr-213
WBGene00018563	F47D12.7
WBGene00013700	Y106G6D.3
WBGene00022497	Y119D3B.21
WBGene00011305	R186.1
WBGene00016491	acdh-5
WBGene00010373	H08M01.1
WBGene00016085	C25A8.5
WBGene00009595	F40F12.7
WBGene00012180	W01D2.3
WBGene00004859	sma-5
WBGene00004965	spe-11
WBGene00014158	ZK938.1
WBGene00019086	F59A6.4
WBGene00007570	C14A6.6
WBGene00013845	fbxa-37
WBGene00015629	C09B9.4
WBGene00015929	C17H12.3
WBGene00014169	ZK945.7
WBGene00008235	C50F4.10
WBGene00011173	acs-18
WBGene00021256	Y22D7AR.2
WBGene00018135	F37A4.5
WBGene00013771	Y113G7C.1
WBGene00002975	lev-8
WBGene00018004	F33D11.7
WBGene00007793	C28D4.5
WBGene00007266	C03A3.1
WBGene00011692	T10G3.1
WBGene00009641	F42G4.2
WBGene00007156	B0379.2
WBGene00015051	B0218.7
WBGene00020841	T27A3.5
WBGene00008010	C38D9.2
WBGene00016763	C49A9.9
WBGene00019410	K05F1.9
WBGene00019048	F58E2.4
WBGene00010712	K09B11.5
WBGene00009592	F40F12.3
WBGene00015094	B0261.6
WBGene00022346	pals-17
WBGene00011297	R102.10
WBGene00019759	M03F4.6
WBGene00009043	F22B5.5
WBGene00019858	R03H10.6
WBGene00010265	F58G1.3
WBGene00016512	C38C3.3
WBGene00044243	F16C3.4
WBGene00013723	Y106G6H.13
WBGene00011911	T22B3.3
WBGene00022644	dod-19
WBGene00000006	aat-5
WBGene00009759	ttr-12
WBGene00013304	Y57G11C.6
WBGene00011493	T05F1.8
WBGene00013190	Y54E2A.5
WBGene00012226	W03G11.4
WBGene00004962	spe-8
WBGene00194703	F26B1.8
WBGene00012946	Y47H9B.2
WBGene00012012	T25B9.6
WBGene00019165	mpz-4
WBGene00014057	ZK673.1
WBGene00016358	C33F10.12
WBGene00004084	pph-2
WBGene00019589	K09F6.6
WBGene00018792	F54C1.8
WBGene00020015	nhr-210
WBGene00001839	hdl-1
WBGene00022090	Y69A2AR.19
WBGene00017559	mpz-3
WBGene00021010	W03G1.2
WBGene00007601	C15C6.2
WBGene00021167	cyp-32B1
WBGene00021878	Y54G2A.13
WBGene00011918	T22C1.8
WBGene00007755	C27A7.3
WBGene00007248	catp-4
WBGene00008296	cdr-2
WBGene00002199	kin-15
WBGene00016094	C25E10.4
WBGene00007794	C28D4.7
WBGene00003633	nhr-43
WBGene00019717	trx-3
WBGene00019785	M70.3
WBGene00019115	nhr-195
WBGene00015467	basl-1
WBGene00001242	elo-4
WBGene00013657	Y105C5B.18
WBGene00010612	K07A1.5
WBGene00000601	col-12
WBGene00011795	T16A9.5
WBGene00002348	myo-1
WBGene00009681	gipc-2
WBGene00019430	K06A5.2
WBGene00006609	tre-3
WBGene00017082	DC2.5
WBGene00009605	F40G12.10
WBGene00015348	C02F5.5
WBGene00016440	gipc-1
WBGene00013713	Y106G6G.4
WBGene00017938	F31A3.3
WBGene00008912	F17C8.7
WBGene00013299	irld-18
WBGene00001487	frk-1
WBGene00019018	abts-3
WBGene00013091	Y51B9A.9
WBGene00022496	fbxa-92
WBGene00017542	F17E9.5
WBGene00015089	B0252.5
WBGene00020070	rmd-6
WBGene00022876	ZK1248.5
WBGene00011910	T22B3.2
WBGene00021214	Y18H1A.10
WBGene00010931	M162.5
WBGene00017851	F27C1.1
WBGene00007044	cpna-5
WBGene00004972	spe-26
WBGene00021583	clec-72
WBGene00022490	Y119D3B.13
WBGene00013473	Y69E1A.1
WBGene00023424	C53D6.10
WBGene00044683	C36E6.8
WBGene00010825	M01G12.14
WBGene00045484	F34D10.9
WBGene00020223	T05A7.6
WBGene00004058	pmp-1
WBGene00012595	Y38E10A.17
WBGene00010507	K02E2.6
WBGene00013838	fbxa-31
WBGene00005012	F26F4.2
WBGene00012642	Y39A1A.2
WBGene00006056	sss-1
WBGene00015627	C09B9.2
WBGene00014029	ZK637.12
WBGene00013107	Y51H4A.13
WBGene00011669	T09F5.10
WBGene00019605	K10B2.2
WBGene00017418	F13B6.3
WBGene00010574	K04H4.5
WBGene00016605	C43E11.5
WBGene00009548	F38H4.4
WBGene00020635	T20H4.2
WBGene00020080	math-37
WBGene00016204	gsto-1
WBGene00000950	deg-1
WBGene00015293	C01C4.3
WBGene00006886	vap-1
WBGene00009160	F26E4.5
WBGene00021398	Y38C1AA.7
WBGene00016663	C45E1.4
WBGene00022780	ZK622.1
WBGene00009708	F44G3.7
WBGene00016161	C27D6.3
WBGene00019741	nhr-201
WBGene00010486	K01H12.4
WBGene00003759	nlp-21
WBGene00015765	C14C11.1
WBGene00020713	T23B3.5
WBGene00019512	K08A2.2
WBGene00010082	F55A11.11
WBGene00007306	C04G2.5
WBGene00015688	C10G11.8
WBGene00020617	T20D4.11
WBGene00011214	R10E9.2
WBGene00007633	C16D2.1
WBGene00000285	cal-1
WBGene00008508	F01G10.5
WBGene00003702	nhr-112
WBGene00022030	Y65B4A.7
WBGene00009884	F49C12.15
WBGene00012741	Y40H4A.2
WBGene00015937	C17H12.12
WBGene00022847	ZK1055.6
WBGene00015987	C18G1.9
WBGene00007763	C27B7.6
WBGene00010634	K07F5.6
WBGene00021908	Y55B1AR.4
WBGene00016450	clec-5
WBGene00009058	F22E12.1
WBGene00021321	Y34B4A.5
WBGene00013119	Y51H4A.25
WBGene00044403	fbxa-219
WBGene00008079	C44B9.2
WBGene00016133	C26B9.3
WBGene00016428	dmsr-7
WBGene00022621	ZC477.7
WBGene00022688	math-47
WBGene00011120	R07E5.15
WBGene00009581	F40F9.3
WBGene00019435	K06A9.1
WBGene00003434	msp-38
WBGene00006053	ssq-4
WBGene00006986	zip-1
WBGene00004300	ram-2
WBGene00008724	F13A7.1
WBGene00016351	C33F10.1
WBGene00013710	Y106G6G.1
WBGene00016125	C26B2.2
WBGene00012901	cnp-2
WBGene00004963	spe-9
WBGene00016357	C33F10.11
WBGene00017445	sid-5
WBGene00007584	C14C10.1
WBGene00010998	R03G8.3
WBGene00015433	C04E12.2
WBGene00015356	tag-278
WBGene00018119	F36H12.3
WBGene00019950	clec-175
WBGene00008074	nkb-2
WBGene00020854	T27C4.1
WBGene00016843	C50F7.3
WBGene00009344	F32H2.7
WBGene00008313	C54G4.3
WBGene00007305	C04G2.2
WBGene00007735	C25G4.8
WBGene00022848	ZK1055.7
WBGene00044301	lgc-28
WBGene00012638	Y38H8A.4
WBGene00017663	F21D12.3
WBGene00010906	M88.3
WBGene00012533	fbxa-209
WBGene00010091	ssp-35
WBGene00019763	galt-1
WBGene00016054	C24D10.2
WBGene00007610	C15H7.3
WBGene00012857	pbo-5
WBGene00012831	Y43F8C.9
WBGene00014179	ZK1010.5
WBGene00015047	faah-1
WBGene00003449	msp-56
WBGene00005018	sqt-3
WBGene00021787	Y51H7C.9
WBGene00017802	F26A1.3
WBGene00022538	ZC190.4
WBGene00009957	F53B2.8
WBGene00017059	D2062.7
WBGene00010254	F58E6.5
WBGene00017354	F10E9.2
WBGene00007448	C08F8.6
WBGene00000687	col-113
WBGene00017647	F20H11.4
WBGene00011460	ttr-14
WBGene00017027	D1044.1
WBGene00011438	T04F3.3
WBGene00006308	sul-1
WBGene00016416	C34F11.5
WBGene00010585	K05C4.9
WBGene00018971	clec-67
WBGene00045013	F08A7.1
WBGene00009031	F21H7.5
WBGene00007308	C04G2.9
WBGene00013987	ZK512.8
WBGene00022499	set-30
WBGene00018840	F54H5.3
WBGene00020813	T25G12.6
WBGene00008167	C48B4.1
WBGene00015084	B0244.9
WBGene00008944	F19B2.5
WBGene00016314	C32D5.6
WBGene00020678	T22B11.4
WBGene00003696	nhr-106
WBGene00006582	tmd-2
WBGene00020531	T15B12.2
WBGene00019113	F59E11.7
WBGene00022285	Y75B7AL.2
WBGene00016030	C24A1.3
WBGene00003597	nhl-1
WBGene00020990	W03D8.9
WBGene00077525	C41G7.8
WBGene00009470	F36D3.4
WBGene00008018	tbc-8
WBGene00009237	F28H7.3
WBGene00019406	acdh-8
WBGene00004904	snf-5
WBGene00017975	F32B5.1
WBGene00015106	B0280.11
WBGene00012169	W01B6.2
WBGene00044792	F59C6.14
WBGene00012207	W02B12.12
WBGene00022632	ZC581.2
WBGene00017553	nep-8
WBGene00007414	C07E3.3
WBGene00006983	zig-6
WBGene00000402	cdh-10
WBGene00010563	K04G2.4
WBGene00019592	K09F6.9
WBGene00013485	Y69H2.10
WBGene00002039	hum-6
WBGene00019337	K02F6.3
WBGene00003688	nhr-98
WBGene00012486	Y18D10A.21
WBGene00007857	C31H5.6
WBGene00013037	Y49E10.18
WBGene00018823	F54E2.1
WBGene00007301	C04F12.7
WBGene00019561	K09C6.7
WBGene00010136	F55H12.5
WBGene00010510	ent-3
WBGene00044953	D2096.13
WBGene00010703	K09A9.6
WBGene00013449	Y67A6A.1
WBGene00019832	R02F2.2
WBGene00004003	pgp-9
WBGene00018301	F41G3.5
WBGene00004910	snf-11
WBGene00019586	K09F6.3
WBGene00014223	ZK1098.6
WBGene00021741	Y50D4B.2
WBGene00000715	col-142
WBGene00015559	npr-17
WBGene00015258	B0554.5
WBGene00003707	nhr-117
WBGene00010877	lact-4
WBGene00019260	H34I24.1
WBGene00016717	math-22
WBGene00008634	F10A3.4
WBGene00003720	nhr-130
WBGene00006509	tag-164
WBGene00016327	C32E12.1
WBGene00019015	F57F4.1
WBGene00020972	trpl-2
WBGene00009149	F26D2.10
WBGene00012786	Y43C5B.3
WBGene00016751	C48E7.6
WBGene00022108	Y71F9AL.2
WBGene00015359	C02G6.1
WBGene00020153	nhr-212
WBGene00018336	F42A9.7
WBGene00012782	Y43C5A.2
WBGene00002026	hsp-70
WBGene00011207	R10E8.1
WBGene00022754	nspd-1
WBGene00022180	Y71H2AM.15
WBGene00008423	D2045.5
WBGene00016399	C34D4.3
WBGene00014121	ZK858.8
WBGene00020363	fbxa-3
WBGene00044070	set-18
WBGene00000820	csp-2
WBGene00007733	C25G4.6
WBGene00009959	F53B6.4
WBGene00019166	tat-2
WBGene00016958	ilys-4
WBGene00006050	ssq-1
WBGene00012087	T27E7.1
WBGene00009133	bed-3
WBGene00010873	trpa-2
WBGene00008794	F14D7.7
WBGene00020479	T13C2.3
WBGene00006052	ssq-3
WBGene00009680	msd-1
WBGene00009684	msd-3
WBGene00004368	ric-19
WBGene00044347	Y71G12B.30
WBGene00016769	C49C8.5
WBGene00006416	sams-5
WBGene00018930	F56B3.6
WBGene00009781	F46C5.6
WBGene00014082	ZK795.2
WBGene00015100	B0280.2
WBGene00010900	M28.9
WBGene00008812	F14F7.5
WBGene00003567	ncx-2
WBGene00016522	fbxa-38
WBGene00003446	msp-53
WBGene00016680	C45G9.9
WBGene00009026	F21G4.5
WBGene00006539	tbb-6
WBGene00022589	ZC317.6
WBGene00003248	mig-17
WBGene00000397	cdh-5
WBGene00015608	math-3
WBGene00021997	Y59E9AR.1
WBGene00022002	Y59E9AR.7
WBGene00003467	msp-81
WBGene00020811	T25G12.3
WBGene00020869	T28A11.2
WBGene00002069	ikb-1
WBGene00000667	col-92
WBGene00016414	C34F11.2
WBGene00006044	ssp-16
WBGene00021358	Y37E11AL.2
WBGene00009394	clec-63
WBGene00000784	cpr-4
WBGene00002222	klp-11
WBGene00007913	cyp-36A1
WBGene00012827	Y43F8C.5
WBGene00014240	htas-1
WBGene00013455	ssu-2
WBGene00019248	H27M09.5
WBGene00004796	sid-2
WBGene00001169	eef-1A.2
WBGene00016541	C39H7.1
WBGene00011705	T11A5.6
WBGene00011954	T23F11.2
WBGene00021633	Y47G6A.3
WBGene00022751	ZK484.5
WBGene00013138	Y53C10A.10
WBGene00004267	rab-3
WBGene00016788	C49G7.10
WBGene00017842	nep-12
WBGene00016753	oac-9
WBGene00011756	ctg-2
WBGene00010633	nspd-2
WBGene00001805	gur-4
WBGene00206522	F14D2.19
WBGene00006436	ttn-1
WBGene00020187	gsp-4
WBGene00017093	E02C12.8
WBGene00011474	aldo-1
WBGene00006039	ssp-10
WBGene00008332	C55A6.3
WBGene00022175	Y71H2AM.10
WBGene00012289	W05H12.1
WBGene00012891	sorb-1
WBGene00011335	T01E8.8
WBGene00003578	ndx-1
WBGene00010850	M04C3.1
WBGene00012297	W06D4.3
WBGene00017306	F09F9.1
WBGene00003943	pbo-4
WBGene00007778	C27D8.2
WBGene00022155	Y71G12B.17
WBGene00020661	T21G5.4
WBGene00004135	pqn-48
WBGene00016599	C42D8.1
WBGene00023432	K12B6.9
WBGene00015422	C04E6.5
WBGene00003179	mec-18
WBGene00000732	col-159
WBGene00020850	nhr-226
WBGene00003468	msp-113
WBGene00011495	T05F1.11
WBGene00020659	T21G5.1
WBGene00018966	F56D2.5
WBGene00020567	T19D2.1
WBGene00015957	del-9
WBGene00017653	F21C10.3
WBGene00018435	btb-9
WBGene00006692	twk-42
WBGene00018405	F44A2.5
WBGene00007230	C01G10.1
WBGene00007777	C27D8.1
WBGene00021556	Y45G5AM.3
WBGene00006584	tni-1
WBGene00018773	F53G12.8
WBGene00019057	F58F9.3
WBGene00008298	C54D10.3
WBGene00021509	Y41D4A.7
WBGene00022329	fbxa-79
WBGene00011793	T16A9.3
WBGene00007791	C28A5.6
WBGene00000510	cka-2
WBGene00022486	fbxa-61
WBGene00011401	T03F6.6
WBGene00013858	ssp-34
WBGene00014761	F46A8.11
WBGene00006051	ssq-2
WBGene00013474	Y69E1A.2
WBGene00003444	msp-51
WBGene00016735	fhod-1
WBGene00008498	F01D5.8
WBGene00020849	nhr-225
WBGene00000768	cor-1
WBGene00018266	nhr-183
WBGene00021207	Y18H1A.1
WBGene00011172	R09E10.2
WBGene00013836	fbxa-29
WBGene00010605	K06G5.1
WBGene00003450	msp-57
WBGene00021981	lgc-26
WBGene00009482	F36G3.1
WBGene00010035	F54C8.1
WBGene00020456	fbxa-60
WBGene00006677	twk-24
WBGene00009804	F47B8.3
WBGene00023490	F36A2.14
WBGene00017512	nhr-179
WBGene00007664	C18B12.2
WBGene00194651	C33D9.13
WBGene00016742	C48B6.4
WBGene00006372	syx-2
WBGene00004958	spe-4
WBGene00002974	lev-1
WBGene00003426	msp-19
WBGene00020245	T05B11.1
WBGene00001113	dur-1
WBGene00009008	F21D5.3
WBGene00007190	rmd-3
WBGene00007159	B0379.7
WBGene00001787	gst-39
WBGene00016587	C42C1.9
WBGene00008254	C51E3.9
WBGene00016330	C32E12.4
WBGene00004316	rbf-1
WBGene00011107	R07E3.6
WBGene00000546	clp-6
WBGene00020448	fbxa-51
WBGene00000170	aqp-2
WBGene00001768	gst-20
WBGene00022485	fbxa-63
WBGene00017681	F21F8.11
WBGene00010661	tyr-2
WBGene00021020	W04B5.3
WBGene00012464	arrd-7
WBGene00015472	C05D9.3
WBGene00000541	cln-3.3
WBGene00003432	msp-36
WBGene00002054	ifb-2
WBGene00017565	ddo-2
WBGene00013303	Y57G11C.5
WBGene00009306	F32A7.5
WBGene00006774	unc-38
WBGene00009971	F53C11.1
WBGene00016539	trim-9
WBGene00002881	let-756
WBGene00007392	fbxa-156
WBGene00006633	tsp-7
WBGene00019436	K06A9.2
WBGene00017428	F13D11.3
WBGene00018354	F42G2.5
WBGene00009682	msd-2
WBGene00002179	jph-1
WBGene00044079	tag-241
WBGene00022240	shl-1
WBGene00007840	C31C9.6
WBGene00007339	C05D12.1
WBGene00020777	T24E12.10
WBGene00003515	myo-3
WBGene00003469	msp-142
WBGene00014103	best-26
WBGene00013855	ZC116.3
WBGene00003431	msp-33
WBGene00018347	F42C5.5
WBGene00011732	arrd-17
WBGene00017698	F22B7.9
WBGene00007060	wht-6
WBGene00001430	fkb-5
WBGene00022592	ZC328.2
WBGene00013165	Y53F4B.19
WBGene00003435	msp-40
WBGene00012130	T28F3.4
WBGene00021858	Y54F10BM.3
WBGene00013149	Y53F4B.1
WBGene00006971	zak-1
WBGene00003438	msp-45
WBGene00017302	F09F7.5
WBGene00003429	msp-31
WBGene00004932	sod-3
WBGene00018523	lact-1
WBGene00001132	alp-1
WBGene00015362	fbxa-105
WBGene00021043	pck-1
WBGene00022397	Y97E10AR.2
WBGene00008932	F18A11.5
WBGene00045276	F18E3.13
WBGene00012821	Y43F8B.11
WBGene00015580	cls-1
WBGene00013901	ugt-16
WBGene00044291	C25F9.10
WBGene00003458	msp-65
WBGene00008945	F19B2.6
WBGene00044468	Y69A2AL.2
WBGene00006412	nlg-1
WBGene00008644	F10C2.3
WBGene00013263	Y57A10A.23
WBGene00018195	btb-16
WBGene00001099	dsc-4
WBGene00015566	C07D10.1
WBGene00018579	acs-16
WBGene00010296	dgat-2
WBGene00020490	tmc-1
WBGene00002056	ifc-2
WBGene00219316	F21A3.11
WBGene00007220	C01B9.1
WBGene00001188	egl-20
WBGene00013559	Y75B8A.28
WBGene00008830	nhr-176
WBGene00009408	F35C12.3
WBGene00002266	lec-3
WBGene00008215	C49F8.3
WBGene00006495	cpna-1
WBGene00016531	C39D10.3
WBGene00000878	cyn-2
WBGene00015619	C08G9.1
WBGene00000785	cpr-5
WBGene00019480	K07C11.8
WBGene00003617	nhr-18
WBGene00003959	pcp-4
WBGene00010944	M176.5
WBGene00022649	ZK84.1
WBGene00003464	msp-77
WBGene00004353	rgs-10
WBGene00007926	C34C12.7
WBGene00021834	mab-31
WBGene00016953	C55C3.3
WBGene00017978	F32B5.4
WBGene00004154	pqn-72
WBGene00000780	cpn-4
WBGene00018594	aman-3
WBGene00009146	F26C11.1
WBGene00019426	cutl-16
WBGene00007599	C15A11.7
WBGene00003744	nlp-6
WBGene00003772	nlr-1
WBGene00011726	lpr-2
WBGene00001745	gsa-1
WBGene00003843	oct-2
WBGene00022353	pals-18
WBGene00015735	pdfr-1
WBGene00022760	ZK546.3
WBGene00006824	unc-95
WBGene00018384	F43C11.7
WBGene00007336	C05C12.4
WBGene00017449	otpl-3
WBGene00020358	math-39
WBGene00021495	Y40C5A.1
WBGene00004183	prk-2
WBGene00017448	F14B8.6
WBGene00006863	gyg-1
WBGene00018569	F47F2.1
WBGene00009102	F25B3.5
WBGene00004232	ptr-18
WBGene00019973	R09A1.3
WBGene00001116	dyc-1
WBGene00003452	msp-59
WBGene00016595	C42D4.2
WBGene00003466	msp-79
WBGene00077770	M04D5.3
WBGene00017936	F30B5.7
WBGene00012875	Y45F10B.13
WBGene00004969	spe-15
WBGene00003722	nhr-132
WBGene00000739	col-166
WBGene00194641	F47G3.4
WBGene00015954	C18B2.3
WBGene00000905	daf-9
WBGene00000942	deb-1
WBGene00003764	nlp-26
WBGene00003457	msp-64
WBGene00000998	dig-1
WBGene00006772	unc-36
WBGene00011076	scav-5
WBGene00019732	M02D8.6
WBGene00044578	K01A12.4
WBGene00003846	odd-2
WBGene00011736	T12D8.9
WBGene00006741	unc-1
WBGene00006784	unc-49
WBGene00000068	acy-1
WBGene00002123	inx-1
WBGene00003465	msp-78
WBGene00021814	Y53G8AR.7
WBGene00018841	F54H5.5
WBGene00017041	D2007.1
WBGene00008260	C52G5.2
WBGene00011821	cdf-2
WBGene00016677	C45G9.6
WBGene00017430	F13H6.1
WBGene00022562	ZC204.12
WBGene00021614	Y47A7.2
WBGene00005655	srr-4
WBGene00003374	mlk-1
WBGene00009511	F37H8.2
WBGene00002257	lbp-5
WBGene00009958	madd-4
Merged into -> F43B10.1	C06G1.6
WBGene00016294	C31H2.4
WBGene00012811	Y43F8A.5
WBGene00006832	unc-105
WBGene00019743	nhr-203
WBGene00017961	nhr-180
WBGene00017962	fbxa-72
WBGene00022823	ZK813.4
WBGene00010657	K08D8.3
WBGene00021287	Y24D9B.1
WBGene00008529	F02E9.3
WBGene00007075	AC8.3
WBGene00043988	AC8.10
WBGene00010935	M163.1
WBGene00000958	dgk-1
WBGene00007446	mboa-4
WBGene00009943	F52G2.3
WBGene00003634	nhr-44
WBGene00002050	ifa-1
WBGene00011059	R06C1.4
WBGene00004830	slo-1
WBGene00004184	prl-1
WBGene00016095	C25E10.5
WBGene00017554	nep-9
WBGene00007745	C26D10.4
WBGene00003771	nlp-33
WBGene00008366	tpra-1
WBGene00011088	R07B7.4
WBGene00000512	ckb-2
WBGene00010972	R01H10.4
WBGene00019227	sgca-1
WBGene00020047	ttr-32
WBGene00023417	swm-1
WBGene00023408	cex-2
WBGene00003463	msp-76
WBGene00009888	F49E2.5
WBGene00003165	mec-1
WBGene00004000	pgp-6
WBGene00009691	F44E5.4
WBGene00009692	F44E5.5
WBGene00021371	nape-1
WBGene00010466	K01D12.7
WBGene00014261	shk-1
WBGene00000133	amt-1
WBGene00010545	K03H1.10
WBGene00006814	unc-82
WBGene00006663	twk-8
WBGene00017103	klo-2
WBGene00017567	F18E3.11
WBGene00004096	pqm-1
WBGene00017657	F21C10.7
WBGene00018052	F35F10.1
WBGene00022574	ZC239.16
WBGene00001068	dpy-6
WBGene00022484	fbxa-77
WBGene00001159	eff-1
WBGene00007073	ugt-2
WBGene00017957	F31F4.1
WBGene00003602	nhr-3
WBGene00016800	C50C3.2
WBGene00004130	ketn-1
WBGene00000671	col-96
WBGene00017381	ddr-2
WBGene00000367	cca-1
WBGene00000458	ceh-37
WBGene00022610	ZC416.6
WBGene00003448	msp-55
WBGene00013415	Y64G10A.6
WBGene00017468	F14F9.5
WBGene00020451	fbxa-11
WBGene00013180	cutl-10
WBGene00019986	R09F10.1
WBGene00015539	C06E7.2
WBGene00017948	mth-1
WBGene00013292	Y57G11A.4
WBGene00017184	ncam-1
WBGene00014137	clec-187
WBGene00015896	C17C3.15
WBGene00020283	T06A4.3
WBGene00013623	fbxa-90
WBGene00015236	B0511.11
WBGene00006820	unc-89
WBGene00003579	ndx-2
WBGene00003614	nhr-15
WBGene00007507	C10C5.3
WBGene00013696	Y106G6A.4
WBGene00021590	Y46D2A.2
WBGene00010795	M01A8.1
WBGene00007877	C33A11.1
WBGene00012124	T28D6.4
WBGene00001374	exp-2
WBGene00009433	F35E12.9
WBGene00021397	Y38C1AA.6
WBGene00020152	nhr-211
WBGene00010177	F57A8.1
WBGene00010238	F58B4.5
WBGene00004108	pqn-18
WBGene00017785	F25E5.4
WBGene00016585	oac-59
WBGene00008993	F21A3.3
WBGene00010320	F59B10.4
WBGene00018350	ttm-4
WBGene00021448	Y39D8A.1
WBGene00000088	aex-5
WBGene00015333	C02C2.4
WBGene00013111	sta-1
WBGene00013643	Y105C5A.24
WBGene00015061	cpna-2
WBGene00007753	C27A7.1
WBGene00017726	F22H10.2
WBGene00001182	egl-13
WBGene00022867	ZK1240.2
WBGene00004145	pqn-62
WBGene00010470	cdr-4
WBGene00003700	nhr-110
WBGene00004213	ptp-1
WBGene00012478	Y18D10A.8
WBGene00015336	C02D5.2
WBGene00010109	F55C10.5
WBGene00021237	crtc-1
WBGene00004122	pqn-35
WBGene00014171	nep-26
WBGene00003978	pes-4
WBGene00022801	pcp-5
WBGene00019612	K10B3.6
WBGene00020612	arrd-22
WBGene00012968	Y48A6B.7
WBGene00004735	sbp-1
WBGene00050884	Y69H2.15
WBGene00003470	msp-152
WBGene00021709	ugt-29
WBGene00000020	abt-2
WBGene00004854	slt-1
WBGene00015148	hpo-28
WBGene00013289	tag-273
WBGene00020230	nep-2
WBGene00010266	dct-18
WBGene00018415	nhr-184
WBGene00003003	lin-14
WBGene00018237	F40F4.6
WBGene00021558	Y45G5AM.6
WBGene00021340	Y34F4.5
WBGene00018100	math-26
WBGene00007176	kcnl-1
WBGene00017417	F13B6.2
WBGene00012452	Y17D7B.4
WBGene00022590	ZC317.7
WBGene00005003	spp-18
WBGene00009432	F35E12.8
WBGene00000669	col-94
WBGene00018310	F41G4.7
WBGene00002232	kpc-1
WBGene00010742	K10D6.2
WBGene00017980	F32B5.7
WBGene00044459	Y55F3C.9
WBGene00007384	swt-3
WBGene00015280	C01B10.6
WBGene00020902	jmjc-1
WBGene00011978	T24B8.4
WBGene00013042	cccp-1
WBGene00019361	K03E5.2
WBGene00003980	pes-7
WBGene00017690	ceh-60
WBGene00015716	sox-4
WBGene00015713	C12D12.1
WBGene00002271	lec-8
WBGene00003991	pfn-3
WBGene00015965	ugt-48
WBGene00020836	lgc-34
WBGene00019237	H24G06.1
WBGene00013860	ZC247.2
WBGene00019185	H10E21.5
WBGene00044527	Y39H10B.2
WBGene00008831	F14H3.12
WBGene00020710	T23B3.2
WBGene00021070	W07B8.1
WBGene00006777	unc-41
WBGene00018921	sago-2
WBGene00022519	ZC123.4
WBGene00012869	Y45F10A.7
WBGene00010749	K10D11.5
WBGene00021791	Y51H7C.13
WBGene00009800	rrc-1
WBGene00001490	frm-3
WBGene00015517	C06A8.8
WBGene00012585	lips-15
WBGene00004993	spp-8
WBGene00012251	clec-49
WBGene00008652	F10D11.6
WBGene00011392	sbt-1
WBGene00006754	unc-15
WBGene00008553	F07C6.2
WBGene00002187	kgb-1
WBGene00010901	M28.10
WBGene00013439	Y66D12A.13
WBGene00009483	F36G3.2
WBGene00019979	R09B5.11
WBGene00001441	fkh-9
WBGene00010491	K02B7.3
WBGene00020307	T07D3.4
WBGene00003243	mig-10
WBGene00045268	ttr-42
WBGene00016097	C25E10.8
WBGene00010374	rga-5
WBGene00015823	C16B8.3
WBGene00000674	col-99
WBGene00000845	cup-4
WBGene00001680	gpb-2
WBGene00006683	twk-31
WBGene00017904	lim-8
WBGene00000733	col-160
WBGene00004976	spe-41
WBGene00001172	egl-3
WBGene00016719	math-24
WBGene00008438	DH11.5
WBGene00018744	F53B3.6
WBGene00017442	F13H8.9
WBGene00009831	F47G9.4
WBGene00001707	grh-1
WBGene00008923	F17C11.12
WBGene00020884	T28B4.1
WBGene00020360	math-41
WBGene00016760	C49A9.6
WBGene00018351	F42G2.2
WBGene00000232	avr-14
WBGene00003015	lin-29
WBGene00018702	F52E4.5
WBGene00017478	F15A8.6
WBGene00021528	gbb-1
WBGene00045245	ttr-34
WBGene00003715	nhr-125
WBGene00019277	sgcb-1
WBGene00006693	twk-43
WBGene00020139	T01B11.2
WBGene00021262	fbxa-74
WBGene00010083	F55B11.1
WBGene00164968	K08H2.10
WBGene00009081	F23B12.4
WBGene00003776	nmy-1
WBGene00008594	clec-57
WBGene00021602	clec-205
WBGene00016260	C30F12.1
WBGene00016611	bicd-1
WBGene00006789	unc-54
WBGene00009696	F44F1.4
WBGene00001489	frm-2
WBGene00001000	dim-1
WBGene00004986	spp-1
WBGene00018682	aagr-4
WBGene00016191	C28G1.6
WBGene00021893	ndnf-1
WBGene00006762	unc-25
WBGene00017571	jmjd-3.1
WBGene00019780	M60.4
WBGene00020576	T19D12.1
WBGene00020886	ttr-6
WBGene00022200	fard-1
WBGene00009218	acs-20
WBGene00022358	Y92H12A.2
WBGene00004057	pmk-3
WBGene00014148	ZK909.3
WBGene00012548	Y37D8A.6
WBGene00020662	T21H3.1
WBGene00021977	Y58A7A.3
WBGene00044675	fbxa-76
WBGene00006923	vhp-1
WBGene00004112	pqn-22
WBGene00043985	C44C10.11
WBGene00012624	fbxa-150
WBGene00009657	F43G6.4
WBGene00012253	clec-50
WBGene00022593	ZC328.3
WBGene00021927	Y55F3AM.10
WBGene00017124	E04F6.4
WBGene00004898	snb-2
WBGene00001250	elt-2
WBGene00008390	D1086.3
WBGene00017591	F19C7.1
WBGene00013755	fbxa-115
WBGene00022246	acp-7
WBGene00017576	cdh-8
WBGene00019345	tmem-135
WBGene00000266	bre-1
WBGene00008964	mltn-9
WBGene00010983	mocs-1
WBGene00007750	syg-2
WBGene00016474	C36C5.5
WBGene00010540	K03H1.5
WBGene00017536	F17A9.4
WBGene00008865	F15G9.1
WBGene00018407	F44B9.2
WBGene00003724	nhr-134
WBGene00006759	unc-22
WBGene00007898	C33D9.3
WBGene00007396	tiar-3
WBGene00001955	hlh-11
WBGene00003990	pfn-2
WBGene00001187	egl-19
WBGene00007748	C26E1.2
WBGene00013847	cls-3
WBGene00020012	R11G1.6
WBGene00018342	F42A10.6
WBGene00017786	F25E5.5
WBGene00008603	F09B9.4
WBGene00003635	nhr-45
WBGene00008127	ddo-1
WBGene00021702	Y48G9A.9
WBGene00004321	rcn-1
WBGene00019869	R04E5.2
WBGene00001345	fos-1
WBGene00015107	B0280.13
WBGene00008355	fbxa-141
WBGene00008770	F13G3.12
WBGene00020788	nep-22
WBGene00007801	trpa-1
WBGene00010660	K08D8.6
WBGene00006825	unc-96
WBGene00003590	nex-3
WBGene00003613	nhr-14
WBGene00003711	nhr-121
WBGene00021835	Y54E10A.17
WBGene00021036	W05F2.4
WBGene00021895	clec-84
WBGene00009190	F27D4.6
WBGene00017485	F15E6.4
WBGene00004773	sem-4
WBGene00003694	nhr-104
WBGene00015739	ugt-7
WBGene00008547	F07A11.4
WBGene00016210	C29F5.1
WBGene00020407	T10D4.3
WBGene00020806	T25F10.3
WBGene00003242	mig-6
WBGene00020786	T25B2.2
WBGene00019249	H28G03.1
WBGene00004131	pqn-44
WBGene00002023	hsp-25
WBGene00010593	gsnl-1
WBGene00003555	nas-39
WBGene00019261	H34I24.2
WBGene00003929	pat-2
WBGene00044607	K02A11.4
WBGene00001824	hbl-1
WBGene00001059	dpf-6
WBGene00012100	sipa-1
WBGene00013540	Y75B8A.3
WBGene00007112	B0035.13
WBGene00015949	C18A11.3
WBGene00022868	ZK1240.3
WBGene00003402	mpk-2
WBGene00004960	spe-6
WBGene00007424	C08B6.3
WBGene00010001	F53F8.4
WBGene00003404	mpz-1
WBGene00002174	itx-1
WBGene00001817	haf-7
WBGene00006745	unc-5
WBGene00008980	tag-299
WBGene00006792	unc-58
WBGene00015519	doxa-1
WBGene00003171	mec-7
WBGene00000022	abt-4
WBGene00006342	sup-37
WBGene00000070	acy-3
WBGene00005643	srp-2
WBGene00010904	ugt-62
WBGene00012911	acl-7
WBGene00019298	K02D7.1
WBGene00013181	Y53H1B.2
WBGene00013716	Y106G6H.1
WBGene00000086	aex-3
WBGene00000081	ads-1
WBGene00003730	nhx-2
WBGene00008200	C49C3.10
WBGene00008681	scrm-4
WBGene00016415	C34F11.3
WBGene00004507	rpy-1
WBGene00006588	tnt-3
WBGene00044296	F10C1.9
WBGene00015942	osta-2
WBGene00011340	ugt-30
WBGene00002041	hum-8
WBGene00015271	C01B4.7
WBGene00021219	Y19D10A.4
WBGene00006585	tni-3
WBGene00016434	C35B1.4
WBGene00010049	F54D5.3
WBGene00011794	nep-21
WBGene00018903	F55G1.7
WBGene00017362	F10G2.1
WBGene00020471	pho-14
WBGene00015551	C06G3.5
WBGene00022100	Y69A2AR.31
WBGene00000228	atn-1
WBGene00018210	F39G3.5
WBGene00006819	unc-87
WBGene00020280	T06A1.5
WBGene00017594	F19C7.4
WBGene00014215	obr-3
WBGene00017901	igeg-1
WBGene00002048	ida-1
WBGene00008832	obr-2
WBGene00001428	fkb-3
WBGene00011755	T13H5.1
WBGene00019182	H10E21.1
WBGene00001560	gei-3
WBGene00000670	col-95
WBGene00000789	cpz-2
WBGene00017503	nhr-177
WBGene00012274	W05B5.1
WBGene00011433	pde-1
WBGene00013207	Y54G9A.4
WBGene00011006	ugt-47
WBGene00016809	C50D2.6
WBGene00021260	Y22D7AR.6
WBGene00016913	lam-2
WBGene00010503	K02C4.5
WBGene00001508	fut-8
WBGene00013869	ZC373.4
WBGene00020577	T19D12.2
WBGene00044696	F52E1.14
WBGene00006679	twk-26
WBGene00013227	Y56A3A.6
WBGene00010047	F54D1.6
WBGene00012134	T28F3.8
WBGene00006365	syg-1
WBGene00015780	C14F11.4
WBGene00021675	Y48G1BR.1
WBGene00006672	twk-18
WBGene00017163	dnpp-1
WBGene00022770	acp-1
[truncated: 760 more rows]

## Sheet: UP in skn-1 RNAi vs sy441
UP in skn-1 RNAi
Oliveira et al 2009
PMID: 19575768
62 genes that are upregulated in skn-1(RNAi) animals
			15 common elements in "sy441 UP" and "skn-1(RNAi) UP":		sy441 vs N2 20C
GeneID	Gene Name		GeneID	Gene Name	logFC	FDR		Statisctics
WBGene00008681	scrm-4		WBGene00014046	clec-60	8.6715	0.0222907		Set1: 1116
WBGene00002090	ins-7		WBGene00012683	asp-17	4.03225	0.0250906		Set2: 62
WBGene00007097	B0024.4		WBGene00002090	ins-7	3.99012	0.00276516		Overlap: 14
WBGene00008850	F15B9.6		WBGene00007097	B0024.4	3.92948	0.00511531		Total number of genes: 20579
WBGene00007660	pals-6		WBGene00008681	scrm-4	3.89791	6.47048e-06
WBGene00004509	rrf-2		WBGene00007660	pals-6	3.81253	0.0115451		Representation factor: 4.2
WBGene00009102	F25B3.5		WBGene00004811	skr-5	3.34008	0.0200214		p < 4.418e-06
WBGene00004810	skr-4		WBGene00000190	warf-1	3.21514	0.0177637
WBGene00000190	warf-1		WBGene00008850	F15B9.6	3.15598	0.00652432
WBGene00004811	skr-5		WBGene00009102	F25B3.5	1.91171	0.0157366
WBGene00014046	clec-60		WBGene00004509	rrf-2	1.27999	0.0144421
WBGene00012683	asp-17		WBGene00004810	skr-4	1.20713	0.0169587
WBGene00018351	F42G2.2		WBGene00001578	ges-1	1.1563	0.045451
WBGene00006555	tbx-36		WBGene00018351	F42G2.2	1.12148	0.0301519
WBGene00001578	ges-1
WBGene00012910	Y46G5A.20
WBGene00012947	Y47H9C.1
WBGene00019060	acox-3
WBGene00018353	fbxa-182
WBGene00007143	B0334.3
WBGene00010050	F54D5.4
WBGene00009839	fbxa-188
WBGene00020981	0
WBGene00017751	F23F12.3
WBGene00000777	cpn-1
WBGene00000137	amx-1
WBGene00019599	acds-10
WBGene00022531	morc-1
WBGene00021935	mrpl-46
WBGene00007228	acs-7
WBGene00015518	C06E1.1
WBGene00000981	dhs-18
WBGene00008576	F08G2.4
WBGene00008067	C43D7.4
WBGene00015152	B0348.2
WBGene00012058	0
WBGene00003965	pdk-1
WBGene00005002	spp-17
WBGene00013091	Y51B9A.9
WBGene00022083	Y69A2AR.12
WBGene00016281	pals-32
WBGene00004093	ppw-1
WBGene00022096	Y69A2AR.25
WBGene00012757	Y41C4A.11
WBGene00022497	Y119D3B.21
WBGene00022667	ZK154.5
WBGene00008519	cyp-13B1
WBGene00008858	pals-1
WBGene00013562	Y75B8A.32
WBGene00002263	lea-1
WBGene00022452	Y110A2AR.1
WBGene00012398	Y6E2A.4
WBGene00015537	C06E4.8
WBGene00003095	lys-6
WBGene00012783	Y43C5A.3
WBGene00017003	D1007.5
WBGene00022548	ZC196.4
WBGene00016669	ilys-2
WBGene00007642	C17E4.2
WBGene00015171	vang-1
WBGene00018921	sago-2
WBGene00007297	C04F12.1

## Sheet: UPRER UP vs sy441
ER-UPR
Shen et al., 2015
PMID: 16184190
159 genes that are upregulated by exposure to tunicamycin and dependent on ire-1, xbp-1, pek-1 or atf-6
			19 genes common in hsf-1(sy441) UP and UPRER
GeneID	Gene Name		GeneID	Gene Name	logFC	FDR			Statistics
WBGene00009583	aagr-3		WBGene00010092	F55C5.2	3.9103	0.0305556			Set1: 1116
WBGene00018682	aagr-4		WBGene00018971	clec-67	3.33261	0.0383364			Set2: 140
WBGene00015295	acl-12		WBGene00015660	catp-3	3.17474	0.00132037			Overlap: 19
WBGene00019465	acl-14		WBGene00020472	lips-11	3.04006	0.00165787			Total number of genes: 20579
WBGene00018657	acl-4		WBGene00022570	sdz-35	2.9136	0.0490818
WBGene00018269	acs-11		WBGene00007440	C08E8.4	2.79716	0.00217691			Representation factor: 2.5
WBGene00018152	acs-4		WBGene00001786	gst-38	2.70627	0.0485784			p < 2.040e-04
WBGene00012386	agef-1		WBGene00000191	arl-7	2.49203	0.041935
WBGene00000150	apm-1		WBGene00021979	Y58A7A.5	2.24479	0.0120827
WBGene00000187	arl-1		WBGene00020613	T20D4.7	2.11237	0.0407071
WBGene00000193	arl-6		WBGene00015295	acl-12	1.86536	0.0328124
WBGene00000191	arl-7		WBGene00011733	T12D8.5	1.47107	0.0131143
WBGene00021868	atln-1		WBGene00009595	cbp-3	1.30525	0.043083
WBGene00000245	bca-1		WBGene00004509	rrf-2	1.27999	0.0144421
WBGene00000266	bre-1		WBGene00000503	cht-1	1.20254	0.0172519
WBGene00044631	bus-18		WBGene00010433	H40L08.1	1.1784	0.0146259
WBGene00007297	C04F12.1		WBGene00001008	dlk-1	1.16048	0.030512
WBGene00007440	C08E8.4		WBGene00019760	calu-1	0.987036	0.0228082
WBGene00015752	C14B9.2		WBGene00000150	apm-1	0.815268	0.0438698
WBGene00007901	C33D9.8		WBGene00011733	T12D8.5	1.47107	0.0131143
WBGene00016469	C36B7.6
WBGene00008148	C47E12.3
WBGene00019760	calu-1
WBGene00015660	catp-3
WBGene00009595	cbp-3
WBGene00008053	cdc-48.2
WBGene00013765	cdkr-3
WBGene00010470	cdr-4
WBGene00000503	cht-1
WBGene00000512	ckb-2
WBGene00000514	ckb-4
WBGene00021291	clec-121
WBGene00018971	clec-67
WBGene00000664	col-89
WBGene00010333	copz-1
WBGene00008624	crld-1
WBGene00000843	cup-2
WBGene00022702	cutc-1
WBGene00020109	der-2
WBGene00019344	dhhc-10
WBGene00001008	dlk-1
WBGene00001045	dnj-27
WBGene00001046	dnj-28
WBGene00001025	dnj-7
WBGene00001099	dsc-4
WBGene00018270	eas-1
WBGene00001152	ech-3
WBGene00001331	erd-2.1
WBGene00001334	ero-1
WBGene00017217	F07F6.4
WBGene00017466	F14F9.3
WBGene00008851	F15B9.8
WBGene00008940	F18H3.4
WBGene00017705	F22E5.6
WBGene00009331	F32D8.7
WBGene00009784	F46C5.9
WBGene00009925	F52B11.2
WBGene00018688	F52D2.6
WBGene00010040	F54C8.7
WBGene00010092	F55C5.2
WBGene00018997	F57B9.3
WBGene00008355	fbxa-141
WBGene00020448	fbxa-51
WBGene00020456	fbxa-60
WBGene00018104	fbxb-53
WBGene00007992	fipr-24
WBGene00001425	fis-2
WBGene00019444	frpr-11
WBGene00015057	gad-3
WBGene00008132	gale-1
WBGene00019813	ger-1
WBGene00008546	gfat-1
WBGene00015099	ggtb-1
WBGene00001630	gly-5
WBGene00001749	gst-1
WBGene00001786	gst-38
WBGene00010433	H40L08.1
WBGene00002007	hsp-3
WBGene00002008	hsp-4
WBGene00013740	hut-1
WBGene00002070	ile-1
WBGene00011481	imp-2
WBGene00009801	ipla-2
WBGene00009239	irld-6
WBGene00010500	K02B12.7
WBGene00019677	K12H4.2
WBGene00002783	let-607
WBGene00020472	lips-11
WBGene00016391	lonp-1
WBGene00007128	memb-1
WBGene00019757	memb-2
WBGene00018181	mpdu-1
WBGene00003554	nas-38
WBGene00003766	nlp-28
WBGene00003818	nsf-1
WBGene00009674	nucb-1
WBGene00011638	ostb-1
WBGene00011116	pdcd-2
WBGene00003962	pdi-1
WBGene00003963	pdi-2
WBGene00015168	pdi-6
WBGene00019825	R02D3.8
WBGene00011115	R07E5.7
WBGene00020038	R12E2.13
WBGene00004275	rab-11.2
WBGene00009783	rer-1
WBGene00021626	rft-2
WBGene00021845	rpb-7
WBGene00004509	rrf-2
WBGene00004736	sca-1
WBGene00022570	sdz-35
WBGene00021844	sec-11
WBGene00010496	sec-12
WBGene00018853	sec-22
WBGene00004754	sec-23
WBGene00011338	sec-31
WBGene00004759	sel-1
WBGene00004768	sel-11
WBGene00004876	smf-1
WBGene00017016	snap-1
WBGene00004949	sox-2
WBGene00016395	spcs-1
WBGene00012550	spcs-2
WBGene00019679	spcs-3
WBGene00013957	sre-23
WBGene00005648	srp-7
WBGene00006059	stc-1
WBGene00011529	T06D8.9
WBGene00011733	T12D8.5
WBGene00020486	T13C5.6
WBGene00011771	T14G8.3
WBGene00020613	T20D4.7
WBGene00020781	T24H7.2
WBGene00012058	T26F2.2
WBGene00012121	T28C6.7
WBGene00012144	T28H10.3
WBGene00016583	tag-335
WBGene00009112	tag-353
WBGene00006539	tbb-6
WBGene00010670	tmed-1
WBGene00016390	ttc-1
WBGene00013263	txdc-12.1
WBGene00006708	ubc-13
WBGene00022703	ubxn-4
WBGene00006785	unc-50
WBGene00006801	unc-68
WBGene00013667	Y105E8A.2
WBGene00013763	Y113G7B.14
WBGene00012571	Y37H2A.11
WBGene00012606	Y38F1A.2
WBGene00012757	Y41C4A.11
WBGene00012766	Y41E3.8
WBGene00021628	Y47D9A.1
WBGene00021883	Y54G2A.18
WBGene00021979	Y58A7A.5
WBGene00022297	Y76B12C.3
WBGene00013856	ZC168.2
WBGene00044067	zipt-7.1
WBGene00014249	ZK1307.8

## Sheet: UP in hsf-1(RNAi)
UP in hsf-1(RNAi)
Brunquell et al 2016
PMID: 27496166
2302 genes that are upregulated in hsf-1(RNAi) animals
	Transcript ID	Gene Name	Locus	log2 (fold_change)	p-value	q-value	significant
WBGene00004275	W04G5.2	rab-11.2	I:11633001-11633732	6.39018	0.00035	0.00169051	yes
WBGene00000613	C27H5.5	col-36	II:7167512-7168662	6.21342	5e-05	0.000294163	yes
WBGene00001732	E02A10.2	grl-23	V:12575189-12577097	6.12739	5e-05	0.000294163	yes
WBGene00077629	K10G4.13	K10G4.13	V:17294412-17297359	6.05361	0.0167	0.0457026	yes
WBGene00000660	T21B4.2	col-85	II:12493699-12495106	6.01604	0.0002	0.00102698	yes
WBGene00195463	ZK863.10	ZK863.10	V:12166705-12167753	5.96243	0.0173	0.0470074	yes
WBGene00000627	T28F2.6	col-50	I:3651229-3652599	5.92968	5e-05	0.000294163	yes
WBGene00000628	T28F2.8	col-51	I:3653957-3655329	5.91801	5e-05	0.000294163	yes
WBGene00000676	C18H7.3	col-102	IV:604443-605876	5.87625	5e-05	0.000294163	yes
WBGene00020700	T22F3.11	T22F3.11	V:3612172-3614551	5.85326	5e-05	0.000294163	yes
WBGene00000593	W01B6.7	col-2	IV:10084441-10085438	5.84315	5e-05	0.000294163	yes
WBGene00044547	C13A2.12	C13A2.12	V:7258807-7260157	5.80424	5e-05	0.000294163	yes
WBGene00000617	T13B5.4	col-40	II:1104944-1106973	5.68787	5e-05	0.000294163	yes
WBGene00000614	ZK863.2	col-37	V:12166705-12167753	5.58907	5e-05	0.000294163	yes
WBGene00000659	K12D12.3	col-84	II:11865522-11874714	5.53158	0.0005	0.00230524	yes
WBGene00000756	F02D10.1	col-183	X:13466636-13467820	5.53082	5e-05	0.000294163	yes
WBGene00001729	C23H5.9	grl-20	IV:2122796-2128852	5.51202	5e-05	0.000294163	yes
WBGene00045401	T26F2.3	T26F2.3	V:13979506-13980907	5.38286	5e-05	0.000294163	yes
WBGene00001734	ZK643.8	grl-25	III:8962294-8965690	5.36477	5e-05	0.000294163	yes
WBGene00000851	C47G2.1	cut-1	II:11269037-11271599	5.32407	5e-05	0.000294163	yes
WBGene00015152	B0348.2	B0348.2	V:45462-46923	5.31551	5e-05	0.000294163	yes
WBGene00012961	Y47H10A.5	Y47H10A.5	I:12095734-12097939	5.17466	5e-05	0.000294163	yes
WBGene00000731	D2023.7	col-158	V:11829581-11843625	5.17068	5e-05	0.000294163	yes
WBGene00001718	ZC487.4	grl-9	V:6730280-6731865	5.16116	0.0011	0.00456463	yes
WBGene00018988	F56F11.1	F56F11.1	III:2891761-2892784	5.11416	0.00135	0.00543869	yes
WBGene00015598	C08E3.6	fbxa-163	II:1609254-1610715	4.95004	5e-05	0.000294163	yes
WBGene00000758	H06A10.2	col-185	X:13507565-13511097	4.93234	0.0095	0.0286826	yes
WBGene00017214	F07E5.9	F07E5.9	II:2076155-2080526	4.90454	5e-05	0.000294163	yes
WBGene00021580	Y46C8AL.2	clec-174	IV:3940212-3941702	4.88633	5e-05	0.000294163	yes
WBGene00005582	Y61B8B.1	sri-70	V:17303053-17304438	4.86595	0.0167	0.0457026	yes
WBGene00005188	T07H8.5	srg-31	V:6950834-6953897	4.84161	5e-05	0.000294163	yes
WBGene00014046	ZK666.6	clec-60	II:10480101-10481846	4.81405	5e-05	0.000294163	yes
WBGene00023483	Y75B8A.39	Y75B8A.39	III:12313286-12314403	4.76681	0.0003	0.00147253	yes
WBGene00022713	ZK355.3	ZK355.3	II:2927016-2927633	4.67365	0.00165	0.00645894	yes
WBGene00015225	B0507.8	B0507.8	V:8760686-8763194	4.64292	5e-05	0.000294163	yes
WBGene00194768	Y50E8A.19	Y50E8A.19	V:14741574-14745363	4.61149	5e-05	0.000294163	yes
WBGene00086560	ZK355.8	ZK355.8	II:2927812-2928149	4.60254	5e-05	0.000294163	yes
WBGene00007659	C17H1.6	C17H1.6	I:13130807-13132464	4.53747	0.0082	0.025384	yes
WBGene00010399	H16D19.1	clec-13	I:12635171-12636542	4.50196	5e-05	0.000294163	yes
WBGene00044215	ZK228.10	ZK228.10	V:18456727-18457329	4.38058	0.0167	0.0457026	yes
WBGene00020357	T08E11.1	T08E11.1	II:1836503-1840292	4.37035	5e-05	0.000294163	yes
WBGene00007723	C25F9.2	C25F9.2	V:19421470-19426774	4.35685	0.00015	0.000795467	yes
WBGene00009061	F22G12.1	F22G12.1	I:13139131-13141894	4.34718	5e-05	0.000294163	yes
WBGene00005548	F33H12.5	sri-36	II:2583781-2585593	4.17345	0.00015	0.000795467	yes
WBGene00000620	ZC513.8	col-43	V:8049743-8050893	4.15893	5e-05	0.000294163	yes
WBGene00001712	K03B8.7	grl-3	V:11411510-11412769	4.11849	0.0007	0.00308871	yes
WBGene00199730	W08D2.11	W08D2.11	IV:9817410-9824632	4.11699	0.0025	0.00924862	yes
WBGene00007132	B0284.2	B0284.2	III:4381738-4384141	4.08992	0.0005	0.00230524	yes
WBGene00008631	F10A3.1	F10A3.1	V:16140313-16141164	4.08231	0.00165	0.00645894	yes
WBGene00011584	T07D10.4	clec-15	I:12631184-12632555	4.05002	5e-05	0.000294163	yes
WBGene00018345	F42C5.3	F42C5.3	IV:7286181-7287569	4.04424	5e-05	0.000294163	yes
WBGene00011508	T05H10.3	T05H10.3	II:8047561-8050563	3.93529	0.00615	0.0199757	yes
WBGene00022570	ZC239.12	sdz-35	II:3207682-3208751	3.91964	5e-05	0.000294163	yes
WBGene00015259	B0554.6	dod-20	V:422497-424166	3.91518	5e-05	0.000294163	yes
WBGene00015600	C08E3.8	fbxa-165	II:1614792-1616463	3.88989	0.0001	0.000553384	yes
WBGene00008301	C54D10.7	dct-3	V:12441664-12443835	3.83585	5e-05	0.000294163	yes
WBGene00194803	C25F9.16	C25F9.16	V:19434386-19434753	3.82035	0.01175	0.034256	yes
WBGene00008758	F13E9.9	F13E9.9	IV:10897654-10899180	3.80035	0.0167	0.0457026	yes
WBGene00012683	Y39B6A.24	Y39B6A.24	V:19035714-19037322	3.78165	5e-05	0.000294163	yes
WBGene00021072	W07B8.4	W07B8.4	V:1130087-1131930	3.76998	5e-05	0.000294163	yes
WBGene00000736	F46B3.17	col-163	V:20600094-20602474	3.76632	0.00775	0.0242297	yes
WBGene00044046	ZK666.13	ZK666.13	II:10479919-10480081	3.74169	0.01175	0.034256	yes
WBGene00021081	W08A12.4	W08A12.4	V:3673915-3676632	3.72759	0.00015	0.000795467	yes
WBGene00007657	C17H1.4	C17H1.4	I:13110415-13112443	3.71736	5e-05	0.000294163	yes
WBGene00219573	C54D10.21	anr-30	V:12437498-12441266	3.62662	5e-05	0.000294163	yes
WBGene00015596	C08E3.4	fbxa-161	II:1606589-1607584	3.62512	0.00015	0.000795467	yes
WBGene00001726	C56A3.1	grl-17	V:13561998-13563913	3.58115	5e-05	0.000294163	yes
WBGene00017277	F09C12.2	F09C12.2	II:5110028-5112232	3.51987	0.00405	0.0140305	yes
WBGene00044201	H39E23.3	H39E23.3	V:14107810-14110151	3.50411	0.0016	0.00628625	yes
WBGene00018211	F39G3.6	oac-24	V:4710763-4714911	3.49087	0.0027	0.00988807	yes
WBGene00045411	C25F9.11	C25F9.11	V:19432440-19433158	3.44509	5e-05	0.000294163	yes
WBGene00001397	W06D12.3	fat-5	V:17723779-17730381	3.43516	5e-05	0.000294163	yes
WBGene00044787	C54D10.12	C54D10.12	V:12434360-12436952	3.43318	5e-05	0.000294163	yes
WBGene00013837	ZC47.4	fbxa-30	III:1274513-1275588	3.39981	5e-05	0.000294163	yes
WBGene00045457	F33H12.7	F33H12.7	II:2586076-2586911	3.36024	5e-05	0.000294163	yes
WBGene00002004	Y53C10A.12	hsf-1	I:11953510-11961986	3.35649	5e-05	0.000294163	yes
WBGene00010206	F57G4.1	F57G4.1	V:17623529-17624559	3.3471	0.0012	0.0049235	yes
WBGene00017706	F22E5.7	F22E5.7	II:2642089-2642938	3.32347	0.00155	0.00612433	yes
WBGene00007440	C08E8.4	C08E8.4	V:18371845-18373531	3.30845	5e-05	0.000294163	yes
WBGene00000622	F53G12.7	col-45	I:115738-117502	3.30162	5e-05	0.000294163	yes
WBGene00012501	Y26D4A.3	Y26D4A.3	I:13072066-13073062	3.29527	0.00045	0.00211301	yes
WBGene00044480	ZK185.4	ZK185.4	IV:4531221-4533121	3.28943	0.01735	0.0471273	yes
WBGene00195165	F57G4.11	F57G4.11	V:17625126-17627598	3.25912	5e-05	0.000294163	yes
WBGene00008097	C44H9.1	ugt-15	V:12827778-12830109	3.24571	0.00155	0.00612433	yes
WBGene00015602	C08E3.10	fbxa-158	II:1619796-1621261	3.23187	5e-05	0.000294163	yes
WBGene00000697	W08D2.6	col-123	IV:9817410-9824632	3.19114	5e-05	0.000294163	yes
WBGene00007661	C17H1.8	C17H1.8	I:13128469-13130409	3.14244	0.01215	0.0352236	yes
WBGene00077523	C23H5.12	C23H5.12	IV:2133480-2134708	3.12529	0.004	0.0138843	yes
WBGene00006539	T04H1.9	tbb-6	V:12261803-12263845	3.11162	5e-05	0.000294163	yes
WBGene00009077	F23B2.10	F23B2.10	IV:9152818-9154320	3.09944	0.00055	0.0025062	yes
WBGene00138721	C54D10.14	C54D10.14	V:12437498-12441266	3.09774	5e-05	0.000294163	yes
WBGene00021496	Y40C5A.3	Y40C5A.3	IV:7333104-7346851	3.08932	5e-05	0.000294163	yes
WBGene00015679	C10F3.7	C10F3.7	V:5983744-5986854	3.08176	0.01235	0.0356807	yes
WBGene00045416	Y37H2A.14	Y37H2A.14	V:18143737-18144721	3.08116	5e-05	0.000294163	yes
WBGene00022320	Y82E9BL.3	Y82E9BL.3	III:1349751-1350836	3.06615	0.0144	0.0405294	yes
WBGene00044687	B0563.9	B0563.9	X:9168538-9169022	3.03642	5e-05	0.000294163	yes
WBGene00017705	F22E5.6	F22E5.6	II:2649869-2650899	2.99163	5e-05	0.000294163	yes
WBGene00005408	R52.7	srh-195	II:2114553-2116894	2.98471	0.0058	0.0190278	yes
WBGene00006894	T17A3.1	ver-1	III:156823-163542	2.97969	0.00165	0.00645894	yes
WBGene00011052	R06B9.1	arrd-11	II:13763426-13765584	2.97261	0.00255	0.00940753	yes
WBGene00077593	C49G7.12	C49G7.12	V:4038820-4039934	2.96883	5e-05	0.000294163	yes
WBGene00016017	C23G10.11	C23G10.11	III:6215164-6215542	2.96296	5e-05	0.000294163	yes
WBGene00008302	C54D10.8	C54D10.8	V:12445161-12446963	2.95117	5e-05	0.000294163	yes
WBGene00008507	F01G10.4	F01G10.4	IV:10231374-10232191	2.94837	0.0067	0.0214705	yes
WBGene00008891	F16H6.1	clec-42	V:18191442-18194262	2.9472	0.00995	0.0298221	yes
WBGene00044280	W02A2.9	W02A2.9	IV:13347686-13348575	2.94047	5e-05	0.000294163	yes
WBGene00008577	F08G2.5	F08G2.5	II:13832852-13833631	2.93816	5e-05	0.000294163	yes
WBGene00022550	ZC196.6	ZC196.6	V:8726515-8728894	2.90903	0.00235	0.00875432	yes
WBGene00006953	ZK1037.10	wrt-7	V:15334781-15337505	2.90854	0.01285	0.0369521	yes
WBGene00021582	Y46C8AL.4	clec-71	IV:3937463-3939924	2.89196	0.0002	0.00102698	yes
WBGene00007131	B0284.1	B0284.1	III:4376502-4378883	2.88937	5e-05	0.000294163	yes
WBGene00007813	C29F7.6	jmjd-3.3	X:13436453-13441011	2.87297	0.00015	0.000795467	yes
WBGene00008862	F15D4.5	F15D4.5	II:13245429-13247774	2.86724	5e-05	0.000294163	yes
WBGene00044548	R13D7.11	cnc-9	V:7399903-7400199	2.84836	0.0054	0.0178692	yes
WBGene00016845	C50F7.5	C50F7.5	IV:7726717-7727951	2.8481	5e-05	0.000294163	yes
WBGene00019858	R03H10.6	R03H10.6	II:4171293-4173875	2.8473	5e-05	0.000294163	yes
WBGene00017508	F16B4.6	F16B4.6	V:1587205-1587936	2.83074	0.00105	0.00439011	yes
WBGene00009908	F49H6.5	F49H6.5	V:17023472-17025529	2.79858	5e-05	0.000294163	yes
WBGene00005551	F33H12.2	sri-39	II:2587503-2589754	2.78361	0.0056	0.0184396	yes
WBGene00014047	ZK666.7	clec-61	II:10488727-10490514	2.7774	0.00035	0.00169051	yes
WBGene00017205	F07C4.12	F07C4.12	V:7647835-7649817	2.75621	5e-05	0.000294163	yes
WBGene00021111	W09C3.3	W09C3.3	I:4706763-4708762	2.72675	5e-05	0.000294163	yes
WBGene00007929	C34D1.1	dmd-10	V:13222655-13225941	2.70271	0.00405	0.0140305	yes
WBGene00045393	F26D11.13	F26D11.13	V:7953353-7954758	2.69872	0.0002	0.00102698	yes
WBGene00014759	F46A8.1	F46A8.1	I:11250138-11251602	2.69385	5e-05	0.000294163	yes
WBGene00009221	F28F8.2	acs-2	V:15567391-15569889	2.68823	5e-05	0.000294163	yes
WBGene00012456	Y17D7C.2	Y17D7C.2	V:18716074-18719944	2.68599	0.01555	0.0431448	yes
WBGene00044709	C17H1.14	C17H1.14	I:13107491-13109778	2.66527	0.0151	0.042159	yes
WBGene00015227	B0507.10	B0507.10	V:8758819-8760516	2.6642	5e-05	0.000294163	yes
WBGene00019146	H02F09.3	H02F09.3	X:1568677-1572854	2.65805	5e-05	0.000294163	yes
WBGene00015829	C16C4.5	math-15	II:1866385-1867894	2.63481	5e-05	0.000294163	yes
WBGene00001477	K08C7.5	fmo-2	IV:10682523-10684385	2.6027	5e-05	0.000294163	yes
WBGene00014979	ZC47.11	ZC47.11	III:1276248-1277360	2.59036	0.0014	0.0056035	yes
WBGene00012176	W01C9.2	W01C9.2	II:8536359-8538570	2.58233	5e-05	0.000294163	yes
WBGene00007660	C17H1.7	C17H1.7	I:13136466-13138521	2.57891	5e-05	0.000294163	yes
WBGene00000272	F56A3.5	bro-1	I:5186942-5188616	2.56454	0.0003	0.00147253	yes
WBGene00019662	K11H12.6	K11H12.6	IV:667397-668556	2.56417	0.00995	0.0298221	yes
WBGene00044238	C30H6.12	C30H6.12	IV:17383369-17386783	2.53879	0.0143	0.0403471	yes
WBGene00194695	B0462.5	B0462.5	V:18322214-18323327	2.53862	5e-05	0.000294163	yes
WBGene00008850	F15B9.6	F15B9.6	V:13014141-13016654	2.52467	5e-05	0.000294163	yes
WBGene00015224	B0507.7	B0507.7	V:8756489-8758720	2.51234	0.00085	0.00365498	yes
WBGene00019931	R07C12.1	R07C12.1	IV:4152546-4154029	2.49397	5e-05	0.000294163	yes
WBGene00008843	F15A4.9	arrd-9	II:12479302-12480910	2.48237	0.0056	0.0184396	yes
WBGene00008462	E02H4.4	E02H4.4	X:14257968-14262435	2.425	0.002	0.00763506	yes
WBGene00008010	C38D9.2	C38D9.2	V:17567512-17571603	2.41338	5e-05	0.000294163	yes
WBGene00009166	F26F2.1	F26F2.1	V:20559079-20561895	2.40708	0.0002	0.00102698	yes
WBGene00015223	B0507.6	B0507.6	V:8746157-8750193	2.37524	5e-05	0.000294163	yes
WBGene00045272	F59C12.4	F59C12.4	X:16602444-16602717	2.36379	5e-05	0.000294163	yes
WBGene00009750	F46A8.7	F46A8.7	I:11237692-11238227	2.35775	5e-05	0.000294163	yes
WBGene00012399	Y6E2A.5	Y6E2A.5	V:15716418-15718660	2.34464	5e-05	0.000294163	yes
WBGene00015790	C15C7.4	C15C7.4	X:3146572-3147088	2.34144	0.0051	0.017081	yes
WBGene00009517	F38A1.4	clec-167	IV:1253338-1255732	2.33005	0.00045	0.00211301	yes
WBGene00045275	F18E3.12	F18E3.12	V:7414940-7415344	2.32767	5e-05	0.000294163	yes
WBGene00219950	F46A8.13	F46A8.13	I:11237692-11238227	2.32281	0.0085	0.026121	yes
WBGene00016187	C28G1.2	C28G1.2	X:8836643-8837860	2.32115	0.0011	0.00456463	yes
WBGene00044207	Y6G8.5	Y6G8.5	V:17615226-17615709	2.31839	5e-05	0.000294163	yes
WBGene00021979	Y58A7A.5	Y58A7A.5	V:5085885-5087121	2.30799	5e-05	0.000294163	yes
WBGene00012131	T28F3.5	T28F3.5	IV:17294792-17302033	2.30106	5e-05	0.000294163	yes
WBGene00009710	F44G3.10	F44G3.10	V:16138760-16139627	2.28783	5e-05	0.000294163	yes
WBGene00014132	ZK896.1	ZK896.1	IV:12872828-12875360	2.28375	5e-05	0.000294163	yes
WBGene00015593	C08E3.1	C08E3.1	II:1631994-1634089	2.26741	5e-05	0.000294163	yes
WBGene00004811	F47H4.10	skr-5	V:17343311-17350176	2.24586	5e-05	0.000294163	yes
WBGene00044349	Y71G12B.32	Y71G12B.32	I:1814101-1816061	2.22157	5e-05	0.000294163	yes
WBGene00015220	B0507.3	B0507.3	V:8768908-8770876	2.21675	5e-05	0.000294163	yes
WBGene00001105	Y41D4B.10	dsl-3	IV:1610418-1612915	2.20128	0.00305	0.0109841	yes
WBGene00022572	ZC239.14	ZC239.14	II:3221124-3222010	2.19752	5e-05	0.000294163	yes
WBGene00206494	C15H11.16	C15H11.16	V:14409077-14411895	2.18332	0.0007	0.00308871	yes
WBGene00021337	Y34F4.2	Y34F4.2	III:1010534-1011374	2.16405	5e-05	0.000294163	yes
WBGene00007658	C17H1.5	C17H1.5	I:13113486-13116434	2.15488	5e-05	0.000294163	yes
WBGene00010004	F53H2.1	F53H2.1	V:20384768-20393402	2.14588	0.0004	0.00190107	yes
WBGene00189995	C06E7.88	C06E7.88	IV:5864528-5867372	2.13506	5e-05	0.000294163	yes
WBGene00008602	F09B9.1	oac-14	X:10139373-10142013	2.11685	5e-05	0.000294163	yes
WBGene00001990	K07A12.6	hot-5	I:8683219-8687109	2.10611	5e-05	0.000294163	yes
WBGene00020946	W02D7.11	W02D7.11	V:8302886-8304469	2.10432	0.0149	0.0417169	yes
WBGene00004509	M01G12.12	rrf-2	I:12098667-12105977	2.10213	5e-05	0.000294163	yes
WBGene00017567	F18E3.11	F18E3.11	V:7413436-7413840	2.09947	5e-05	0.000294163	yes
WBGene00008477	E03H4.10	clec-17	I:12430028-12431474	2.09841	5e-05	0.000294163	yes
WBGene00009988	F53F4.4	F53F4.4	V:13593382-13598493	2.07474	5e-05	0.000294163	yes
WBGene00006628	C02F5.11	tsp-2	III:8236916-8237893	2.0744	5e-05	0.000294163	yes
WBGene00018965	F56D2.3	F56D2.3	III:5584686-5587049	2.07189	0.00335	0.0119067	yes
WBGene00015839	C16C4.15	math-10	II:1871547-1873261	2.07092	5e-05	0.000294163	yes
WBGene00022546	ZC196.2	ZC196.2	V:8739436-8742259	2.05929	0.00395	0.0137286	yes
WBGene00021183	Y9C9A.16	Y9C9A.16	IV:4973522-4976089	2.05391	0.01145	0.0335462	yes
WBGene00012398	Y6E2A.4	Y6E2A.4	V:15712205-15715644	2.05209	0.0008	0.00346414	yes
WBGene00011130	R07H5.10	zip-6	IV:11213445-11218137	2.04627	5e-05	0.000294163	yes
WBGene00020774	T24E12.5	T24E12.5	II:3753920-3757356	2.02847	5e-05	0.000294163	yes
WBGene00020352	T08B6.2	T08B6.2	IV:4894371-4897105	2.02629	0.0004	0.00190107	yes
WBGene00010899	M28.8	M28.8	II:10628268-10633217	2.02321	5e-05	0.000294163	yes
WBGene00015597	C08E3.5	fbxa-162	II:1607991-1609001	2.0125	5e-05	0.000294163	yes
WBGene00015599	C08E3.7	fbxa-164	II:1612787-1614059	2.0101	0.0001	0.000553384	yes
WBGene00021542	Y43B11AL.1	Y43B11AL.1	IV:7065395-7068035	1.9665	0.0111	0.0326941	yes
WBGene00008988	F20G2.5	F20G2.5	V:13771507-13773700	1.96384	5e-05	0.000294163	yes
WBGene00007203	B0564.3	best-1	IV:13107656-13111503	1.95792	5e-05	0.000294163	yes
WBGene00009709	F44G3.8	fbxa-144	V:16131183-16133283	1.95221	5e-05	0.000294163	yes
WBGene00016281	C31B8.4	C31B8.4	V:2896636-2898417	1.9502	5e-05	0.000294163	yes
WBGene00012101	T27F2.4	zip-10	V:11645478-11650798	1.94311	5e-05	0.000294163	yes
WBGene00011844	T19C9.8	T19C9.8	V:17118153-17252309	1.93855	5e-05	0.000294163	yes
WBGene00015605	C08E3.13	C08E3.13	II:1631994-1634089	1.92701	5e-05	0.000294163	yes
WBGene00021198	Y17G9B.1	Y17G9B.1	IV:4764747-4767839	1.92337	0.0173	0.0470074	yes
WBGene00006627	C02F5.8	tsp-1	III:8237994-8239423	1.91927	5e-05	0.000294163	yes
WBGene00005833	C25F9.7	srw-86	V:19400141-19400715	1.91644	5e-05	0.000294163	yes
WBGene00012070	T26H5.8	T26H5.8	V:15427160-15432566	1.90259	0.0005	0.00230524	yes
WBGene00020325	T07H3.2	bath-46	II:1598028-1600714	1.89962	5e-05	0.000294163	yes
WBGene00019527	K08D9.6	K08D9.6	V:3231397-3234987	1.89955	0.0003	0.00147253	yes
WBGene00001437	F26A1.2	fkh-5	III:4844661-4846546	1.89208	0.0008	0.00346414	yes
WBGene00019101	F59B1.10	F59B1.10	V:3644744-3647954	1.88821	0.00085	0.00365498	yes
WBGene00077522	T10D4.15	T10D4.15	II:3146141-3146992	1.88127	0.0081	0.0251279	yes
WBGene00015574	C07G3.2	irg-1	V:3523584-3524575	1.88093	5e-05	0.000294163	yes
WBGene00011539	T06E6.5	fbxa-135	V:15402276-15404399	1.87713	5e-05	0.000294163	yes
WBGene00013648	Y105C5B.7	Y105C5B.7	IV:15914996-15919234	1.8731	0.018	0.048482	yes
WBGene00016693	C45H4.11	srbc-20	V:2147094-2148626	1.87021	0.015	0.0419382	yes
WBGene00007204	B0564.4	best-2	IV:13111519-13113082	1.86172	0.00015	0.000795467	yes
WBGene00013294	Y57G11B.1	Y57G11B.1	IV:14549826-14551957	1.86166	0.0018	0.00697288	yes
WBGene00010019	F54B8.4	F54B8.4	V:15816463-15817143	1.85344	5e-05	0.000294163	yes
WBGene00044237	C17H1.10	C17H1.10	I:13133637-13136156	1.85089	5e-05	0.000294163	yes
WBGene00022142	Y71G12B.2	Y71G12B.2	I:1816149-1818509	1.84362	5e-05	0.000294163	yes
WBGene00018761	F53E10.5	F53E10.5	V:2596019-2598930	1.83836	0.0132	0.0378093	yes
WBGene00015601	C08E3.9	fbxa-166	II:1616911-1619004	1.82773	5e-05	0.000294163	yes
WBGene00010790	K12G11.3	sodh-1	V:11888235-11889650	1.81523	5e-05	0.000294163	yes
WBGene00021898	Y54G2A.36	Y54G2A.36	IV:2896969-2901648	1.80586	5e-05	0.000294163	yes
WBGene00003473	K11G9.6	mtl-1	V:6691368-6691863	1.77732	5e-05	0.000294163	yes
WBGene00016915	C54D2.1	C54D2.1	X:7842631-7845557	1.77561	0.0158	0.0437098	yes
WBGene00004798	F43D9.4	sip-1	III:10506105-10506825	1.77265	5e-05	0.000294163	yes
WBGene00009509	F37D6.3	F37D6.3	I:10486713-10487322	1.76589	0.00695	0.0221697	yes
WBGene00000903	B0412.2	daf-7	III:811827-813764	1.76127	5e-05	0.000294163	yes
WBGene00189956	Y34F4.6	Y34F4.6	III:1008453-1009913	1.76106	0.0005	0.00230524	yes
WBGene00001541	ZC239.7	gcy-15	II:3192419-3197066	1.75906	0.0002	0.00102698	yes
WBGene00015911	C17F4.3	C17F4.3	II:3240544-3241726	1.7544	0.01865	0.0499307	yes
WBGene00009778	F46C5.1	F46C5.1	II:8820198-8821200	1.75178	5e-05	0.000294163	yes
WBGene00002263	K08H10.1	lea-1	V:10011870-10031094	1.74588	5e-05	0.000294163	yes
WBGene00022285	Y75B7AL.2	Y75B7AL.2	V:1332441-1335935	1.74506	0.00805	0.0250115	yes
WBGene00219611	T26H5.13	linc-123	V:15443825-15444354	1.74218	0.00175	0.00680551	yes
WBGene00020080	R52.9	math-37	II:2117058-2122181	1.74143	5e-05	0.000294163	yes
WBGene00004002	T21E8.3	pgp-8	X:10859350-10864422	1.73599	5e-05	0.000294163	yes
WBGene00008647	F10C2.7	F10C2.7	V:12053951-12056320	1.73564	0.00615	0.0199757	yes
WBGene00016669	C45G7.2	ilys-2	IV:2467680-2468879	1.72266	0.01135	0.0332897	yes
WBGene00009230	F28G4.5	oac-18	V:16288787-16292154	1.71955	0.0016	0.00628625	yes
WBGene00003756	F33A8.2	nlp-18	II:11027963-11030404	1.71859	5e-05	0.000294163	yes
WBGene00021873	Y54G2A.8	clec-82	IV:2835663-2838593	1.71807	5e-05	0.000294163	yes
WBGene00010584	K05C4.8	K05C4.8	I:14732425-14733549	1.71395	0.0135	0.0385172	yes
WBGene00018385	F43C11.8	F43C11.8	II:2332519-2334338	1.7115	0.00815	0.0252537	yes
WBGene00009957	F53B2.8	F53B2.8	IV:12526246-12527339	1.70832	5e-05	0.000294163	yes
WBGene00013091	Y51B9A.9	Y51B9A.9	II:9395492-9397550	1.70648	5e-05	0.000294163	yes
WBGene00017231	F07G11.4	F07G11.4	V:7292662-7295381	1.70028	0.00145	0.00577765	yes
WBGene00000618	T10B10.1	col-41	X:15173901-15181467	1.69872	5e-05	0.000294163	yes
WBGene00003511	F46G10.6	mxl-3	X:13349639-13350806	1.69816	5e-05	0.000294163	yes
WBGene00020981	W03D2.6	W03D2.6	IV:4057299-4058243	1.69633	5e-05	0.000294163	yes
WBGene00015984	C18G1.6	C18G1.6	V:4750579-4753819	1.69615	0.01015	0.0303421	yes
WBGene00006464	T07H3.1	bath-47	II:1601788-1604618	1.69451	5e-05	0.000294163	yes
WBGene00015117	B0294.1	B0294.1	X:1896662-1897343	1.69147	0.01245	0.0359502	yes
WBGene00045276	F18E3.13	F18E3.13	V:7416115-7416819	1.68827	5e-05	0.000294163	yes
WBGene00021703	Y48G9A.10	cpt-3	III:2082818-2088272	1.68757	5e-05	0.000294163	yes
WBGene00195177	Y43F8B.25	Y43F8B.25	V:19462911-19463759	1.68445	5e-05	0.000294163	yes
WBGene00009428	F35E12.4	F35E12.4	V:13731505-13733387	1.68182	5e-05	0.000294163	yes
WBGene00194902	Y39H10B.3	Y39H10B.3	V:3670840-3672644	1.67854	0.0045	0.0153343	yes
WBGene00044541	K09H11.11	K09H11.11	V:5754459-5755558	1.67653	0.0109	0.0322175	yes
WBGene00009109	F25D1.4	F25D1.4	V:10540380-10546862	1.67228	0.0013	0.00526771	yes
WBGene00044759	T06E6.15	T06E6.15	V:15398938-15399791	1.67106	0.0001	0.000553384	yes
WBGene00004149	T16A1.7	trpl-5	II:2086718-2090618	1.67082	5e-05	0.000294163	yes
WBGene00000610	F36A4.6	col-33	IV:4263340-4265202	1.66679	5e-05	0.000294163	yes
WBGene00015216	B0496.7	valv-1	IV:7424495-7445365	1.66581	5e-05	0.000294163	yes
WBGene00016403	C34D4.11	grsp-3	IV:7130704-7131856	1.66518	0.01135	0.0332897	yes
WBGene00044644	B0205.13	B0205.13	I:10727750-10728795	1.65868	5e-05	0.000294163	yes
WBGene00015167	B0403.3	B0403.3	X:7061848-7063330	1.65638	5e-05	0.000294163	yes
WBGene00006683	Y47D3B.5	twk-31	III:11410711-11424663	1.64828	5e-05	0.000294163	yes
WBGene00018750	F53C3.6	F53C3.6	II:3898134-3899709	1.63559	0.0069	0.0220322	yes
WBGene00019273	H43E16.1	H43E16.1	II:6674267-6679363	1.63546	5e-05	0.000294163	yes
WBGene00008568	F08A8.5	F08A8.5	I:12955337-12957902	1.63361	0.0034	0.0120443	yes
WBGene00020361	T08E11.5	fbxc-19	II:1821025-1823034	1.62922	0.0106	0.0314934	yes
WBGene00005653	T26H2.8	srr-2	V:19213667-19217138	1.62451	0.00275	0.0100482	yes
WBGene00013009	Y48E1B.11	fbxc-23	II:13595005-13596551	1.6114	5e-05	0.000294163	yes
WBGene00022615	ZC449.5	ZC449.5	X:5035026-5037775	1.60729	5e-05	0.000294163	yes
WBGene00010754	K10G4.5	K10G4.5	V:17298340-17302490	1.60432	0.00055	0.0025062	yes
WBGene00021693	Y48G8AR.2	Y48G8AR.2	I:1282098-1285435	1.60115	0.0121	0.0351231	yes
WBGene00012482	Y18D10A.12	clec-106	I:12866119-12866896	1.60068	0.018	0.048482	yes
WBGene00022544	ZC190.10	ZC190.10	V:8694328-8696507	1.599	0.0088	0.0269293	yes
WBGene00015537	C06E4.8	C06E4.8	IV:7284218-7285873	1.59721	5e-05	0.000294163	yes
WBGene00012910	Y46G5A.20	Y46G5A.20	II:12811036-12816462	1.59451	0.0001	0.000553384	yes
WBGene00013873	ZC376.1	ZC376.1	V:14175516-14182960	1.59418	0.00625	0.0202512	yes
WBGene00012572	Y37H2B.1	Y37H2B.1	V:18227036-18231455	1.57647	0.01285	0.0369521	yes
WBGene00015077	B0238.13	B0238.13	V:5243728-5248040	1.57346	5e-05	0.000294163	yes
WBGene00194713	F19B10.13	F19B10.13	II:3662257-3662986	1.55677	5e-05	0.000294163	yes
WBGene00013119	Y51H4A.25	Y51H4A.25	IV:16736263-16743088	1.5474	5e-05	0.000294163	yes
WBGene00011069	R06F6.6	ceh-62	II:10805393-10809992	1.54427	0.0002	0.00102698	yes
WBGene00007506	C10C5.2	C10C5.2	IV:9371507-9373636	1.54121	5e-05	0.000294163	yes
WBGene00016639	C44B12.6	C44B12.6	IV:1129130-1132683	1.53842	0.00075	0.00327954	yes
WBGene00020016	R11G11.14	lipl-3	V:521675-524218	1.53205	5e-05	0.000294163	yes
WBGene00044502	C46G7.5	C46G7.5	IV:6010351-6011645	1.52969	0.0002	0.00102698	yes
WBGene00001059	F44B9.1	dpf-6	III:8038240-8041374	1.52912	5e-05	0.000294163	yes
WBGene00014006	ZK596.1	ZK596.1	IV:10900371-10901383	1.52871	5e-05	0.000294163	yes
WBGene00006650	F09E10.11	tts-1	X:1504130-1504841	1.52445	5e-05	0.000294163	yes
WBGene00022728	ZK402.1	ZK402.1	X:1404270-1406101	1.52292	0.00045	0.00211301	yes
WBGene00000190	F45E4.1	arf-1.1	IV:7634831-7641858	1.51985	5e-05	0.000294163	yes
WBGene00018997	F57B9.3	F57B9.3	III:6939918-6941736	1.51279	5e-05	0.000294163	yes
WBGene00009805	F47B8.4	F47B8.4	V:14323531-14324631	1.51082	5e-05	0.000294163	yes
WBGene00020699	T22F3.10	T22F3.10	V:3606817-3610927	1.50187	0.005	0.0168128	yes
WBGene00012757	Y41C4A.11	Y41C4A.11	III:11719899-11723602	1.49087	5e-05	0.000294163	yes
WBGene00045412	C25F9.12	C25F9.12	V:19402187-19402949	1.49014	5e-05	0.000294163	yes
WBGene00021226	Y19D10A.11	Y19D10A.11	V:2368943-2373702	1.48926	0.00425	0.0146129	yes
WBGene00009108	F25D1.3	F25D1.3	V:10528753-10530633	1.48589	0.00805	0.0250115	yes
WBGene00012947	Y47H9C.1	Y47H9C.1	I:11830984-11833166	1.47726	5e-05	0.000294163	yes
WBGene00017843	F26G5.1	F26G5.1	V:4975484-4977499	1.47367	5e-05	0.000294163	yes
WBGene00020712	T23B3.4	ckr-1	I:6687495-6691662	1.47173	0.00755	0.0237527	yes
WBGene00001391	K01A2.2	far-7	II:319792-321107	1.46665	5e-05	0.000294163	yes
WBGene00010118	F55F3.4	F55F3.4	X:13785572-13789238	1.45622	5e-05	0.000294163	yes
WBGene00021755	Y50D7A.5	hpo-38	III:230434-235064	1.45548	0.00225	0.00845848	yes
WBGene00009791	F46F3.3	F46F3.3	V:11667490-11672582	1.44827	0.006	0.0195877	yes
WBGene00219590	F46C5.14	linc-72	II:8819811-8820154	1.44573	0.0009	0.00383601	yes
WBGene00020579	T19D12.4	T19D12.4	II:6631153-6643119	1.4431	5e-05	0.000294163	yes
WBGene00019859	R03H10.7	R03H10.7	II:4177248-4178927	1.44133	5e-05	0.000294163	yes
WBGene00011689	T10C6.7	T10C6.7	V:16027500-16031667	1.43922	0.00075	0.00327954	yes
WBGene00020004	R11E3.2	R11E3.2	IV:4772091-4775189	1.43197	5e-05	0.000294163	yes
WBGene00013100	Y51H4A.4	zip-7	IV:16503322-16505682	1.4295	0.0036	0.0126438	yes
WBGene00013755	Y113G7B.3	fbxa-115	V:20190583-20192137	1.42318	5e-05	0.000294163	yes
WBGene00021862	Y54F10BM.7	fbxa-48	III:2266423-2272175	1.41884	5e-05	0.000294163	yes
WBGene00007726	C25F9.6	C25F9.6	V:19403529-19405326	1.41718	5e-05	0.000294163	yes
WBGene00000465	C07G2.1	cpg-1	III:4489356-4491396	1.41053	5e-05	0.000294163	yes
WBGene00004393	B0414.2	rnt-1	I:5776153-5788609	1.40679	5e-05	0.000294163	yes
WBGene00011926	T22C8.5	sptf-2	II:8625727-8627620	1.40493	5e-05	0.000294163	yes
WBGene00020741	T23F4.3	T23F4.3	II:1169543-1172109	1.40171	0.00415	0.0143243	yes
WBGene00001483	C03C11.2	fog-3	I:10016777-10018115	1.39134	0.0003	0.00147253	yes
WBGene00003026	C12C8.3	lin-41	I:9335771-9342496	1.39017	5e-05	0.000294163	yes
WBGene00004017	F27E5.4	phg-1	II:10137655-10139217	1.38765	0.00755	0.0237527	yes
WBGene00008102	C44H9.7	C44H9.7	V:12853014-12854839	1.38523	5e-05	0.000294163	yes
WBGene00020449	T12B5.2	fbxa-54	III:956333-957904	1.38493	5e-05	0.000294163	yes
WBGene00007694	C23H4.6	C23H4.6	X:12235620-12240799	1.38472	5e-05	0.000294163	yes
WBGene00015322	C02B8.3	C02B8.3	X:8139521-8140233	1.38461	0.012	0.0348707	yes
WBGene00019934	R07C12.4	R07C12.4	IV:4150752-4152325	1.38253	0.00185	0.00713724	yes
WBGene00020455	T12B5.8	fbxa-59	III:940878-943458	1.37934	5e-05	0.000294163	yes
WBGene00007218	C01A2.6	C01A2.6	I:13379916-13384371	1.37572	0.0098	0.0294496	yes
WBGene00013637	Y105C5A.13	Y105C5A.13	IV:15641214-15645546	1.37476	5e-05	0.000294163	yes
WBGene00020364	T08E11.8	T08E11.8	II:1833626-1835783	1.37392	0.0001	0.000553384	yes
WBGene00019718	M01H9.2	M01H9.2	IV:4460178-4462061	1.36924	0.0122	0.0353238	yes
WBGene00021601	Y46H3A.5	Y46H3A.5	V:1811345-1814116	1.36794	0.00325	0.0116053	yes
WBGene00004241	F54C9.8	puf-5	II:8575540-8577722	1.36703	5e-05	0.000294163	yes
WBGene00001063	M01E10.2	dpy-1	III:2034976-2047997	1.36293	5e-05	0.000294163	yes
WBGene00007489	C09G5.7	C09G5.7	II:10714912-10716454	1.36226	5e-05	0.000294163	yes
WBGene00019563	K09C6.9	K09C6.9	V:853463-855076	1.36208	5e-05	0.000294163	yes
WBGene00020471	T13B5.3	pho-14	II:1097925-1100812	1.35949	5e-05	0.000294163	yes
WBGene00016178	C28C12.2	mesp-1	IV:8499318-8500105	1.35774	5e-05	0.000294163	yes
WBGene00020771	T24E12.1	T24E12.1	II:3785554-3786676	1.35386	0.0003	0.00147253	yes
WBGene00003995	K08E7.9	pgp-1	IV:12591695-12599169	1.35281	5e-05	0.000294163	yes
WBGene00019795	M151.3	M151.3	II:3627197-3629131	1.35168	0.0042	0.014472	yes
WBGene00003075	T04H1.6	lrx-1	V:12252646-12255394	1.35001	0.01435	0.0404455	yes
WBGene00015258	B0554.5	B0554.5	V:424439-426560	1.34822	0.0128	0.0368348	yes
WBGene00012117	T28B11.1	T28B11.1	V:10712689-10732422	1.34791	5e-05	0.000294163	yes
WBGene00008905	F17B5.1	F17B5.1	I:13184911-13188297	1.34438	5e-05	0.000294163	yes
WBGene00001772	F37B1.1	gst-24	II:13610442-13611342	1.34421	5e-05	0.000294163	yes
WBGene00045415	Y43F8B.15	Y43F8B.15	V:19460817-19462102	1.33836	5e-05	0.000294163	yes
WBGene00021583	Y46C8AL.5	clec-72	IV:3944806-3947364	1.33624	5e-05	0.000294163	yes
WBGene00009035	F22B3.4	F22B3.4	IV:11410484-11413001	1.3357	5e-05	0.000294163	yes
WBGene00011586	T07D10.6	flp-33	I:12624248-12625238	1.33121	0.00105	0.00439011	yes
WBGene00016425	C34H4.2	C34H4.2	IV:1545299-1567716	1.32729	0.00285	0.0103569	yes
WBGene00015018	B0205.2	srz-85	I:10724160-10726136	1.32302	0.011	0.0324413	yes
WBGene00077443	Y71A12B.19	Y71A12B.19	I:13972616-13973412	1.32193	5e-05	0.000294163	yes
WBGene00000870	Y38F1A.5	cyd-1	II:12980590-12993118	1.32006	5e-05	0.000294163	yes
WBGene00219423	C23H5.15	C23H5.15	IV:2100151-2102859	1.31865	5e-05	0.000294163	yes
WBGene00012547	Y37D8A.5	Y37D8A.5	III:12854052-12855598	1.31833	5e-05	0.000294163	yes
WBGene00019532	K08D10.9	K08D10.9	IV:4158190-4161789	1.31822	0.0005	0.00230524	yes
WBGene00001577	T12A7.1	gem-4	IV:11745639-11748685	1.31748	5e-05	0.000294163	yes
WBGene00011494	T05F1.9	T05F1.9	I:9645698-9649218	1.31512	5e-05	0.000294163	yes
WBGene00003522	K06A4.1	nas-3	V:9478163-9479604	1.30814	0.0036	0.0126438	yes
WBGene00004243	B0273.2	puf-7	IV:5486684-5490331	1.30501	5e-05	0.000294163	yes
WBGene00015102	B0280.5	cpg-2	III:7102085-7103992	1.30345	5e-05	0.000294163	yes
WBGene00015083	B0244.8	egg-1	III:5728177-5731011	1.30312	5e-05	0.000294163	yes
WBGene00015828	C16C4.4	math-14	II:1869409-1870797	1.30035	5e-05	0.000294163	yes
WBGene00019584	K09F5.5	set-12	X:7733338-7736270	1.29316	0.008	0.0248948	yes
WBGene00021587	Y46C8AR.1	clec-76	IV:3965245-3969025	1.29158	5e-05	0.000294163	yes
WBGene00010747	K10D11.3	K10D11.3	IV:12982119-12986088	1.28545	0.0044	0.0150511	yes
WBGene00004239	Y45F10A.2	puf-3	IV:13506078-13521872	1.28408	5e-05	0.000294163	yes
WBGene00010493	K02B9.2	meg-2	X:13922778-13926176	1.28003	5e-05	0.000294163	yes
WBGene00000770	C40H1.1	cpb-1	III:9322315-9324733	1.27895	5e-05	0.000294163	yes
WBGene00008111	C46C2.3	C46C2.3	IV:9225124-9227934	1.27714	5e-05	0.000294163	yes
WBGene00010752	K10G4.3	K10G4.3	V:17264065-17265345	1.27564	5e-05	0.000294163	yes
WBGene00004246	Y48G1BL.3	puf-10	I:212255-215491	1.27396	5e-05	0.000294163	yes
WBGene00010296	F59A1.10	dgat-2	V:17660303-17666039	1.27259	5e-05	0.000294163	yes
WBGene00010492	K02B9.1	meg-1	X:13927032-13929631	1.27136	5e-05	0.000294163	yes
WBGene00004374	T11F8.3	rme-2	IV:5469994-5473175	1.2665	5e-05	0.000294163	yes
WBGene00014806	M01G12.8	M01G12.8	I:12113016-12113596	1.25999	0.01195	0.0347317	yes
WBGene00019978	R09B5.6	hacd-1	V:1460366-1461614	1.25227	5e-05	0.000294163	yes
WBGene00021553	Y44E3B.2	tyr-5	I:3259870-3264254	1.25173	0.00025	0.00125125	yes
WBGene00000670	Y41C4A.16	col-95	III:11703978-11705085	1.2477	5e-05	0.000294163	yes
WBGene00219755	Y49F6A.9	linc-17	II:3596225-3596812	1.24614	5e-05	0.000294163	yes
WBGene00050917	Y53G8AL.4	Y53G8AL.4	III:3249345-3251275	1.2449	0.0088	0.0269293	yes
WBGene00010759	K10H10.2	cysl-2	II:14489799-14494514	1.24264	5e-05	0.000294163	yes
WBGene00000749	ZC373.7	col-176	X:10077612-10078738	1.24224	5e-05	0.000294163	yes
WBGene00011709	T11F9.1	T11F9.1	V:11459579-11461547	1.24108	0.01555	0.0431448	yes
WBGene00015505	C06A5.8	C06A5.8	I:6008077-6009606	1.24063	5e-05	0.000294163	yes
WBGene00011986	T24D1.3	T24D1.3	I:9958780-9960155	1.24061	5e-05	0.000294163	yes
WBGene00003647	T05B4.2	nhr-57	V:4131924-4134945	1.2388	5e-05	0.000294163	yes
WBGene00077687	Y52B11A.14	Y52B11A.14	I:11063471-11065373	1.23584	0.0174	0.0472231	yes
WBGene00004821	F54D10.1	skr-15	II:3824146-3824780	1.23358	0.0003	0.00147253	yes
WBGene00022215	Y73B3A.13	Y73B3A.13	X:131021-132689	1.23263	5e-05	0.000294163	yes
WBGene00021178	Y9C9A.8	Y9C9A.8	IV:4920354-4932217	1.23119	5e-05	0.000294163	yes
WBGene00001606	F26D10.10	gln-5	IV:17272230-17273652	1.22902	5e-05	0.000294163	yes
WBGene00007452	C08F11.3	C08F11.3	IV:13619507-13621513	1.2276	0.0023	0.00861412	yes
WBGene00015402	C03G6.17	C03G6.17	V:7379753-7381084	1.22699	0.0018	0.00697288	yes
WBGene00018767	F53G2.2	F53G2.2	II:2481920-2485922	1.22229	0.0046	0.0156384	yes
WBGene00017789	F25E5.8	F25E5.8	V:7435412-7436962	1.21865	5e-05	0.000294163	yes
WBGene00006649	F08F1.8	tth-1	X:8422478-8423733	1.2169	5e-05	0.000294163	yes
WBGene00006669	K01D12.4	twk-14	V:12387038-12395706	1.21625	0.011	0.0324413	yes
WBGene00017265	F08F3.9	F08F3.9	V:5437084-5439161	1.21416	5e-05	0.000294163	yes
WBGene00011737	T12G3.1	T12G3.1	IV:12034251-12037051	1.21037	5e-05	0.000294163	yes
WBGene00016538	C39F7.1	C39F7.1	V:1260108-1262587	1.21024	0.0164	0.0450508	yes
WBGene00021253	Y22D7AL.15	Y22D7AL.15	III:1658247-1659863	1.20992	5e-05	0.000294163	yes
WBGene00044206	T26H5.9	T26H5.9	V:15444909-15445372	1.20788	5e-05	0.000294163	yes
WBGene00008709	F11E6.6	F11E6.6	IV:17464554-17465927	1.20666	5e-05	0.000294163	yes
WBGene00007911	C34B7.1	C34B7.1	I:8330551-8332719	1.20549	5e-05	0.000294163	yes
WBGene00010504	K02D3.1	K02D3.1	X:13706927-13707955	1.20217	0.0083	0.0256144	yes
WBGene00045048	D1007.19	D1007.19	I:4586270-4589899	1.19834	0.0089	0.0271731	yes
WBGene00005703	R07B5.3	sru-40	V:9832430-9834000	1.19704	0.0004	0.00190107	yes
WBGene00009224	F28F8.7	F28F8.7	V:15579092-15580846	1.19544	5e-05	0.000294163	yes
WBGene00043995	F40F12.9	F40F12.9	III:9912795-9914075	1.19028	0.0004	0.00190107	yes
WBGene00086568	Y2H9A.6	Y2H9A.6	V:13443834-13445170	1.18924	5e-05	0.000294163	yes
WBGene00009311	F32A11.7	mltn-1	II:13139478-13145310	1.18738	5e-05	0.000294163	yes
WBGene00021927	Y55F3AM.10	Y55F3AM.10	IV:1027753-1030024	1.18703	5e-05	0.000294163	yes
WBGene00008991	F20G4.2	F20G4.2	I:7906812-7918341	1.18301	0.0018	0.00697288	yes
WBGene00001639	M01F1.1	gly-14	III:3490335-3493234	1.18229	0.0019	0.00729851	yes
WBGene00021035	W05F2.3	W05F2.3	I:3367638-3368552	1.18076	5e-05	0.000294163	yes
WBGene00016797	C50A2.3	C50A2.3	IV:1145677-1150736	1.18042	5e-05	0.000294163	yes
WBGene00021116	W09G10.3	ncs-6	II:3525149-3528516	1.17831	0.00195	0.00746553	yes
WBGene00022644	ZK6.10	dod-19	V:411778-414760	1.17559	5e-05	0.000294163	yes
WBGene00044663	F26G1.10	F26G1.10	II:4774381-4781347	1.17512	5e-05	0.000294163	yes
WBGene00015890	C17C3.5	C17C3.5	II:5551934-5552335	1.17455	0.00815	0.0252537	yes
WBGene00013840	ZC47.7	fbxa-151	III:1265672-1266855	1.17339	5e-05	0.000294163	yes
WBGene00007798	C29A12.2	C29A12.2	V:10809190-10811076	1.1728	0.0083	0.0256144	yes
WBGene00022321	Y82E9BL.4	fbxa-25	III:1347733-1349420	1.16785	0.0007	0.00308871	yes
WBGene00007097	B0024.4	B0024.4	V:10297398-10298982	1.16675	5e-05	0.000294163	yes
WBGene00010320	F59B10.4	F59B10.4	II:10513828-10519108	1.16655	5e-05	0.000294163	yes
WBGene00016005	C18H9.8	ift-74	II:6679544-6682971	1.16443	0.00025	0.00125125	yes
WBGene00011712	T11F9.10	T11F9.10	V:11485857-11488290	1.16084	0.0052	0.0173507	yes
WBGene00020329	T07H3.6	bath-26	II:1598028-1600714	1.15652	5e-05	0.000294163	yes
WBGene00013207	Y54G9A.4	Y54G9A.4	II:13713018-13715872	1.15596	0.00125	0.00509733	yes
WBGene00009086	F23D12.2	F23D12.2	X:14416117-14421472	1.15539	0.0001	0.000553384	yes
WBGene00021435	Y39A3A.4	Y39A3A.4	III:2073008-2076520	1.15534	0.0001	0.000553384	yes
WBGene00018772	F53G12.4	F53G12.4	I:134336-137282	1.15471	0.0116	0.0338989	yes
WBGene00008355	D1025.3	fbxa-141	X:14511247-14514097	1.15469	5e-05	0.000294163	yes
WBGene00002368	K08E7.3	let-99	IV:12567855-12571053	1.15285	5e-05	0.000294163	yes
WBGene00009222	F28F8.4	fbxa-95	V:15571488-15574106	1.15107	5e-05	0.000294163	yes
WBGene00004163	Y39A3CR.7	pqn-82	III:1849044-1852902	1.15056	5e-05	0.000294163	yes
WBGene00020725	T23C6.3	cnp-3	X:17136009-17138112	1.15038	5e-05	0.000294163	yes
WBGene00010475	K01F9.2	K01F9.2	III:8870098-8877127	1.14696	0.00015	0.000795467	yes
WBGene00020714	T23B3.6	T23B3.6	I:6706765-6708919	1.14371	0.00025	0.00125125	yes
WBGene00000387	F16B4.8	cdc-25.2	V:1577689-1584934	1.14083	5e-05	0.000294163	yes
WBGene00004027	Y49E10.14	pie-1	III:12426861-12433865	1.13586	0.0012	0.0049235	yes
WBGene00010621	K07A12.2	egg-6	I:8676662-8681334	1.13414	5e-05	0.000294163	yes
WBGene00010936	M163.2	ztf-14	X:14496084-14499434	1.13366	0.0088	0.0269293	yes
WBGene00010066	F54F7.6	F54F7.6	X:11865541-11867061	1.12765	0.01285	0.0369521	yes
WBGene00003620	F21D12.1	nhr-21	II:7339228-7349476	1.12754	5e-05	0.000294163	yes
WBGene00004078	F52E1.1	pos-1	V:8414084-8415255	1.12426	5e-05	0.000294163	yes
WBGene00016485	C36C9.1	C36C9.1	X:1682951-1686383	1.12357	5e-05	0.000294163	yes
WBGene00019799	M151.7	M151.7	II:3622313-3624055	1.12312	0.0001	0.000553384	yes
WBGene00077525	C41G7.8	C41G7.8	I:9522577-9532831	1.12249	5e-05	0.000294163	yes
WBGene00006429	M176.1	arrd-3	II:9412479-9414191	1.11799	0.013	0.0373098	yes
WBGene00014761	F46A8.11	F46A8.11	I:11248269-11249952	1.11586	0.01455	0.0408941	yes
WBGene00007290	C04B4.2	C04B4.2	X:12283300-12285314	1.11541	5e-05	0.000294163	yes
WBGene00004242	F18A11.1	puf-6	II:13039251-13043476	1.11378	5e-05	0.000294163	yes
WBGene00016095	C25E10.5	C25E10.5	V:9030547-9032598	1.11227	5e-05	0.000294163	yes
WBGene00022224	Y73B3B.2	set-28	X:214696-215575	1.11134	0.0072	0.0228173	yes
WBGene00003864	C09G9.6	oma-1	IV:8888972-8890856	1.10954	5e-05	0.000294163	yes
WBGene00021654	Y47G7B.2	Y47G7B.2	II:2705920-2707982	1.10946	0.00045	0.00211301	yes
WBGene00022495	Y119D3B.19	fbxa-78	III:1257188-1258414	1.10879	5e-05	0.000294163	yes
WBGene00022848	ZK1055.7	ZK1055.7	V:6602736-6605377	1.10491	5e-05	0.000294163	yes
WBGene00016695	C45H4.14	C45H4.14	V:2158673-2159418	1.10441	0.01725	0.0469273	yes
WBGene00015312	C01G8.1	C01G8.1	I:5272845-5274322	1.102	5e-05	0.000294163	yes
WBGene00013862	ZC302.2	wdr-5.3	V:10737115-10741457	1.10133	5e-05	0.000294163	yes
WBGene00019734	M02E1.2	M02E1.2	X:308760-311323	1.10053	0.0038	0.0132533	yes
WBGene00220246	ZK858.10	ZK858.10	I:9122523-9122693	1.09795	0.0148	0.0414949	yes
WBGene00019472	K07C6.4	cyp-35B1	V:3939126-3941235	1.09202	5e-05	0.000294163	yes
WBGene00011517	T06C12.10	cgt-1	V:15886723-15888853	1.09067	5e-05	0.000294163	yes
WBGene00017681	F21F8.11	F21F8.11	V:8282374-8284885	1.0894	5e-05	0.000294163	yes
WBGene00021875	Y54G2A.10	Y54G2A.10	IV:2799693-2800984	1.08331	5e-05	0.000294163	yes
WBGene00011489	T05F1.2	T05F1.2	I:9622547-9624725	1.0815	5e-05	0.000294163	yes
WBGene00003999	C05A9.1	pgp-5	X:10854319-10859293	1.08011	5e-05	0.000294163	yes
WBGene00017659	F21C10.10	F21C10.10	V:9096006-9098696	1.07803	5e-05	0.000294163	yes
WBGene00022854	ZK1127.7	cin-4	II:7038293-7041689	1.07706	5e-05	0.000294163	yes
WBGene00020326	T07H3.3	math-38	II:1577368-1579986	1.07685	5e-05	0.000294163	yes
WBGene00006075	F22B8.5	str-7	V:16097529-16099534	1.07431	5e-05	0.000294163	yes
WBGene00010815	M01F1.9	M01F1.9	III:3493810-3499057	1.07283	5e-05	0.000294163	yes
WBGene00021799	Y53G8AL.1	Y53G8AL.1	III:3233101-3241297	1.07092	5e-05	0.000294163	yes
WBGene00001751	K08F4.11	gst-3	IV:10139379-10140243	1.0699	0.00105	0.00439011	yes
WBGene00006981	C09C7.1	zig-4	X:7925436-7926589	1.06871	0.0014	0.0056035	yes
WBGene00003228	W03C9.7	mex-1	II:11968636-11973691	1.06583	5e-05	0.000294163	yes
WBGene00019789	M116.2	M116.2	IV:8398862-8400362	1.06464	5e-05	0.000294163	yes
WBGene00001607	C28D4.3	gln-6	IV:9738509-9740901	1.06425	5e-05	0.000294163	yes
WBGene00004209	F21H12.4	ptc-2	II:6083627-6085858	1.06071	5e-05	0.000294163	yes
WBGene00010282	F58G11.4	F58G11.4	V:13672596-13675915	1.0605	0.01565	0.0433622	yes
WBGene00015045	B0213.16	cyp-34A10	V:3970711-3973001	1.05905	0.0008	0.00346414	yes
WBGene00006533	T28D6.2	tba-7	III:11366751-11371775	1.0587	5e-05	0.000294163	yes
WBGene00015850	C16C8.12	C16C8.12	II:3452641-3453602	1.05851	5e-05	0.000294163	yes
WBGene00018803	F54D10.2	fbxa-24	II:3816960-3818238	1.05697	5e-05	0.000294163	yes
WBGene00000496	T25G3.2	chs-1	I:7554891-7562351	1.0562	5e-05	0.000294163	yes
WBGene00007709	C25A1.8	clec-87	I:10184243-10185468	1.05475	5e-05	0.000294163	yes
WBGene00019579	K09E10.1	oac-57	IV:12304463-12307820	1.05167	5e-05	0.000294163	yes
WBGene00023252	C39H7.2	C39H7.2	IV:5611089-5614608	1.05014	0.0067	0.0214705	yes
WBGene00017779	F25E2.1	F25E2.1	X:802795-804264	1.04971	0.00345	0.0121918	yes
WBGene00003043	C05B10.1	lip-1	IV:6842956-6844966	1.04807	5e-05	0.000294163	yes
WBGene00000302	C56A3.7	cav-2	V:13557159-13559922	1.04547	5e-05	0.000294163	yes
WBGene00001432	B0511.1	fkb-7	I:10667954-10671016	1.04516	0.0002	0.00102698	yes
WBGene00020025	R12C12.5	R12C12.5	II:6044065-6045174	1.04445	5e-05	0.000294163	yes
WBGene00019138	F59H6.8	bath-21	II:2025641-2026610	1.04075	5e-05	0.000294163	yes
WBGene00018683	F52D1.2	F52D1.2	X:446251-448903	1.03963	0.0002	0.00102698	yes
WBGene00006372	F48F7.2	syx-2	X:13960078-13962812	1.03861	5e-05	0.000294163	yes
WBGene00020375	T09B4.1	T09B4.1	I:6185459-6188150	1.03577	5e-05	0.000294163	yes
WBGene00022257	Y73B6BL.38	puf-11	IV:6421591-6423500	1.03315	5e-05	0.000294163	yes
WBGene00000417	C48D1.2	ced-3	IV:13199229-13204129	1.03115	5e-05	0.000294163	yes
WBGene00007368	C06B8.2	C06B8.2	V:15471334-15478566	1.03003	5e-05	0.000294163	yes
WBGene00000913	T07A9.6	daf-18	IV:419986-425173	1.02962	5e-05	0.000294163	yes
WBGene00020770	T24D11.1	tbc-4	X:16406206-16413306	1.02883	5e-05	0.000294163	yes
WBGene00017698	F22B7.9	F22B7.9	III:8652577-8653907	1.02878	5e-05	0.000294163	yes
WBGene00016551	C40A11.8	C40A11.8	II:2150551-2151290	1.02712	0.0094	0.0284288	yes
WBGene00012648	Y39A1A.9	Y39A1A.9	III:10630077-10633501	1.02613	5e-05	0.000294163	yes
WBGene00044302	F28E10.5	F28E10.5	IV:4594056-4594897	1.02602	0.00045	0.00211301	yes
WBGene00016530	C39D10.2	C39D10.2	X:7889214-7889765	1.02509	0.01365	0.0388828	yes
WBGene00017764	F25A2.1	F25A2.1	V:1179603-1181548	1.02155	0.00125	0.00509733	yes
WBGene00020091	R119.7	rnp-8	I:364518-381904	1.01656	0.009	0.0274366	yes
WBGene00003230	W02A2.7	mex-5	IV:13353715-13356089	1.01491	5e-05	0.000294163	yes
WBGene00011152	R09A8.1	R09A8.1	X:12612726-12618321	1.01386	0.00125	0.00509733	yes
WBGene00004984	ZC404.8	spn-4	V:6780636-6784922	1.01358	5e-05	0.000294163	yes
WBGene00019649	K11D12.9	K11D12.9	V:5042379-5046203	1.01357	5e-05	0.000294163	yes
WBGene00017340	F10D7.3	F10D7.3	X:17372313-17374877	1.01335	0.0004	0.00190107	yes
WBGene00007583	C14B4.2	C14B4.2	V:19332724-19349487	1.01247	5e-05	0.000294163	yes
WBGene00016190	C28G1.5	C28G1.5	X:8826706-8828532	1.01177	5e-05	0.000294163	yes
WBGene00012107	T27F6.8	T27F6.8	I:12497439-12504938	1.00917	0.00065	0.002896	yes
WBGene00017470	F14H12.2	F14H12.2	X:4350497-4352744	1.00211	0.00195	0.00746553	yes
WBGene00015268	BE0003N10.3	BE0003N10.3	III:1037508-1060010	1.00187	0.00235	0.00875432	yes
WBGene00022691	ZK250.8	math-50	II:1956049-1958255	0.999585	0.0009	0.00383601	yes
WBGene00003605	C48D5.1	nhr-6	III:3573584-3578772	0.99872	0.0001	0.000553384	yes
WBGene00009301	F31F6.2	F31F6.2	X:14869013-14870675	0.998128	0.00125	0.00509733	yes
WBGene00021894	Y54G2A.32	Y54G2A.32	IV:2803588-2804799	0.996437	5e-05	0.000294163	yes
WBGene00001820	F53B2.6	ham-1	IV:12542033-12545724	0.996426	0.00025	0.00125125	yes
WBGene00013826	Y116F11B.10	Y116F11B.10	V:19870505-19873931	0.993989	5e-05	0.000294163	yes
WBGene00016063	C24G7.1	C24G7.1	I:4109406-4112385	0.993149	5e-05	0.000294163	yes
WBGene00016066	C24G7.4	acd-2	I:4094609-4098329	0.990036	5e-05	0.000294163	yes
WBGene00000978	R05D8.10	dhs-15	V:2768418-2769848	0.989659	0.00795	0.0247536	yes
WBGene00001683	T09F3.3	gpd-1	II:10394113-10395348	0.988087	5e-05	0.000294163	yes
WBGene00020290	T06D4.1	T06D4.1	II:3381835-3384020	0.987938	5e-05	0.000294163	yes
WBGene00000530	E04F6.11	clh-3	II:7217954-7225648	0.986737	5e-05	0.000294163	yes
WBGene00008858	F15D3.8	F15D3.8	I:11579856-11581986	0.984004	5e-05	0.000294163	yes
WBGene00016628	C44B7.6	C44B7.6	II:6872832-6877089	0.983266	0.00235	0.00875432	yes
WBGene00021556	Y45G5AM.3	Y45G5AM.3	V:4164843-4166758	0.981682	5e-05	0.000294163	yes
WBGene00005649	F20D6.3	srp-8	V:8184317-8185548	0.980622	5e-05	0.000294163	yes
WBGene00013074	Y51A2D.5	hmit-1.2	V:18524759-18529156	0.97922	0.00115	0.00474875	yes
WBGene00012546	Y37D8A.4	Y37D8A.4	III:12829367-12838953	0.977718	5e-05	0.000294163	yes
WBGene00219216	K08D10.14	K08D10.14	IV:4155272-4157132	0.977257	5e-05	0.000294163	yes
WBGene00012435	Y11D7A.12	flh-1	IV:9261805-9264265	0.976705	5e-05	0.000294163	yes
WBGene00008007	C38D4.7	C38D4.7	III:4810030-4811162	0.976115	0.0023	0.00861412	yes
WBGene00003865	ZC513.6	oma-2	V:8029437-8031214	0.975454	5e-05	0.000294163	yes
WBGene00010799	M01B2.6	M01B2.6	V:15241583-15243943	0.975124	0.01845	0.0495193	yes
WBGene00010822	M01G12.9	M01G12.9	I:12109060-12112513	0.974401	5e-05	0.000294163	yes
WBGene00001932	F54E12.4	his-58	IV:11339633-11340132	0.972949	5e-05	0.000294163	yes
WBGene00206464	F59C6.18	F59C6.18	I:10516030-10516432	0.97291	0.00705	0.0224262	yes
WBGene00021529	Y41G9A.5	Y41G9A.5	X:2946666-2949135	0.972582	5e-05	0.000294163	yes
WBGene00019130	F59H5.1	F59H5.1	II:2504877-2514846	0.97028	5e-05	0.000294163	yes
WBGene00018352	F42G2.3	fbxc-20	II:2419471-2420794	0.969524	0.0012	0.0049235	yes
WBGene00011318	T01C3.1	cdt-2	V:14984905-14991024	0.968516	5e-05	0.000294163	yes
WBGene00014987	ZK637.6	ZK637.6	III:8898983-8899529	0.968075	5e-05	0.000294163	yes
WBGene00002102	T10D4.13	ins-19	II:3126031-3126441	0.967407	0.0001	0.000553384	yes
WBGene00012020	T25E12.5	gyg-2	V:16745106-16746262	0.966387	5e-05	0.000294163	yes
WBGene00013353	Y59A8B.21	Y59A8B.21	V:17986257-17994264	0.96593	5e-05	0.000294163	yes
WBGene00009186	F27C8.6	trcs-1	IV:9587097-9588834	0.963092	5e-05	0.000294163	yes
WBGene00001468	F09B12.6	flr-4	X:15089396-15093585	0.962967	0.00095	0.00401495	yes
WBGene00206536	C14A6.16	C14A6.16	V:18146964-18154396	0.962364	0.0013	0.00526771	yes
WBGene00019132	F59H6.1	bath-19	II:2035701-2039386	0.96023	5e-05	0.000294163	yes
WBGene00012585	Y38E10A.7	lips-15	II:12605967-12607027	0.957116	5e-05	0.000294163	yes
WBGene00003231	AH6.5	mex-6	II:9524171-9526366	0.955483	5e-05	0.000294163	yes
WBGene00011073	R07A4.2	R07A4.2	X:10734325-10746490	0.955436	0.0081	0.0251279	yes
WBGene00007892	C33B4.4	C33B4.4	II:11375651-11376271	0.951784	5e-05	0.000294163	yes
WBGene00019047	F58E2.3	F58E2.3	IV:3467427-3469828	0.951725	5e-05	0.000294163	yes
WBGene00045050	ZC15.10	ZC15.10	V:20310735-20311643	0.950381	0.01675	0.0458159	yes
WBGene00044435	Y20F4.8	Y20F4.8	I:2049139-2050177	0.950346	0.0063	0.0203844	yes
WBGene00003606	F54D1.4	nhr-7	IV:11266291-11268857	0.949471	0.01845	0.0495193	yes
WBGene00016555	C40D2.2	math-20	II:1996529-1998530	0.945229	5e-05	0.000294163	yes
WBGene00009835	F47H4.2	F47H4.2	V:17353322-17360317	0.943218	5e-05	0.000294163	yes
WBGene00014060	ZK673.4	ZK673.4	II:10452919-10455199	0.942585	0.00125	0.00509733	yes
WBGene00021586	Y46C8AL.9	clec-75	IV:3960733-3964657	0.94124	5e-05	0.000294163	yes
WBGene00016645	C44C1.6	C44C1.6	X:969072-970270	0.940623	0.0001	0.000553384	yes
WBGene00012472	Y17G7B.21	Y17G7B.21	II:11975966-11977659	0.940548	5e-05	0.000294163	yes
WBGene00044646	B0205.14	B0205.14	I:10726917-10727351	0.940257	0.00155	0.00612433	yes
WBGene00012554	Y37D8A.16	Y37D8A.16	III:12915164-12918675	0.938909	5e-05	0.000294163	yes
WBGene00019160	H05L03.3	H05L03.3	X:5904626-5905344	0.938894	5e-05	0.000294163	yes
WBGene00013425	Y66A7A.5	ceh-91	III:11616758-11623990	0.938591	5e-05	0.000294163	yes
WBGene00019967	R08F11.3	cyp-33C8	V:3800775-3803454	0.937871	5e-05	0.000294163	yes
WBGene00002274	F38A5.3	lec-11	IV:6588189-6590205	0.937247	5e-05	0.000294163	yes
WBGene00006940	Y53C12A.1	wee-1.3	II:9713660-9716469	0.935672	5e-05	0.000294163	yes
WBGene00018268	F41C3.2	F41C3.2	II:4749967-4751823	0.934863	5e-05	0.000294163	yes
WBGene00018295	F41E6.14	oac-29	V:8631891-8634835	0.9346	0.001	0.00420189	yes
WBGene00011945	T23D8.7	hpo-24	I:9989799-9994015	0.934163	5e-05	0.000294163	yes
WBGene00007150	B0365.1	acly-2	V:13116502-13120135	0.93413	5e-05	0.000294163	yes
WBGene00018164	F38A5.7	F38A5.7	IV:6601698-6602439	0.932529	5e-05	0.000294163	yes
WBGene00044723	K11H12.11	K11H12.11	IV:668913-670552	0.928966	5e-05	0.000294163	yes
WBGene00003410	F21G4.2	mrp-4	X:9884277-9892328	0.928518	5e-05	0.000294163	yes
WBGene00019435	K06A9.1	K06A9.1	X:1547504-1560558	0.927346	5e-05	0.000294163	yes
WBGene00006965	F54F7.4	xtr-1	X:11850767-11853726	0.927344	5e-05	0.000294163	yes
WBGene00007957	C35C5.8	C35C5.8	X:11534053-11536564	0.926171	5e-05	0.000294163	yes
WBGene00020652	T21E3.1	egg-4	I:3932209-3934814	0.923911	5e-05	0.000294163	yes
WBGene00012058	T26F2.2	T26F2.2	V:13981567-13982971	0.922055	5e-05	0.000294163	yes
WBGene00194746	Y82E9BR.25	Y82E9BR.25	III:1387456-1388497	0.91975	0.00505	0.0169419	yes
WBGene00012622	Y38H6C.9	Y38H6C.9	V:20520253-20522284	0.919542	0.00075	0.00327954	yes
WBGene00022877	ZK1248.7	wago-5	II:5812374-5815482	0.919492	0.0002	0.00102698	yes
WBGene00008682	F11A10.1	lex-1	IV:12079470-12084360	0.91857	5e-05	0.000294163	yes
WBGene00194708	Y36E3A.2	Y36E3A.2	V:15426198-15426846	0.917832	0.0001	0.000553384	yes
WBGene00005023	T24D1.1	sqv-5	I:9947804-9953351	0.917047	5e-05	0.000294163	yes
WBGene00011933	T22H2.2	oac-47	I:11703717-11706612	0.915599	0.0121	0.0351231	yes
WBGene00021247	Y22D7AL.9	Y22D7AL.9	III:1604984-1614033	0.914281	5e-05	0.000294163	yes
WBGene00020964	W03A3.2	polq-1	III:5791170-5803042	0.913945	5e-05	0.000294163	yes
WBGene00021400	Y38C1AA.9	Y38C1AA.9	IV:156072-157897	0.913937	0.0134	0.0382864	yes
WBGene00008350	CE7X_3.2	CE7X_3.2	X:7581-9303	0.912792	0.0077	0.0241204	yes
WBGene00007624	C16C10.3	hrde-1	III:4172336-4176161	0.910489	5e-05	0.000294163	yes
WBGene00020626	T20F5.4	T20F5.4	I:3912636-3915458	0.908937	0.00445	0.0151962	yes
WBGene00011763	T14B1.1	T14B1.1	X:9665423-9668755	0.908128	5e-05	0.000294163	yes
WBGene00002021	F52E1.7	hsp-17	V:8383921-8385927	0.90796	0.00995	0.0298221	yes
WBGene00007171	B0393.6	B0393.6	III:4780158-4781981	0.907806	5e-05	0.000294163	yes
WBGene00019833	R02F2.4	R02F2.4	III:5484199-5486002	0.906141	5e-05	0.000294163	yes
WBGene00010658	K08D8.4	K08D8.4	IV:12907468-12909998	0.905007	5e-05	0.000294163	yes
WBGene00013235	Y56A3A.16	Y56A3A.16	III:11911110-11914315	0.904792	5e-05	0.000294163	yes
WBGene00011672	T10B9.2	cyp-13A5	II:9798275-9800363	0.904231	5e-05	0.000294163	yes
WBGene00003968	T14F9.4	peb-1	X:2215629-2218980	0.904199	5e-05	0.000294163	yes
WBGene00021376	Y37E11B.3	Y37E11B.3	IV:3579622-3582909	0.903983	5e-05	0.000294163	yes
WBGene00019628	K10D2.2	pup-2	III:5185917-5188647	0.903571	5e-05	0.000294163	yes
WBGene00009701	F44F4.2	egg-3	II:10880927-10884462	0.903143	5e-05	0.000294163	yes
WBGene00194717	ZC239.22	ZC239.22	II:3219686-3220774	0.902768	5e-05	0.000294163	yes
WBGene00011350	T01H3.4	perm-1	II:7880809-7882767	0.90067	5e-05	0.000294163	yes
WBGene00000458	C37E2.5	ceh-37	X:14197361-14209153	0.900056	5e-05	0.000294163	yes
WBGene00019134	F59H6.3	F59H6.3	II:2017795-2018860	0.89883	0.00025	0.00125125	yes
WBGene00004371	Y42H9B.2	rig-4	IV:7988687-8004121	0.898122	5e-05	0.000294163	yes
WBGene00021732	Y49G5B.1	Y49G5B.1	V:5223422-5229687	0.895372	5e-05	0.000294163	yes
WBGene00021344	Y37B11A.2	Y37B11A.2	III:5774677-5782019	0.894626	5e-05	0.000294163	yes
WBGene00007966	C36A4.5	C36A4.5	III:3844892-3848262	0.894607	5e-05	0.000294163	yes
WBGene00004217	C32E8.8	ptr-2	I:3789305-3792797	0.894529	5e-05	0.000294163	yes
WBGene00011292	R102.5	R102.5	IV:10695308-10697073	0.892712	5e-05	0.000294163	yes
WBGene00020143	T01C8.2	T01C8.2	X:16786443-16787620	0.892559	5e-05	0.000294163	yes
WBGene00015518	C06E1.1	C06E1.1	III:8605831-8606504	0.892104	0.0001	0.000553384	yes
WBGene00020167	T02G5.11	T02G5.11	II:7078766-7081923	0.890568	5e-05	0.000294163	yes
WBGene00013224	Y55D9A.2	Y55D9A.2	IV:12601127-12605425	0.889339	5e-05	0.000294163	yes
WBGene00001609	F02A9.6	glp-1	III:9092240-9101258	0.888389	5e-05	0.000294163	yes
WBGene00015642	C09E7.8	C09E7.8	III:6553574-6558575	0.888309	5e-05	0.000294163	yes
WBGene00004339	C39E9.13	rfc-3	IV:13095759-13098813	0.887945	5e-05	0.000294163	yes
WBGene00010061	F54E12.2	F54E12.2	IV:11333077-11337184	0.886338	5e-05	0.000294163	yes
WBGene00004889	Y54E5B.1	smp-1	I:14807466-14820222	0.885955	5e-05	0.000294163	yes
WBGene00012524	Y32B12B.4	Y32B12B.4	V:16553334-16563505	0.884579	5e-05	0.000294163	yes
WBGene00022419	Y102A11A.9	Y102A11A.9	X:2014141-2018084	0.884239	5e-05	0.000294163	yes
WBGene00004049	Y71F9AL.18	pme-1	I:2903595-2924715	0.883844	5e-05	0.000294163	yes
WBGene00077732	C30B5.1	szy-4	II:6198728-6208218	0.882892	5e-05	0.000294163	yes
WBGene00001569	F52D2.4	gei-12	X:1986202-1989605	0.882485	5e-05	0.000294163	yes
WBGene00022562	ZC204.12	ZC204.12	II:1656262-1657304	0.882406	5e-05	0.000294163	yes
WBGene00016409	C34E10.8	C34E10.8	III:5249074-5254191	0.881678	5e-05	0.000294163	yes
WBGene00006868	M03A1.1	vab-1	II:4571999-4602635	0.880639	0.0014	0.0056035	yes
WBGene00001481	Y54E10A.4	fog-1	I:3211045-3222950	0.880337	0.0003	0.00147253	yes
WBGene00012485	Y18D10A.18	fbxa-121	I:12906461-12907754	0.880031	0.00465	0.0157917	yes
WBGene00002187	T07A9.3	kgb-1	IV:405622-410026	0.879939	5e-05	0.000294163	yes
WBGene00013215	Y54G11A.4	Y54G11A.4	II:14292823-14296055	0.87852	0.0001	0.000553384	yes
WBGene00019580	K09E10.2	oac-58	IV:12308292-12311606	0.878409	5e-05	0.000294163	yes
WBGene00015716	C12D12.5	sox-4	X:3505439-3506391	0.877821	5e-05	0.000294163	yes
WBGene00015720	C13A2.3	C13A2.3	V:7282353-7284756	0.877773	0.01325	0.0379254	yes
WBGene00021470	Y39G10AR.12	tpxl-1	I:2293131-2304395	0.877486	5e-05	0.000294163	yes
WBGene00016273	C30G12.1	C30G12.1	II:7299570-7301640	0.877254	0.0026	0.00957216	yes
WBGene00007168	B0393.3	B0393.3	III:4757247-4759731	0.875438	5e-05	0.000294163	yes
WBGene00004054	AC8.1	pme-6	X:242290-252767	0.875384	5e-05	0.000294163	yes
WBGene00003229	F53G12.5	mex-3	I:127296-134065	0.875376	5e-05	0.000294163	yes
WBGene00021596	Y46E12BL.3	spsb-2	II:15230361-15232802	0.875276	5e-05	0.000294163	yes
WBGene00003514	T18D3.4	myo-2	X:12468060-12475341	0.873501	5e-05	0.000294163	yes
WBGene00001597	T07F8.3	gld-3	II:7132642-7137217	0.873417	5e-05	0.000294163	yes
WBGene00006555	ZK829.5	tbx-36	IV:11950594-11952204	0.872504	5e-05	0.000294163	yes
WBGene00001016	F43G6.1	dna-2	II:11778150-11782482	0.872443	5e-05	0.000294163	yes
WBGene00008710	F11E6.7	F11E6.7	IV:17457829-17461279	0.871181	5e-05	0.000294163	yes
WBGene00008234	C50F4.9	C50F4.9	V:9523168-9524201	0.870906	0.0002	0.00102698	yes
WBGene00003879	F57H12.3	ora-1	IV:7977835-7979014	0.870139	0.00255	0.00940753	yes
WBGene00013073	Y51A2D.4	hmit-1.1	V:18516788-18524221	0.868821	5e-05	0.000294163	yes
WBGene00016219	C29F9.4	C29F9.4	III:120491-124686	0.868149	5e-05	0.000294163	yes
WBGene00020703	T22F7.4	T22F7.4	III:525096-526933	0.868148	0.0019	0.00729851	yes
WBGene00011362	T02B5.1	T02B5.1	V:14163249-14166730	0.867966	5e-05	0.000294163	yes
WBGene00014199	ZK1053.4	ZK1053.4	I:13241663-13244730	0.867243	0.0054	0.0178692	yes
WBGene00011760	T13H5.6	T13H5.6	II:8525684-8531222	0.866272	0.0011	0.00456463	yes
WBGene00022538	ZC190.4	ZC190.4	V:8666064-8670969	0.865535	5e-05	0.000294163	yes
WBGene00044792	F59C6.14	F59C6.14	I:10526601-10530094	0.864973	5e-05	0.000294163	yes
WBGene00006562	K01C8.3	tdc-1	II:8270566-8276021	0.864887	5e-05	0.000294163	yes
WBGene00008447	E01G4.5	E01G4.5	II:13472430-13473923	0.864816	0.00395	0.0137286	yes
WBGene00009696	F44F1.4	F44F1.4	I:13263802-13265570	0.863394	5e-05	0.000294163	yes
WBGene00021339	Y34F4.4	Y34F4.4	III:1023282-1024561	0.862816	5e-05	0.000294163	yes
WBGene00007139	B0285.7	mnp-1	III:4356538-4364966	0.862344	5e-05	0.000294163	yes
WBGene00015146	B0336.6	abi-1	III:5690106-5692740	0.862328	5e-05	0.000294163	yes
WBGene00000168	K08D9.3	apx-1	V:3210190-3223130	0.861779	5e-05	0.000294163	yes
WBGene00195169	Y50D4A.6	Y50D4A.6	V:1197813-1199042	0.861346	0.0139	0.0394477	yes
WBGene00003740	T24D8.5	nlp-2	X:2335683-2348622	0.860507	0.01525	0.0424373	yes
WBGene00017673	F21F3.3	F21F3.3	I:4901973-4903173	0.860081	5e-05	0.000294163	yes
WBGene00002144	Y47G6A.2	inx-22	I:3608394-3611844	0.857595	5e-05	0.000294163	yes
WBGene00008360	D1025.9	nspc-19	X:14528716-14529074	0.857003	5e-05	0.000294163	yes
WBGene00013901	ZC443.6	ugt-16	V:12825025-12827432	0.856928	5e-05	0.000294163	yes
WBGene00003056	C39E6.1	lon-2	X:4738866-4749085	0.856702	5e-05	0.000294163	yes
WBGene00020897	T28D9.7	del-10	II:6474402-6482043	0.852298	0.00845	0.0259973	yes
WBGene00013359	Y60A3A.8	Y60A3A.8	V:19949995-19955117	0.851632	5e-05	0.000294163	yes
WBGene00005931	T06E6.3	fbxa-199	V:15397384-15398828	0.851455	0.00315	0.0113011	yes
WBGene00008677	F11A5.9	F11A5.9	V:16214889-16218605	0.850179	5e-05	0.000294163	yes
WBGene00018645	F49F1.5	F49F1.5	IV:4119460-4120398	0.849614	0.0001	0.000553384	yes
WBGene00044381	K10G6.5	K10G6.5	II:3987280-3988186	0.849399	0.0107	0.0317552	yes
WBGene00020363	T08E11.7	fbxa-3	II:1818888-1820002	0.849308	0.00015	0.000795467	yes
WBGene00001914	K03A1.1	his-40	X:7310109-7310580	0.847009	0.0002	0.00102698	yes
WBGene00018665	F52C6.8	bath-4	II:1916710-1917952	0.845996	5e-05	0.000294163	yes
WBGene00003969	F23H11.8	pef-1	III:919527-926314	0.845635	5e-05	0.000294163	yes
WBGene00009030	F21H7.4	clec-233	V:16233923-16234896	0.844321	5e-05	0.000294163	yes
WBGene00022440	Y110A2AL.3	Y110A2AL.3	II:2867073-2867779	0.844076	0.01675	0.0458159	yes
WBGene00015271	C01B4.7	C01B4.7	V:2494234-2499001	0.843897	0.00015	0.000795467	yes
WBGene00044783	T26H5.10	T26H5.10	V:15443331-15443808	0.842955	0.00015	0.000795467	yes
WBGene00003067	F55H2.4	lrg-1	III:9504763-9507081	0.83937	5e-05	0.000294163	yes
WBGene00019600	K09H11.3	rga-3	V:5717882-5722087	0.838726	5e-05	0.000294163	yes
WBGene00044067	T28F3.3	hke-4.1	IV:17285732-17287452	0.838437	5e-05	0.000294163	yes
WBGene00003092	Y22F5A.6	lys-3	V:10282203-10283448	0.837751	5e-05	0.000294163	yes
WBGene00010477	K01G5.3	K01G5.3	III:10750465-10751894	0.836934	0.0003	0.00147253	yes
WBGene00018707	F52F10.3	oac-31	V:1538352-1541824	0.836934	5e-05	0.000294163	yes
WBGene00008033	C39E9.10	C39E9.10	IV:13087004-13091067	0.836697	5e-05	0.000294163	yes
WBGene00018856	F55A4.4	F55A4.4	X:1024481-1026046	0.836527	0.0013	0.00526771	yes
WBGene00014978	ZC47.8	ZC47.8	III:1277959-1278991	0.834657	0.0029	0.0105219	yes
WBGene00001519	Y40H4A.1	gar-3	V:14564751-14579719	0.834221	0.0005	0.00230524	yes
WBGene00020948	W02F12.3	W02F12.3	V:6703056-6706932	0.833736	5e-05	0.000294163	yes
WBGene00013270	Y57A10A.31	Y57A10A.31	II:12289404-12300073	0.833171	5e-05	0.000294163	yes
WBGene00013900	ZC443.5	ugt-18	V:12820264-12822758	0.83263	0.0002	0.00102698	yes
WBGene00007499	C09H10.5	C09H10.5	II:11100971-11103757	0.831414	0.00015	0.000795467	yes
WBGene00017066	D2092.5	maco-1	I:6599984-6607517	0.831202	5e-05	0.000294163	yes
WBGene00022203	Y73B3A.1	Y73B3A.1	X:42874-47060	0.830069	5e-05	0.000294163	yes
WBGene00006923	F08B1.1	vhp-1	II:5323006-5340818	0.830019	5e-05	0.000294163	yes
WBGene00004855	R31.1	sma-1	V:11899563-11916623	0.82965	5e-05	0.000294163	yes
WBGene00006886	F11C7.3	vap-1	X:17393788-17396467	0.829581	0.0153	0.0425469	yes
WBGene00001462	M79.4	flp-19	X:10604810-10605831	0.829449	0.00235	0.00875432	yes
WBGene00012533	Y36E3A.1	fbxa-209	V:15423870-15425396	0.829264	5e-05	0.000294163	yes
WBGene00019341	K02F6.7	K02F6.7	II:2525219-2529244	0.828813	5e-05	0.000294163	yes
WBGene00020035	R12E2.10	egg-5	I:4168986-4171589	0.828687	5e-05	0.000294163	yes
WBGene00021256	Y22D7AR.2	Y22D7AR.2	III:1705945-1713729	0.828305	5e-05	0.000294163	yes
WBGene00019973	R09A1.3	R09A1.3	V:1023781-1027065	0.827551	5e-05	0.000294163	yes
WBGene00008900	F16H6.10	F16H6.10	V:18222797-18224447	0.827127	5e-05	0.000294163	yes
WBGene00019732	M02D8.6	M02D8.6	X:8731273-8731911	0.826194	5e-05	0.000294163	yes
WBGene00014117	ZK858.3	clec-91	I:9126136-9127072	0.825085	5e-05	0.000294163	yes
WBGene00044418	C08G5.7	C08G5.7	II:756193-765317	0.825072	5e-05	0.000294163	yes
WBGene00003387	Y54E10BR.7	mod-5	I:3035237-3047794	0.825066	0.00235	0.00875432	yes
WBGene00013899	ZC443.4	ZC443.4	V:12816920-12819545	0.824311	5e-05	0.000294163	yes
WBGene00000631	F33D11.3	col-54	I:5842713-5844057	0.82413	5e-05	0.000294163	yes
WBGene00008824	F14H3.5	F14H3.5	V:16055814-16057037	0.824045	0.0003	0.00147253	yes
WBGene00005657	C13D9.1	srr-6	V:5012993-5015212	0.823757	0.00055	0.0025062	yes
WBGene00016163	C27D9.1	C27D9.1	II:4753442-4756784	0.823528	5e-05	0.000294163	yes
WBGene00014115	ZK858.1	gld-4	I:9118114-9121761	0.823073	5e-05	0.000294163	yes
WBGene00007332	C05C10.5	C05C10.5	II:9939153-9940337	0.821898	5e-05	0.000294163	yes
WBGene00008632	F10A3.2	fbxa-88	V:16142007-16143116	0.82154	0.0049	0.0165321	yes
WBGene00013596	Y87G2A.7	Y87G2A.7	I:13572378-13575640	0.820813	5e-05	0.000294163	yes
WBGene00012360	W09D10.2	tat-3	III:10722146-10730174	0.820742	5e-05	0.000294163	yes
WBGene00021671	Y48G1BM.6	Y48G1BM.6	I:231573-238252	0.820499	5e-05	0.000294163	yes
WBGene00017397	F12A10.8	F12A10.8	II:5498709-5501409	0.820315	5e-05	0.000294163	yes
WBGene00012716	Y39E4B.5	Y39E4B.5	III:13169917-13173106	0.820157	5e-05	0.000294163	yes
WBGene00021336	Y34F4.1	Y34F4.1	III:1020969-1021876	0.819263	0.0001	0.000553384	yes
WBGene00012324	W07A12.7	rhy-1	II:9161378-9165764	0.81899	0.0002	0.00102698	yes
WBGene00018819	F54D12.6	rog-1	II:1369045-1374985	0.818012	5e-05	0.000294163	yes
WBGene00000863	ZK507.6	cya-1	III:9103980-9109272	0.817171	5e-05	0.000294163	yes
WBGene00011505	T05G11.1	pzf-1	V:15926421-15928371	0.817024	0.0012	0.0049235	yes
WBGene00010757	K10G9.3	pad-2	III:10279128-10281476	0.816113	0.0001	0.000553384	yes
WBGene00018786	F54A5.1	hmbx-1	I:989670-992163	0.815399	5e-05	0.000294163	yes
WBGene00018427	F44E7.5	F44E7.5	V:5778817-5781015	0.8147	5e-05	0.000294163	yes
WBGene00015680	C10G6.1	egal-1	IV:5820369-5830200	0.81345	5e-05	0.000294163	yes
WBGene00219451	F52D2.12	F52D2.12	X:1978070-1980896	0.81328	5e-05	0.000294163	yes
WBGene00022037	Y65B4BL.5	acs-13	I:511047-516456	0.812378	5e-05	0.000294163	yes
WBGene00019593	K09F6.10	K09F6.10	II:2287285-2290077	0.811123	5e-05	0.000294163	yes
WBGene00006652	Y113G7A.6	ttx-1	V:20053732-20064174	0.811058	0.00305	0.0109841	yes
WBGene00019811	R01H2.3	egg-2	III:7058517-7060597	0.810962	5e-05	0.000294163	yes
WBGene00022413	Y102A11A.3	Y102A11A.3	X:2019169-2025376	0.810368	5e-05	0.000294163	yes
WBGene00007453	C08F11.5	fbxa-98	IV:13633438-13635228	0.809915	5e-05	0.000294163	yes
WBGene00003151	W09C2.3	mca-1	IV:9625909-9634948	0.809589	5e-05	0.000294163	yes
WBGene00008359	D1025.8	nspc-17	X:14524757-14525181	0.807973	0.0001	0.000553384	yes
WBGene00010700	K09A9.1	nipi-3	X:15607968-15610631	0.807329	5e-05	0.000294163	yes
WBGene00017861	F27D9.2	F27D9.2	X:7672992-7676281	0.807137	5e-05	0.000294163	yes
WBGene00019541	K08F11.1	K08F11.1	IV:4724861-4725313	0.807071	0.00955	0.0288118	yes
WBGene00011713	T11F9.12	T11F9.12	V:11493555-11496373	0.806844	5e-05	0.000294163	yes
WBGene00001119	C04C3.5	dyf-3	IV:3396580-3399123	0.806328	5e-05	0.000294163	yes
WBGene00007109	B0035.6	B0035.6	IV:11320799-11323636	0.806173	5e-05	0.000294163	yes
WBGene00004953	F32H2.3	spd-2	I:8962321-8970128	0.805973	5e-05	0.000294163	yes
WBGene00012673	Y39B6A.11	dyf-17	V:19127529-19130982	0.805857	0.0116	0.0338989	yes
WBGene00017378	F11C7.6	F11C7.6	X:17401465-17402607	0.804952	0.00015	0.000795467	yes
WBGene00001068	F16F9.2	dpy-6	X:8447273-8455640	0.804688	5e-05	0.000294163	yes
WBGene00006804	Y37D8A.13	unc-71	III:12881040-12891738	0.804672	5e-05	0.000294163	yes
WBGene00013007	Y48E1B.8	Y48E1B.8	II:13585726-13590532	0.804053	0.0011	0.00456463	yes
WBGene00013419	Y65A5A.2	Y65A5A.2	IV:16412019-16416683	0.803996	5e-05	0.000294163	yes
WBGene00003155	C25D7.6	mcm-3	V:15053757-15059601	0.803929	5e-05	0.000294163	yes
WBGene00007403	C07A9.7	set-3	III:9691037-9694572	0.802265	5e-05	0.000294163	yes
WBGene00022123	Y71F9AR.2	Y71F9AR.2	I:2983262-2985167	0.802257	0.0137	0.0389768	yes
WBGene00018325	F42A6.3	F42A6.3	IV:3320012-3324950	0.801718	5e-05	0.000294163	yes
WBGene00019283	K01A2.9	K01A2.9	II:315889-316907	0.801715	0.0014	0.0056035	yes
WBGene00010851	M04C3.2	M04C3.2	V:19445874-19448903	0.801311	5e-05	0.000294163	yes
WBGene00000841	K08E7.7	cul-6	IV:12586485-12590428	0.800683	5e-05	0.000294163	yes
WBGene00002245	K08B4.1	lag-1	IV:6095411-6110641	0.800659	5e-05	0.000294163	yes
WBGene00022455	Y110A7A.4	Y110A7A.4	I:5138258-5139447	0.800593	5e-05	0.000294163	yes
WBGene00013499	Y70G10A.3	Y70G10A.3	III:10238671-10244438	0.800049	5e-05	0.000294163	yes
WBGene00001995	K08H2.6	hpl-1	X:13245389-13247044	0.799976	0.0152	0.0423349	yes
WBGene00006685	W06D12.5	twk-33	V:17710037-17714379	0.799209	0.0104	0.0309854	yes
WBGene00006980	C14F5.2	zig-3	X:7930737-7931808	0.798903	0.00745	0.0234934	yes
WBGene00000175	M02F4.8	aqp-7	X:3025061-3026971	0.796813	5e-05	0.000294163	yes
WBGene00011746	T13F2.6	T13F2.6	IV:9778287-9784686	0.796674	5e-05	0.000294163	yes
WBGene00003405	ZC302.1	mre-11	V:10733928-10736844	0.796384	5e-05	0.000294163	yes
WBGene00194926	K08D8.12	K08D8.12	IV:12893575-12894724	0.796275	0.0181	0.0487023	yes
WBGene00044258	Y57G11C.51	Y57G11C.51	IV:14773597-14774565	0.795992	5e-05	0.000294163	yes
WBGene00007725	C25F9.5	C25F9.5	V:19407719-19410848	0.795431	5e-05	0.000294163	yes
WBGene00000090	B0334.8	age-1	II:11518487-11527062	0.795247	5e-05	0.000294163	yes
WBGene00012637	Y38H8A.3	Y38H8A.3	IV:13472505-13473979	0.794604	5e-05	0.000294163	yes
WBGene00012825	Y43F8C.3	Y43F8C.3	V:19614557-19622466	0.794154	5e-05	0.000294163	yes
WBGene00012888	Y45F10D.9	sas-6	IV:13786943-13788723	0.794132	5e-05	0.000294163	yes
WBGene00018350	F42C5.10	ttm-4	IV:7320731-7326663	0.793543	5e-05	0.000294163	yes
WBGene00007578	C14B1.7	C14B1.7	III:3719903-3723597	0.793208	5e-05	0.000294163	yes
WBGene00019087	F59A6.5	F59A6.5	II:4999523-5003808	0.792761	5e-05	0.000294163	yes
WBGene00000522	C09F12.1	clc-1	X:11047414-11049232	0.792586	5e-05	0.000294163	yes
WBGene00009888	F49E2.5	F49E2.5	X:9543669-9560316	0.791296	5e-05	0.000294163	yes
WBGene00001912	K03A1.6	his-38	X:7309563-7309889	0.790673	0.0005	0.00230524	yes
WBGene00011352	T01H8.1	rskn-1	I:8573850-8580157	0.790036	5e-05	0.000294163	yes
WBGene00018215	F39H12.4	igcm-1	X:845729-851507	0.789921	0.00035	0.00169051	yes
WBGene00018614	F48G7.2	F48G7.2	V:636586-637509	0.789411	0.0021	0.00797502	yes
WBGene00003184	F57B10.12	mei-2	I:6564745-6565868	0.789157	5e-05	0.000294163	yes
WBGene00017031	D1044.6	D1044.6	III:5535657-5543168	0.788541	5e-05	0.000294163	yes
WBGene00012466	Y17G7B.13	Y17G7B.13	II:12042909-12049045	0.788428	5e-05	0.000294163	yes
WBGene00022669	ZK177.1	ZK177.1	II:5528138-5529637	0.786806	0.00015	0.000795467	yes
WBGene00022179	Y71H2AM.14	Y71H2AM.14	III:2743718-2746653	0.786165	0.00525	0.017492	yes
WBGene00000898	Y55D5A.5	daf-2	III:2995762-3028800	0.786146	5e-05	0.000294163	yes
WBGene00006770	Y50D4C.1	unc-34	V:982533-995404	0.785558	5e-05	0.000294163	yes
WBGene00194908	F22F7.8	F22F7.8	V:2120946-2121703	0.784768	0.0001	0.000553384	yes
WBGene00013513	Y71A12C.2	Y71A12C.2	I:14046132-14048017	0.784455	0.0167	0.0457026	yes
WBGene00004249	Y39A3CL.6	pvf-1	III:1821149-1824114	0.784143	5e-05	0.000294163	yes
WBGene00016785	C49G7.7	C49G7.7	V:4034475-4038054	0.783487	5e-05	0.000294163	yes
WBGene00020456	T12B5.10	fbxa-60	III:944779-946292	0.782991	5e-05	0.000294163	yes
WBGene00019139	F59H6.9	bath-1	II:2027623-2028812	0.782938	5e-05	0.000294163	yes
WBGene00011250	R11H6.2	R11H6.2	V:14597938-14600091	0.78263	5e-05	0.000294163	yes
WBGene00001623	Y53C12A.2	glt-5	II:9706495-9708887	0.781977	5e-05	0.000294163	yes
WBGene00004181	W02D9.1	pri-2	I:12528311-12532182	0.781966	5e-05	0.000294163	yes
WBGene00022797	ZK688.2	best-24	III:7901032-7904473	0.781942	5e-05	0.000294163	yes
WBGene00010734	K10C8.1	K10C8.1	V:12692485-12695254	0.781871	5e-05	0.000294163	yes
WBGene00008082	C44B9.5	com-1	III:10896387-10901838	0.78126	5e-05	0.000294163	yes
WBGene00018016	F33G12.4	lrr-1	II:5031817-5036439	0.781082	5e-05	0.000294163	yes
WBGene00015073	B0238.9	B0238.9	V:5274073-5278306	0.779258	0.00095	0.00401495	yes
WBGene00003395	F38E1.7	mom-2	V:8355987-8358188	0.778106	5e-05	0.000294163	yes
WBGene00014667	C06A1.4	C06A1.4	II:10574841-10578193	0.777384	5e-05	0.000294163	yes
WBGene00017774	F25B5.2	nop-1	III:5958778-5962328	0.776282	5e-05	0.000294163	yes
WBGene00001686	F33H1.2	gpd-4	II:10171269-10172496	0.775927	5e-05	0.000294163	yes
WBGene00007028	C47D12.1	trr-1	II:11661579-11675927	0.774914	5e-05	0.000294163	yes
WBGene00016542	C39H7.4	C39H7.4	IV:5611089-5614608	0.774832	5e-05	0.000294163	yes
WBGene00003918	F54E7.3	par-3	III:5664233-5676732	0.77353	5e-05	0.000294163	yes
WBGene00021607	Y46H3C.7	Y46H3C.7	V:1692560-1693510	0.772875	0.0044	0.0150511	yes
WBGene00019546	W07G9.2	glct-6	IV:3791585-3794046	0.772811	5e-05	0.000294163	yes
WBGene00018990	F56F11.3	klf-1	III:2874816-2880728	0.772637	5e-05	0.000294163	yes
WBGene00004400	F26F4.3	rom-1	III:4907225-4908822	0.772506	5e-05	0.000294163	yes
WBGene00043987	AC8.9	AC8.9	X:232874-233777	0.772381	0.0004	0.00190107	yes
WBGene00022296	Y76B12C.2	xpc-1	IV:1993088-2008292	0.771827	5e-05	0.000294163	yes
WBGene00019971	R09A1.1	ergo-1	V:1008800-1022911	0.771101	5e-05	0.000294163	yes
WBGene00012209	W02D9.3	hmg-20	I:12535321-12537671	0.770781	5e-05	0.000294163	yes
WBGene00004809	F44G3.6	skr-3	V:16121779-16122641	0.770432	5e-05	0.000294163	yes
WBGene00003601	C32F10.6	nhr-2	I:5818478-5821108	0.770136	0.00525	0.017492	yes
WBGene00002229	Y43F4B.6	klp-19	III:13299374-13307259	0.769637	0.00015	0.000795467	yes
WBGene00011276	R53.7	aakg-5	II:9971063-9975046	0.768114	5e-05	0.000294163	yes
WBGene00044578	K01A12.4	K01A12.4	X:8610931-8611335	0.768	5e-05	0.000294163	yes
WBGene00004208	ZK675.1	ptc-1	II:7893228-7900484	0.767998	5e-05	0.000294163	yes
WBGene00018613	F48E8.7	skpt-1	III:5446508-5448419	0.767911	5e-05	0.000294163	yes
WBGene00009895	F49E11.10	scl-2	IV:13057677-13059092	0.767875	5e-05	0.000294163	yes
WBGene00016863	C52A10.2	C52A10.2	V:5234795-5237169	0.767362	0.00135	0.00543869	yes
WBGene00001499	C26E6.5	fsn-1	III:4937318-4939507	0.76663	5e-05	0.000294163	yes
WBGene00016599	C42D8.1	C42D8.1	X:5109503-5112378	0.766473	5e-05	0.000294163	yes
WBGene00017885	F28B3.4	F28B3.4	I:4934036-4940509	0.766091	5e-05	0.000294163	yes
WBGene00003157	R10E4.4	mcm-5	III:4288259-4291283	0.76385	5e-05	0.000294163	yes
WBGene00009823	F47G4.2	gadr-6	I:14075835-14082536	0.763232	5e-05	0.000294163	yes
WBGene00007348	C05G5.2	C05G5.2	X:14747319-14750390	0.76274	0.0001	0.000553384	yes
WBGene00020349	T08B2.11	T08B2.11	I:6221244-6223115	0.761237	5e-05	0.000294163	yes
WBGene00003210	C38D4.3	mel-28	III:4786077-4792393	0.76102	5e-05	0.000294163	yes
WBGene00017895	F28B12.3	vrk-1	II:5921964-5924839	0.760379	5e-05	0.000294163	yes
WBGene00015301	C01F1.6	C01F1.6	II:4282278-4288210	0.760013	5e-05	0.000294163	yes
WBGene00015055	B0222.3	pitr-3	V:9138949-9141397	0.759283	0.00455	0.0154882	yes
WBGene00021512	Y41D4B.4	Y41D4B.4	IV:1660111-1669683	0.758853	5e-05	0.000294163	yes
WBGene00021763	Y51F10.2	Y51F10.2	I:1978003-1983436	0.758845	5e-05	0.000294163	yes
WBGene00006467	C01B7.4	magu-2	V:8786550-8795567	0.758364	5e-05	0.000294163	yes
WBGene00003219	F54F7.5	mes-1	X:11857493-11862364	0.758306	0.0018	0.00697288	yes
WBGene00220259	ZK418.13	ZK418.13	III:7074249-7076349	0.756713	0.00035	0.00169051	yes
WBGene00010353	H02I12.5	H02I12.5	IV:11401947-11403337	0.75636	5e-05	0.000294163	yes
WBGene00016648	C44C8.3	fbxc-2	IV:895390-896766	0.756094	0.0071	0.0225539	yes
WBGene00014516	T10C6.8	hpo-42	V:16027500-16031667	0.755396	5e-05	0.000294163	yes
WBGene00011980	T24B8.7	T24B8.7	II:9042775-9053664	0.754731	5e-05	0.000294163	yes
WBGene00004810	Y60A3A.18	skr-4	V:19924223-19925030	0.75462	5e-05	0.000294163	yes
WBGene00008183	C48G7.3	rin-1	V:14784151-14815600	0.754491	5e-05	0.000294163	yes
WBGene00004044	F55G1.8	plk-3	IV:7470858-7473340	0.753692	5e-05	0.000294163	yes
WBGene00006459	H02I12.3	tag-89	IV:11394553-11396629	0.753466	0.0057	0.0187343	yes
WBGene00000006	C55C2.5	aat-5	I:2571775-2576022	0.753339	0.0001	0.000553384	yes
WBGene00018900	F55G1.4	rod-1	IV:7478451-7485519	0.75302	5e-05	0.000294163	yes
WBGene00006575	F13B10.1	tir-1	III:3869591-3901466	0.752442	5e-05	0.000294163	yes
WBGene00012624	Y38H6C.11	fbxa-150	V:20522620-20524513	0.752349	5e-05	0.000294163	yes
WBGene00002348	R06C7.10	myo-1	I:7258920-7267079	0.751705	5e-05	0.000294163	yes
WBGene00008546	F07A11.2	F07A11.2	II:11592391-11596590	0.751248	5e-05	0.000294163	yes
WBGene00000995	C18D1.1	die-1	II:10061544-10074443	0.751154	5e-05	0.000294163	yes
WBGene00004737	F10G7.4	scc-1	II:4698720-4700994	0.749246	5e-05	0.000294163	yes
WBGene00016114	C25H3.5	flp-27	II:5680988-5682669	0.748264	0.0003	0.00147253	yes
WBGene00000227	Y48G1BL.2	atm-1	I:183363-208467	0.748263	5e-05	0.000294163	yes
WBGene00220019	K10D3.10	K10D3.10	I:7134742-7139973	0.747387	5e-05	0.000294163	yes
WBGene00021423	Y38F2AR.5	tftc-1	IV:2357766-2376116	0.747331	5e-05	0.000294163	yes
WBGene00008105	C45B11.2	C45B11.2	V:11042816-11043855	0.74731	0.0005	0.00230524	yes
WBGene00007907	C34B4.2	C34B4.2	V:13086194-13092562	0.747173	5e-05	0.000294163	yes
WBGene00022539	ZC190.5	ZC190.5	V:8671366-8673545	0.74595	0.0019	0.00729851	yes
WBGene00016719	C46F9.3	math-24	II:1900237-1901921	0.745911	5e-05	0.000294163	yes
WBGene00010425	H37A05.1	lpin-1	V:13650285-13654129	0.745722	5e-05	0.000294163	yes
WBGene00011625	T08G5.5	vps-39	V:14033994-14038372	0.745721	5e-05	0.000294163	yes
WBGene00010427	H37N21.1	hpo-11	I:7140277-7147230	0.744584	5e-05	0.000294163	yes
WBGene00011326	T01D3.1	T01D3.1	V:13689891-13703326	0.744507	0.00685	0.0218812	yes
WBGene00021460	Y39G10AR.2	zwl-1	I:2402231-2409987	0.743664	5e-05	0.000294163	yes
WBGene00019608	K10B2.5	ani-2	II:6361161-6365304	0.743648	5e-05	0.000294163	yes
WBGene00008599	F09A5.2	F09A5.2	X:13135106-13139771	0.743016	0.0115	0.0336558	yes
WBGene00004905	M01G5.5	snf-6	III:1520223-1532768	0.742192	5e-05	0.000294163	yes
WBGene00013578	Y76A2B.6	scav-2	III:13551181-13555334	0.741909	5e-05	0.000294163	yes
WBGene00021766	Y51F10.5	hex-4	I:1924299-1932260	0.741648	5e-05	0.000294163	yes
WBGene00007773	C27C12.3	C27C12.3	X:14863608-14865844	0.74154	0.0009	0.00383601	yes
WBGene00000156	K04G2.8	41730	I:8050042-8057031	0.741531	5e-05	0.000294163	yes
WBGene00012755	Y41C4A.8	Y41C4A.8	III:11706968-11708820	0.74073	0.00225	0.00845848	yes
WBGene00000519	Y47D3A.4	cku-70	III:11154824-11168809	0.740699	0.00375	0.0131046	yes
WBGene00012824	Y43F8B.14	Y43F8B.14	V:19452182-19455969	0.74065	5e-05	0.000294163	yes
WBGene00006739	C41C4.6	ulp-4	II:8129959-8133262	0.740534	5e-05	0.000294163	yes
WBGene00020684	T22D1.5	T22D1.5	IV:6903947-6905546	0.739269	5e-05	0.000294163	yes
WBGene00020954	W02G9.4	W02G9.4	V:2666865-2670229	0.737844	5e-05	0.000294163	yes
WBGene00020451	T12B5.4	fbxa-11	III:950881-952055	0.737805	0.00015	0.000795467	yes
WBGene00020532	T16A1.1	math-42	II:2098870-2104149	0.73754	0.0006	0.00270025	yes
WBGene00009368	F33H2.5	F33H2.5	I:15001853-15013874	0.736913	5e-05	0.000294163	yes
WBGene00010731	K10C3.4	K10C3.4	I:9860502-9862403	0.73616	5e-05	0.000294163	yes
WBGene00001250	C33D3.1	elt-2	X:10481237-10483581	0.734793	5e-05	0.000294163	yes
WBGene00004178	D2030.6	prg-1	I:7583809-7588367	0.73456	5e-05	0.000294163	yes
WBGene00003517	F31F6.6	nac-1	X:14895144-14898441	0.733168	0.00075	0.00327954	yes
WBGene00016138	C26E6.2	flh-2	III:4952123-4955123	0.732573	5e-05	0.000294163	yes
WBGene00044728	Y53F4B.45	Y53F4B.45	II:15037988-15048907	0.732102	5e-05	0.000294163	yes
WBGene00010768	K11D2.1	K11D2.1	I:12497439-12504938	0.732016	0.00735	0.0232284	yes
WBGene00003777	F20G4.3	nmy-2	I:7926622-7934577	0.730887	5e-05	0.000294163	yes
WBGene00008219	C50B6.3	C50B6.3	V:13313597-13315814	0.730042	5e-05	0.000294163	yes
WBGene00015766	C14C11.2	C14C11.2	V:5660927-5663496	0.729848	5e-05	0.000294163	yes
WBGene00003083	T22A3.3	lst-1	I:10588176-10590466	0.728431	5e-05	0.000294163	yes
WBGene00206354	F27E5.9	F27E5.9	II:10134937-10135829	0.728371	5e-05	0.000294163	yes
WBGene00003800	C03D6.4	npp-14	I:9660174-9665144	0.727804	5e-05	0.000294163	yes
WBGene00011994	T24F1.2	T24F1.2	II:11302888-11305680	0.727729	5e-05	0.000294163	yes
WBGene00017931	F29G9.2	F29G9.2	V:6018991-6034814	0.72741	5e-05	0.000294163	yes
WBGene00004955	F56A3.4	spd-5	I:5165090-5175522	0.726409	5e-05	0.000294163	yes
WBGene00012972	Y48A6B.11	rsa-2	III:11063528-11068758	0.725917	5e-05	0.000294163	yes
WBGene00077636	Y46G5A.43	Y46G5A.43	II:12742545-12744256	0.725794	0.0076	0.0238772	yes
WBGene00008944	F19B2.5	F19B2.5	V:20162647-20163732	0.725709	5e-05	0.000294163	yes
WBGene00001443	B0523.5	fli-1	III:8675521-8683693	0.725688	5e-05	0.000294163	yes
WBGene00007921	C34C12.2	C34C12.2	III:3456476-3460104	0.724525	5e-05	0.000294163	yes
WBGene00013258	Y57A10A.15	polg-1	II:12189876-12199959	0.72392	5e-05	0.000294163	yes
WBGene00011095	R07B7.11	gana-1	V:12087233-12088929	0.723222	5e-05	0.000294163	yes
WBGene00013160	Y53F4B.13	Y53F4B.13	II:15026179-15037115	0.723195	5e-05	0.000294163	yes
WBGene00012216	W02D9.10	W02D9.10	I:12551537-12552370	0.722638	5e-05	0.000294163	yes
WBGene00006379	T23D8.9	sys-1	I:9980165-9984825	0.721472	5e-05	0.000294163	yes
WBGene00008080	C44B9.3	C44B9.3	III:10878190-10880185	0.721341	5e-05	0.000294163	yes
WBGene00007913	C34B7.3	cyp-36A1	I:8336981-8346023	0.721242	0.0064	0.0206496	yes
WBGene00016164	C27D9.2	C27D9.2	II:4753442-4756784	0.720148	0.00985	0.0295832	yes
WBGene00001829	ZK1055.1	hcp-1	V:6594193-6602606	0.719784	5e-05	0.000294163	yes
WBGene00003528	C37H5.9	nas-9	V:4836027-4840010	0.719651	5e-05	0.000294163	yes
WBGene00021886	Y54G2A.21	Y54G2A.21	IV:2902373-2914816	0.718897	5e-05	0.000294163	yes
WBGene00044212	Y68A4A.13	Y68A4A.13	V:17118153-17252309	0.718894	0.0005	0.00230524	yes
WBGene00012564	Y37H2A.4	fbxa-107	V:18123976-18125245	0.71607	5e-05	0.000294163	yes
WBGene00013822	Y116F11B.6	Y116F11B.6	V:19842631-19845977	0.71605	0.0075	0.0236279	yes
WBGene00007297	C04F12.1	C04F12.1	I:9673666-9678553	0.713868	5e-05	0.000294163	yes
WBGene00020858	T27C10.3	mop-25.3	I:10879765-10894237	0.713725	0.0106	0.0314934	yes
WBGene00003752	D1009.4	nlp-14	X:8917420-8919489	0.713479	5e-05	0.000294163	yes
WBGene00002240	F58D5.4	ksr-2	I:12047339-12059800	0.712503	5e-05	0.000294163	yes
WBGene00044068	ZK867.1	syd-9	X:7218108-7226045	0.712371	0.0007	0.00308871	yes
WBGene00011289	R102.2	R102.2	IV:10687592-10688138	0.711913	5e-05	0.000294163	yes
WBGene00044131	Y45G12C.16	Y45G12C.16	V:2530145-2531174	0.711579	5e-05	0.000294163	yes
WBGene00003183	T01G9.5	mei-1	I:8294878-8307566	0.711036	0.00605	0.0197188	yes
WBGene00008495	F01D5.5	F01D5.5	II:14001685-14002300	0.710836	0.00125	0.00509733	yes
WBGene00007225	C01G6.3	C01G6.3	II:9269891-9273044	0.709842	0.00035	0.00169051	yes
WBGene00020910	W01A11.2	dgtr-1	V:6497109-6498494	0.709618	5e-05	0.000294163	yes
WBGene00020952	W02G9.2	kel-8	V:2683223-2688500	0.709111	5e-05	0.000294163	yes
WBGene00019187	H11E01.2	H11E01.2	X:1621480-1625288	0.70888	0.00015	0.000795467	yes
WBGene00019300	K02D7.5	swt-1	IV:307502-311235	0.70715	5e-05	0.000294163	yes
WBGene00015110	B0281.3	B0281.3	II:2307040-2308351	0.706848	5e-05	0.000294163	yes
WBGene00013926	ZK20.6	nep-1	II:11654211-11657173	0.706746	5e-05	0.000294163	yes
WBGene00014472	MTCE.33	MTCE.33	MtDNA:10402-11354	0.706685	5e-05	0.000294163	yes
WBGene00014125	ZK863.8	ZK863.8	V:12186325-12187496	0.706299	0.00925	0.0280599	yes
WBGene00002270	R07B1.2	lec-7	X:9852138-9852991	0.706203	0.0054	0.0178692	yes
WBGene00017434	F13H8.1	F13H8.1	II:6283385-6284727	0.705891	0.0001	0.000553384	yes
WBGene00017510	F16B4.9	nhr-178	V:1603931-1607846	0.704815	0.00595	0.0194482	yes
WBGene00018643	F49F1.1	F49F1.1	IV:4117787-4119179	0.704447	5e-05	0.000294163	yes
WBGene00012471	Y17G7B.20	Y17G7B.20	II:11977783-11979859	0.704307	5e-05	0.000294163	yes
WBGene00003222	Y2H9A.1	mes-4	V:13433053-13437547	0.704005	5e-05	0.000294163	yes
WBGene00010093	F55C5.4	capg-2	V:12271883-12277007	0.703988	5e-05	0.000294163	yes
WBGene00011838	T19C4.1	T19C4.1	V:11149706-11151319	0.703834	0.017	0.046381	yes
WBGene00005228	C05E4.14	srh-2	V:728230-734279	0.703717	0.0037	0.0129439	yes
WBGene00020843	T27A3.7	T27A3.7	I:6107814-6109655	0.703359	5e-05	0.000294163	yes
WBGene00019254	H31G24.3	H31G24.3	I:4116850-4118162	0.703343	5e-05	0.000294163	yes
WBGene00016646	C44C8.1	fbxc-5	IV:903695-905071	0.703197	0.00655	0.0210572	yes
WBGene00019234	H23N18.3	ugt-8	V:4903973-4905917	0.703174	0.00415	0.0143243	yes
WBGene00002169	F37A4.8	isw-1	III:6675800-6710055	0.702802	5e-05	0.000294163	yes
WBGene00017355	F10E9.3	F10E9.3	III:8311004-8312587	0.702612	5e-05	0.000294163	yes
WBGene00000537	C07H6.6	clk-2	III:7508175-7518524	0.701895	5e-05	0.000294163	yes
WBGene00000402	C45G7.5	cdh-10	IV:2436514-2463369	0.701881	5e-05	0.000294163	yes
WBGene00006483	F42A9.1	dgk-4	IV:8631333-8644004	0.701632	5e-05	0.000294163	yes
WBGene00044233	Y56A3A.36	Y56A3A.36	III:11929647-11933641	0.70093	5e-05	0.000294163	yes
WBGene00009553	F39B2.1	F39B2.1	I:14791037-14793988	0.700296	5e-05	0.000294163	yes
WBGene00013246	Y57A10A.1	Y57A10A.1	II:12133534-12147134	0.700275	0.00015	0.000795467	yes
WBGene00011869	T20G5.7	dod-6	III:10197715-10198352	0.699633	5e-05	0.000294163	yes
WBGene00005832	C25F9.1	srw-85	V:19429439-19431687	0.699579	0.00845	0.0259973	yes
WBGene00008031	C39E9.7	C39E9.7	IV:13072659-13076740	0.699393	0.0028	0.0101984	yes
WBGene00016381	C33H5.15	sgo-1	IV:7794856-7796304	0.69925	5e-05	0.000294163	yes
WBGene00017785	F25E5.4	F25E5.4	V:7449352-7451149	0.699167	0.0001	0.000553384	yes
WBGene00021749	Y50D4C.5	Y50D4C.5	V:998445-1003592	0.698866	5e-05	0.000294163	yes
WBGene00019118	F59E12.1	F59E12.1	II:5654512-5657371	0.698556	5e-05	0.000294163	yes
WBGene00020358	T08E11.2	math-39	II:1832342-1833518	0.698518	5e-05	0.000294163	yes
WBGene00008035	C39E9.12	C39E9.12	IV:13094004-13095491	0.698483	5e-05	0.000294163	yes
WBGene00000868	T06E6.2	cyb-3	V:15395693-15397348	0.697716	5e-05	0.000294163	yes
WBGene00000001	Y110A7A.10	aap-1	I:5107840-5113752	0.697651	0.0005	0.00230524	yes
WBGene00003784	ZK1127.1	nos-2	II:7065026-7069966	0.696618	5e-05	0.000294163	yes
WBGene00009203	F28C6.2	F28C6.2	II:8594348-8602472	0.696438	0.00335	0.0119067	yes
WBGene00004204	F01G4.1	swsn-4	IV:11126023-11131164	0.6961	5e-05	0.000294163	yes
WBGene00007705	C25A1.1	C25A1.1	I:10162388-10165135	0.695711	5e-05	0.000294163	yes
WBGene00002231	C02F5.1	knl-1	III:8250635-8253943	0.695474	5e-05	0.000294163	yes
WBGene00014215	ZK1086.1	obr-3	X:13798314-13809857	0.694641	5e-05	0.000294163	yes
WBGene00021884	Y54G2A.19	Y54G2A.19	IV:2893818-2894714	0.694213	5e-05	0.000294163	yes
WBGene00010051	F54D5.5	F54D5.5	II:11564444-11567020	0.6937	5e-05	0.000294163	yes
WBGene00010244	F58D5.5	F58D5.5	I:12041034-12042986	0.693226	5e-05	0.000294163	yes
WBGene00018353	F42G2.4	fbxa-182	II:2410772-2412741	0.693078	5e-05	0.000294163	yes
WBGene00020966	W03A5.1	W03A5.1	III:5406115-5413177	0.692956	0.0178	0.0480402	yes
WBGene00017133	EEED8.2	EEED8.2	II:5416713-5418447	0.692836	0.0044	0.0150511	yes
WBGene00011320	T01C3.3	T01C3.3	V:14991705-14992677	0.692266	5e-05	0.000294163	yes
WBGene00017837	F26G1.1	F26G1.1	II:4790315-4795668	0.692247	5e-05	0.000294163	yes
WBGene00001922	B0035.8	his-48	IV:11324718-11325222	0.691973	0.0007	0.00308871	yes
WBGene00011418	T04A11.3	igdb-1	IV:12479010-12482426	0.691769	5e-05	0.000294163	yes
WBGene00019189	H11L12.1	H11L12.1	X:17710485-17711674	0.691682	0.0016	0.00628625	yes
WBGene00018771	F53G12.3	duox-2	I:137844-144565	0.691591	0.00825	0.0254945	yes
WBGene00006580	T23G4.1	tlp-1	IV:13701239-13704027	0.691554	5e-05	0.000294163	yes
WBGene00008859	F15D4.2	F15D4.2	II:13216089-13216765	0.69151	5e-05	0.000294163	yes
WBGene00001085	C25G4.5	dpy-26	IV:12445981-12451294	0.691427	5e-05	0.000294163	yes
WBGene00004775	Y47G6A.12	41883	I:3427176-3438543	0.691288	5e-05	0.000294163	yes
WBGene00006943	B0336.1	wrm-1	III:5722849-5727114	0.691253	5e-05	0.000294163	yes
WBGene00015332	C02C2.1	tyr-1	III:7873780-7877106	0.691044	5e-05	0.000294163	yes
WBGene00194651	C33D9.13	C33D9.13	IV:8783321-8785239	0.690391	5e-05	0.000294163	yes
WBGene00003919	Y59A8B.14	par-4	V:18098675-18106868	0.690265	5e-05	0.000294163	yes
WBGene00019198	H14E04.1	H14E04.1	III:2402067-2406265	0.689331	0.01	0.0299384	yes
WBGene00001946	Y49E10.6	his-72	III:12367474-12369050	0.689256	5e-05	0.000294163	yes
WBGene00003021	F44B9.6	lin-36	III:8016661-8020870	0.688961	5e-05	0.000294163	yes
WBGene00015237	B0511.12	B0511.12	I:10654297-10666877	0.688007	5e-05	0.000294163	yes
WBGene00010080	F55A11.7	F55A11.7	V:11776901-11787443	0.687861	0.0001	0.000553384	yes
WBGene00000146	F46F3.4	ape-1	V:11675941-11685277	0.687642	5e-05	0.000294163	yes
WBGene00022300	Y76B12C.6	Y76B12C.6	IV:1981405-1991720	0.687576	5e-05	0.000294163	yes
WBGene00044689	Y108G3AL.7	arid-1	V:186304-200686	0.687393	5e-05	0.000294163	yes
WBGene00020559	T19C3.1	best-17	III:607044-609973	0.686907	0.00015	0.000795467	yes
WBGene00000497	F48A11.1	chs-2	II:203458-211924	0.686762	0.00015	0.000795467	yes
WBGene00003598	F26F4.7	nhl-2	III:4894646-4899085	0.686681	5e-05	0.000294163	yes
WBGene00008170	C48B4.7	C48B4.7	III:9558675-9559427	0.686558	0.0031	0.0111491	yes
WBGene00007317	C05A9.2	C05A9.2	X:10842681-10844674	0.686348	5e-05	0.000294163	yes
WBGene00010053	F54D5.9	F54D5.9	II:11542641-11544831	0.686284	5e-05	0.000294163	yes
WBGene00017592	F19C7.2	F19C7.2	IV:4599951-4602776	0.686167	5e-05	0.000294163	yes
WBGene00017986	F32D1.7	F32D1.7	V:4374973-4376179	0.685883	5e-05	0.000294163	yes
WBGene00007639	C17D12.5	C17D12.5	I:11586235-11587331	0.684464	0.0173	0.0470074	yes
WBGene00001093	T12E12.4	drp-1	IV:5538489-5541365	0.684148	5e-05	0.000294163	yes
WBGene00015219	B0507.2	B0507.2	V:8774331-8776516	0.684123	5e-05	0.000294163	yes
WBGene00016997	D1005.3	cebp-1	X:1452694-1454000	0.68404	5e-05	0.000294163	yes
WBGene00022006	Y59H11AM.2	mpst-5	IV:8567182-8568176	0.683485	5e-05	0.000294163	yes
WBGene00017426	F13C5.5	F13C5.5	X:604926-608492	0.683484	0.0117	0.0341476	yes
WBGene00017449	F14B8.7	otpl-3	X:6921647-6924452	0.683394	0.0001	0.000553384	yes
WBGene00021123	W09G12.9	W09G12.9	IV:1216626-1218524	0.682934	0.0004	0.00190107	yes
WBGene00016218	C29F9.3	C29F9.3	III:124774-126419	0.681638	5e-05	0.000294163	yes
WBGene00008379	D1054.13	secs-1	V:10802449-10804474	0.68148	5e-05	0.000294163	yes
WBGene00003159	F32D1.10	mcm-7	V:4347163-4361552	0.681214	5e-05	0.000294163	yes
WBGene00013181	Y53H1B.2	Y53H1B.2	I:11292660-11294182	0.681032	5e-05	0.000294163	yes
WBGene00004093	C18E3.7	ppw-1	I:4185059-4189930	0.680808	0.00045	0.00211301	yes
WBGene00002251	B0457.1	lat-1	II:8896840-8908653	0.67975	5e-05	0.000294163	yes
WBGene00021461	Y39G10AR.3	nekl-1	I:2357882-2372964	0.679737	0.0147	0.0412434	yes
WBGene00000413	Y54E10A.15	cdt-1	I:3223161-3228022	0.678792	5e-05	0.000294163	yes
WBGene00023493	F42F12.10	nspc-12	X:12356193-12356681	0.6786	5e-05	0.000294163	yes
WBGene00007414	C07E3.3	C07E3.3	II:10353632-10357520	0.677949	5e-05	0.000294163	yes
WBGene00003979	T27D12.4	pes-5	II:11827998-11830020	0.677566	0.00095	0.00401495	yes
WBGene00011445	T04F8.7	T04F8.7	X:11677508-11680930	0.677466	0.00055	0.0025062	yes
WBGene00001365	Y105E8A.22	exc-4	I:14512662-14518719	0.6773	5e-05	0.000294163	yes
WBGene00004874	F35G12.8	smc-4	III:4587505-4593123	0.676938	5e-05	0.000294163	yes
WBGene00015731	C13B7.6	C13B7.6	V:2421866-2422895	0.676655	5e-05	0.000294163	yes
WBGene00000795	CD4.2	crn-2	V:5594614-5596551	0.676498	0.00235	0.00875432	yes
WBGene00007721	C25D7.12	C25D7.12	V:15032141-15034069	0.675983	0.0072	0.0228173	yes
WBGene00011608	T08D2.3	T08D2.3	X:173179-177000	0.675912	5e-05	0.000294163	yes
WBGene00004370	C53B7.1	rig-3	X:6853617-6860925	0.675872	0.00045	0.00211301	yes
WBGene00000101	D1022.7	aka-1	II:7472728-7478959	0.673688	5e-05	0.000294163	yes
WBGene00016093	C25E10.3	srsx-34	V:9036389-9040289	0.672587	0.0001	0.000553384	yes
WBGene00016169	C27F2.7	C27F2.7	III:4980520-4984474	0.67228	0.00095	0.00401495	yes
WBGene00013223	Y55D9A.1	efa-6	IV:12605695-12614723	0.67162	5e-05	0.000294163	yes
WBGene00013729	Y111B2A.3	Y111B2A.3	III:12496085-12499348	0.671056	5e-05	0.000294163	yes
WBGene00006470	F40F9.2	tag-120	V:9703054-9709814	0.671014	5e-05	0.000294163	yes
WBGene00001980	W02B9.1	hmr-1	I:11075757-11134667	0.668587	5e-05	0.000294163	yes
WBGene00013558	Y75B8A.25	Y75B8A.25	III:12274039-12282223	0.668141	5e-05	0.000294163	yes
WBGene00000875	K08E3.6	cyk-4	III:13768540-13771242	0.668109	5e-05	0.000294163	yes
WBGene00021676	Y48G1C.1	Y48G1C.1	I:93030-94881	0.667962	5e-05	0.000294163	yes
WBGene00000250	C50B8.2	bir-2	V:13568833-13570027	0.667857	5e-05	0.000294163	yes
WBGene00195176	Y43F8B.24	Y43F8B.24	V:19457561-19458695	0.66732	0.00025	0.00125125	yes
WBGene00006593	C07F11.1	tol-1	I:443998-461607	0.667208	5e-05	0.000294163	yes
WBGene00004782	C26E6.9	set-2	III:4922870-4930206	0.666762	5e-05	0.000294163	yes
WBGene00015356	C02F12.7	tag-278	X:3681167-3689207	0.666633	5e-05	0.000294163	yes
WBGene00001978	R13H4.4	hmp-1	V:11845876-11852165	0.666385	0.0004	0.00190107	yes
WBGene00010770	K11D2.4	K11D2.4	I:12519193-12527553	0.666282	5e-05	0.000294163	yes
WBGene00011437	T04F3.2	T04F3.2	V:11757667-11758592	0.665622	0.0004	0.00190107	yes
WBGene00018041	F35D2.3	F35D2.3	II:7570604-7572440	0.665395	0.01435	0.0404455	yes
WBGene00008439	DY3.6	mfb-1	I:8779736-8785415	0.662938	5e-05	0.000294163	yes
WBGene00010409	H21P03.2	H21P03.2	IV:11480686-11482624	0.66285	5e-05	0.000294163	yes
WBGene00022121	Y71F9AM.4	cogc-3	I:2931459-2947152	0.662623	5e-05	0.000294163	yes
WBGene00011299	R107.4	ikke-1	III:9046010-9050695	0.661968	5e-05	0.000294163	yes
WBGene00004110	C37A2.2	pqn-20	I:6791024-6797470	0.661287	5e-05	0.000294163	yes
WBGene00022101	Y69A2AR.32	Y69A2AR.32	IV:2610421-2613063	0.661148	0.0019	0.00729851	yes
WBGene00022486	Y119D3B.8	fbxa-61	III:1239283-1242799	0.661125	5e-05	0.000294163	yes
WBGene00004227	K07C10.1	ptr-13	II:11157290-11162331	0.660964	5e-05	0.000294163	yes
WBGene00004726	F10E9.8	sas-4	III:8314345-8318588	0.660804	5e-05	0.000294163	yes
WBGene00016796	C50A2.2	cec-2	IV:1170705-1177065	0.660725	5e-05	0.000294163	yes
WBGene00185002	K11H3.8	K11H3.8	III:9835191-9838311	0.660594	5e-05	0.000294163	yes
WBGene00219425	Y54G2A.73	Y54G2A.73	IV:3000540-3008892	0.66044	0.0013	0.00526771	yes
WBGene00017264	F08F3.8	F08F3.8	V:5431315-5432557	0.660436	0.002	0.00763506	yes
WBGene00012356	W09D6.1	W09D6.1	III:11068857-11072981	0.660431	0.0006	0.00270025	yes
WBGene00004337	C54G10.2	rfc-1	V:14642739-14645952	0.660271	5e-05	0.000294163	yes
WBGene00015692	C10H11.3	ugt-25	I:4731603-4735279	0.660077	5e-05	0.000294163	yes
WBGene00018483	F45F2.11	F45F2.11	V:8518923-8520805	0.659587	5e-05	0.000294163	yes
WBGene00009272	F30F8.3	gras-1	I:7835811-7836968	0.658828	5e-05	0.000294163	yes
WBGene00006331	R10E4.2	sup-26	III:4276218-4280219	0.658634	0.00645	0.02079	yes
WBGene00017930	F29G9.1	F29G9.1	V:6039100-6040582	0.65833	0.01655	0.0453928	yes
WBGene00013008	Y48E1B.9	clec-146	II:13590558-13593797	0.657907	0.0005	0.00230524	yes
WBGene00006944	F18C5.2	wrn-1	II:6554976-6561460	0.656988	0.0006	0.00270025	yes
WBGene00007256	C01H6.7	swsn-9	I:7224655-7227765	0.656406	5e-05	0.000294163	yes
WBGene00021664	Y48G1BL.5	Y48G1BL.5	I:219734-220560	0.65623	0.00195	0.00746553	yes
WBGene00021444	Y39A3CR.3	Y39A3CR.3	III:1860428-1877115	0.656082	5e-05	0.000294163	yes
WBGene00010977	R02D5.3	R02D5.3	V:14483157-14484682	0.656072	5e-05	0.000294163	yes
WBGene00019509	K07H8.9	K07H8.9	IV:8285174-8286470	0.656015	5e-05	0.000294163	yes
WBGene00003010	B0001.1	lin-24	IV:12129503-12137349	0.655979	0.0001	0.000553384	yes
WBGene00011434	T04D3.5	T04D3.5	I:13325361-13336143	0.655884	0.01085	0.0321112	yes
WBGene00021863	Y54F10BM.9	Y54F10BM.9	III:2295343-2304920	0.655864	5e-05	0.000294163	yes
WBGene00004732	C18F3.2	sax-7	IV:8062583-8083478	0.65581	5e-05	0.000294163	yes
WBGene00044396	ZK1290.14	ZK1290.14	II:7554091-7554844	0.655774	0.0001	0.000553384	yes
WBGene00009204	F28C6.4	F28C6.4	II:8594348-8602472	0.655378	0.0087	0.026664	yes
WBGene00007732	C25G4.4	gmeb-4	IV:12452063-12454215	0.654557	5e-05	0.000294163	yes
WBGene00008361	D1043.1	D1043.1	II:11582848-11592060	0.653904	5e-05	0.000294163	yes
WBGene00022816	ZK783.1	fbn-1	III:7625375-7643103	0.653708	0.0011	0.00456463	yes
WBGene00019217	H20J04.2	athp-2	II:4340150-4350984	0.653617	5e-05	0.000294163	yes
WBGene00010364	H04D03.3	H04D03.3	III:10443148-10444989	0.653463	5e-05	0.000294163	yes
WBGene00022278	Y74C9A.4	rcor-1	I:17482-26781	0.653323	5e-05	0.000294163	yes
WBGene00002063	Y57A10A.30	ife-5	II:12280661-12284134	0.653299	0.0002	0.00102698	yes
WBGene00022236	Y73B6BL.12	Y73B6BL.12	IV:6317046-6321357	0.65325	0.0053	0.0176	yes
WBGene00016501	C37C3.9	C37C3.9	V:7852291-7853902	0.652867	5e-05	0.000294163	yes
WBGene00044338	C03G5.10	nspc-3	X:8537107-8537513	0.652774	0.00085	0.00365498	yes
WBGene00019232	H23N18.1	ugt-13	V:4908870-4911458	0.652593	5e-05	0.000294163	yes
WBGene00044120	C36B1.13	C36B1.13	I:8730153-8732125	0.651141	0.01785	0.0481427	yes
WBGene00021043	W05G11.6	pck-1	III:62886-66262	0.650713	5e-05	0.000294163	yes
WBGene00009639	F42F12.8	nspc-15	X:12360743-12361184	0.650572	5e-05	0.000294163	yes
WBGene00007969	C36A4.9	acs-19	III:3864035-3867098	0.650141	5e-05	0.000294163	yes
WBGene00007433	C08B11.3	swsn-7	II:8022649-8027758	0.649828	5e-05	0.000294163	yes
WBGene00006431	C02F12.4	tag-52	X:3674042-3678559	0.649819	5e-05	0.000294163	yes
WBGene00009946	F52H3.4	F52H3.4	II:10041133-10042515	0.649464	5e-05	0.000294163	yes
WBGene00006406	F12F6.5	srgp-1	IV:11570511-11578712	0.648977	5e-05	0.000294163	yes
WBGene00019153	H04M03.3	H04M03.3	IV:5891571-5893329	0.64862	0.0009	0.00383601	yes
WBGene00008178	C48D1.5	C48D1.5	IV:13221977-13232028	0.648497	0.002	0.00763506	yes
WBGene00016262	C30F12.3	C30F12.3	I:6970366-6971798	0.647719	0.0076	0.0238772	yes
WBGene00019655	K11G9.5	K11G9.5	V:6685807-6688547	0.647254	0.00095	0.00401495	yes
WBGene00021000	W03F9.2	W03F9.2	V:127000-128009	0.647238	0.0003	0.00147253	yes
WBGene00018482	F45F2.10	F45F2.10	V:8513561-8518657	0.646703	5e-05	0.000294163	yes
WBGene00013303	Y57G11C.5	Y57G11C.5	IV:14761825-14765433	0.646605	0.0002	0.00102698	yes
WBGene00009724	F45D3.4	F45D3.4	V:12552210-12553229	0.646369	5e-05	0.000294163	yes
WBGene00022396	Y97E10AR.1	Y97E10AR.1	V:8001450-8004690	0.645795	5e-05	0.000294163	yes
WBGene00017901	F28E10.2	igeg-1	IV:4562568-4564889	0.645718	0.0033	0.0117498	yes
WBGene00019792	M116.5	M116.5	IV:8414292-8421063	0.645663	5e-05	0.000294163	yes
WBGene00004403	Y116A8C.16	rom-4	IV:16995776-17014946	0.644905	0.00055	0.0025062	yes
WBGene00001050	F54C1.2	dom-3	I:5003350-5006029	0.64483	0.00015	0.000795467	yes
WBGene00022830	ZK973.1	ZK973.1	I:4382564-4385225	0.644683	5e-05	0.000294163	yes
WBGene00044536	F14F9.8	F14F9.8	V:5130317-5131541	0.644667	0.00715	0.0226948	yes
WBGene00013465	Y67H2A.10	Y67H2A.10	IV:13282986-13289499	0.644115	5e-05	0.000294163	yes
WBGene00003622	C01H6.5	nhr-23	I:7214744-7221348	0.643836	5e-05	0.000294163	yes
WBGene00009306	F32A7.5	F32A7.5	I:14846477-14855827	0.643754	5e-05	0.000294163	yes
WBGene00006349	F39B2.4	sur-2	I:14777137-14787804	0.643499	5e-05	0.000294163	yes
WBGene00015691	C10H11.1	viln-1	I:4747626-4759601	0.642958	5e-05	0.000294163	yes
WBGene00012182	W01D2.5	osta-3	II:14812566-14814892	0.642952	0.0002	0.00102698	yes
WBGene00020834	T27A1.2	T27A1.2	II:530847-533184	0.642456	0.0065	0.0209301	yes
WBGene00017606	F19F10.10	ets-6	V:7575763-7587598	0.642259	0.00605	0.0197188	yes
WBGene00003133	W10C6.1	mat-2	II:11112718-11120800	0.642219	5e-05	0.000294163	yes
WBGene00008789	F14D7.2	F14D7.2	V:14291780-14293712	0.641911	5e-05	0.000294163	yes
WBGene00019855	R03H10.2	R03H10.2	II:4155771-4167367	0.641275	0.0023	0.00861412	yes
WBGene00219803	C06A1.12	C06A1.12	II:10574650-10574840	0.64084	0.0006	0.00270025	yes
WBGene00009385	F35B12.5	sas-5	V:11610707-11613054	0.640309	5e-05	0.000294163	yes
WBGene00001110	F38B7.5	duo-1	V:11554636-11558126	0.640122	5e-05	0.000294163	yes
WBGene00016574	C41H7.4	C41H7.4	II:3003981-3005597	0.64009	5e-05	0.000294163	yes
WBGene00009277	F30F8.10	F30F8.10	I:7840464-7846841	0.639787	5e-05	0.000294163	yes
WBGene00002271	R07B1.10	lec-8	X:9850208-9851375	0.63974	5e-05	0.000294163	yes
WBGene00019771	M04F3.5	M04F3.5	I:4773817-4777717	0.639403	5e-05	0.000294163	yes
WBGene00019940	R07G3.3	npp-21	II:7599656-7608014	0.638986	5e-05	0.000294163	yes
WBGene00009896	F49E11.11	scl-3	IV:13059617-13060695	0.638835	5e-05	0.000294163	yes
WBGene00002067	C43C3.1	ifp-1	X:9675843-9680169	0.638408	5e-05	0.000294163	yes
WBGene00009927	F52B11.5	F52B11.5	IV:14101989-14103155	0.637875	0.0005	0.00230524	yes
WBGene00012592	Y38E10A.14	Y38E10A.14	II:12623188-12623952	0.6378	5e-05	0.000294163	yes
WBGene00022459	Y110A7A.9	Y110A7A.9	I:5119215-5127202	0.63774	0.0013	0.00526771	yes
WBGene00012156	VW02B12L.3	ebp-2	II:11442716-11444009	0.637502	5e-05	0.000294163	yes
WBGene00021440	Y39A3CL.1	Y39A3CL.1	III:1834512-1846760	0.637176	5e-05	0.000294163	yes
WBGene00009800	F47A4.3	rrc-1	X:9823759-9831249	0.636588	0.01075	0.0318682	yes
WBGene00014914	Y52B11A.11	Y52B11A.11	I:11065939-11068927	0.635926	0.00255	0.00940753	yes
WBGene00012974	Y48A6C.1	Y48A6C.1	III:11101267-11107206	0.635823	0.0008	0.00346414	yes
WBGene00003597	F54G8.4	nhl-1	III:9146046-9153890	0.635659	0.0027	0.00988807	yes
WBGene00012762	Y41E3.1	Y41E3.1	IV:14954216-14958921	0.634854	5e-05	0.000294163	yes
WBGene00018678	F52C12.1	F52C12.1	IV:1959851-1964717	0.634778	5e-05	0.000294163	yes
WBGene00006324	DY3.7	sup-17	I:8792964-8797293	0.634759	5e-05	0.000294163	yes
WBGene00011798	T16G1.4	T16G1.4	V:12940037-12941847	0.634058	0.0014	0.0056035	yes
WBGene00003614	F33E11.1	nhr-15	V:320356-323644	0.633797	0.0073	0.0230977	yes
WBGene00001571	K01C8.5	gei-14	II:8270566-8276021	0.6333	0.00235	0.00875432	yes
WBGene00021683	Y48G1C.10	Y48G1C.10	I:81200-84959	0.633219	0.0001	0.000553384	yes
WBGene00002012	F38E11.1	hsp-12.3	IV:9444787-9445324	0.63287	0.001	0.00420189	yes
WBGene00003002	C03B8.4	lin-13	III:7694553-7709472	0.63231	5e-05	0.000294163	yes
WBGene00011263	R13H4.5	R13H4.5	V:11860674-11862286	0.631538	5e-05	0.000294163	yes
WBGene00219701	F54F2.12	anr-34	III:8786358-8792338	0.631496	0.00945	0.0285585	yes
WBGene00001102	C27A2.6	dsh-2	II:5078209-5081161	0.631284	5e-05	0.000294163	yes
WBGene00000481	ZC416.8	unc-17	IV:3613786-3624697	0.631102	0.00045	0.00211301	yes
WBGene00044329	F11A10.8	cpsf-4	IV:12092319-12093472	0.630671	5e-05	0.000294163	yes
WBGene00009770	F46B6.5	F46B6.5	V:9779549-9783064	0.630642	5e-05	0.000294163	yes
WBGene00020867	T27F7.2	shc-2	II:4969201-4988938	0.630336	5e-05	0.000294163	yes
WBGene00005655	K11D12.3	srr-4	V:5019223-5022369	0.629826	5e-05	0.000294163	yes
WBGene00011597	T07G12.6	zim-1	IV:10547085-10555442	0.629642	5e-05	0.000294163	yes
WBGene00006443	C45B11.1	pak-2	V:11036467-11039425	0.62952	5e-05	0.000294163	yes
WBGene00019180	H10D18.5	H10D18.5	V:3813737-3820215	0.629384	0.00425	0.0146129	yes
WBGene00001650	F25H8.3	gon-1	IV:9935066-9945775	0.629309	5e-05	0.000294163	yes
WBGene00010975	R01H10.7	R01H10.7	III:10261757-10267381	0.629137	5e-05	0.000294163	yes
WBGene00007024	W01A8.1	mdt-28	I:7057169-7059349	0.629044	5e-05	0.000294163	yes
WBGene00012644	Y39A1A.5	rabx-5	III:10605348-10613169	0.628727	5e-05	0.000294163	yes
WBGene00001653	K04D7.5	gon-4	IV:10197819-10203009	0.627938	5e-05	0.000294163	yes
WBGene00009113	F25D7.4	F25D7.4	I:10418233-10421860	0.627872	5e-05	0.000294163	yes
WBGene00008766	F13G3.6	F13G3.6	I:7303344-7304687	0.627721	5e-05	0.000294163	yes
WBGene00002881	C05D11.4	let-756	III:6407128-6410018	0.627718	5e-05	0.000294163	yes
WBGene00011242	R11D1.1	R11D1.1	V:12704381-12707755	0.627322	5e-05	0.000294163	yes
WBGene00021748	Y50D4C.3	Y50D4C.3	V:936397-945244	0.626431	5e-05	0.000294163	yes
WBGene00000120	C01F6.5	aly-1	IV:9108930-9109751	0.626213	5e-05	0.000294163	yes
WBGene00016603	C43E11.3	met-1	I:4254379-4264683	0.625331	5e-05	0.000294163	yes
WBGene00007860	C32A3.3	rilp-1	III:3636044-3643672	0.625062	5e-05	0.000294163	yes
WBGene00012701	Y39B6A.43	Y39B6A.43	V:18960966-18967823	0.624499	5e-05	0.000294163	yes
WBGene00001919	B0035.10	his-45	IV:11326556-11327220	0.623637	0.01015	0.0303421	yes
WBGene00011940	T23B5.3	T23B5.3	IV:12688654-12704016	0.62311	5e-05	0.000294163	yes
WBGene00018374	F43B10.2	tag-343	X:16665115-16674732	0.622923	5e-05	0.000294163	yes
WBGene00045305	ZC250.4	ZC250.4	V:5812312-5813157	0.622516	5e-05	0.000294163	yes
WBGene00016934	C54G7.2	mboa-3	X:5519875-5522826	0.622464	5e-05	0.000294163	yes
WBGene00018072	F35H10.7	nprl-3	IV:8294689-8299842	0.622279	5e-05	0.000294163	yes
WBGene00019429	K06A5.1	K06A5.1	I:6473206-6488982	0.622128	5e-05	0.000294163	yes
WBGene00006776	T19B4.7	unc-40	I:5678630-5691505	0.620995	0.0035	0.0123521	yes
WBGene00008218	C50B6.2	nasp-2	V:13310183-13312266	0.620721	5e-05	0.000294163	yes
WBGene00010362	H04D03.1	enu-3	III:10436608-10437789	0.620315	5e-05	0.000294163	yes
WBGene00019163	H06H21.6	ubxn-6	IV:4807420-4809976	0.620123	5e-05	0.000294163	yes
WBGene00009638	F42F12.7	nspc-14	X:12358610-12359097	0.619829	5e-05	0.000294163	yes
WBGene00002148	F44C4.4	gon-14	V:6606434-6611163	0.619805	5e-05	0.000294163	yes
WBGene00018886	F55E10.7	npr-28	X:8348536-8351059	0.619591	0.00035	0.00169051	yes
WBGene00008081	C44B9.4	athp-1	III:10882344-10893674	0.619535	5e-05	0.000294163	yes
WBGene00007643	C17E4.3	C17E4.3	I:9416702-9418876	0.619522	5e-05	0.000294163	yes
WBGene00001949	M05B5.5	hlh-2	I:7190847-7193916	0.619499	0.00075	0.00327954	yes
WBGene00022131	Y71F9B.13	Y71F9B.13	I:2776369-2778719	0.61945	5e-05	0.000294163	yes
WBGene00003754	T13A10.5	nlp-16	IV:6255111-6259842	0.619296	0.0016	0.00628625	yes
WBGene00016757	C49A9.3	C49A9.3	IV:6219603-6224976	0.617825	0.00025	0.00125125	yes
WBGene00019020	F57H12.5	F57H12.5	IV:7967457-7969551	0.617659	0.00445	0.0151962	yes
WBGene00010785	K12D12.1	top-2	II:11875144-11880588	0.617526	5e-05	0.000294163	yes
WBGene00016170	C27F2.8	C27F2.8	III:4987243-4998161	0.617029	5e-05	0.000294163	yes
WBGene00004319	ZK593.4	rbr-2	IV:10920106-10933160	0.616534	0.01265	0.036462	yes
WBGene00009163	F26E4.10	drsh-1	I:9780348-9785722	0.616492	0.00145	0.00577765	yes
WBGene00021689	Y48G8AL.10	Y48G8AL.10	I:1136364-1154386	0.615909	5e-05	0.000294163	yes
WBGene00010056	F54D5.14	smc-6	II:11578715-11582758	0.615732	5e-05	0.000294163	yes
WBGene00007445	C08F8.3	C08F8.3	IV:11155028-11156695	0.615627	5e-05	0.000294163	yes
WBGene00002297	T19E10.1	ect-2	II:10778394-10783289	0.615184	5e-05	0.000294163	yes
WBGene00020317	T07E3.6	pdf-1	III:6909222-6912481	0.614755	5e-05	0.000294163	yes
WBGene00007772	C27C12.2	egrh-1	X:14845936-14849194	0.614743	5e-05	0.000294163	yes
WBGene00008043	C40H1.8	C40H1.8	III:9314712-9317365	0.613886	5e-05	0.000294163	yes
WBGene00011068	R06F6.4	set-14	II:10793574-10796299	0.613034	5e-05	0.000294163	yes
WBGene00000939	K12H4.8	dcr-1	III:8071915-8080274	0.612481	5e-05	0.000294163	yes
WBGene00012641	Y39A1A.1	epg-6	III:10596614-10600184	0.611932	5e-05	0.000294163	yes
WBGene00012002	T24H10.4	T24H10.4	II:9109538-9111240	0.611113	5e-05	0.000294163	yes
WBGene00011312	T01B7.6	trcs-2	II:8722473-8725515	0.611007	5e-05	0.000294163	yes
WBGene00009323	F32B6.9	best-13	IV:9903911-9905910	0.610536	5e-05	0.000294163	yes
WBGene00012104	T27F6.4	sygl-1	I:12484180-12486235	0.610508	5e-05	0.000294163	yes
WBGene00019092	F59A7.5	F59A7.5	V:2021889-2024700	0.610039	5e-05	0.000294163	yes
WBGene00000772	B0414.5	cpb-3	I:5788630-5791752	0.609208	5e-05	0.000294163	yes
WBGene00021121	W09G12.7	W09G12.7	IV:1229079-1230795	0.608501	5e-05	0.000294163	yes
WBGene00022590	ZC317.7	ZC317.7	V:5468733-5470997	0.608139	0.0001	0.000553384	yes
WBGene00013075	Y51A2D.7	Y51A2D.7	V:18533962-18549104	0.607594	5e-05	0.000294163	yes
WBGene00016291	C31H1.8	C31H1.8	IV:5811581-5814140	0.607534	5e-05	0.000294163	yes
WBGene00018976	F56E10.2	daam-1	V:64563-83770	0.607405	5e-05	0.000294163	yes
WBGene00001599	C55B7.1	glh-2	I:6514020-6517507	0.607348	5e-05	0.000294163	yes
WBGene00003846	C34H3.2	odd-2	X:6159387-6160485	0.606863	5e-05	0.000294163	yes
WBGene00011834	T19B10.6	dvc-1	V:11234670-11239323	0.606486	5e-05	0.000294163	yes
WBGene00008606	F09B12.2	dhhc-1	X:15098066-15100405	0.60647	0.005	0.0168128	yes
WBGene00219854	C41C4.18	C41C4.18	II:8133528-8133619	0.606097	0.00115	0.00474875	yes
WBGene00020360	T08E11.4	math-41	II:1824628-1830195	0.605444	5e-05	0.000294163	yes
WBGene00009706	F44G3.2	F44G3.2	V:16103893-16106140	0.60536	5e-05	0.000294163	yes
WBGene00006994	F22B5.7	zyg-9	II:8457817-8464565	0.604952	5e-05	0.000294163	yes
WBGene00018991	F56F11.4	F56F11.4	III:2855553-2865386	0.604712	5e-05	0.000294163	yes
WBGene00010367	H05L14.2	H05L14.2	I:7980236-7993137	0.604339	5e-05	0.000294163	yes
WBGene00009367	F33H2.3	F33H2.3	I:15034516-15035467	0.604197	5e-05	0.000294163	yes
WBGene00017699	F22D3.2	flcn-1	II:6928762-6947571	0.603839	5e-05	0.000294163	yes
WBGene00014021	ZK637.1	svop-1	III:8882968-8885484	0.603583	0.0115	0.0336558	yes
WBGene00009634	F42F12.1	nspc-9	X:12342954-12343355	0.603509	5e-05	0.000294163	yes
WBGene00015145	B0336.5	B0336.5	III:5692919-5693938	0.603445	5e-05	0.000294163	yes
WBGene00022034	Y65B4BL.2	deps-1	I:506476-510837	0.603251	5e-05	0.000294163	yes
WBGene00016575	C41H7.5	C41H7.5	II:3002517-3003827	0.603117	5e-05	0.000294163	yes
WBGene00015849	C16C8.11	C16C8.11	II:3453763-3454680	0.602498	0.0001	0.000553384	yes
WBGene00015677	C10F3.1	cpg-4	V:5996356-5999346	0.602298	5e-05	0.000294163	yes
WBGene00016741	C48B6.3	C48B6.3	I:6915046-6916592	0.602148	5e-05	0.000294163	yes
WBGene00022880	ZK1248.10	tbc-2	II:5820709-5827443	0.602132	5e-05	0.000294163	yes
WBGene00001330	Y57G11C.24	eps-8	IV:14879476-14900653	0.601491	5e-05	0.000294163	yes
WBGene00002043	C09G4.1	hyl-1	IV:8540553-8544379	0.601469	5e-05	0.000294163	yes
WBGene00004214	F59G1.5	ptp-2	II:5918625-5921617	0.601214	5e-05	0.000294163	yes
WBGene00000176	K02G10.7	aqp-8	X:4702963-4704968	0.601135	5e-05	0.000294163	yes
WBGene00008780	F14B4.2	F14B4.2	I:9271442-9278689	0.600896	5e-05	0.000294163	yes
WBGene00019441	K06B9.4	K06B9.4	IV:4189005-4195894	0.600325	0.0011	0.00456463	yes
WBGene00017760	F23H11.4	F23H11.4	III:902211-907541	0.600026	5e-05	0.000294163	yes
WBGene00021931	Y55F3AM.14	Y55F3AM.14	IV:1058844-1063187	0.599513	5e-05	0.000294163	yes
WBGene00001832	T03F1.9	hcp-4	I:3862774-3865938	0.599303	5e-05	0.000294163	yes
WBGene00001186	F55A8.1	egl-18	IV:1902322-1917614	0.599092	5e-05	0.000294163	yes
WBGene00018065	F35F11.2	F35F11.2	IV:4040307-4041532	0.598813	0.0129	0.0370626	yes
WBGene00008385	D1081.7	D1081.7	I:8487619-8490938	0.598592	5e-05	0.000294163	yes
WBGene00012198	W02B8.2	W02B8.2	II:13908924-13915253	0.59824	5e-05	0.000294163	yes
WBGene00012449	Y17D7B.1	nhr-231	V:18790999-18794781	0.597802	0.00605	0.0197188	yes
WBGene00015355	C02F12.5	C02F12.5	X:3670372-3672058	0.597725	0.00355	0.0124956	yes
WBGene00003037	JC8.6	lin-54	IV:13241051-13243369	0.59736	5e-05	0.000294163	yes
WBGene00020902	T28F2.4	jmjc-1	I:3631089-3636485	0.59723	0.0012	0.0049235	yes
WBGene00009503	F37A8.5	F37A8.5	III:3956623-3957475	0.59696	0.0154	0.042773	yes
WBGene00020054	R13D7.2	R13D7.2	V:7409898-7411253	0.596905	0.0002	0.00102698	yes
WBGene00020457	T12B5.11	fbxa-67	III:949326-950611	0.596559	5e-05	0.000294163	yes
WBGene00011985	T24D1.2	T24D1.2	I:9953406-9955875	0.595975	5e-05	0.000294163	yes
WBGene00006763	JC8.10	unc-26	IV:13259171-13272514	0.5959	5e-05	0.000294163	yes
WBGene00013156	Y53F4B.9	Y53F4B.9	II:15004864-15010423	0.595571	5e-05	0.000294163	yes
WBGene00009441	F35G12.4	F35G12.4	III:4578854-4581696	0.595165	5e-05	0.000294163	yes
WBGene00019777	M57.1	M57.1	IV:3533640-3539046	0.594689	0.0001	0.000553384	yes
WBGene00019405	K05F1.1	K05F1.1	II:5801381-5803947	0.594474	5e-05	0.000294163	yes
WBGene00022426	Y104H12D.2	Y104H12D.2	IV:1178021-1186625	0.594191	5e-05	0.000294163	yes
WBGene00016987	CC8.2	CC8.2	IV:3645162-3648684	0.594111	5e-05	0.000294163	yes
WBGene00020553	T19A5.1	T19A5.1	V:8957042-8964099	0.593516	5e-05	0.000294163	yes
WBGene00017478	F15A8.6	F15A8.6	X:4430865-4434502	0.593507	5e-05	0.000294163	yes
WBGene00015698	C10H11.10	kca-1	I:4759816-4761323	0.59334	5e-05	0.000294163	yes
WBGene00011054	R06B9.3	arrd-13	II:13758413-13761227	0.593192	5e-05	0.000294163	yes
WBGene00007044	B0495.10	cpna-5	II:7711870-7718591	0.592442	0.00055	0.0025062	yes
WBGene00004910	T03F7.1	snf-11	V:11305069-11308446	0.592113	0.0004	0.00190107	yes
WBGene00007010	R10E12.1	alx-1	III:9957356-9973865	0.59207	5e-05	0.000294163	yes
WBGene00011105	R07E3.4	R07E3.4	X:10330595-10331873	0.591932	0.0029	0.0105219	yes
WBGene00003150	F49E11.1	mbk-2	IV:13009134-13035876	0.591552	5e-05	0.000294163	yes
WBGene00009431	F35E12.7	dct-17	V:13727760-13730776	0.591489	5e-05	0.000294163	yes
WBGene00007553	C13G3.1	C13G3.1	V:11011443-11012463	0.591149	0.00185	0.00713724	yes
WBGene00003143	C34B4.1	max-1	V:13098909-13110337	0.591071	5e-05	0.000294163	yes
WBGene00002225	M01E11.6	klp-15	I:5577054-5579299	0.590967	5e-05	0.000294163	yes
WBGene00006974	M03D4.1	zen-4	IV:6118223-6127304	0.590714	5e-05	0.000294163	yes
WBGene00012650	Y39A1A.12	orc-1	III:10640885-10646107	0.590125	5e-05	0.000294163	yes
WBGene00020301	T07D1.2	T07D1.2	X:2429858-2439160	0.589926	5e-05	0.000294163	yes
WBGene00013188	Y54E2A.2	smg-9	II:14747272-14752491	0.589633	0.00355	0.0124956	yes
WBGene00019651	K11D12.12	K11D12.12	V:5052272-5053492	0.589328	0.00175	0.00680551	yes
WBGene00021219	Y19D10A.4	Y19D10A.4	V:2385955-2390722	0.589319	0.0022	0.00830363	yes
WBGene00008485	F01D4.1	ugt-43	IV:10464658-10467240	0.589174	5e-05	0.000294163	yes
WBGene00022603	ZC404.9	gck-2	V:6788453-6792665	0.589047	5e-05	0.000294163	yes
WBGene00004106	C24A8.3	pqn-15	X:4303276-4311766	0.588965	0.0002	0.00102698	yes
WBGene00015188	B0432.7	B0432.7	II:269389-273966	0.588139	5e-05	0.000294163	yes
WBGene00019780	M60.4	M60.4	X:8232253-8236316	0.587813	5e-05	0.000294163	yes
WBGene00001023	C04A2.7	dnj-5	II:6852218-6858298	0.587217	5e-05	0.000294163	yes
WBGene00010131	F55H2.5	F55H2.5	III:9511474-9512954	0.587205	5e-05	0.000294163	yes
WBGene00001647	T23G11.2	gna-2	I:7699542-7700962	0.58694	5e-05	0.000294163	yes
WBGene00006359	B0336.9	swp-1	III:5698435-5705466	0.586331	0.00015	0.000795467	yes
WBGene00007058	F13G11.1	dmd-6	IV:14616602-14623964	0.58621	5e-05	0.000294163	yes
WBGene00000265	K04C2.4	brd-1	III:6885201-6889523	0.585996	0.0003	0.00147253	yes
WBGene00017003	D1007.5	D1007.5	I:4580691-4583814	0.585819	5e-05	0.000294163	yes
WBGene00013350	Y59A8B.13	slr-2	V:18087132-18098119	0.585308	0.00295	0.0106768	yes
WBGene00015037	B0212.3	B0212.3	IV:3540187-3543602	0.585115	0.00165	0.00645894	yes
WBGene00012317	W06H12.1	ztf-6	I:11206921-11211384	0.585016	0.0001	0.000553384	yes
WBGene00011482	T05E11.6	hpo-4	IV:11108648-11110001	0.584366	5e-05	0.000294163	yes
WBGene00009292	F31D4.5	F31D4.5	V:20854142-20858576	0.584142	0.01445	0.0406416	yes
WBGene00019167	H06I04.1	H06I04.1	III:3091846-3100468	0.583502	5e-05	0.000294163	yes
WBGene00019957	R08E3.1	R08E3.1	X:4825002-4853065	0.583311	0.00055	0.0025062	yes
WBGene00000871	C37A2.4	cye-1	I:6780805-6784534	0.583286	5e-05	0.000294163	yes
WBGene00007480	C09F9.3	glna-1	II:14720551-14733524	0.582719	0.0005	0.00230524	yes
WBGene00021275	Y23H5B.4	dmsr-2	I:2533267-2542092	0.58235	0.0028	0.0101984	yes
WBGene00011935	T22H2.5	scrm-1	I:11688683-11690832	0.58229	0.00015	0.000795467	yes
WBGene00004326	T20G5.11	rde-4	III:10217298-10218646	0.582242	5e-05	0.000294163	yes
WBGene00003602	H01A20.1	nhr-3	X:14558501-14561690	0.581975	0.0003	0.00147253	yes
WBGene00021012	W03G1.6	pig-1	IV:506731-519456	0.581504	5e-05	0.000294163	yes
WBGene00015557	C06G4.1	C06G4.1	III:7987128-7990549	0.580811	5e-05	0.000294163	yes
WBGene00015189	B0432.8	B0432.8	II:276211-283697	0.580353	0.00235	0.00875432	yes
WBGene00022592	ZC328.2	ZC328.2	I:6386147-6392524	0.57985	0.0002	0.00102698	yes
WBGene00000783	T10H4.12	cpr-3	V:15296833-15298676	0.579649	5e-05	0.000294163	yes
WBGene00006970	F28F9.1	zag-1	IV:3855842-3861124	0.579415	0.005	0.0168128	yes
WBGene00009842	F48C5.1	igeg-2	X:11444353-11446620	0.579151	0.01215	0.0352236	yes
WBGene00007788	C28A5.1	C28A5.1	III:4429617-4434399	0.578045	5e-05	0.000294163	yes
WBGene00019698	M01B12.5	riok-1	I:3085012-3096275	0.577388	5e-05	0.000294163	yes
WBGene00021661	Y48G1A.6	mbtr-1	I:343249-348364	0.576936	0.0022	0.00830363	yes
WBGene00007780	C27D8.4	C27D8.4	IV:12704108-12711746	0.57675	0.00065	0.002896	yes
WBGene00001983	E04A4.4	hoe-1	IV:4739261-4744269	0.576394	5e-05	0.000294163	yes
WBGene00044697	K05F6.11	poml-4	II:1540927-1542718	0.576326	0.00095	0.00401495	yes
WBGene00011279	R74.5	asd-1	III:4197282-4204269	0.576155	0.00015	0.000795467	yes
WBGene00017467	F14F9.4	F14F9.4	V:5132740-5137100	0.575758	5e-05	0.000294163	yes
WBGene00000411	R06F6.1	cdl-1	II:10785449-10787265	0.575145	5e-05	0.000294163	yes
WBGene00009824	F47G4.3	gpdh-1	I:14075835-14082536	0.574539	0.0022	0.00830363	yes
WBGene00017349	F10E7.8	farl-11	II:7101263-7105001	0.573864	5e-05	0.000294163	yes
WBGene00002078	ZK742.1	xpo-1	V:7805063-7814945	0.57384	0.00165	0.00645894	yes
WBGene00008538	F02H6.5	sqrd-1	IV:14219899-14224440	0.573718	0.0045	0.0153343	yes
WBGene00018907	F55G1.15	F55G1.15	IV:7498097-7501265	0.573666	0.0001	0.000553384	yes
WBGene00000564	R01H10.8	cnk-1	III:10271256-10278579	0.573548	5e-05	0.000294163	yes
WBGene00018806	F54D10.5	F54D10.5	II:3807095-3808223	0.573476	5e-05	0.000294163	yes
WBGene00044761	Y82E9BR.23	Y82E9BR.23	III:1401965-1403319	0.573356	0.0015	0.00594877	yes
WBGene00004959	Y110A7A.12	spe-5	I:5100765-5103403	0.573321	0.0001	0.000553384	yes
WBGene00043147	C24D10.8	nspd-6	IV:5165419-5165841	0.57306	5e-05	0.000294163	yes
WBGene00009245	F29C12.3	rict-1	II:13096008-13116801	0.572987	0.00035	0.00169051	yes
WBGene00007554	C13G3.3	pptr-2	V:11027170-11030845	0.572374	5e-05	0.000294163	yes
WBGene00015635	C09D4.4	C09D4.4	I:5479549-5484643	0.572284	5e-05	0.000294163	yes
WBGene00016586	C42C1.8	C42C1.8	IV:12291045-12301282	0.571926	5e-05	0.000294163	yes
WBGene00016939	C55B6.1	C55B6.1	X:7200369-7204016	0.57168	0.0004	0.00190107	yes
WBGene00022620	ZC477.5	ZC477.5	IV:7101374-7103261	0.571271	5e-05	0.000294163	yes
WBGene00002039	T10H10.1	hum-6	X:2303081-2319333	0.570964	5e-05	0.000294163	yes
WBGene00012990	Y48C3A.8	sam-10	II:13322012-13330825	0.570519	5e-05	0.000294163	yes
WBGene00003479	Y39H10A.3	mtm-9	V:3743575-3749433	0.570431	5e-05	0.000294163	yes
WBGene00009366	F33H2.2	F33H2.2	I:15023139-15030554	0.570189	5e-05	0.000294163	yes
WBGene00206362	B0041.11	B0041.11	I:4661114-4662199	0.570036	0.0137	0.0389768	yes
WBGene00010537	K03D10.3	mys-2	I:14118752-14127173	0.569737	5e-05	0.000294163	yes
WBGene00001194	C04A2.3	egl-27	II:6835080-6847908	0.56901	5e-05	0.000294163	yes
WBGene00004145	T03G11.1	pqn-62	X:5196123-5204242	0.568859	0.00025	0.00125125	yes
WBGene00019825	R02D3.8	R02D3.8	IV:255966-257199	0.568829	5e-05	0.000294163	yes
WBGene00000518	C05H8.1	ckk-1	III:5635478-5654558	0.568453	5e-05	0.000294163	yes
WBGene00000444	T26C11.6	ceh-21	X:1849630-1852736	0.568426	0.00475	0.0160734	yes
WBGene00006788	F45E10.1	unc-53	II:11058100-11089456	0.568182	5e-05	0.000294163	yes
WBGene00021765	Y51F10.4	Y51F10.4	I:1932351-1945222	0.568133	5e-05	0.000294163	yes
WBGene00009577	F40F8.4	F40F8.4	II:11139403-11140240	0.567977	0.00125	0.00509733	yes
WBGene00016769	C49C8.5	C49C8.5	IV:8648664-8653677	0.567686	5e-05	0.000294163	yes
WBGene00002028	F08B4.6	hst-1	IV:8688272-8691513	0.567526	5e-05	0.000294163	yes
WBGene00003891	F11C7.5	osm-11	X:17420214-17421759	0.567507	0.00015	0.000795467	yes
WBGene00020208	T04C4.1	T04C4.1	IV:2222827-2235711	0.567326	5e-05	0.000294163	yes
WBGene00009270	F30F8.1	F30F8.1	I:7832713-7835404	0.566222	5e-05	0.000294163	yes
WBGene00017078	D2096.11	D2096.11	IV:8387627-8392863	0.566125	0.0016	0.00628625	yes
WBGene00004034	F09E5.1	pkc-3	II:5380024-5387325	0.566111	5e-05	0.000294163	yes
WBGene00001831	F58A4.3	hcp-3	III:9615306-9616470	0.56589	5e-05	0.000294163	yes
WBGene00017951	F31E3.4	panl-2	III:6963622-6968115	0.565784	5e-05	0.000294163	yes
WBGene00011062	R06C7.2	R06C7.2	I:7233392-7234782	0.565701	0.0008	0.00346414	yes
WBGene00009404	F35C11.5	F35C11.5	II:8252134-8255322	0.565408	5e-05	0.000294163	yes
WBGene00022141	Y71G12B.1	chaf-2	I:1823444-1825967	0.565308	5e-05	0.000294163	yes
WBGene00020558	T19B4.5	T19B4.5	I:5674335-5676238	0.564177	5e-05	0.000294163	yes
WBGene00010738	K10D3.4	K10D3.4	I:7134742-7139973	0.564066	0.0114	0.033418	yes
WBGene00011699	T10H4.11	cyp-34A2	V:15288981-15291107	0.563359	0.01075	0.0318682	yes
WBGene00008918	F17C11.7	F17C11.7	V:10955964-10958823	0.563211	5e-05	0.000294163	yes
WBGene00002047	Y39G10AR.13	icp-1	I:2304469-2306816	0.563122	5e-05	0.000294163	yes
WBGene00004147	T12F5.5	larp-5	I:3732981-3740479	0.563024	0.0001	0.000553384	yes
WBGene00021369	Y37E11AR.2	siah-1	IV:3744044-3747306	0.56289	5e-05	0.000294163	yes
WBGene00003241	T05C12.6	mig-5	II:8182320-8185023	0.562833	5e-05	0.000294163	yes
WBGene00002058	F25E2.4	ifd-2	X:813851-815929	0.562824	0.0001	0.000553384	yes
WBGene00006619	ZK546.15	try-1	II:4948153-4949486	0.562682	0.00225	0.00845848	yes
WBGene00004947	T28F12.3	sos-1	V:4517681-4549291	0.562194	5e-05	0.000294163	yes
WBGene00001513	T05H4.14	gad-1	V:6431324-6433498	0.561749	5e-05	0.000294163	yes
WBGene00002278	Y55F3AM.6	Y55F3AM.6	IV:992288-997652	0.561647	5e-05	0.000294163	yes
WBGene00012997	Y48C3A.18	Y48C3A.18	II:13412632-13414906	0.561526	0.00775	0.0242297	yes
WBGene00012463	Y17G7B.10	Y17G7B.10	II:12049580-12059889	0.561197	5e-05	0.000294163	yes
WBGene00004028	Y18H1A.6	pif-1	I:720010-736552	0.561173	5e-05	0.000294163	yes
WBGene00007027	Y111B2A.22	ssl-1	III:12714565-12743929	0.560828	0.0001	0.000553384	yes
WBGene00020156	T02B11.4	T02B11.4	V:869070-871131	0.56063	0.00055	0.0025062	yes
WBGene00005024	Y50D4C.4	sqv-6	V:951586-964800	0.560349	5e-05	0.000294163	yes
WBGene00021856	Y54F10BM.1	Y54F10BM.1	III:2331575-2342014	0.560071	5e-05	0.000294163	yes
WBGene00002027	T05F1.6	hsr-9	I:9626259-9630847	0.560063	5e-05	0.000294163	yes
WBGene00021781	Y51H7C.3	Y51H7C.3	II:1438496-1439698	0.559937	0.00025	0.00125125	yes
WBGene00017643	F20D12.4	czw-1	IV:7943613-7946819	0.559869	5e-05	0.000294163	yes
WBGene00000268	B0464.4	bre-3	III:9468155-9485451	0.559811	5e-05	0.000294163	yes
WBGene00009637	F42F12.6	nspc-13	X:12357507-12357919	0.559767	0.00035	0.00169051	yes
WBGene00003022	ZK418.4	lin-37	III:7070280-7072554	0.558723	0.00015	0.000795467	yes
WBGene00021939	Y55F3BR.2	Y55F3BR.2	IV:858929-874529	0.558712	5e-05	0.000294163	yes
WBGene00007847	C31E10.6	C31E10.6	X:13996306-13999351	0.558489	0.00355	0.0124956	yes
WBGene00022007	Y59H11AM.3	mpst-6	IV:8563603-8564597	0.558024	5e-05	0.000294163	yes
WBGene00015354	C02F12.3	snet-1	X:3668104-3668942	0.55747	0.00195	0.00746553	yes
WBGene00016824	C50E3.13	C50E3.13	V:7622334-7624214	0.5574	0.0082	0.025384	yes
WBGene00000459	F22D3.1	ceh-38	II:6951639-6965687	0.556741	0.0003	0.00147253	yes
WBGene00002226	C41G7.2	klp-16	I:9512451-9514755	0.556622	5e-05	0.000294163	yes
WBGene00020628	T20F5.6	T20F5.6	I:3920176-3925171	0.556557	5e-05	0.000294163	yes
WBGene00017046	D2021.1	utx-1	X:8557150-8563238	0.556086	0.001	0.00420189	yes
WBGene00003421	F09E8.3	msh-5	IV:13155227-13164052	0.555903	5e-05	0.000294163	yes
WBGene00044809	M04F3.6	M04F3.6	I:4761930-4762359	0.555716	0.00145	0.00577765	yes
WBGene00016143	C26E6.7	eri-9	III:4932449-4934943	0.555309	5e-05	0.000294163	yes
WBGene00000951	K03B8.9	deg-3	V:11412869-11415159	0.555151	0.0156	0.043261	yes
WBGene00006941	C46C2.1	wnk-1	IV:9200115-9212232	0.554895	5e-05	0.000294163	yes
WBGene00002201	T17E9.1	kin-18	III:6118631-6124067	0.554843	5e-05	0.000294163	yes
WBGene00016202	C29E4.2	kle-2	III:7941714-7947018	0.554727	5e-05	0.000294163	yes
WBGene00003373	T28A8.7	mlh-1	III:13509297-13514571	0.554501	5e-05	0.000294163	yes
WBGene00006446	F28F8.6	atx-3	V:15575498-15577043	0.554133	5e-05	0.000294163	yes
WBGene00007926	C34C12.7	C34C12.7	III:3482590-3488286	0.554057	0.00275	0.0100482	yes
WBGene00004117	F02E9.4	sin-3	I:8416831-8426084	0.553098	0.0004	0.00190107	yes
WBGene00045058	Y71A12B.17	gadr-5	I:13984307-13989628	0.552848	0.0161	0.044417	yes
WBGene00021853	Y54F10AM.11	Y54F10AM.11	III:2561709-2566589	0.552819	0.00995	0.0298221	yes
WBGene00019166	H06H21.10	tat-2	IV:4827871-4841127	0.552115	5e-05	0.000294163	yes
WBGene00018689	F52D2.7	F52D2.7	X:1962570-1966170	0.551829	0.0106	0.0314934	yes
WBGene00013934	ZK131.11	ZK131.11	II:13792228-13817374	0.551659	5e-05	0.000294163	yes
WBGene00000098	K07C11.2	air-1	V:8221409-8223587	0.551453	5e-05	0.000294163	yes
WBGene00020320	T07F8.4	T07F8.4	II:7130484-7132034	0.551318	0.0001	0.000553384	yes
WBGene00012795	Y43E12A.3	Y43E12A.3	IV:10987905-10989222	0.551227	0.0005	0.00230524	yes
WBGene00012868	Y45F10A.6	tbc-9	IV:13476934-13502852	0.550938	5e-05	0.000294163	yes
WBGene00013687	Y105E8B.2	exoc-8	I:14634098-14642653	0.550594	5e-05	0.000294163	yes
WBGene00018921	F56A6.1	sago-2	I:614652-629446	0.550339	0.00015	0.000795467	yes
WBGene00017607	F19F10.11	F19F10.11	V:7575763-7587598	0.550276	0.0044	0.0150511	yes
WBGene00004951	K10B3.10	spc-1	X:3117454-3127073	0.550196	0.00015	0.000795467	yes
WBGene00015955	C18B2.4	C18B2.4	X:3601799-3605750	0.549964	5e-05	0.000294163	yes
WBGene00001049	F33H2.1	dog-1	I:15016899-15022980	0.549572	5e-05	0.000294163	yes
WBGene00019725	M02B7.4	hpo-16	IV:3801601-3803409	0.549459	0.00025	0.00125125	yes
WBGene00023421	B0564.11	rde-11	IV:13105322-13106926	0.549413	5e-05	0.000294163	yes
WBGene00015989	C18H2.2	C18H2.2	III:7679019-7681336	0.549265	5e-05	0.000294163	yes
WBGene00018037	F35C8.7	chtl-1	X:5355633-5364322	0.549186	0.0013	0.00526771	yes
WBGene00019009	F57C9.2	clec-90	I:4844907-4847336	0.549147	0.00085	0.00365498	yes
WBGene00022036	Y65B4BL.4	Y65B4BL.4	I:502954-506250	0.548717	0.0001	0.000553384	yes
WBGene00022124	Y71F9AR.3	Y71F9AR.3	I:2986106-2995913	0.548049	5e-05	0.000294163	yes
WBGene00015023	B0205.9	B0205.9	I:10720825-10723591	0.547963	5e-05	0.000294163	yes
WBGene00009442	F35G12.5	F35G12.5	III:4584582-4587315	0.547868	0.00365	0.0128054	yes
WBGene00021487	Y40B10A.2	comt-3	V:2057628-2066844	0.547505	0.00075	0.00327954	yes
WBGene00000396	F25F2.2	cdh-4	III:4520364-4536989	0.547419	0.00015	0.000795467	yes
WBGene00003747	E03D2.2	nlp-9	V:4219642-4222184	0.54716	0.0009	0.00383601	yes
WBGene00012976	Y48A6C.3	sup-35	III:11117234-11119199	0.546995	0.0024	0.00891985	yes
WBGene00010002	F53F8.5	F53F8.5	V:20700558-20704037	0.545989	5e-05	0.000294163	yes
WBGene00017782	F25E5.1	F25E5.1	V:7465888-7471209	0.54536	5e-05	0.000294163	yes
WBGene00011324	T01C3.9	T01C3.9	V:15005111-15011660	0.544645	0.00775	0.0242297	yes
WBGene00018812	F54D11.2	F54D11.2	V:4617946-4628510	0.544473	5e-05	0.000294163	yes
WBGene00009262	F30A10.3	F30A10.3	I:9492629-9494589	0.544109	5e-05	0.000294163	yes
WBGene00021906	Y55B1AR.2	Y55B1AR.2	III:587243-598117	0.544041	5e-05	0.000294163	yes
WBGene00006571	Y75B8A.22	tim-1	III:12240366-12250164	0.543921	5e-05	0.000294163	yes
WBGene00003034	F42A9.2	lin-49	IV:8620552-8626144	0.543866	5e-05	0.000294163	yes
WBGene00003253	PAR2.4	mig-22	III:8763290-8767342	0.543711	5e-05	0.000294163	yes
WBGene00000274	F15D4.1	btf-1	II:13200162-13215710	0.543642	5e-05	0.000294163	yes
WBGene00017504	F16B4.2	F16B4.2	V:1601013-1603916	0.543449	5e-05	0.000294163	yes
WBGene00015245	B0524.6	B0524.6	III:1902192-1905640	0.543356	0.00015	0.000795467	yes
WBGene00016630	C44B7.10	C44B7.10	II:6888551-6890418	0.542946	5e-05	0.000294163	yes
WBGene00001838	Y51H1A.5	hda-10	II:13882703-13888037	0.542274	5e-05	0.000294163	yes
WBGene00019077	F59A3.4	F59A3.4	I:5507115-5509172	0.542182	5e-05	0.000294163	yes
WBGene00008999	F21A10.2	F21A10.2	X:10181138-10194377	0.54215	5e-05	0.000294163	yes
WBGene00018908	F56A3.1	fncm-1	I:5190147-5195246	0.541725	5e-05	0.000294163	yes
WBGene00013792	Y116A8C.13	Y116A8C.13	IV:16950065-16962867	0.541677	5e-05	0.000294163	yes
WBGene00001470	ZK783.4	flt-1	III:7650551-7656032	0.54137	5e-05	0.000294163	yes
WBGene00006481	D1054.15	plrg-1	V:10806126-10807912	0.541223	5e-05	0.000294163	yes
WBGene00021365	Y37E11AM.1	smgl-2	IV:3726130-3735496	0.541131	5e-05	0.000294163	yes
WBGene00012584	Y38E10A.6	ceh-100	II:12582175-12603680	0.541122	5e-05	0.000294163	yes
WBGene00021473	Y39G10AR.17	sydn-1	I:2377088-2381851	0.540993	0.00015	0.000795467	yes
WBGene00008052	C41C4.7	ctns-1	II:8134756-8136918	0.540856	5e-05	0.000294163	yes
WBGene00022736	ZK418.7	ZK418.7	III:7078934-7080789	0.540616	0.00515	0.0172089	yes
WBGene00018635	F49E8.1	nprl-2	IV:7556667-7558761	0.540262	5e-05	0.000294163	yes
WBGene00011047	R06A4.2	R06A4.2	II:14362009-14365179	0.540254	5e-05	0.000294163	yes
WBGene00003955	W03D2.4	pcn-1	IV:4047928-4049450	0.540226	5e-05	0.000294163	yes
WBGene00018010	F33E11.2	F33E11.2	V:296597-300008	0.54021	5e-05	0.000294163	yes
WBGene00021132	W10D9.4	nfyb-1	II:461664-467365	0.539866	5e-05	0.000294163	yes
WBGene00022233	Y73B6BL.4	Y73B6BL.4	IV:6337652-6340098	0.539822	5e-05	0.000294163	yes
WBGene00009372	F34D10.2	evl-18	III:3729644-3735042	0.539549	5e-05	0.000294163	yes
WBGene00019488	K07D4.9	K07D4.9	II:4028576-4030017	0.539313	0.0015	0.00594877	yes
WBGene00011328	T01D3.3	T01D3.3	V:13704928-13711090	0.538904	0.0012	0.0049235	yes
WBGene00022206	Y73B3A.4	Y73B3A.4	X:96341-104777	0.53865	5e-05	0.000294163	yes
WBGene00000121	F23B2.6	aly-2	IV:9147465-9148582	0.538472	5e-05	0.000294163	yes
WBGene00009254	F29D11.2	capg-1	I:7634497-7639780	0.538349	5e-05	0.000294163	yes
WBGene00012167	W01A8.5	W01A8.5	I:7069441-7074733	0.537923	5e-05	0.000294163	yes
WBGene00006713	R01H2.6	ubc-18	III:7067686-7068572	0.537853	5e-05	0.000294163	yes
WBGene00018090	F36D4.5	F36D4.5	V:9417030-9425762	0.537723	5e-05	0.000294163	yes
WBGene00000386	K06A5.7	cdc-25.1	I:6468128-6471951	0.53758	0.0044	0.0150511	yes
WBGene00007761	C27B7.4	rad-26	IV:8894080-8901385	0.537186	5e-05	0.000294163	yes
WBGene00009267	F30A10.10	usp-48	I:9506552-9511185	0.537136	5e-05	0.000294163	yes
WBGene00021887	Y54G2A.22	fbxc-45	IV:2919827-2922229	0.537066	0.00055	0.0025062	yes
WBGene00006450	C28C12.10	tag-77	IV:8503492-8510511	0.536861	5e-05	0.000294163	yes
WBGene00045357	F13A7.14	F13A7.14	V:16401888-16405269	0.536836	5e-05	0.000294163	yes
WBGene00016862	C52A10.1	C52A10.1	V:5230476-5233888	0.536703	5e-05	0.000294163	yes
WBGene00011230	R11A5.2	nud-2	I:7853747-7859417	0.535989	0.0186	0.0498468	yes
WBGene00003220	R06A4.7	mes-2	II:14383975-14388490	0.535521	0.0001	0.000553384	yes
WBGene00008921	F17C11.10	F17C11.10	V:10961832-10965539	0.535407	0.00015	0.000795467	yes
WBGene00008136	C47D12.2	C47D12.2	II:11676305-11681035	0.535311	5e-05	0.000294163	yes
WBGene00022571	ZC239.13	ZC239.13	II:3222405-3222827	0.535209	0.0001	0.000553384	yes
WBGene00008601	F09A5.4	F09A5.4	X:13152834-13170075	0.534698	5e-05	0.000294163	yes
WBGene00000914	F33H1.1	daf-19	II:10157536-10169321	0.534618	0.00085	0.00365498	yes
WBGene00004166	Y43H11AL.3	pqn-85	II:240716-255182	0.53455	5e-05	0.000294163	yes
WBGene00018461	F45D11.16	F45D11.16	II:1016261-1018100	0.534339	5e-05	0.000294163	yes
WBGene00016341	C33C12.9	C33C12.9	II:2187147-2189457	0.534212	0.0011	0.00456463	yes
WBGene00013325	Y57G11C.36	Y57G11C.36	IV:14769566-14773535	0.534051	0.00045	0.00211301	yes
WBGene00021978	Y58A7A.4	Y58A7A.4	V:5082001-5085007	0.533693	5e-05	0.000294163	yes
WBGene00019212	H19M22.3	H19M22.3	III:2636404-2642848	0.533654	0.01	0.0299384	yes
WBGene00002637	F26F12.7	let-418	V:5826832-5832861	0.533383	5e-05	0.000294163	yes
WBGene00022346	Y82E9BR.13	Y82E9BR.13	III:1390451-1391852	0.533355	5e-05	0.000294163	yes
WBGene00011058	R06C1.2	fdps-1	I:11917741-11923915	0.533327	5e-05	0.000294163	yes
WBGene00008622	F09C8.2	F09C8.2	X:16141018-16147023	0.532892	5e-05	0.000294163	yes
WBGene00000390	R07G3.1	cdc-42	II:7616449-7617931	0.532685	0.00015	0.000795467	yes
WBGene00045237	F39H2.5	mrt-1	I:8660819-8664157	0.531902	0.00545	0.0180086	yes
WBGene00006745	B0273.4	unc-5	IV:5495643-5516265	0.531759	5e-05	0.000294163	yes
WBGene00020924	W02B3.4	W02B3.4	III:680633-683329	0.531708	0.01855	0.0497544	yes
WBGene00013713	Y106G6G.4	Y106G6G.4	I:10319668-10323254	0.531544	5e-05	0.000294163	yes
WBGene00007912	C34B7.2	C34B7.2	I:8336981-8346023	0.531504	5e-05	0.000294163	yes
WBGene00012994	Y48C3A.12	Y48C3A.12	II:13376411-13388762	0.531467	5e-05	0.000294163	yes
WBGene00012700	Y39B6A.42	Y39B6A.42	V:18967903-18969617	0.531393	5e-05	0.000294163	yes
WBGene00017074	D2096.7	D2096.7	IV:8375732-8377630	0.530929	0.0001	0.000553384	yes
WBGene00016156	C27A12.6	C27A12.6	I:6053596-6055823	0.530764	5e-05	0.000294163	yes
WBGene00016074	C24H12.5	C24H12.5	II:406137-410928	0.530719	5e-05	0.000294163	yes
WBGene00003625	C26B2.3	nhr-31	IV:8022856-8029513	0.530602	0.0003	0.00147253	yes
WBGene00015499	C06A5.1	C06A5.1	I:6012057-6021983	0.530543	5e-05	0.000294163	yes
WBGene00004380	C06A5.9	rnf-1	I:6009780-6011523	0.53004	5e-05	0.000294163	yes
WBGene00000777	F43G9.9	cpn-1	I:8636119-8637961	0.52986	5e-05	0.000294163	yes
WBGene00021448	Y39D8A.1	Y39D8A.1	V:419686-421841	0.529305	5e-05	0.000294163	yes
WBGene00004976	K01A11.4	spe-41	III:3439010-3444207	0.529221	0.00015	0.000795467	yes
WBGene00000548	F56D1.4	clr-1	II:5466362-5473805	0.529171	5e-05	0.000294163	yes
WBGene00013552	Y75B8A.17	gmn-1	III:12224632-12225333	0.528947	0.00105	0.00439011	yes
WBGene00021375	Y37E11B.2	Y37E11B.2	IV:3578445-3579396	0.528841	0.00045	0.00211301	yes
WBGene00003030	Y73B6A.5	lin-45	IV:6742537-6748424	0.528706	5e-05	0.000294163	yes
WBGene00004042	C14B9.4	plk-1	III:8101346-8104076	0.528602	5e-05	0.000294163	yes
WBGene00020263	T05E8.3	T05E8.3	I:5472320-5479438	0.528455	5e-05	0.000294163	yes
WBGene00022051	Y67D2.1	rep-1	III:1570305-1576649	0.528213	0.0002	0.00102698	yes
WBGene00013380	Y62E10A.14	Y62E10A.14	IV:13399066-13400513	0.527877	5e-05	0.000294163	yes
WBGene00019938	R07E4.5	R07E4.5	X:5949523-5953174	0.527817	0.00095	0.00401495	yes
WBGene00000544	Y47H10A.1	clp-3	I:12073070-12084221	0.527572	0.00805	0.0250115	yes
WBGene00018099	F36F12.8	ztf-28	V:2090139-2095113	0.526988	0.00045	0.00211301	yes
WBGene00020189	T03F1.7	T03F1.7	I:3853834-3859294	0.526689	0.0007	0.00308871	yes
WBGene00018743	F53B3.5	F53B3.5	X:2872766-2879619	0.526612	0.00205	0.00779808	yes
WBGene00010750	K10D11.6	K10D11.6	IV:12986750-12989433	0.526377	0.00765	0.0240155	yes
WBGene00011416	T04A11.1	T04A11.1	IV:12475309-12477042	0.525843	0.00395	0.0137286	yes
WBGene00013240	Y56A3A.28	Y56A3A.28	III:11961952-11971358	0.525528	0.0064	0.0206496	yes
WBGene00004738	F18E2.3	scc-3	V:12763944-12767938	0.52538	5e-05	0.000294163	yes
WBGene00011742	T12G3.7	T12G3.7	IV:12026882-12029174	0.525236	5e-05	0.000294163	yes
WBGene00013482	Y69H2.7	Y69H2.7	V:18690037-18696070	0.525168	5e-05	0.000294163	yes
WBGene00009533	F38B7.2	F38B7.2	V:11543933-11545291	0.525158	0.00065	0.002896	yes
WBGene00010736	K10C8.3	K10C8.3	V:12697148-12704273	0.524784	5e-05	0.000294163	yes
WBGene00019953	R08C7.10	wapl-1	IV:4442397-4445841	0.524151	5e-05	0.000294163	yes
WBGene00019724	M02B7.2	M02B7.2	IV:3803588-3804949	0.524013	0.0014	0.0056035	yes
WBGene00007277	C03D6.5	asfl-1	I:9658273-9660073	0.523858	5e-05	0.000294163	yes
WBGene00000010	Y53H1C.1	aat-9	I:11380228-11396660	0.523819	0.00925	0.0280599	yes
WBGene00006602	ZK54.2	tps-1	X:17467119-17474534	0.523437	0.0001	0.000553384	yes
WBGene00001080	Y59A8B.1	dpy-21	V:17936759-17949028	0.523078	5e-05	0.000294163	yes
WBGene00003216	Y17G9B.9	Y17G9B.9	IV:4758983-4760428	0.522858	0.0002	0.00102698	yes
WBGene00002276	F42H11.2	lem-3	I:9578523-9581273	0.522461	5e-05	0.000294163	yes
WBGene00022227	Y73B3B.5	Y73B3B.5	X:199261-207723	0.522141	5e-05	0.000294163	yes
WBGene00016803	C50C3.8	bath-42	III:8161448-8163385	0.521371	5e-05	0.000294163	yes
WBGene00018152	F37C12.7	acs-4	III:7167837-7170992	0.521116	5e-05	0.000294163	yes
WBGene00010631	K07C5.8	cash-1	V:10362260-10365377	0.521056	5e-05	0.000294163	yes
WBGene00000102	C12D8.10	akt-1	V:10248904-10255057	0.520959	0.01485	0.0415914	yes
WBGene00004031	T13F2.3	pis-1	IV:9791939-9796589	0.520865	5e-05	0.000294163	yes
WBGene00001514	C05D2.5	xnd-1	III:5604458-5610346	0.520534	0.0138	0.0392126	yes
WBGene00011756	T13H5.2	ctg-2	II:8514825-8517106	0.520147	5e-05	0.000294163	yes
WBGene00005077	Y92H12A.1	src-1	I:1566930-1580196	0.519843	5e-05	0.000294163	yes
WBGene00010671	K08E7.1	eak-7	IV:12563774-12567228	0.519614	0.0002	0.00102698	yes
WBGene00022195	Y71H2B.5	Y71H2B.5	III:2608015-2618867	0.519247	5e-05	0.000294163	yes
WBGene00008145	C47E8.8	set-5	V:14698969-14707596	0.518965	5e-05	0.000294163	yes
WBGene00004128	F53A3.4	pqn-41	III:1905966-1943628	0.518733	5e-05	0.000294163	yes
WBGene00017546	F18A1.5	rpa-1	II:7664581-7667111	0.518446	0.0001	0.000553384	yes
WBGene00006759	ZK617.1	unc-22	IV:11970533-12011007	0.517787	0.00095	0.00401495	yes
WBGene00008331	C55A6.2	ttll-5	V:11509135-11513421	0.517457	5e-05	0.000294163	yes
WBGene00002147	C41C4.4	ire-1	II:8112265-8124840	0.51729	5e-05	0.000294163	yes
WBGene00016990	CD4.4	vps-37	V:5592706-5593608	0.51726	5e-05	0.000294163	yes
WBGene00011898	T21C9.13	T21C9.13	V:10597315-10598665	0.517257	5e-05	0.000294163	yes
WBGene00003422	Y47G6A.11	msh-6	I:3449326-3462171	0.516992	5e-05	0.000294163	yes
WBGene00008000	C38C10.2	C38C10.2	III:9383793-9390109	0.516953	5e-05	0.000294163	yes
WBGene00022074	Y69A2AR.1	Y69A2AR.1	IV:2667049-2672203	0.516932	5e-05	0.000294163	yes
WBGene00017263	F08F3.6	F08F3.6	V:5418039-5420039	0.516771	5e-05	0.000294163	yes
WBGene00006720	F25H2.8	ubc-25	I:10562967-10564914	0.516613	0.0001	0.000553384	yes
WBGene00002985	C29A12.3	lig-1	V:10814112-10816717	0.516497	5e-05	0.000294163	yes
WBGene00006977	F59B2.6	zif-1	III:9002788-9005957	0.516138	0.0013	0.00526771	yes
WBGene00001526	T19A5.2	gck-1	V:8947798-8955892	0.516126	5e-05	0.000294163	yes
WBGene00010641	K07G5.1	crml-1	I:7152459-7156786	0.515859	5e-05	0.000294163	yes
WBGene00009006	F21D5.1	F21D5.1	IV:8725719-8728061	0.515833	5e-05	0.000294163	yes
WBGene00012578	Y37H9A.3	Y37H9A.3	I:13778895-13792165	0.515457	5e-05	0.000294163	yes
WBGene00016836	C50F2.2	C50F2.2	I:3881827-3891518	0.514499	5e-05	0.000294163	yes
WBGene00011522	T06D8.1	srap-1	II:11203821-11220642	0.514405	5e-05	0.000294163	yes
WBGene00022167	Y71H2AM.2	Y71H2AM.2	III:2819281-2824667	0.513983	0.00015	0.000795467	yes
WBGene00007978	C36B1.11	C36B1.11	I:8755842-8757605	0.513853	5e-05	0.000294163	yes
WBGene00006686	K06B4.12	twk-34	V:15705058-15710501	0.513829	0.00015	0.000795467	yes
WBGene00021039	W05F2.7	W05F2.7	I:3352462-3359433	0.513701	0.00095	0.00401495	yes
WBGene00009341	F32H2.4	thoc-3	I:8971136-8973042	0.513679	5e-05	0.000294163	yes
WBGene00022180	Y71H2AM.15	Y71H2AM.15	III:2747123-2756360	0.513364	0.01215	0.0352236	yes
WBGene00004003	C47A10.1	pgp-9	V:17755896-17764751	0.513344	5e-05	0.000294163	yes
WBGene00015580	C07H6.3	cls-1	III:7508175-7518524	0.513158	5e-05	0.000294163	yes
WBGene00006375	F26D2.2	syp-1	V:16405762-16407704	0.51278	5e-05	0.000294163	yes
WBGene00019006	F57B10.9	F57B10.9	I:6550532-6552646	0.512742	5e-05	0.000294163	yes
WBGene00021750	Y50D4C.6	Y50D4C.6	V:946730-949860	0.512554	0.00225	0.00845848	yes
WBGene00002998	ZK637.7	lin-9	III:8900236-8904133	0.512537	5e-05	0.000294163	yes
WBGene00021260	Y22D7AR.6	Y22D7AR.6	III:1672516-1676721	0.512515	5e-05	0.000294163	yes
WBGene00004132	F56F3.1	ifet-1	III:4472085-4475143	0.512249	0.0001	0.000553384	yes
WBGene00014918	Y53C10A.14	fbxa-123	I:12008624-12009625	0.512178	0.00355	0.0124956	yes
WBGene00007167	B0393.2	rbg-3	III:4754431-4757019	0.511999	5e-05	0.000294163	yes
WBGene00011011	R04D3.3	R04D3.3	X:13288912-13290628	0.511502	0.0002	0.00102698	yes
WBGene00022205	Y73B3A.3	Y73B3A.3	X:84042-93664	0.511214	0.0014	0.0056035	yes
WBGene00043056	Y53H1A.5	nfya-2	I:11224835-11233337	0.510836	0.01625	0.0447231	yes
WBGene00019211	H18N23.2	H18N23.2	X:17623126-17640743	0.510762	5e-05	0.000294163	yes
WBGene00004974	F25H8.7	spe-29	IV:9933909-9934629	0.510761	0.0005	0.00230524	yes
WBGene00009173	F26H9.1	prom-1	I:9287446-9294007	0.510379	0.00515	0.0172089	yes
WBGene00015769	C14C11.7	C14C11.7	V:5663599-5666463	0.50988	0.006	0.0195877	yes
WBGene00000962	T21E12.4	dhc-1	I:4386786-4404585	0.509859	0.00025	0.00125125	yes
WBGene00019657	K11G12.6	K11G12.6	X:6725780-6729657	0.509241	0.00035	0.00169051	yes
WBGene00015501	C06A5.3	C06A5.3	I:5986491-5990581	0.508883	5e-05	0.000294163	yes
WBGene00010551	K04B12.3	smg-8	II:14441434-14447219	0.508469	5e-05	0.000294163	yes
WBGene00000275	R06C7.8	bub-1	I:7251940-7255225	0.508188	5e-05	0.000294163	yes
WBGene00006596	Y56A3A.27	top-3	III:11949905-11960184	0.508013	0.00025	0.00125125	yes
WBGene00013847	ZC84.3	cls-3	III:9186076-9199507	0.507971	0.00185	0.00713724	yes
WBGene00010605	K06G5.1	K06G5.1	X:14214938-14219089	0.507636	0.0004	0.00190107	yes
WBGene00002222	F20C5.2	klp-11	IV:8755039-8762057	0.507522	0.0004	0.00190107	yes
WBGene00006466	JC8.13	tag-115	IV:13237271-13239416	0.506574	5e-05	0.000294163	yes
WBGene00000880	F59E10.2	cyn-4	II:10869188-10872611	0.506516	0.01465	0.0411319	yes
WBGene00010609	K07A1.2	dut-1	I:9585316-9588128	0.506437	5e-05	0.000294163	yes
WBGene00002974	F09E8.7	lev-1	IV:13174170-13179383	0.506331	0.00975	0.0293214	yes
WBGene00006718	C28G1.1	ubc-23	X:8844285-8846275	0.506317	0.001	0.00420189	yes
WBGene00021655	Y48A5A.1	Y48A5A.1	IV:1965264-1969650	0.506109	5e-05	0.000294163	yes
WBGene00012389	Y6B3B.4	Y6B3B.4	I:13756736-13771773	0.506004	5e-05	0.000294163	yes
WBGene00011036	R05D11.8	edc-3	I:8602121-8605163	0.505966	5e-05	0.000294163	yes
WBGene00011061	R06C7.1	wago-1	I:7235383-7238794	0.505517	0.0001	0.000553384	yes
WBGene00021986	Y59C2A.3	Y59C2A.3	II:2215475-2219921	0.505322	5e-05	0.000294163	yes
WBGene00020942	W02D7.6	W02D7.6	V:8299764-8301329	0.505039	0.0001	0.000553384	yes
WBGene00010198	F57C2.6	spat-1	II:14528753-14533515	0.504366	0.00025	0.00125125	yes
WBGene00008357	D1025.6	nspc-16	X:14523574-14523997	0.504288	0.00025	0.00125125	yes
WBGene00007932	C34D1.5	zip-5	V:13264545-13269863	0.503532	5e-05	0.000294163	yes
WBGene00006579	C07A9.3	tlk-1	III:9699880-9713928	0.502952	0.0004	0.00190107	yes
WBGene00022040	Y65B4BR.1	Y65B4BR.1	I:562735-565181	0.502898	0.00045	0.00211301	yes
WBGene00021977	Y58A7A.3	Y58A7A.3	V:5077848-5080896	0.502844	5e-05	0.000294163	yes
WBGene00015357	C02F12.8	C02F12.8	X:3690166-3693238	0.502676	0.00225	0.00845848	yes
WBGene00021329	Y34D9A.3	Y34D9A.3	I:1034471-1040868	0.502662	5e-05	0.000294163	yes
WBGene00022425	Y104H12BR.1	plst-1	IV:1289296-1295726	0.502349	5e-05	0.000294163	yes
WBGene00001834	C53A5.3	hda-1	V:14525382-14527413	0.50217	5e-05	0.000294163	yes
WBGene00004745	F52E10.1	sdc-1	X:16275768-16282448	0.50211	0.0052	0.0173507	yes
WBGene00020356	T08B6.9	T08B6.9	IV:4890843-4894087	0.502085	0.00205	0.00779808	yes
WBGene00016318	C32D5.11	C32D5.11	II:6352529-6355911	0.502074	5e-05	0.000294163	yes
WBGene00003803	F10G8.3	rae-1	I:10026187-10030059	0.502023	5e-05	0.000294163	yes
WBGene00012381	Y2H9A.4	Y2H9A.4	V:13445744-13448815	0.50198	0.0014	0.0056035	yes
WBGene00018210	F39G3.5	F39G3.5	V:4722619-4724565	0.501732	5e-05	0.000294163	yes
WBGene00004060	C54G10.3	pmp-3	V:14646752-14658174	0.501567	5e-05	0.000294163	yes
WBGene00014114	ZK856.13	tftc-3	V:10206618-10210345	0.501112	5e-05	0.000294163	yes
WBGene00001026	C56C10.13	dnj-8	II:6594375-6598070	0.50108	5e-05	0.000294163	yes
WBGene00008878	F16A11.3	ppfr-1	I:9359072-9390093	0.501014	5e-05	0.000294163	yes
WBGene00001224	ZK1248.3	ehs-1	II:5820709-5827443	0.500737	0.0004	0.00190107	yes
WBGene00012891	Y45F10D.13	sorb-1	IV:13750335-13770607	0.500648	0.00325	0.0116053	yes
WBGene00004322	E03A3.2	rcq-5	III:4052801-4057976	0.500589	5e-05	0.000294163	yes
WBGene00009482	F36G3.1	F36G3.1	X:9780368-9789211	0.500443	5e-05	0.000294163	yes
WBGene00012395	Y6D1A.1	Y6D1A.1	II:11821382-11823618	0.500285	0.0002	0.00102698	yes
WBGene00000917	Y48G1A.3	daf-25	I:332608-337844	0.500182	5e-05	0.000294163	yes
WBGene00001392	K02F3.3	far-8	III:842934-843803	0.500091	5e-05	0.000294163	yes
WBGene00012484	Y18D10A.17	car-1	I:12904462-12906358	0.500048	0.00015	0.000795467	yes
WBGene00000282	R01E6.3	cah-4	X:13542571-13544601	0.500031	5e-05	0.000294163	yes
WBGene00008645	F10C2.4	F10C2.4	V:12041606-12045335	0.499938	5e-05	0.000294163	yes
WBGene00000271	F45E12.2	brf-1	II:7305857-7310148	0.499458	0.0004	0.00190107	yes
WBGene00019847	R03G5.6	R03G5.6	X:7805682-7809085	0.499185	0.00515	0.0172089	yes
WBGene00013015	Y48E1C.2	Y48E1C.2	II:13424505-13428978	0.499163	0.0013	0.00526771	yes
WBGene00006808	C01G10.11	unc-76	V:15071755-15082479	0.499005	0.0001	0.000553384	yes
WBGene00007329	C05C10.2	C05C10.2	II:9922247-9930830	0.49896	5e-05	0.000294163	yes
WBGene00017482	F15E6.1	set-9	IV:4307758-4317260	0.498616	5e-05	0.000294163	yes
WBGene00006996	C08B11.1	zyg-11	II:8017570-8020759	0.498574	0.0002	0.00102698	yes
WBGene00002219	K11D9.1	klp-7	III:10805929-10811001	0.498403	5e-05	0.000294163	yes
WBGene00022063	Y67D8B.4	Y67D8B.4	IV:3173549-3176115	0.498244	0.0023	0.00861412	yes
WBGene00013923	ZK20.1	ghi-1	II:11646746-11649109	0.497882	0.0064	0.0206496	yes
WBGene00003789	K12D12.2	npp-3	II:11865522-11874714	0.497824	0.00075	0.00327954	yes
WBGene00002073	F26B1.3	ima-2	I:6315230-6317267	0.497559	0.0002	0.00102698	yes
WBGene00018013	F33E11.6	phf-10	V:305699-311535	0.4975	5e-05	0.000294163	yes
WBGene00003086	Y37A1B.2	lst-4	IV:14061004-14069856	0.497445	5e-05	0.000294163	yes
WBGene00021044	W05H7.1	W05H7.1	X:1450767-1452646	0.497243	0.0001	0.000553384	yes
WBGene00021502	Y40D12A.1	Y40D12A.1	III:6615413-6620049	0.496923	0.0005	0.00230524	yes
WBGene00021200	Y17G9B.3	cyp-31A3	IV:4761059-4762856	0.49664	5e-05	0.000294163	yes
WBGene00010806	M01E5.3	M01E5.3	I:13281423-13286499	0.496489	5e-05	0.000294163	yes
WBGene00016311	C32D5.3	C32D5.3	II:6318085-6321159	0.496336	5e-05	0.000294163	yes
WBGene00006412	C40C9.5	nlg-1	X:13625409-13631117	0.496266	0.0079	0.0246122	yes
WBGene00013606	Y102A5A.1	cand-1	V:16802873-16814563	0.496034	0.0001	0.000553384	yes
WBGene00013742	Y111B2A.24	Y111B2A.24	III:12699498-12710560	0.495949	0.0003	0.00147253	yes
WBGene00007766	C27C7.1	C27C7.1	I:11439286-11440710	0.495906	5e-05	0.000294163	yes
WBGene00003111	Y71G12B.20	mab-20	I:1634739-1651380	0.495669	0.0044	0.0150511	yes
WBGene00015978	C18F10.7	C18F10.7	III:6273159-6278357	0.495665	5e-05	0.000294163	yes
WBGene00006405	Y116A8C.36	itsn-1	IV:17119683-17126266	0.495538	0.00025	0.00125125	yes
WBGene00018364	F42G9.6	F42G9.6	III:778240-783303	0.495201	5e-05	0.000294163	yes
WBGene00011503	T05G5.9	T05G5.9	III:9757620-9762143	0.495196	0.01215	0.0352236	yes
WBGene00004314	Y54F10AM.10	rbc-2	III:2512647-2528628	0.495132	5e-05	0.000294163	yes
WBGene00005010	Y40B1B.6	spr-5	I:13438056-13450218	0.495083	5e-05	0.000294163	yes
WBGene00000937	C55B7.8	dbr-1	I:6490715-6494246	0.494949	0.0012	0.0049235	yes
WBGene00003036	K07A1.12	lin-53	I:9618200-9619762	0.494924	5e-05	0.000294163	yes
WBGene00006436	W06H8.8	ttn-1	V:6120908-6202626	0.494848	0.0056	0.0184396	yes
WBGene00006588	C14F5.3	tnt-3	X:7937566-7945048	0.494516	5e-05	0.000294163	yes
WBGene00012474	Y18D10A.1	attf-6	I:12787942-12806581	0.494485	5e-05	0.000294163	yes
WBGene00016540	C39F7.5	C39F7.5	V:1264772-1270104	0.494379	0.0004	0.00190107	yes
WBGene00015095	B0261.7	B0261.7	I:5269543-5270934	0.494142	5e-05	0.000294163	yes
WBGene00019362	K03E5.3	cdk-2	I:3408032-3415070	0.493764	5e-05	0.000294163	yes
WBGene00015687	C10G11.7	C10G11.7	I:6284970-6289340	0.493429	0.0002	0.00102698	yes
WBGene00003903	F18H3.3	pab-2	X:13522848-13527415	0.493258	5e-05	0.000294163	yes
WBGene00020742	T23H2.3	T23H2.3	I:6441632-6446464	0.492919	5e-05	0.000294163	yes
WBGene00011409	T04A8.7	T04A8.7	III:4695358-4700224	0.492745	0.01425	0.0402202	yes
WBGene00007983	C36E8.4	C36E8.4	III:4012335-4015763	0.492693	0.0015	0.00594877	yes
WBGene00012663	Y39A1C.4	hex-3	III:10849219-10854561	0.492527	5e-05	0.000294163	yes
WBGene00018680	F52C12.3	F52C12.3	IV:1948197-1953327	0.491932	0.0016	0.00628625	yes
WBGene00018398	F43H9.2	sptl-2	V:8017946-8021717	0.491878	5e-05	0.000294163	yes
WBGene00013969	ZK337.1	tep-1	I:14993820-15001680	0.491697	5e-05	0.000294163	yes
WBGene00009174	F26H9.2	F26H9.2	I:9287446-9294007	0.491515	0.0001	0.000553384	yes
WBGene00008990	F20G4.1	smgl-1	I:7918441-7926337	0.491492	5e-05	0.000294163	yes
WBGene00000419	C02F4.1	ced-5	IV:10484109-10492952	0.491111	5e-05	0.000294163	yes
WBGene00016735	C46H11.11	fhod-1	I:5058250-5068829	0.491017	5e-05	0.000294163	yes
WBGene00019188	H11E01.3	H11E01.3	X:1604905-1619150	0.490963	5e-05	0.000294163	yes
WBGene00001595	T23G11.3	gld-1	I:7695660-7697872	0.490407	0.00015	0.000795467	yes
WBGene00004728	F21H11.2	sax-2	III:5109700-5130675	0.490097	0.00085	0.00365498	yes
WBGene00019158	H05C05.2	H05C05.2	III:2962169-2965636	0.489849	0.0001	0.000553384	yes
WBGene00002003	B0285.5	hse-5	III:4345336-4350079	0.489676	5e-05	0.000294163	yes
WBGene00017461	F14D2.13	bath-28	II:3343683-3344967	0.489318	0.0009	0.00383601	yes
WBGene00019766	M4.1	M4.1	IV:3213771-3217668	0.48924	5e-05	0.000294163	yes
WBGene00007760	C27B7.2	C27B7.2	IV:8892857-8893738	0.488901	0.00115	0.00474875	yes
WBGene00016429	C35A11.2	C35A11.2	V:5386102-5389448	0.488754	0.0147	0.0412434	yes
WBGene00022703	ZK353.8	ubxn-4	III:8403714-8405562	0.488752	5e-05	0.000294163	yes
WBGene00019778	M57.2	M57.2	IV:3527351-3532823	0.48868	5e-05	0.000294163	yes
WBGene00022447	Y110A2AL.12	hpo-20	II:2878910-2884896	0.488654	0.00055	0.0025062	yes
WBGene00001452	C36H8.3	flp-9	IV:12754557-12757673	0.488196	0.00015	0.000795467	yes
WBGene00007562	C14A4.12	C14A4.12	II:10613019-10618335	0.488188	0.01645	0.0451572	yes
WBGene00008572	F08B12.4	F08B12.4	X:11407055-11407781	0.487944	5e-05	0.000294163	yes
WBGene00004169	Y73B6BR.1	pqn-89	IV:6506725-6511040	0.487936	5e-05	0.000294163	yes
WBGene00002076	R06A4.4	imb-2	II:14365704-14373450	0.487752	5e-05	0.000294163	yes
WBGene00020426	T10H10.2	T10H10.2	X:2294749-2298194	0.487716	0.0002	0.00102698	yes
WBGene00007102	B0024.13	B0024.13	V:10320714-10332112	0.487603	0.0011	0.00456463	yes
WBGene00021736	Y50D4A.2	wrb-1	V:1184875-1197142	0.487599	0.00175	0.00680551	yes
WBGene00019820	R02D3.2	cogc-8	IV:240551-244129	0.486121	5e-05	0.000294163	yes
WBGene00001309	M01D7.6	emr-1	I:1842442-1843969	0.485947	0.00285	0.0103569	yes
WBGene00000935	F56D1.7	daz-1	II:5456304-5458616	0.485797	0.0002	0.00102698	yes
WBGene00018672	F52C9.1	F52C9.1	III:5326484-5333619	0.485536	5e-05	0.000294163	yes
WBGene00020155	T02B11.3	T02B11.3	V:865075-866831	0.485491	5e-05	0.000294163	yes
WBGene00004367	Y69A2AR.2	ric-8	IV:2642978-2650104	0.485388	5e-05	0.000294163	yes
WBGene00009886	F49E2.2	F49E2.2	X:9567295-9573723	0.485328	5e-05	0.000294163	yes
WBGene00014087	ZK809.5	ZK809.5	IV:11656736-11659425	0.485311	5e-05	0.000294163	yes
WBGene00019932	R07C12.2	R07C12.2	IV:4148319-4150075	0.485016	5e-05	0.000294163	yes
WBGene00021559	Y45G5AM.7	Y45G5AM.7	V:4166759-4169835	0.484924	5e-05	0.000294163	yes
WBGene00010357	H03A11.2	H03A11.2	X:15225868-15230621	0.484789	0.0001	0.000553384	yes
WBGene00021535	Y42G9A.6	wht-7	III:6141964-6149590	0.484749	0.0066	0.021201	yes
WBGene00008229	C50F4.1	C50F4.1	V:9526732-9529250	0.48467	0.0003	0.00147253	yes
WBGene00001812	F43E2.4	haf-2	II:7353577-7356426	0.484591	0.0001	0.000553384	yes
WBGene00018638	F49E8.7	F49E8.7	IV:7554488-7556447	0.484363	5e-05	0.000294163	yes
WBGene00003794	Y41D4B.19	npp-8	IV:1567896-1595824	0.484163	0.0001	0.000553384	yes
WBGene00001678	Y95B8A.5	gpa-16	I:897283-906004	0.483855	5e-05	0.000294163	yes
WBGene00009723	F45D3.3	F45D3.3	V:12549215-12550355	0.483741	5e-05	0.000294163	yes
WBGene00001032	K02G10.8	dnj-14	X:4709866-4711744	0.483616	5e-05	0.000294163	yes
WBGene00017452	F14D2.4	bath-29	II:3350249-3358981	0.483582	0.00025	0.00125125	yes
WBGene00007561	C14A4.11	C14A4.11	II:10605717-10607625	0.483391	5e-05	0.000294163	yes
WBGene00001008	F33E2.2	dlk-1	I:12564355-12572801	0.482973	5e-05	0.000294163	yes
WBGene00004969	F47G6.4	spe-15	I:1446665-1465340	0.482749	5e-05	0.000294163	yes
WBGene00019487	K07D4.7	tag-218	II:4004888-4016077	0.482499	5e-05	0.000294163	yes
WBGene00009722	F45D3.2	F45D3.2	V:12541039-12542951	0.48242	0.00055	0.0025062	yes
WBGene00045192	K04G2.2	aho-3	I:8030958-8035696	0.482407	0.0045	0.0153343	yes
WBGene00011835	T19B10.8	T19B10.8	V:11241902-11244730	0.482276	5e-05	0.000294163	yes
WBGene00019715	M01G5.1	M01G5.1	III:1496398-1508554	0.481969	5e-05	0.000294163	yes
WBGene00044468	Y69A2AL.2	Y69A2AL.2	IV:2482256-2484112	0.481766	0.00015	0.000795467	yes
WBGene00021810	Y53G8AR.2	phf-15	III:3322969-3331726	0.481207	5e-05	0.000294163	yes
WBGene00019564	K09D9.1	K09D9.1	V:4025090-4026204	0.480996	0.0011	0.00456463	yes
WBGene00011815	T16H12.5	bath-43	III:10090861-10098081	0.480636	5e-05	0.000294163	yes
WBGene00044345	Y48G1C.12	Y48G1C.12	I:47471-49819	0.480438	5e-05	0.000294163	yes
WBGene00015813	C16A3.8	thoc-2	III:6368041-6374092	0.48032	5e-05	0.000294163	yes
WBGene00006791	T04D1.3	unc-57	I:4675134-4679409	0.480083	5e-05	0.000294163	yes
WBGene00008210	C49F5.6	C49F5.6	X:11988313-11991287	0.480054	0.00355	0.0124956	yes
WBGene00018852	F55A3.7	F55A3.7	I:10785467-10787863	0.480002	0.0005	0.00230524	yes
WBGene00012802	Y43F4B.3	set-25	III:13277260-13293085	0.479715	0.00095	0.00401495	yes
WBGene00007435	C08B11.8	C08B11.8	II:8040005-8041737	0.479191	0.0001	0.000553384	yes
WBGene00004297	Y43C5A.6	rad-51	IV:10281636-10284244	0.479086	5e-05	0.000294163	yes
WBGene00021246	Y22D7AL.7	Y22D7AL.7	III:1576752-1580857	0.479062	0.00325	0.0116053	yes
WBGene00045400	C54D10.13	C54D10.13	V:12431367-12433817	0.478827	0.00555	0.0183088	yes
WBGene00013381	Y62E10A.15	cyp-31A5	IV:13401305-13408271	0.47861	0.0022	0.00830363	yes
WBGene00004765	C32A3.1	sel-8	III:3613217-3627142	0.478495	0.00015	0.000795467	yes
WBGene00021818	Y53G8B.2	Y53G8B.2	III:3101229-3103957	0.477711	0.00035	0.00169051	yes
WBGene00018371	F42H10.7	ess-2	III:8484157-8490349	0.477457	5e-05	0.000294163	yes
WBGene00017079	D2096.12	D2096.12	IV:8363461-8366379	0.477225	5e-05	0.000294163	yes
WBGene00022310	Y77E11A.7	Y77E11A.7	IV:1410754-1419847	0.477015	5e-05	0.000294163	yes
WBGene00000399	R05H10.6	cdh-7	II:14843217-14850834	0.476988	0.0005	0.00230524	yes
WBGene00044341	M01G5.6	ave-1	III:1495438-1496027	0.476856	0.0008	0.00346414	yes
WBGene00003164	Y57E12AL.5	mdt-6	V:7058545-7059619	0.476812	0.00025	0.00125125	yes
WBGene00009944	F52H3.2	F52H3.2	II:10030205-10033215	0.476798	5e-05	0.000294163	yes
WBGene00006387	W09B6.2	taf-6.1	II:1127975-1134152	0.476771	0.0054	0.0178692	yes
WBGene00001600	B0414.6	glh-3	I:5792323-5795121	0.476659	5e-05	0.000294163	yes
WBGene00004945	C50E10.4	sop-2	II:12339943-12344793	0.476394	0.0001	0.000553384	yes
WBGene00015418	C04D8.1	pac-1	III:8493877-8518882	0.476374	5e-05	0.000294163	yes
WBGene00011579	T07D4.2	T07D4.2	II:8869564-8874020	0.476364	0.0089	0.0271731	yes
WBGene00009803	F47B8.2	F47B8.2	V:14315859-14316624	0.476264	0.00095	0.00401495	yes
WBGene00006578	F25H2.1	tli-1	I:10536065-10538086	0.476001	0.0002	0.00102698	yes
WBGene00000543	T04A8.16	clp-2	III:4700324-4704054	0.475723	0.0001	0.000553384	yes
WBGene00011449	T04H1.2	T04H1.2	V:12242317-12245059	0.475464	0.0001	0.000553384	yes
WBGene00012982	Y48B6A.11	jmjd-2	II:14234972-14243590	0.475103	5e-05	0.000294163	yes
WBGene00004946	Y71F9B.10	sop-3	I:2761156-2776103	0.474874	0.0032	0.0114497	yes
WBGene00012765	Y41E3.7	Y41E3.7	IV:15014041-15025517	0.474394	5e-05	0.000294163	yes
WBGene00016898	C53C9.2	C53C9.2	X:7686645-7689219	0.473901	0.01225	0.0354302	yes
WBGene00019057	F58F9.3	F58F9.3	IV:6233252-6235607	0.473863	0.0005	0.00230524	yes
WBGene00004125	F44B9.7	mdt-30	III:8022462-8028042	0.473451	0.017	0.046381	yes
WBGene00044402	Y82E9BL.18	Y82E9BL.18	III:1328643-1331066	0.473199	0.0011	0.00456463	yes
WBGene00017004	D1007.7	nrd-1	I:4597889-4602666	0.473036	5e-05	0.000294163	yes
WBGene00003882	F59E10.1	orc-2	II:10873928-10877857	0.472675	5e-05	0.000294163	yes
WBGene00011629	T08G11.1	T08G11.1	I:8905638-8916807	0.472561	0.0002	0.00102698	yes
WBGene00021287	Y24D9B.1	Y24D9B.1	IV:4317417-4321912	0.472128	0.0054	0.0178692	yes
WBGene00003558	C27F2.2	nca-2	III:4965660-4979729	0.471851	0.00865	0.026526	yes
WBGene00021658	Y48G1A.2	Y48G1A.2	I:343249-348364	0.471846	0.0005	0.00230524	yes
WBGene00018223	F40B1.1	bath-13	II:2520964-2522044	0.471495	0.0067	0.0214705	yes
WBGene00022073	Y67D8C.9	Y67D8C.9	IV:3077472-3086923	0.471138	0.01025	0.0306068	yes
WBGene00000553	K07A9.2	cmk-1	IV:1824527-1834029	0.471104	0.00485	0.0163737	yes
WBGene00018778	F53H1.4	F53H1.4	IV:1310163-1328239	0.47009	0.0005	0.00230524	yes
WBGene00019259	H34C03.2	H34C03.2	IV:6757310-6761776	0.470044	5e-05	0.000294163	yes
WBGene00004203	Y113G7B.23	swsn-1	V:20239244-20249484	0.469706	5e-05	0.000294163	yes
WBGene00021752	Y50D7A.2	Y50D7A.2	III:268457-282882	0.469352	5e-05	0.000294163	yes
WBGene00019503	K07H8.1	K07H8.1	IV:8294689-8299842	0.469254	0.0005	0.00230524	yes
WBGene00002192	C10C6.1	kin-4	IV:11425741-11447065	0.469037	0.00025	0.00125125	yes
WBGene00018460	F45D11.15	F45D11.15	II:1010443-1012282	0.468996	5e-05	0.000294163	yes
WBGene00014992	ZK1025.1	ZK1025.1	I:11443451-11446644	0.468737	0.0015	0.00594877	yes
WBGene00008555	F07C6.4	F07C6.4	IV:12805930-12830109	0.468597	5e-05	0.000294163	yes
WBGene00007023	T18H9.6	mdt-27	V:9209459-9212345	0.468564	5e-05	0.000294163	yes
WBGene00021467	Y39G10AR.9	Y39G10AR.9	I:2306984-2308971	0.468207	5e-05	0.000294163	yes
WBGene00019120	F59E12.4	npl-4.1	II:5631356-5633350	0.467842	5e-05	0.000294163	yes
WBGene00012019	T25E12.4	dkf-2	V:16747558-16788415	0.467805	0.0031	0.0111491	yes
WBGene00011067	R06F6.2	vps-11	II:10788180-10793493	0.466878	5e-05	0.000294163	yes
WBGene00016573	C41H7.3	C41H7.3	II:3005845-3007507	0.466731	5e-05	0.000294163	yes
WBGene00019697	M01B12.4	M01B12.4	I:3070969-3084876	0.466553	5e-05	0.000294163	yes
WBGene00001574	W10D5.3	gei-17	I:9100853-9107939	0.466397	5e-05	0.000294163	yes
WBGene00019598	K09H9.7	K09H9.7	I:3150408-3152003	0.466209	5e-05	0.000294163	yes
WBGene00016739	C48A7.2	pitr-1	IV:7393220-7397110	0.46615	0.0003	0.00147253	yes
WBGene00009448	F35H8.3	zfp-2	II:9557645-9559514	0.466085	0.0003	0.00147253	yes
WBGene00044916	F40F8.11	F40F8.11	II:11130274-11132648	0.46596	5e-05	0.000294163	yes
WBGene00006888	Y54E10A.9	vbh-1	I:3158513-3162376	0.465926	0.00055	0.0025062	yes
WBGene00015464	C05C8.7	C05C8.7	V:7242906-7247297	0.465736	5e-05	0.000294163	yes
WBGene00004043	Y71F9B.7	plk-2	I:2755578-2758211	0.465621	5e-05	0.000294163	yes
WBGene00016124	C26B2.1	dnc-4	IV:8017000-8020287	0.465205	0.00605	0.0197188	yes
WBGene00006933	F59G1.3	vps-35	II:5907815-5911222	0.465176	5e-05	0.000294163	yes
WBGene00000803	F53H4.1	csb-1	X:15861292-15865912	0.465112	0.00615	0.0199757	yes
WBGene00004767	F55B12.3	sel-10	V:13818131-13825225	0.464978	0.00835	0.0257539	yes
WBGene00019615	K10B4.3	K10B4.3	II:111643-121219	0.464768	0.00025	0.00125125	yes
WBGene00009365	F33H1.4	F33H1.4	II:10174647-10180187	0.464707	0.00035	0.00169051	yes
WBGene00017161	F01F1.4	rabn-5	III:5864545-5868501	0.464241	0.00095	0.00401495	yes
WBGene00016120	C25H3.11	C25H3.11	II:5684478-5689030	0.464226	0.0003	0.00147253	yes
WBGene00003504	ZK1098.8	mut-7	III:9539030-9542370	0.464203	5e-05	0.000294163	yes
WBGene00012845	Y43F11A.5	set-24	II:12114965-12130968	0.464013	0.00245	0.00908882	yes
WBGene00000812	Y48G1C.2	csk-1	I:71857-81071	0.463758	5e-05	0.000294163	yes
WBGene00016816	C50E3.5	C50E3.5	V:7587995-7594738	0.463605	0.0002	0.00102698	yes
WBGene00004244	C30G12.7	puf-8	II:7296109-7298247	0.463549	5e-05	0.000294163	yes
WBGene00012352	W09C5.5	dkf-1	I:13640304-13648405	0.463295	0.00255	0.00940753	yes
WBGene00003795	F59A2.1	npp-9	III:3397742-3404479	0.462941	0.0004	0.00190107	yes
WBGene00011647	T09E8.1	noca-1	V:13155298-13176091	0.462674	0.00025	0.00125125	yes
WBGene00008422	D2045.2	D2045.2	III:10452680-10460550	0.462434	5e-05	0.000294163	yes
WBGene00004119	F21C10.8	pqn-31	V:9109602-9111019	0.462247	0.00255	0.00940753	yes
WBGene00012347	W08G11.3	W08G11.3	V:16367680-16372097	0.462098	0.00035	0.00169051	yes
WBGene00001113	F25H8.5	dur-1	IV:9922004-9928223	0.462003	5e-05	0.000294163	yes
WBGene00007393	C06H5.2	fbxa-157	V:17899827-17901913	0.461975	5e-05	0.000294163	yes
WBGene00016539	C39F7.2	trim-9	V:1223896-1235445	0.461772	0.0007	0.00308871	yes
WBGene00020094	R144.4	wip-1	III:5018647-5021108	0.461185	5e-05	0.000294163	yes
WBGene00019692	M01A10.1	M01A10.1	I:5563829-5566265	0.461123	0.0001	0.000553384	yes
WBGene00019354	K03B4.2	K03B4.2	V:4687106-4689235	0.461107	0.00025	0.00125125	yes
WBGene00019719	M01H9.3	M01H9.3	IV:4468501-4477061	0.460883	0.0004	0.00190107	yes
WBGene00011490	T05F1.4	T05F1.4	I:9631385-9632733	0.46068	0.0002	0.00102698	yes
WBGene00000277	C23H4.1	cab-1	X:12199654-12213049	0.460545	0.00035	0.00169051	yes
WBGene00086546	C50C3.7	cil-1	III:8159156-8161338	0.460232	0.0003	0.00147253	yes
WBGene00004111	C37A2.5	pqn-21	I:6773993-6780151	0.460128	5e-05	0.000294163	yes
WBGene00004746	C35C5.1	sdc-2	X:11522712-11533450	0.460013	0.0003	0.00147253	yes
WBGene00000866	Y43E12A.1	cyb-2.1	IV:10985984-10987426	0.45993	0.0005	0.00230524	yes
WBGene00022800	ZK688.5	ZK688.5	III:7885084-7891615	0.459556	0.0004	0.00190107	yes
WBGene00014243	ZK1251.9	dcaf-1	IV:9693201-9706718	0.45949	5e-05	0.000294163	yes
WBGene00021334	Y34D9A.10	vps-4	I:1053920-1066901	0.459286	5e-05	0.000294163	yes
WBGene00020461	T12C9.7	T12C9.7	II:4458258-4460402	0.459262	0.00085	0.00365498	yes
WBGene00010565	K04G2.6	vacl-14	I:8040796-8043280	0.45851	5e-05	0.000294163	yes
WBGene00000382	C43E11.10	cdc-6	I:4268068-4270287	0.458494	5e-05	0.000294163	yes
WBGene00006542	T20B12.2	tbp-1	III:7384016-7386132	0.45789	5e-05	0.000294163	yes
WBGene00020386	T09H2.1	cyp-34A4	V:3950026-3952068	0.457287	0.0082	0.025384	yes
WBGene00017064	D2092.2	ppfr-2	I:6625061-6626857	0.456536	5e-05	0.000294163	yes
WBGene00006504	R13A1.2	kcc-1	IV:7213213-7217980	0.456411	5e-05	0.000294163	yes
WBGene00021015	W03G9.3	W03G9.3	I:4959397-4961519	0.455926	5e-05	0.000294163	yes
WBGene00008503	F01G4.4	F01G4.4	IV:11143342-11146018	0.455692	5e-05	0.000294163	yes
WBGene00022093	Y69A2AR.22	Y69A2AR.22	IV:2504326-2530299	0.455509	0.0095	0.0286826	yes
WBGene00000912	R13H8.1	daf-16	I:10750342-10776700	0.455145	0.00045	0.00211301	yes
WBGene00007029	VC5.4	mys-1	V:7081543-7084891	0.454755	5e-05	0.000294163	yes
WBGene00022488	Y119D3B.11	orc-3	III:1208122-1213651	0.454579	0.0001	0.000553384	yes
WBGene00013576	Y76A2B.4	Y76A2B.4	III:13545047-13546757	0.454404	0.00275	0.0100482	yes
WBGene00019124	F59E12.9	F59E12.9	II:5640060-5647042	0.454395	5e-05	0.000294163	yes
WBGene00019095	F59A7.8	F59A7.8	V:2008689-2009861	0.454026	0.00845	0.0259973	yes
WBGene00010453	K01B6.1	fozi-1	III:9286050-9297394	0.453959	0.00025	0.00125125	yes
WBGene00008848	F15B9.4	inft-2	V:13002341-13008925	0.453943	0.01395	0.0395546	yes
WBGene00045419	R07B5.9	lsy-12	V:9843865-9859963	0.453692	0.0001	0.000553384	yes
WBGene00015155	B0353.1	B0353.1	III:557517-572137	0.453664	0.00305	0.0109841	yes
WBGene00007919	C34C6.7	C34C6.7	II:8707154-8708854	0.453147	0.00135	0.00543869	yes
WBGene00004881	Y73B6BL.18	smg-3	IV:6361967-6373087	0.453119	5e-05	0.000294163	yes
WBGene00012128	T28F3.1	nra-1	IV:17281454-17284201	0.453085	5e-05	0.000294163	yes
WBGene00003793	T19B4.2	npp-7	I:5691837-5697450	0.452949	0.0004	0.00190107	yes
WBGene00012828	Y43F8C.6	Y43F8C.6	V:19633061-19640908	0.452878	0.0028	0.0101984	yes
WBGene00018011	F33E11.3	F33E11.3	V:300035-304715	0.452817	5e-05	0.000294163	yes
WBGene00012535	Y37A1A.2	Y37A1A.2	IV:13905989-13912297	0.452702	0.0007	0.00308871	yes
WBGene00001865	T04A11.6	him-6	IV:12490790-12495293	0.452676	0.0001	0.000553384	yes
WBGene00022052	Y67D2.2	Y67D2.2	III:1558799-1570117	0.452603	0.00015	0.000795467	yes
WBGene00001979	K05C4.6	hmp-2	I:14738881-14742666	0.452119	5e-05	0.000294163	yes
WBGene00022598	ZC395.8	ztf-8	III:5267808-5273474	0.451862	0.00025	0.00125125	yes
WBGene00021366	Y37E11AM.2	Y37E11AM.2	IV:3722887-3725461	0.451536	0.0005	0.00230524	yes
WBGene00016608	C43E11.11	cogc-5	I:4249481-4253169	0.451521	0.0005	0.00230524	yes
WBGene00015134	B0304.2	B0304.2	II:4523614-4524592	0.451464	0.00025	0.00125125	yes
WBGene00018849	F55A3.3	F55A3.3	I:10789127-10793147	0.451461	0.00065	0.002896	yes
WBGene00002230	Y50D7A.6	klp-20	III:221415-228838	0.451257	0.0014	0.0056035	yes
WBGene00004795	C04F5.1	sid-1	V:5119969-5126916	0.450867	5e-05	0.000294163	yes
WBGene00019439	K06B9.2	K06B9.2	IV:4189005-4195894	0.450765	0.00965	0.0290533	yes
WBGene00022586	ZC308.4	ZC308.4	I:6368270-6369598	0.450663	0.0001	0.000553384	yes
WBGene00009587	F40F11.2	mig-38	IV:11594324-11601787	0.450655	0.0003	0.00147253	yes
WBGene00013593	Y87G2A.1	Y87G2A.1	I:13514543-13526257	0.450622	0.00015	0.000795467	yes
WBGene00000516	T05A6.1	cki-1	II:7811239-7812103	0.450555	0.0008	0.00346414	yes
WBGene00000545	Y39A3CL.5	clp-4	III:1807733-1818325	0.450238	5e-05	0.000294163	yes
WBGene00013011	Y48E1B.14	snx-14	II:13517911-13531220	0.450123	0.00015	0.000795467	yes
WBGene00022412	Y102A11A.2	Y102A11A.2	X:2026641-2031508	0.450031	0.00815	0.0252537	yes
WBGene00003561	F02E8.6	ncr-1	X:4472283-4480116	0.449913	5e-05	0.000294163	yes
WBGene00009994	F53F4.12	F53F4.12	V:13626030-13627491	0.449568	0.0006	0.00270025	yes
WBGene00000677	F56B3.1	col-103	IV:762411-763678	0.449258	0.001	0.00420189	yes
WBGene00016419	C34G6.2	tyr-4	I:5898302-5904697	0.449207	0.0085	0.026121	yes
WBGene00015735	C13B9.4	pdfr-1	III:6632840-6652083	0.44915	0.00815	0.0252537	yes
WBGene00009120	F25H2.6	F25H2.6	I:10554365-10558050	0.44912	5e-05	0.000294163	yes
WBGene00020935	W02D3.10	fnci-1	I:6746017-6753031	0.448989	5e-05	0.000294163	yes
WBGene00019844	R03E9.3	abts-4	X:6747305-6761738	0.448612	0.00185	0.00713724	yes
WBGene00001414	F43G9.6	fer-1	I:8623016-8631184	0.448433	0.00805	0.0250115	yes
WBGene00016085	C25A8.5	C25A8.5	IV:6999598-7001493	0.448323	0.0089	0.0271731	yes
WBGene00001461	Y48D7A.2	flp-18	X:3012181-3018555	0.448258	0.01385	0.0393267	yes
WBGene00011044	R05H10.3	R05H10.3	II:14869943-14883053	0.447944	0.0092	0.0279347	yes
WBGene00013674	Y105E8A.14	Y105E8A.14	I:14466241-14468211	0.447909	0.0005	0.00230524	yes
WBGene00011664	T09F3.5	T09F3.5	II:10396877-10399321	0.447418	0.00105	0.00439011	yes
WBGene00016800	C50C3.2	C50C3.2	III:8181932-8189372	0.446889	0.00235	0.00875432	yes
WBGene00009878	F49C12.9	F49C12.9	IV:9314809-9316200	0.446857	0.0002	0.00102698	yes
WBGene00017088	E01A2.6	E01A2.6	I:4137212-4139023	0.446836	0.00075	0.00327954	yes
WBGene00014015	ZK632.7	panl-3	III:9819293-9823123	0.446735	5e-05	0.000294163	yes
WBGene00003815	F22D6.3	nars-1	I:7088021-7090071	0.446708	0.0008	0.00346414	yes
WBGene00007042	C26C6.1	pbrm-1	I:7495436-7505580	0.446696	0.0022	0.00830363	yes
WBGene00010281	F58G11.3	F58G11.3	V:13669346-13671948	0.446659	0.0001	0.000553384	yes
WBGene00004312	K07A1.11	rba-1	I:9616507-9618109	0.446485	5e-05	0.000294163	yes
WBGene00020209	T04C9.1	T04C9.1	III:5993216-6009084	0.446376	0.00775	0.0242297	yes
WBGene00016263	C30F12.4	C30F12.4	I:6972156-6973789	0.446177	5e-05	0.000294163	yes
WBGene00013193	Y54E2A.8	Y54E2A.8	II:14778365-14782725	0.445745	0.0017	0.0066336	yes
WBGene00015816	C16A11.3	C16A11.3	II:4229585-4230808	0.445586	0.0013	0.00526771	yes
WBGene00004134	F59B10.1	pqn-47	II:10497363-10502541	0.445382	0.0001	0.000553384	yes
WBGene00015169	B0403.5	B0403.5	X:7057807-7061682	0.445168	0.00045	0.00211301	yes
WBGene00014051	ZK669.1	tag-341	II:7912765-7928655	0.445105	0.00925	0.0280599	yes
WBGene00018995	F56H1.5	ccpp-1	I:5754377-5760793	0.444907	5e-05	0.000294163	yes
WBGene00019400	K04G7.1	K04G7.1	III:7162693-7164960	0.444449	0.0001	0.000553384	yes
WBGene00003994	C18G1.4	pgl-3	V:4755984-4758608	0.444193	5e-05	0.000294163	yes
WBGene00022025	Y65B4A.1	Y65B4A.1	I:654095-658706	0.444138	5e-05	0.000294163	yes
WBGene00003396	F52F12.3	mom-4	I:9895691-9900819	0.443775	0.0001	0.000553384	yes
WBGene00012929	Y47D3A.16	rsks-1	III:11245188-11251257	0.443664	5e-05	0.000294163	yes
WBGene00000222	F45E6.2	atf-6	X:12480947-12484879	0.443573	0.0013	0.00526771	yes
WBGene00003805	R06F6.5	npp-19	II:10796585-10798481	0.443552	5e-05	0.000294163	yes
[truncated: 816 more rows]

## Sheet: UP in pals-22 and hsf-1(RNAi)
UP in pals-22(jy3)
Reddy et al 2019
PMID: 30640956
2752 genes that are upregulated in pals-22(jy3) mutant
			509 common elements in "UP in hsf-1RNAi" and "UP in pals-22":		hsf-1(RNAi) vs N2 20C
GeneID	Gene Name		GeneID	Gene Name	logFC	FDR
WBGene00007659	pals-5		WBGene00045401	T26F2.3	5.38286	0.000294163			Statistics
WBGene00008302	pals-38		WBGene00012961	Y47H10A.5	5.17466	0.000294163			Set1: 2811
WBGene00044708	pals-11		WBGene00015598	fbxa-163	4.95004	0.000294163			Set2: 2752
WBGene00008267	C53A5.9		WBGene00017214	F07E5.9	4.90454	0.000294163			Overlap: 509
WBGene00021081	pals-33		WBGene00005582	sri-70	4.86595	0.0457026			Total number of genes: 20579
WBGene00195165	F57G4.11		WBGene00014046	clec-60	4.81405	0.000294163
WBGene00011161	R09D1.5		WBGene00023483	Y75B8A.39	4.76681	0.00147253			Representation factor: 1.4
WBGene00015225	B0507.8		WBGene00015225	B0507.8	4.64292	0.000294163			p < 1.198e-14
WBGene00008015	fbxa-174		WBGene00007659	C17H1.6	4.53747	0.025384
WBGene00013294	pals-30		WBGene00020357	T08E11.1	4.37035	0.000294163
WBGene00022550	ZC196.6		WBGene00009061	F22G12.1	4.34718	0.000294163
WBGene00022189	Y71H2AR.2		WBGene00007132	B0284.2	4.08992	0.00230524
WBGene00044237	pals-9		WBGene00018345	F42C5.3	4.04424	0.000294163
WBGene00045393	F26D11.13		WBGene00022570	sdz-35	3.91964	0.000294163
WBGene00015600	fbxa-165		WBGene00015259	dod-20	3.91518	0.000294163
WBGene00012091	pals-29		WBGene00015600	fbxa-165	3.88989	0.000553384
WBGene00004402	rom-3		WBGene00008301	dct-3	3.83585	0.000294163
WBGene00020613	T20D4.7		WBGene00012683	Y39B6A.24	3.78165	0.000294163
WBGene00007467	C08H9.7		WBGene00021081	W08A12.4	3.72759	0.000795467
WBGene00045401	T26F2.3		WBGene00007657	C17H1.4	3.71736	0.000294163
WBGene00007134	pals-28		WBGene00045411	C25F9.11	3.44509	0.000294163
WBGene00005582	sri-70		WBGene00044787	C54D10.12	3.43318	0.000294163
WBGene00008301	pals-39		WBGene00013837	fbxa-30	3.39981	0.000294163
WBGene00015227	B0507.10		WBGene00045457	F33H12.7	3.36024	0.000294163
WBGene00012726	Y39G8B.5		WBGene00010206	F57G4.1	3.3471	0.0049235
WBGene00017214	F07E5.9		WBGene00017706	F22E5.7	3.32347	0.00612433
WBGene00138721	pals-37		WBGene00007440	C08E8.4	3.30845	0.000294163
WBGene00007132	pals-27		WBGene00195165	F57G4.11	3.25912	0.000294163
WBGene00008842	F15A4.8		WBGene00015602	fbxa-158	3.23187	0.000294163
WBGene00020326	math-38		WBGene00007661	C17H1.8	3.14244	0.0352236
WBGene00008269	C53A5.11		WBGene00006539	tbb-6	3.11162	0.000294163
WBGene00021122	W09G12.8		WBGene00009077	F23B2.10	3.09944	0.0025062
WBGene00044760	Y71H2AM.25		WBGene00138721	C54D10.14	3.09774	0.000294163
WBGene00015829	math-15		WBGene00045416	Y37H2A.14	3.08116	0.000294163
WBGene00007661	pals-7		WBGene00017705	F22E5.6	2.99163	0.000294163
WBGene00015605	C08E3.13		WBGene00006894	ver-1	2.97969	0.00645894
WBGene00044709	pals-12		WBGene00011052	arrd-11	2.97261	0.00940753
WBGene00012400	Y6E2A.7		WBGene00077593	C49G7.12	2.96883	0.000294163
WBGene00018345	F42C5.3		WBGene00008302	C54D10.8	2.95117	0.000294163
WBGene00015602	fbxa-158		WBGene00008507	F01G10.4	2.94837	0.0214705
WBGene00044212	Y68A4A.13		WBGene00008891	clec-42	2.9472	0.0298221
WBGene00044427	F56A6.5		WBGene00008577	F08G2.5	2.93816	0.000294163
WBGene00010004	F53H2.1		WBGene00022550	ZC196.6	2.90903	0.00875432
WBGene00008671	F11A5.3		WBGene00007131	B0284.1	2.88937	0.000294163
WBGene00045457	F33H12.7		WBGene00008862	F15D4.5	2.86724	0.000294163
WBGene00017415	F13A2.6		WBGene00019858	R03H10.6	2.8473	0.000294163
WBGene00022824	ZK813.5		WBGene00009908	F49H6.5	2.79858	0.000294163
WBGene00015223	B0507.6		WBGene00021111	W09C3.3	2.72675	0.000294163
WBGene00013754	fbxa-116		WBGene00045393	F26D11.13	2.69872	0.00102698
WBGene00015224	B0507.7		WBGene00044709	C17H1.14	2.66527	0.042159
WBGene00011539	fbxa-135		WBGene00015227	B0507.10	2.6642	0.000294163
WBGene00013637	Y105C5A.13		WBGene00019146	H02F09.3	2.65805	0.000294163
WBGene00009061	pals-14		WBGene00015829	math-15	2.63481	0.000294163
WBGene00014162	ZK938.6		WBGene00007660	C17H1.7	2.57891	0.000294163
WBGene00020875	T28A11.13		WBGene00194695	B0462.5	2.53862	0.000294163
WBGene00194695	B0462.5		WBGene00008850	F15B9.6	2.52467	0.000294163
WBGene00007465	C08H9.4		WBGene00015224	B0507.7	2.51234	0.00365498
WBGene00044783	T26H5.10		WBGene00019931	R07C12.1	2.49397	0.000294163
WBGene00008009	fbxa-171		WBGene00008010	C38D9.2	2.41338	0.000294163
WBGene00045416	Y37H2A.14		WBGene00009166	F26F2.1	2.40708	0.00102698
WBGene00008891	clec-42		WBGene00015223	B0507.6	2.37524	0.000294163
WBGene00021176	Y9C9A.1		WBGene00012399	Y6E2A.5	2.34464	0.000294163
WBGene00008376	D1054.9		WBGene00044207	Y6G8.5	2.31839	0.000294163
WBGene00019314	K02E7.10		WBGene00021979	Y58A7A.5	2.30799	0.000294163
WBGene00020357	T08E11.1		WBGene00012131	T28F3.5	2.30106	0.000294163
WBGene00007131	pals-26		WBGene00014132	ZK896.1	2.28375	0.000294163
WBGene00011848	T19H5.3		WBGene00015593	C08E3.1	2.26741	0.000294163
WBGene00010206	F57G4.1		WBGene00004811	skr-5	2.24586	0.000294163
WBGene00010508	K02E2.7		WBGene00015220	B0507.3	2.21675	0.000294163
WBGene00044787	pals-36		WBGene00022572	ZC239.14	2.19752	0.000294163
WBGene00086568	Y2H9A.6		WBGene00007658	C17H1.5	2.15488	0.000294163
WBGene00017706	F22E5.7		WBGene00010004	F53H2.1	2.14588	0.00190107
WBGene00019699	math-34		WBGene00004509	rrf-2	2.10213	0.000294163
WBGene00194645	Y105C5A.1269		WBGene00017567	F18E3.11	2.09947	0.000294163
WBGene00012399	Y6E2A.5		WBGene00015839	math-10	2.07092	0.000294163
WBGene00007656	pals-2		WBGene00022546	ZC196.2	2.05929	0.0137286
WBGene00018621	F48G7.10		WBGene00012398	Y6E2A.4	2.05209	0.00346414
WBGene00007660	pals-6		WBGene00020774	T24E12.5	2.02847	0.000294163
WBGene00007674	C18D4.4		WBGene00016281	C31B8.4	1.9502	0.000294163
WBGene00015593	C08E3.1		WBGene00011844	T19C9.8	1.93855	0.000294163
WBGene00007469	C08H9.10		WBGene00015605	C08E3.13	1.92701	0.000294163
WBGene00018997	F57B9.3		WBGene00015574	irg-1	1.88093	0.000294163
WBGene00011168	R09D1.12		WBGene00011539	fbxa-135	1.87713	0.000294163
WBGene00008850	F15B9.6		WBGene00013294	Y57G11B.1	1.86166	0.00697288
WBGene00194646	Y105C5A.1270		WBGene00010019	F54B8.4	1.85344	0.000294163
WBGene00019931	R07C12.1		WBGene00044237	C17H1.10	1.85089	0.000294163
WBGene00008698	F11D11.3		WBGene00015601	fbxa-166	1.82773	0.000294163
WBGene00020227	T05A8.1		WBGene00022285	Y75B7AL.2	1.74506	0.0250115
WBGene00012093	T27E7.9		WBGene00020080	math-37	1.74143	0.000294163
WBGene00018616	F48G7.5		WBGene00004002	pgp-8	1.73599	0.000294163
WBGene00022690	math-49		WBGene00021873	clec-82	1.71807	0.000294163
WBGene00008615	F09C6.1		WBGene00009957	F53B2.8	1.70832	0.000294163
WBGene00019349	trx-5		WBGene00013091	Y51B9A.9	1.70648	0.000294163
WBGene00007181	B0462.1		WBGene00003511	mxl-3	1.69816	0.000294163
WBGene00044014	F15H10.10		WBGene00020981	W03D2.6	1.69633	0.000294163
WBGene00001668	gpa-6		WBGene00006464	bath-47	1.69451	0.000294163
WBGene00008067	C43D7.4		WBGene00045276	F18E3.13	1.68827	0.000294163
WBGene00044183	F09C6.13		WBGene00194902	Y39H10B.3	1.67854	0.0153343
WBGene00007657	pals-3		WBGene00044759	T06E6.15	1.67106	0.000553384
WBGene00022375	Y94H6A.2		WBGene00004149	trpl-5	1.67082	0.000294163
WBGene00020546	T17A3.10		WBGene00044644	B0205.13	1.65868	0.000294163
WBGene00023483	Y75B8A.39		WBGene00006683	twk-31	1.64828	0.000294163
WBGene00014046	clec-60		WBGene00019273	H43E16.1	1.63546	0.000294163
WBGene00020774	T24E12.5		WBGene00013009	fbxc-23	1.6114	0.000294163
WBGene00044379	F40H7.12		WBGene00022615	ZC449.5	1.60729	0.000294163
WBGene00010821	M01G12.7		WBGene00015537	C06E4.8	1.59721	0.000294163
WBGene00015835	math-6		WBGene00012910	Y46G5A.20	1.59451	0.000553384
WBGene00016281	pals-32		WBGene00013119	Y51H4A.25	1.5474	0.000294163
WBGene00015839	math-10		WBGene00007506	C10C5.2	1.54121	0.000294163
WBGene00045338	M01B2.13		WBGene00016639	C44B12.6	1.53842	0.00327954
WBGene00013837	fbxa-30		WBGene00001059	dpf-6	1.52912	0.000294163
WBGene00044182	F09C6.12		WBGene00000190	arf-1.1	1.51985	0.000294163
WBGene00012910	Y46G5A.20		WBGene00018997	F57B9.3	1.51279	0.000294163
WBGene00009908	F49H6.5		WBGene00012757	Y41C4A.11	1.49087	0.000294163
WBGene00018696	pho-6		WBGene00020579	T19D12.4	1.4431	0.000294163
WBGene00007470	C08H9.11		WBGene00019859	R03H10.7	1.44133	0.000294163
WBGene00020637	fbxa-7		WBGene00020004	R11E3.2	1.43197	0.000294163
WBGene00008507	F01G10.4		WBGene00013755	fbxa-115	1.42318	0.000294163
WBGene00020639	fbxa-71		WBGene00004393	rnt-1	1.40679	0.000294163
WBGene00050899	T10C6.15		WBGene00001483	fog-3	1.39134	0.00147253
WBGene00007662	pals-8		WBGene00020449	fbxa-54	1.38493	0.000294163
WBGene00009859	clec-33		WBGene00007694	C23H4.6	1.38472	0.000294163
WBGene00202499	B0507.15		WBGene00020455	fbxa-59	1.37934	0.000294163
WBGene00000645	col-69		WBGene00013637	Y105C5A.13	1.37476	0.000294163
WBGene00044998	M199.9		WBGene00020364	T08E11.8	1.37392	0.000553384
WBGene00020364	T08E11.8		WBGene00020471	pho-14	1.35949	0.000294163
WBGene00044207	Y6G8.5		WBGene00003995	pgp-1	1.35281	0.000294163
WBGene00022476	fbxa-75		WBGene00015258	B0554.5	1.34822	0.0368348
WBGene00012398	Y6E2A.4		WBGene00045415	Y43F8B.15	1.33836	0.000294163
WBGene00007471	C08H9.12		WBGene00021583	clec-72	1.33624	0.000294163
WBGene00020228	T05A8.2		WBGene00016425	C34H4.2	1.32729	0.0103569
WBGene00044206	T26H5.9		WBGene00012547	Y37D8A.5	1.31833	0.000294163
WBGene00009898	dod-23		WBGene00019532	K08D10.9	1.31822	0.00230524
WBGene00010275	acc-1		WBGene00015828	math-14	1.30035	0.000294163
WBGene00021111	W09C3.3		WBGene00010296	dgat-2	1.27259	0.000294163
WBGene00022545	ZC196.1		WBGene00000670	col-95	1.2477	0.000294163
WBGene00019421	K05F6.10		WBGene00000749	col-176	1.24224	0.000294163
WBGene00004811	skr-5		WBGene00017789	F25E5.8	1.21865	0.000294163
WBGene00015834	math-5		WBGene00011737	T12G3.1	1.21037	0.000294163
WBGene00021792	Y52D5A.1		WBGene00044206	T26H5.9	1.20788	0.000294163
WBGene00006894	ver-1		WBGene00008709	F11E6.6	1.20666	0.000294163
WBGene00008105	C45B11.2		WBGene00086568	Y2H9A.6	1.18924	0.000294163
WBGene00015226	B0507.9		WBGene00021927	Y55F3AM.10	1.18703	0.000294163
WBGene00022570	sdz-35		WBGene00022644	dod-19	1.17559	0.000294163
WBGene00018614	pals-31		WBGene00044663	F26G1.10	1.17512	0.000294163
WBGene00000663	col-88		WBGene00010320	F59B10.4	1.16655	0.000294163
WBGene00009169	F26F2.4		WBGene00016005	ift-74	1.16443	0.00125125
WBGene00018645	F49F1.5		WBGene00013207	Y54G9A.4	1.15596	0.00509733
WBGene00021873	clec-82		WBGene00021435	Y39A3A.4	1.15534	0.000553384
WBGene00009166	F26F2.1		WBGene00008355	fbxa-141	1.15469	0.000294163
WBGene00021731	Y49G5A.1		WBGene00077525	C41G7.8	1.12249	0.000294163
WBGene00016766	C49C8.2		WBGene00014761	F46A8.11	1.11586	0.0408941
WBGene00021179	fbxa-86		WBGene00016095	C25E10.5	1.11227	0.000294163
WBGene00000700	col-126		WBGene00021654	Y47G7B.2	1.10946	0.00211301
WBGene00000701	col-127		WBGene00022848	ZK1055.7	1.10491	0.000294163
WBGene00015601	fbxa-166		WBGene00011517	cgt-1	1.09067	0.000294163
WBGene00015537	C06E4.8		WBGene00017681	F21F8.11	1.0894	0.000294163
WBGene00006464	bath-47		WBGene00020326	math-38	1.07685	0.000294163
WBGene00021197	Y17G9A.4		WBGene00006533	tba-7	1.0587	0.000294163
WBGene00009077	F23B2.10		WBGene00019579	oac-57	1.05167	0.000294163
WBGene00044151	W04G3.12		WBGene00006372	syx-2	1.03861	0.000294163
WBGene00019644	cpt-4		WBGene00007368	C06B8.2	1.03003	0.000294163
WBGene00014132	ZK896.1		WBGene00017698	F22B7.9	1.02878	0.000294163
WBGene00000641	col-65		WBGene00044302	F28E10.5	1.02602	0.00211301
WBGene00013492	Y70C5C.1		WBGene00007583	C14B4.2	1.01247	0.000294163
WBGene00043062	clec-81		WBGene00016190	C28G1.5	1.01177	0.000294163
WBGene00009518	clec-166		WBGene00008858	F15D3.8	0.984004	0.000294163
WBGene00045415	Y43F8B.15		WBGene00021556	Y45G5AM.3	0.981682	0.000294163
WBGene00000742	col-169		WBGene00005649	srp-8	0.980622	0.000294163
WBGene00045411	C25F9.11		WBGene00219216	K08D10.14	0.977257	0.000294163
WBGene00008858	pals-1		WBGene00010822	M01G12.9	0.974401	0.000294163
WBGene00015828	math-14		WBGene00206464	F59C6.18	0.97291	0.0224262
WBGene00017705	F22E5.6		WBGene00018352	fbxc-20	0.969524	0.0049235
WBGene00009857	clec-28		WBGene00012585	lips-15	0.957116	0.000294163
WBGene00012822	Y43F8B.12		WBGene00019047	F58E2.3	0.951725	0.000294163
WBGene00022546	ZC196.2		WBGene00016555	math-20	0.945229	0.000294163
WBGene00000665	col-90		WBGene00009835	F47H4.2	0.943218	0.000294163
WBGene00000718	col-145		WBGene00019967	cyp-33C8	0.937871	0.000294163
WBGene00044663	F26G1.10		WBGene00019435	K06A9.1	0.927346	0.000294163
WBGene00020981	W03D2.6		WBGene00002021	hsp-17	0.90796	0.0298221
WBGene00194902	Y39H10B.3		WBGene00194717	ZC239.22	0.902768	0.000294163
WBGene00012961	Y47H10A.5		WBGene00000458	ceh-37	0.900056	0.000294163
WBGene00022547	ZC196.3		WBGene00022562	ZC204.12	0.882406	0.000294163
WBGene00019532	K08D10.9		WBGene00002187	kgb-1	0.879939	0.000294163
WBGene00019928	clec-44		WBGene00013215	Y54G11A.4	0.87852	0.000553384
WBGene00006674	twk-21		WBGene00015716	sox-4	0.877821	0.000294163
WBGene00000606	col-17		WBGene00003514	myo-2	0.873501	0.000294163
WBGene00011052	arrd-11		WBGene00016219	C29F9.4	0.868149	0.000294163
WBGene00007506	C10C5.2		WBGene00022538	ZC190.4	0.865535	0.000294163
WBGene00022548	ZC196.4		WBGene00044792	F59C6.14	0.864973	0.000294163
WBGene00077593	C49G7.12		WBGene00009696	F44F1.4	0.863394	0.000294163
WBGene00004397	rol-6		WBGene00021339	Y34F4.4	0.862816	0.000294163
WBGene00000705	col-131		WBGene00017673	F21F3.3	0.860081	0.000294163
WBGene00021404	trpl-3		WBGene00013901	ugt-16	0.856928	0.000294163
WBGene00021408	trpl-4		WBGene00020897	del-10	0.852298	0.0259973
WBGene00000743	col-170		WBGene00018645	F49F1.5	0.849614	0.000553384
WBGene00002090	ins-7		WBGene00020363	fbxa-3	0.849308	0.000795467
WBGene00015598	fbxa-163		WBGene00022440	Y110A2AL.3	0.844076	0.0458159
WBGene00022679	ZK180.5		WBGene00015271	C01B4.7	0.843897	0.000795467
WBGene00022083	Y69A2AR.12		WBGene00044783	T26H5.10	0.842955	0.000795467
WBGene00206359	C05E4.15		WBGene00006923	vhp-1	0.830019	0.000294163
WBGene00020609	T20D4.3		WBGene00006886	vap-1	0.829581	0.0425469
WBGene00018297	F41F3.3		WBGene00012533	fbxa-209	0.829264	0.000294163
WBGene00017060	D2063.1		WBGene00021256	Y22D7AR.2	0.828305	0.000294163
WBGene00017592	F19C7.2		WBGene00019973	R09A1.3	0.827551	0.000294163
WBGene00206464	F59C6.18		WBGene00008900	F16H6.10	0.827127	0.000294163
WBGene00000649	col-73		WBGene00019732	M02D8.6	0.826194	0.000294163
WBGene00001066	dpy-4		WBGene00044418	C08G5.7	0.825072	0.000294163
WBGene00004509	rrf-2		WBGene00021336	Y34F4.1	0.819263	0.000553384
WBGene00011027	R05D7.2		WBGene00015680	egal-1	0.81345	0.000294163
WBGene00001716	grl-7		WBGene00019593	K09F6.10	0.811123	0.000294163
WBGene00011844	T19C9.8		WBGene00022413	Y102A11A.3	0.810368	0.000294163
WBGene00012381	Y2H9A.4		WBGene00007453	fbxa-98	0.809915	0.000294163
WBGene00008577	F08G2.5		WBGene00010700	nipi-3	0.807329	0.000294163
WBGene00009835	F47H4.2		WBGene00017861	F27D9.2	0.807137	0.000294163
WBGene00007440	C08E8.4		WBGene00001068	dpy-6	0.804688	0.000294163
WBGene00020611	T20D4.5		WBGene00010851	M04C3.2	0.801311	0.000294163
WBGene00044759	T06E6.15		WBGene00000841	cul-6	0.800683	0.000294163
WBGene00001074	dpy-13		WBGene00000175	aqp-7	0.796813	0.000294163
WBGene00000704	col-130		WBGene00007725	C25F9.5	0.795431	0.000294163
WBGene00011486	T05E12.3		WBGene00012637	Y38H8A.3	0.794604	0.000294163
WBGene00007658	pals-4		WBGene00018350	ttm-4	0.793543	0.000294163
WBGene00016675	C45G9.4		WBGene00009888	F49E2.5	0.791296	0.000294163
WBGene00010953	clec-190		WBGene00018614	F48G7.2	0.789411	0.00797502
WBGene00012824	Y43F8B.14		WBGene00004249	pvf-1	0.784143	0.000294163
WBGene00017819	F26D11.2		WBGene00020456	fbxa-60	0.782991	0.000294163
WBGene00021978	Y58A7A.4		WBGene00016542	C39H7.4	0.774832	0.000294163
WBGene00022345	fbxa-138		WBGene00019546	glct-6	0.772811	0.000294163
WBGene00019859	R03H10.7		WBGene00018990	klf-1	0.772637	0.000294163
WBGene00016005	ift-74		WBGene00004809	skr-3	0.770432	0.000294163
WBGene00001786	gst-38		WBGene00044578	K01A12.4	0.768	0.000294163
WBGene00044707	pals-15		WBGene00009895	scl-2	0.767875	0.000294163
WBGene00004149	trpl-5		WBGene00016599	C42D8.1	0.766473	0.000294163
WBGene00011852	clec-26		WBGene00016648	fbxc-2	0.756094	0.0225539
WBGene00001067	dpy-5		WBGene00004810	skr-4	0.75462	0.000294163
WBGene00000252	bli-2		WBGene00000006	aat-5	0.753339	0.000553384
WBGene00001725	grl-16		WBGene00006575	tir-1	0.752442	0.000294163
WBGene00004394	rol-1		WBGene00012624	fbxa-150	0.752349	0.000294163
WBGene00001944	his-70		WBGene00002348	myo-1	0.751705	0.000294163
WBGene00019273	H43E16.1		WBGene00008105	C45B11.2	0.74731	0.00230524
WBGene00008870	F15H9.1		WBGene00016719	math-24	0.745911	0.000294163
WBGene00021654	Y47G7B.2		WBGene00008599	F09A5.2	0.743016	0.0336558
WBGene00021519	Y41D4B.17		WBGene00012755	Y41C4A.8	0.74073	0.00845848
WBGene00009839	fbxa-188		WBGene00012824	Y43F8B.14	0.74065	0.000294163
WBGene00000711	col-138		WBGene00020954	W02G9.4	0.737844	0.000294163
WBGene00017998	F33D4.6		WBGene00020451	fbxa-11	0.737805	0.000795467
WBGene00000666	col-91		WBGene00001250	elt-2	0.734793	0.000294163
WBGene00018352	fbxc-20		WBGene00008944	F19B2.5	0.725709	0.000294163
WBGene00021625	Y47D7A.13		WBGene00011095	gana-1	0.723222	0.000294163
WBGene00000639	col-63		WBGene00007913	cyp-36A1	0.721242	0.0206496
WBGene00000626	col-49		WBGene00044212	Y68A4A.13	0.718894	0.00230524
WBGene00010686	K08F9.3		WBGene00007297	C04F12.1	0.713868	0.000294163
WBGene00011162	R09D1.6		WBGene00020952	kel-8	0.709111	0.000294163
WBGene00016424	C34H4.1		WBGene00016646	fbxc-5	0.703197	0.0210572
WBGene00003057	lon-3		WBGene00000402	cdh-10	0.701881	0.000294163
WBGene00005016	sqt-1		WBGene00017785	F25E5.4	0.699167	0.000553384
WBGene00015259	dod-20		WBGene00020358	math-39	0.698518	0.000294163
WBGene00009983	cut-2		WBGene00014215	obr-3	0.694641	0.000294163
WBGene00015832	math-16		WBGene00018353	fbxa-182	0.693078	0.000294163
WBGene00004173	pqn-94		WBGene00006580	tlp-1	0.691554	0.000294163
WBGene00000683	col-109		WBGene00194651	C33D9.13	0.690391	0.000294163
WBGene00007795	C28D4.8		WBGene00017592	F19C7.2	0.686167	0.000294163
WBGene00000748	col-175		WBGene00015219	B0507.2	0.684123	0.000294163
WBGene00219216	K08D10.14		WBGene00016997	cebp-1	0.68404	0.000294163
WBGene00022096	Y69A2AR.25		WBGene00017449	otpl-3	0.683394	0.000553384
WBGene00020004	R11E3.2		WBGene00016218	C29F9.3	0.681638	0.000294163
WBGene00007817	C30F2.3		WBGene00013181	Y53H1B.2	0.681032	0.000294163
WBGene00010822	M01G12.9		WBGene00004093	ppw-1	0.680808	0.00211301
WBGene00008862	F15D4.5		WBGene00007414	C07E3.3	0.677949	0.000294163
WBGene00008725	F13A7.7		WBGene00015356	tag-278	0.666633	0.000294163
WBGene00000734	col-161		WBGene00022486	fbxa-61	0.661125	0.000294163
WBGene00012249	W04E12.4		WBGene00021043	pck-1	0.650713	0.000294163
WBGene00008265	kcnl-4		WBGene00013303	Y57G11C.5	0.646605	0.00102698
WBGene00006950	wrt-4		WBGene00017901	igeg-1	0.645718	0.0117498
WBGene00015756	C14C6.2		WBGene00009306	F32A7.5	0.643754	0.000294163
WBGene00000678	col-104		WBGene00002271	lec-8	0.63974	0.000294163
WBGene00000190	arf-1.1		WBGene00002067	ifp-1	0.638408	0.000294163
WBGene00044644	B0205.13		WBGene00009800	rrc-1	0.636588	0.0318682
WBGene00004008	pgp-14		WBGene00003597	nhl-1	0.635659	0.00988807
WBGene00009522	F38A1.9		WBGene00003614	nhr-15	0.633797	0.0230977
WBGene00014102	best-25		WBGene00020867	shc-2	0.630336	0.000294163
WBGene00009515	clec-170		WBGene00005655	srr-4	0.629826	0.000294163
WBGene00044332	clec-36		WBGene00001650	gon-1	0.629309	0.000294163
WBGene00000741	col-168		WBGene00002881	let-756	0.627718	0.000294163
WBGene00004398	rol-8		WBGene00016757	C49A9.3	0.617825	0.00125125
WBGene00013620	fbxa-111		WBGene00009323	best-13	0.610536	0.000294163
WBGene00007999	tag-297		WBGene00022590	ZC317.7	0.608139	0.000553384
WBGene00016356	C33F10.8		WBGene00003846	odd-2	0.606863	0.000294163
WBGene00018143	oac-23		WBGene00020360	math-41	0.605444	0.000294163
WBGene00000694	col-120		WBGene00014021	svop-1	0.603583	0.0336558
WBGene00000740	col-167		WBGene00001330	eps-8	0.601491	0.000294163
WBGene00007903	lgc-21		WBGene00020902	jmjc-1	0.59723	0.0049235
WBGene00018353	fbxa-182		WBGene00020457	fbxa-67	0.596559	0.000294163
WBGene00021265	Y22D7AR.12		WBGene00017478	F15A8.6	0.593507	0.000294163
WBGene00019047	F58E2.3		WBGene00007044	cpna-5	0.592442	0.0025062
WBGene00008448	E01G4.6		WBGene00004910	snf-11	0.592113	0.00190107
WBGene00043062	clec-80		WBGene00007010	alx-1	0.59207	0.000294163
WBGene00044302	F28E10.5		WBGene00020301	T07D1.2	0.589926	0.000294163
WBGene00018346	F42C5.4		WBGene00021219	Y19D10A.4	0.589319	0.00830363
WBGene00008099	C44H9.4		WBGene00019780	M60.4	0.587813	0.000294163
WBGene00015403	clec-10		WBGene00007058	dmd-6	0.58621	0.000294163
WBGene00019425	K06A1.2		WBGene00019957	R08E3.1	0.583311	0.0025062
WBGene00011762	T13H10.2		WBGene00007480	glna-1	0.582719	0.00230524
WBGene00009675	F44A6.3		WBGene00021275	dmsr-2	0.58235	0.0101984
WBGene00000681	col-107		WBGene00003602	nhr-3	0.581975	0.00147253
WBGene00009523	clec-165		WBGene00022592	ZC328.2	0.57985	0.00102698
WBGene00022572	ZC239.14		WBGene00000783	cpr-3	0.579649	0.000294163
WBGene00044489	Y54G2A.46		WBGene00017467	F14F9.4	0.575758	0.000294163
WBGene00044457	C18H7.11		WBGene00016939	C55B6.1	0.57168	0.00190107
Merged into -> txt-11	T20D4.4		WBGene00002039	hum-6	0.570964	0.000294163
WBGene00020616	T20D4.10		WBGene00004145	pqn-62	0.568859	0.00125125
WBGene00012379	Y1A5A.1		WBGene00006788	unc-53	0.568182	0.000294163
WBGene00016190	C28G1.5		WBGene00016769	C49C8.5	0.567686	0.000294163
WBGene00017673	F21F3.3		WBGene00002058	ifd-2	0.562824	0.000553384
WBGene00012683	Y39B6A.24		WBGene00020156	T02B11.4	0.56063	0.0025062
WBGene00194717	ZC239.22		WBGene00000951	deg-3	0.555151	0.043261
WBGene00004002	pgp-8		WBGene00007926	C34C12.7	0.554057	0.0100482
WBGene00010763	K10H10.7		WBGene00019166	tat-2	0.552115	0.000294163
WBGene00000719	col-146		WBGene00018921	sago-2	0.550339	0.000795467
WBGene00012757	Y41C4A.11		WBGene00004951	spc-1	0.550196	0.000795467
WBGene00012323	oac-54		WBGene00015955	C18B2.4	0.549964	0.000294163
WBGene00020672	T22B7.3		WBGene00016862	C52A10.1	0.536703	0.000294163
WBGene00006952	wrt-6		WBGene00021978	Y58A7A.4	0.533693	0.000294163
WBGene00020976	oac-51		WBGene00022346	Y82E9BR.13	0.533355	0.000294163
WBGene00011295	R102.8		WBGene00006745	unc-5	0.531759	0.000294163
WBGene00020140	ant-1.4		WBGene00013713	Y106G6G.4	0.531544	0.000294163
WBGene00021115	W09C3.8		WBGene00003625	nhr-31	0.530602	0.00147253
WBGene00000727	col-154		WBGene00021448	Y39D8A.1	0.529305	0.000294163
WBGene00018124	F36H12.10		WBGene00004976	spe-41	0.529221	0.000795467
WBGene00008383	D1081.5		WBGene00010750	K10D11.6	0.526377	0.0240155
WBGene00015544	C06E8.5		WBGene00006602	tps-1	0.523437	0.000553384
WBGene00022079	Y69A2AR.8		WBGene00011756	ctg-2	0.520147	0.000294163
WBGene00007393	fbxa-157		WBGene00006759	unc-22	0.517787	0.00401495
WBGene00004810	skr-4		WBGene00022180	Y71H2AM.15	0.513364	0.0352236
WBGene00020156	T02B11.4		WBGene00004003	pgp-9	0.513344	0.000294163
WBGene00012785	Y43C5B.2		WBGene00015580	cls-1	0.513158	0.000294163
WBGene00007688	C18E9.8		WBGene00021260	Y22D7AR.6	0.512515	0.000294163
WBGene00021336	Y34F4.1		WBGene00013847	cls-3	0.507971	0.00713724
WBGene00020707	wago-10		WBGene00010605	K06G5.1	0.507636	0.00190107
WBGene00000653	col-77		WBGene00002222	klp-11	0.507522	0.00190107
WBGene00001158	ech-9		WBGene00002974	lev-1	0.506331	0.0293214
WBGene00022680	ZK180.6		WBGene00006718	ubc-23	0.506317	0.00420189
WBGene00021275	dmsr-2		WBGene00021977	Y58A7A.3	0.502844	0.000294163
WBGene00018580	F47G6.3		WBGene00012381	Y2H9A.4	0.50198	0.0056035
WBGene00010072	F54F12.1		WBGene00018210	F39G3.5	0.501732	0.000294163
WBGene00016920	C54E4.5		WBGene00012891	sorb-1	0.500648	0.0116053
WBGene00000616	col-39		WBGene00009482	F36G3.1	0.500443	0.000294163
WBGene00007169	B0393.4		WBGene00013923	ghi-1	0.497882	0.0206496
WBGene00000603	col-14		WBGene00006412	nlg-1	0.496266	0.0246122
WBGene00020973	W03B1.3		WBGene00006436	ttn-1	0.494848	0.0184396
WBGene00009193	F27E5.3		WBGene00006588	tnt-3	0.494516	0.000294163
WBGene00008900	F16H6.10		WBGene00003903	pab-2	0.493258	0.000294163
WBGene00000699	col-125		WBGene00018398	sptl-2	0.491878	0.000294163
WBGene00019932	R07C12.2		WBGene00013969	tep-1	0.491697	0.000294163
WBGene00020579	T19D12.4		WBGene00016735	fhod-1	0.491017	0.000294163
WBGene00012144	T28H10.3		WBGene00019188	H11E01.3	0.490963	0.000294163
WBGene00008709	F11E6.6		WBGene00008572	F08B12.4	0.487944	0.000294163
WBGene00019169	H06I04.5		WBGene00004169	pqn-89	0.487936	0.000294163
WBGene00022008	Y59H11AM.4		WBGene00009886	F49E2.2	0.485328	0.000294163
WBGene00007117	spe-42		WBGene00019932	R07C12.2	0.485016	0.000294163
WBGene00004393	rnt-1		WBGene00010357	H03A11.2	0.484789	0.000553384
WBGene00013701	Y106G6D.4		WBGene00008229	C50F4.1	0.48467	0.00147253
WBGene00019579	oac-57		WBGene00001008	dlk-1	0.482973	0.000294163
WBGene00006533	tba-7		WBGene00004969	spe-15	0.482749	0.000294163
WBGene00001207	egl-43		WBGene00044468	Y69A2AL.2	0.481766	0.000795467
WBGene00008599	F09A5.2		WBGene00009803	F47B8.2	0.476264	0.00401495
WBGene00000749	col-176		WBGene00016898	C53C9.2	0.473901	0.0354302
WBGene00009714	F44G4.5		WBGene00019057	F58F9.3	0.473863	0.00230524
WBGene00016481	C36C5.12		WBGene00021287	Y24D9B.1	0.472128	0.0178692
WBGene00000625	col-48		WBGene00019615	K10B4.3	0.464768	0.00125125
WBGene00019556	K09C6.2		WBGene00004119	pqn-31	0.462247	0.00940753
WBGene00016783	irg-2		WBGene00001113	dur-1	0.462003	0.000294163
WBGene00015991	C18H2.4		WBGene00007393	fbxa-157	0.461975	0.000294163
WBGene00022569	ZC239.6		WBGene00016539	trim-9	0.461772	0.00308871
WBGene00009257	F29G6.1		WBGene00000277	cab-1	0.460545	0.00169051
WBGene00009803	F47B8.2		WBGene00010453	fozi-1	0.453959	0.00125125
WBGene00015193	clec-117		WBGene00016419	tyr-4	0.449207	0.026121
WBGene00020598	T20B6.2		WBGene00015735	pdfr-1	0.44915	0.0252537
WBGene00007297	C04F12.1		WBGene00019844	abts-4	0.448612	0.00713724
WBGene00020457	fbxa-67		WBGene00001414	fer-1	0.448433	0.0250115
WBGene00017387	mpst-4		WBGene00016085	C25A8.5	0.448323	0.0271731
WBGene00019967	cyp-33C8		WBGene00016800	C50C3.2	0.446889	0.00875432
WBGene00021650	Y47G6A.26		WBGene00014051	tag-341	0.445105	0.0280599
WBGene00016912	clec-86		WBGene00012144	T28H10.3	0.440544	0.00439011
WBGene00019024	F58A6.5		WBGene00013079	ttr-26	0.440038	0.00697288
WBGene00000594	col-3		WBGene00010047	F54D1.6	0.439291	0.00147253
WBGene00000691	col-117		WBGene00000086	aex-3	0.437538	0.000294163
WBGene00008310	C54E10.6		WBGene00016912	clec-86	0.43739	0.00924862
Merged into -> D1065.3	C49G7.1		WBGene00007574	C14B1.3	0.437202	0.000795467
WBGene00005017	sqt-2		WBGene00002057	ifd-1	0.43675	0.000294163
WBGene00011909	T22A3.6		WBGene00018579	acs-16	0.432539	0.0404455
WBGene00021016	W03G9.5		WBGene00003733	nhx-5	0.432158	0.0229667
WBGene00007641	C17E4.1		WBGene00002040	hum-7	0.430393	0.0111491
WBGene00010915	M110.7		WBGene00001441	fkh-9	0.426009	0.000294163
WBGene00010019	F54B8.4		WBGene00007372	C06B8.7	0.425995	0.00147253
WBGene00004119	pqn-31		WBGene00007392	fbxa-156	0.422778	0.000294163
WBGene00022479	fbxa-36		WBGene00022353	Y82E9BR.21	0.422193	0.026664
WBGene00017471	F14H12.3		WBGene00016913	lam-2	0.420781	0.000294163
WBGene00016413	C34F11.1		WBGene00008019	C38H2.2	0.420481	0.00797502
WBGene00020381	T09B4.7		WBGene00022823	ZK813.4	0.420141	0.0114497
WBGene00016382	C33H5.16		WBGene00021602	clec-205	0.419442	0.0194482
WBGene00016286	C31H1.1		WBGene00022329	fbxa-79	0.417738	0.00729851
WBGene00008245	fipr-10		WBGene00012464	arrd-7	0.413553	0.0276782
WBGene00009840	fbxa-189		WBGene00006582	tmd-2	0.413085	0.0116053
WBGene00001245	elo-7		WBGene00010681	mak-1	0.41195	0.00383601
WBGene00000672	col-97		WBGene00012130	T28F3.4	0.411257	0.0470074
WBGene00013476	Y69E1A.4		WBGene00019997	R10F2.6	0.409883	0.0049235
WBGene00021339	Y34F4.4		WBGene00004096	pqm-1	0.407979	0.00147253
WBGene00006212	str-168		WBGene00019411	K05F1.10	0.407919	0.0146129
WBGene00022870	ZK1240.5		WBGene00000693	col-119	0.407272	0.017744
WBGene00019912	R06B10.1		WBGene00001976	hmg-11	0.406348	0.00190107
WBGene00020554	T19A5.3		WBGene00009393	clec-62	0.405568	0.000795467
WBGene00009502	F37A8.2		WBGene00019511	K08A2.1	0.405239	0.00875432
WBGene00008743	F13D12.9		WBGene00004735	sbp-1	0.402622	0.017744
WBGene00021720	Y49F6B.8		WBGene00011723	T12A7.2	0.401673	0.0185852
WBGene00000720	col-147		WBGene00004053	pme-5	0.401634	0.00102698
WBGene00019021	F57H12.6		WBGene00019994	cdh-1	0.400718	0.00365498
WBGene00001594	glc-4		WBGene00006760	unc-23	0.400482	0.0114497
WBGene00000596	col-7		WBGene00022499	set-30	0.400446	0.00401495
WBGene00016639	C44B12.6		WBGene00003567	ncx-2	0.397419	0.00147253
WBGene00015030	B0207.7		WBGene00021036	W05F2.4	0.392061	0.00147253
WBGene00022102	Y69F12A.1		WBGene00021495	Y40C5A.1	0.390527	0.00308871
WBGene00009683	F44D12.6		WBGene00004130	ketn-1	0.389694	0.0056035
WBGene00008871	tag-314		WBGene00011495	T05F1.11	0.389049	0.00861412
WBGene00011379	T02E1.7		WBGene00008199	C49C3.9	0.386133	0.00125125
WBGene00015630	C09B9.7		WBGene00020784	tat-4	0.385407	0.000795467
WBGene00000783	cpr-3		WBGene00004368	ric-19	0.384636	0.0194482
WBGene00000735	col-162		WBGene00010935	M163.1	0.383611	0.00125125
WBGene00013079	ttr-26		WBGene00006063	sto-1	0.380483	0.0298221
WBGene00018127	F36H12.14		WBGene00006495	cpna-1	0.378842	0.0223026
Merged into -> Y50D4B.4	Y50D4B.3		WBGene00003515	myo-3	0.377324	0.0143243
WBGene00000476	cfi-1		WBGene00015217	tes-1	0.377071	0.00594877
WBGene00022542	ZC190.8		WBGene00019592	K09F6.9	0.376915	0.00940753
WBGene00007694	C23H4.6		WBGene00006599	tpa-1	0.373349	0.00875432
WBGene00003168	mec-4		WBGene00001366	exc-5	0.373159	0.0056035
WBGene00000717	col-144		WBGene00012012	T25B9.6	0.372383	0.0444937
WBGene00014238	ZK1225.4		WBGene00000961	dgn-1	0.372069	0.0129439
WBGene00008772	irld-4		WBGene00022100	Y69A2AR.31	0.371022	0.0479456
WBGene00021743	Y50D4B.4		WBGene00010657	K08D8.3	0.369811	0.0498468
WBGene00014174	ZK970.8		WBGene00022485	fbxa-63	0.368861	0.0478509
WBGene00015244	B0524.5		WBGene00002247	lam-1	0.368307	0.00190107
WBGene00044062	snb-6		WBGene00017786	F25E5.5	0.367627	0.0117498
WBGene00194711	D2062.13		WBGene00021007	W03F11.4	0.361508	0.0049235
WBGene00013801	Y116A8C.24		WBGene00007836	C31C9.2	0.361401	0.0025062
WBGene00020890	fbxa-202		WBGene00077770	M04D5.3	0.357987	0.00230524
WBGene00015230	tag-344		WBGene00010873	trpa-2	0.357882	0.0291874
WBGene00009893	F49E11.7		WBGene00002054	ifb-2	0.357529	0.0247536
WBGene00012032	T26C5.2		WBGene00016611	bicd-1	0.356594	0.000795467
WBGene00009489	F36G9.13		WBGene00016763	C49A9.9	0.354301	0.00270025
WBGene00007368	C06B8.2		WBGene00016450	clec-5	0.352912	0.0049235
WBGene00012926	Y47D3A.13		WBGene00020836	lgc-34	0.352773	0.0172089
WBGene00022085	Y69A2AR.14		WBGene00011399	T03F6.3	0.351667	0.00973165
WBGene00020435	T11F8.4		WBGene00009042	F22B5.4	0.3505	0.0491908
WBGene00017529	F16G10.15		WBGene00008922	F17C11.11	0.348971	0.00327954
WBGene00007792	C28D4.4		WBGene00011821	cdf-2	0.347803	0.0480402
WBGene00015661	C09H5.7		WBGene00009948	F52H3.6	0.346347	0.00830363
WBGene00013800	Y116A8C.23		WBGene00017448	F14B8.6	0.345501	0.0066336
WBGene00022440	Y110A2AL.3		WBGene00002037	hum-4	0.344204	0.0277881
WBGene00002021	hsp-17		WBGene00020353	T08B6.4	0.343575	0.00308871
WBGene00009090	fipr-3		WBGene00011880	T21B6.3	0.342596	0.036462
WBGene00016647	fbxc-4		WBGene00004924	snt-4	0.340278	0.00746553
WBGene00016648	fbxc-2		WBGene00000784	cpr-4	0.339707	0.0299384
WBGene00009079	F23B12.1		WBGene00011392	sbt-1	0.339063	0.00327954
WBGene00010679	K08F4.5		WBGene00002048	ida-1	0.335319	0.00612433
WBGene00002055	ifc-1		WBGene00020223	T05A7.6	0.333794	0.0120443
WBGene00002206	kin-24		WBGene00019021	F57H12.6	0.332139	0.0103569
WBGene00019411	K05F1.10		WBGene00014158	ZK938.1	0.329938	0.00628625
WBGene00016022	C23H3.9		WBGene00020921	W01C8.5	0.329038	0.0172089
WBGene00007146	B0334.6		WBGene00006801	unc-68	0.328275	0.00543869
WBGene00021110	W09C3.2		WBGene00007307	C04G2.8	0.327627	0.00594877
WBGene00019146	H02F09.3		WBGene00001172	egl-3	0.322674	0.00365498
WBGene00022615	ZC449.5		WBGene00008476	E03H4.8	0.318658	0.0332897
WBGene00007717	C25D7.5		WBGene00014179	ZK1010.5	0.318271	0.0451572
WBGene00011133	R08A2.2		WBGene00007549	C13C4.5	0.316165	0.0319928
WBGene00012784	Y43C5A.4		WBGene00010241	F58D2.2	0.315646	0.0277881
WBGene00012131	T28F3.5		WBGene00004202	pry-1	0.313333	0.0252537
WBGene00011132	R08A2.1		WBGene00002217	klp-4	0.310753	0.00924862
WBGene00005644	srp-3		WBGene00016788	C49G7.10	0.308411	0.0280599
WBGene00005649	srp-8		WBGene00017980	F32B5.7	0.304856	0.0378093
WBGene00017866	stn-2		WBGene00003374	mlk-1	0.304674	0.0220322
WBGene00013785	nep-23		WBGene00019490	K07E3.1	0.300389	0.0444937
WBGene00009501	F37A8.1		WBGene00002262	ldh-1	0.296125	0.0147531
WBGene00012905	Y46G5A.14		WBGene00009470	F36D3.4	0.294481	0.0478509
WBGene00017672	F21F3.2		WBGene00017978	F32B5.4	0.293473	0.034256
WBGene00020580	T19D12.5		WBGene00022569	ZC239.6	0.293211	0.0474302
WBGene00022549	ZC196.5		WBGene00004859	sma-5	0.292125	0.0188831
WBGene00018969	F56D3.1		WBGene00020407	T10D4.3	0.291611	0.0311112
WBGene00010980	R02D5.7		WBGene00001187	egl-19	0.291476	0.0402202
WBGene00007049	tag-191		WBGene00010897	lact-3	0.287951	0.0447231
WBGene00011888	cutl-15		WBGene00002179	jph-1	0.287308	0.0441716
WBGene00019917	clec-43		WBGene00001770	gst-22	0.286226	0.0351231
WBGene00021435	Y39A3A.4		WBGene00001328	epi-1	0.282062	0.0483717
WBGene00194912	ZK856.18		WBGene00007601	C15C6.2	0.280877	0.0178692
WBGene00009956	F53B2.5		WBGene00018195	btb-16	0.279225	0.0322175
WBGene00018235	F40E12.2		WBGene00018531	F47B3.7	0.276384	0.0453928
WBGene00044763	ZK688.12		WBGene00008110	C46C2.2	0.275884	0.0237527
WBGene00008199	C49C3.9		WBGene00004184	prl-1	0.274687	0.0224262
WBGene00009308	F32A11.3		WBGene00013019	Y48G10A.2	0.273091	0.0467107
WBGene00019810	R01H2.2		WBGene00022307	Y77E11A.2	0.271909	0.0295832
WBGene00019515	ugt-19		WBGene00044457	C18H7.11	0.266036	0.0400296
WBGene00012186	mlt-11		WBGene00016357	C33F10.11	0.261028	0.0367173
WBGene00003102	mab-5		WBGene00001189	egl-21	0.256726	0.0317552
WBGene00013523	Y73F8A.14		WBGene00018024	F35A5.1	0.255036	0.046381
WBGene00015516	C06A8.6		WBGene00010834	M03B6.2	0.249267	0.0479456
WBGene00018083	F36A4.4		WBGene00016407	C34D10.2	0.248729	0.0434632
WBGene00044177	C30G7.3		WBGene00000020	abt-2	0.248126	0.0478509
WBGene00019506	K07H8.5		WBGene00020930	hlh-30	0.244009	0.0449443
WBGene00018839	F54H5.2		WBGene00015547	ain-1	0.239743	0.0431448
WBGene00001778	gst-30		WBGene00007055	tag-196	0.238397	0.0478509
WBGene00016219	pals-24
WBGene00011322	irld-14
WBGene00020353	T08B6.4
WBGene00007725	C25F9.5
WBGene00000019	abt-1
WBGene00015574	irg-1
WBGene00000951	deg-3
WBGene00013478	Y69E1A.8
WBGene00000013	abf-2
WBGene00017279	F09C12.8
WBGene00020989	W03D8.8
WBGene00045036	K08E4.7
WBGene00019150	H04J21.1
WBGene00010871	M05B5.3
WBGene00006409	hdl-2
WBGene00009685	F44D12.8
WBGene00006553	tbx-34
WBGene00011530	T06D8.10
WBGene00012979	Y48B6A.5
WBGene00012011	T25B9.5
WBGene00010750	K10D11.6
WBGene00003995	pgp-1
WBGene00007613	C15H11.1
WBGene00022530	ZC155.2
WBGene00004901	snf-2
WBGene00013452	Y67A10A.3
WBGene00021171	Y8A9A.2
WBGene00044434	Y18H1A.15
WBGene00044122	T28B8.6
WBGene00013879	ZC376.8
WBGene00022700	ZK353.4
WBGene00010147	F56D5.2
WBGene00019257	dhhc-13
WBGene00004264	qua-1
WBGene00011880	T21B6.3
WBGene00020237	phat-4
WBGene00044774	F16B3.3
WBGene00016398	C34D4.2
WBGene00005013	jmjd-1.1
WBGene00013279	Y57A10B.7
WBGene00219326	F36D3.16
WBGene00009313	F32B4.2
WBGene00017550	nep-6
WBGene00021880	Y54G2A.15
WBGene00022325	fbxa-5
WBGene00011209	R10E8.3
WBGene00006441	cpna-4
WBGene00014048	ZK666.8
WBGene00020455	fbxa-59
WBGene00018763	F53F10.1
WBGene00010046	F54D1.1
WBGene00011400	T03F6.4
WBGene00000753	col-180
WBGene00002212	kin-31
WBGene00014100	ZK849.1
WBGene00020954	W02G9.4
WBGene00013337	Y57G11C.48
WBGene00004809	skr-3
WBGene00016053	C24D10.1
WBGene00018121	F36H12.5
WBGene00000707	col-133
WBGene00010829	M02B1.4
WBGene00016004	C18H9.6
WBGene00009386	tag-290
WBGene00021381	Y37E11B.10
WBGene00001770	gst-22
WBGene00011166	R09D1.10
WBGene00009754	F46A9.1
WBGene00000638	col-62
WBGene00012256	lpr-5
WBGene00045060	F55B11.7
WBGene00003644	nhr-54
WBGene00001612	glr-1
WBGene00175035	F54C9.14
WBGene00017322	clec-160
WBGene00016825	C50E10.1
WBGene00016596	C42D4.3
WBGene00001246	elo-8
WBGene00044979	Y41E3.19
WBGene00022709	ZK354.8
WBGene00022382	Y94H6A.10
WBGene00018359	F42G8.8
WBGene00018646	F49F1.6
WBGene00000602	col-13
WBGene00015024	B0205.10
WBGene00020084	R105.1
WBGene00010324	F59C6.3
WBGene00010426	H37A05.2
WBGene00006058	sst-20
WBGene00012547	Y37D8A.5
WBGene00004971	spe-17
WBGene00001885	his-11
WBGene00001889	his-15
WBGene00001918	his-44
WBGene00009753	scrm-6
WBGene00022628	ZC513.3
WBGene00013009	fbxc-23
WBGene00021948	kvs-5
WBGene00011171	R09E10.1
WBGene00019949	R08C7.5
WBGene00021113	gsp-3
WBGene00007977	gska-3
WBGene00021983	npr-5
WBGene00018528	F47B3.4
WBGene00010485	ant-1.3
WBGene00013656	Y105C5B.17
WBGene00006318	sup-9
WBGene00007323	fbxa-155
WBGene00007381	C06C6.7
WBGene00001883	his-9
WBGene00001887	his-13
WBGene00001899	his-25
WBGene00015558	C06G4.4
WBGene00000841	cul-6
WBGene00021382	Y37F4.1
WBGene00016765	C49C8.1
WBGene00012250	W04E12.5
WBGene00016826	C50E10.2
WBGene00008659	clec-151
WBGene00016040	C24A11.1
WBGene00018575	clec-119
WBGene00015992	C18H2.5
WBGene00006589	tnt-4
WBGene00010181	F57A8.6
WBGene00007224	C01G6.2
WBGene00009042	F22B5.4
WBGene00020533	T16A1.2
WBGene00017475	F14H12.8
WBGene00013809	Y116A8C.33
WBGene00021095	mlt-8
WBGene00012689	Y39B6A.30
WBGene00010366	H05L14.1
WBGene00014129	ZK892.5
WBGene00022288	Y75B7B.1
WBGene00000928	dao-2
WBGene00000771	cpb-2
WBGene00021745	Y50D4B.6
WBGene00019642	K11C4.1
WBGene00006761	unc-24
WBGene00013923	ghi-1
WBGene00013853	ZC116.1
WBGene00003705	nhr-115
WBGene00000799	crn-6
WBGene00011462	scl-22
WBGene00007987	C36H8.1
WBGene00012437	hum-9
WBGene00009457	F36A2.10
WBGene00016839	C50F2.5
WBGene00012809	Y43F8A.2
WBGene00020377	T09B4.3
WBGene00015634	C09D4.3
WBGene00014062	ZK673.6
WBGene00015246	scl-23
WBGene00012917	Y46G5A.29
WBGene00021007	W03F11.4
WBGene00020840	T27A3.4
WBGene00018101	math-27
WBGene00022753	ZK484.7
WBGene00008259	C52E4.7
WBGene00010719	K09E4.1
WBGene00002208	kin-26
WBGene00013275	btb-14
WBGene00017114	E03H12.7
WBGene00012925	wht-8
WBGene00018926	F56A11.6
WBGene00011517	cgt-1
WBGene00013526	Y73F8A.20
WBGene00045461	C25F9.14
WBGene00015689	C10G11.9
WBGene00019063	F58F12.3
WBGene00001483	fog-3
WBGene00004964	spe-10
WBGene00020987	W03D8.5
WBGene00009550	F38H4.6
WBGene00017902	F28E10.4
WBGene00018001	F33D11.2
WBGene00017467	F14F9.4
WBGene00015855	C16C8.18
WBGene00006449	tag-76
WBGene00001603	gln-2
WBGene00012937	Y47D3A.31
WBGene00011191	R10D12.10
WBGene00001414	fer-1
WBGene00016997	cebp-1
WBGene00020414	T10E9.4
WBGene00000599	col-10
WBGene00044005	F37C12.18
WBGene00011800	T16G1.6
WBGene00194816	ZK616.61
WBGene00013562	Y75B8A.32
WBGene00008154	C47E12.11
WBGene00022888	rnh-1.1
WBGene00195178	ZC581.10
WBGene00002067	ifp-1
WBGene00021288	clec-123
WBGene00013273	Y57A10B.1
WBGene00019626	K10C9.7
WBGene00002186	kel-10
WBGene00018253	F40H6.1
WBGene00010876	M05D6.3
WBGene00022467	Y119C1B.1
WBGene00044529	irld-1
WBGene00007337	C05C12.5
WBGene00002227	klp-17
WBGene00001613	glr-2
WBGene00013158	Y53F4B.11
WBGene00002193	kin-5
WBGene00013290	Y57G11A.2
WBGene00016218	pals-23
WBGene00020293	nep-20
WBGene00019913	R06B10.2
WBGene00009143	F26A3.5
WBGene00017055	D2062.1
WBGene00020365	T08G2.2
WBGene00000647	col-71
WBGene00011467	decr-1.3
WBGene00009948	F52H3.6
WBGene00010547	K03H1.12
WBGene00018895	F55F8.7
WBGene00017215	F07F6.1
WBGene00008801	acp-3
WBGene00010300	F59A1.15
WBGene00016898	C53C9.2
WBGene00000781	cpr-1
WBGene00019216	H20J04.1
WBGene00019843	R03E9.2
WBGene00016461	C35E7.9
WBGene00015609	math-4
WBGene00009028	F21H7.2
WBGene00015865	C16E9.1
WBGene00022696	ZK328.7
WBGene00013070	Y51A2B.6
WBGene00022505	ZC21.3
WBGene00007343	C05E7.1
WBGene00009643	F42G4.6
WBGene00016425	C34H4.2
WBGene00020449	fbxa-54
WBGene00018548	clec-79
WBGene00011378	T02E1.6
WBGene00019951	R08C7.8
WBGene00008541	F07A5.2
WBGene00004906	snf-7
WBGene00022705	ZK354.2
WBGene00021998	Y59E9AR.2
WBGene00022003	Y59E9AR.8
WBGene00008476	E03H4.8
WBGene00016646	fbxc-5
WBGene00016649	fbxc-1
WBGene00009321	F32B6.4
WBGene00007307	C04G2.8
WBGene00018783	cbs-2
WBGene00043743	Y59E9AL.2
WBGene00007080	sfxn-1.1
WBGene00013215	Y54G11A.4
WBGene00022634	ZC581.7
WBGene00010883	M7.7
WBGene00003541	nas-22
WBGene00019081	F59A3.8
WBGene00004052	pme-4
WBGene00003514	myo-2
WBGene00019096	cysl-4
WBGene00044073	tag-244
WBGene00021579	clec-73
WBGene00010651	K08C9.2
WBGene00007457	C08F11.10
WBGene00015049	B0218.5
WBGene00015908	C17F3.3
WBGene00012637	Y38H8A.3
WBGene00020071	R13H9.5
WBGene00000562	cng-1
WBGene00003563	ncs-1
WBGene00017955	F31E8.5
WBGene00009895	scl-2
WBGene00011212	R10E8.6
WBGene00014007	ZK596.2
WBGene00044174	fipr-5
WBGene00021518	hpo-6
WBGene00013988	ZK512.10
WBGene00013978	ZK507.1
WBGene00007453	fbxa-98
WBGene00007885	ugt-21
WBGene00021678	Y48G1C.5
WBGene00011176	R09E10.6
WBGene00020802	btb-2
WBGene00008230	pfk-2
WBGene00009393	clec-62
WBGene00010920	M117.4
WBGene00009239	irld-6
WBGene00007354	C06A1.3
WBGene00021335	spp-23
WBGene00044674	B0280.17
WBGene00002188	kgb-2
WBGene00007249	C01G12.9
WBGene00019530	scrm-8
WBGene00017393	nep-5
WBGene00010650	K08C9.1
WBGene00017530	F16H11.1
WBGene00044469	clec-173
WBGene00018122	ttbk-2
WBGene00050956	C14A6.13
WBGene00018196	nep-13
WBGene00019783	M70.1
WBGene00004909	snf-10
WBGene00018200	btb-17
WBGene00016974	lron-15
WBGene00021979	Y58A7A.5
WBGene00022707	ZK354.6
WBGene00019459	K06H7.8
WBGene00006718	ubc-23
WBGene00013811	Y116A8C.38
WBGene00016181	C28C12.11
WBGene00018134	F37A4.4
WBGene00013475	Y69E1A.3
WBGene00007335	C05C12.1
WBGene00015994	C18H7.4
WBGene00010241	F58D2.2
WBGene00011737	T12G3.1
WBGene00013684	Y105E8A.27
WBGene00021156	Y4C6B.2
WBGene00011114	R07E5.6
WBGene00018471	F45E4.6
WBGene00009115	F25F2.1
WBGene00020985	W03D8.2
WBGene00012296	W06D4.2
WBGene00009755	F46A9.2
WBGene00016388	C34B2.3
WBGene00016707	C46E10.1
WBGene00016698	C46A5.1
WBGene00009412	F35E2.5
WBGene00016781	C49G7.3
WBGene00044418	C08G5.7
WBGene00015931	C17H12.5
WBGene00012720	Y39E4B.11
WBGene00009416	F35E2.9
WBGene00016612	C43G2.3
WBGene00018531	F47B3.7
WBGene00010992	R03D7.8
WBGene00000722	col-149
WBGene00194894	T05B4.14
WBGene00000615	col-38
WBGene00007082	acs-10
WBGene00010114	F55D12.6
WBGene00018375	F43C9.1
WBGene00019151	pck-3
WBGene00006067	sto-5
WBGene00015907	C17F3.1
WBGene00007986	C36F7.5
WBGene00021969	Y57G7A.6
WBGene00014197	ZK1053.2
WBGene00007269	C03C10.2
WBGene00009984	F53F1.6
WBGene00011060	R06C1.6
WBGene00045306	ZC250.5
WBGene00020330	T07H6.1
WBGene00013033	Y49E10.10
WBGene00045355	D1086.17
WBGene00014116	ZK858.2
WBGene00012115	T28B8.4
WBGene00021472	Y39G10AR.16
WBGene00007563	C14A4.13
WBGene00004172	pqn-92
WBGene00012177	decr-1.2
WBGene00045475	T07A5.7
WBGene00015306	C01G5.4
WBGene00004023	pho-4
WBGene00019590	K09F6.7
WBGene00007222	C01F6.2
WBGene00022228	Y73B6A.1
WBGene00016883	C52E2.4
WBGene00011968	T23G11.1
WBGene00007320	C05B5.2
WBGene00019593	K09F6.10
WBGene00008660	clec-153
WBGene00022732	ZK418.2
WBGene00016757	C49A9.3
WBGene00020003	R11E3.1
WBGene00021993	Y59E9AL.3
WBGene00020453	fbxa-55
WBGene00017179	wht-4
WBGene00001948	hlh-1
WBGene00015917	C17G10.3
WBGene00010851	M04C3.2
WBGene00016555	math-20
WBGene00015220	B0507.3
WBGene00015820	C16A11.7
WBGene00045392	F26D11.12
WBGene00020905	T28H11.7
WBGene00011520	nhr-213
WBGene00018563	F47D12.7
WBGene00013700	Y106G6D.3
WBGene00022497	Y119D3B.21
WBGene00011305	R186.1
WBGene00016491	acdh-5
WBGene00010373	H08M01.1
WBGene00016085	C25A8.5
WBGene00009595	F40F12.7
WBGene00012180	W01D2.3
WBGene00004859	sma-5
WBGene00004965	spe-11
WBGene00014158	ZK938.1
WBGene00019086	F59A6.4
WBGene00007570	C14A6.6
WBGene00013845	fbxa-37
WBGene00015629	C09B9.4
WBGene00015929	C17H12.3
WBGene00014169	ZK945.7
WBGene00008235	C50F4.10
WBGene00011173	acs-18
WBGene00021256	Y22D7AR.2
WBGene00018135	F37A4.5
WBGene00013771	Y113G7C.1
WBGene00002975	lev-8
WBGene00018004	F33D11.7
WBGene00007793	C28D4.5
WBGene00007266	C03A3.1
WBGene00011692	T10G3.1
WBGene00009641	F42G4.2
WBGene00007156	B0379.2
WBGene00015051	B0218.7
WBGene00020841	T27A3.5
WBGene00008010	C38D9.2
WBGene00016763	C49A9.9
WBGene00019410	K05F1.9
WBGene00019048	F58E2.4
WBGene00010712	K09B11.5
WBGene00009592	F40F12.3
WBGene00015094	B0261.6
WBGene00022346	pals-17
WBGene00011297	R102.10
WBGene00019759	M03F4.6
WBGene00009043	F22B5.5
WBGene00019858	R03H10.6
WBGene00010265	F58G1.3
WBGene00016512	C38C3.3
WBGene00044243	F16C3.4
WBGene00013723	Y106G6H.13
WBGene00011911	T22B3.3
WBGene00022644	dod-19
WBGene00000006	aat-5
WBGene00009759	ttr-12
WBGene00013304	Y57G11C.6
WBGene00011493	T05F1.8
WBGene00013190	Y54E2A.5
WBGene00012226	W03G11.4
WBGene00004962	spe-8
WBGene00194703	F26B1.8
WBGene00012946	Y47H9B.2
WBGene00012012	T25B9.6
WBGene00019165	mpz-4
WBGene00014057	ZK673.1
WBGene00016358	C33F10.12
WBGene00004084	pph-2
WBGene00019589	K09F6.6
WBGene00018792	F54C1.8
WBGene00020015	nhr-210
WBGene00001839	hdl-1
WBGene00022090	Y69A2AR.19
WBGene00017559	mpz-3
WBGene00021010	W03G1.2
WBGene00007601	C15C6.2
WBGene00021167	cyp-32B1
WBGene00021878	Y54G2A.13
WBGene00011918	T22C1.8
WBGene00007755	C27A7.3
WBGene00007248	catp-4
WBGene00008296	cdr-2
WBGene00002199	kin-15
WBGene00016094	C25E10.4
WBGene00007794	C28D4.7
WBGene00003633	nhr-43
WBGene00019717	trx-3
WBGene00019785	M70.3
WBGene00019115	nhr-195
WBGene00015467	basl-1
WBGene00001242	elo-4
WBGene00013657	Y105C5B.18
WBGene00010612	K07A1.5
WBGene00000601	col-12
WBGene00011795	T16A9.5
WBGene00002348	myo-1
WBGene00009681	gipc-2
WBGene00019430	K06A5.2
WBGene00006609	tre-3
WBGene00017082	DC2.5
WBGene00009605	F40G12.10
WBGene00015348	C02F5.5
WBGene00016440	gipc-1
WBGene00013713	Y106G6G.4
WBGene00017938	F31A3.3
WBGene00008912	F17C8.7
WBGene00013299	irld-18
WBGene00001487	frk-1
WBGene00019018	abts-3
WBGene00013091	Y51B9A.9
WBGene00022496	fbxa-92
WBGene00017542	F17E9.5
WBGene00015089	B0252.5
WBGene00020070	rmd-6
WBGene00022876	ZK1248.5
WBGene00011910	T22B3.2
WBGene00021214	Y18H1A.10
WBGene00010931	M162.5
WBGene00017851	F27C1.1
WBGene00007044	cpna-5
WBGene00004972	spe-26
WBGene00021583	clec-72
WBGene00022490	Y119D3B.13
WBGene00013473	Y69E1A.1
WBGene00023424	C53D6.10
WBGene00044683	C36E6.8
WBGene00010825	M01G12.14
WBGene00045484	F34D10.9
WBGene00020223	T05A7.6
WBGene00004058	pmp-1
WBGene00012595	Y38E10A.17
WBGene00010507	K02E2.6
WBGene00013838	fbxa-31
WBGene00005012	F26F4.2
WBGene00012642	Y39A1A.2
WBGene00006056	sss-1
WBGene00015627	C09B9.2
WBGene00014029	ZK637.12
WBGene00013107	Y51H4A.13
WBGene00011669	T09F5.10
WBGene00019605	K10B2.2
WBGene00017418	F13B6.3
WBGene00010574	K04H4.5
WBGene00016605	C43E11.5
WBGene00009548	F38H4.4
WBGene00020635	T20H4.2
WBGene00020080	math-37
WBGene00016204	gsto-1
WBGene00000950	deg-1
WBGene00015293	C01C4.3
WBGene00006886	vap-1
WBGene00009160	F26E4.5
WBGene00021398	Y38C1AA.7
WBGene00016663	C45E1.4
WBGene00022780	ZK622.1
WBGene00009708	F44G3.7
WBGene00016161	C27D6.3
WBGene00019741	nhr-201
WBGene00010486	K01H12.4
WBGene00003759	nlp-21
WBGene00015765	C14C11.1
WBGene00020713	T23B3.5
WBGene00019512	K08A2.2
WBGene00010082	F55A11.11
WBGene00007306	C04G2.5
WBGene00015688	C10G11.8
WBGene00020617	T20D4.11
WBGene00011214	R10E9.2
WBGene00007633	C16D2.1
WBGene00000285	cal-1
WBGene00008508	F01G10.5
WBGene00003702	nhr-112
WBGene00022030	Y65B4A.7
WBGene00009884	F49C12.15
WBGene00012741	Y40H4A.2
WBGene00015937	C17H12.12
WBGene00022847	ZK1055.6
WBGene00015987	C18G1.9
WBGene00007763	C27B7.6
WBGene00010634	K07F5.6
WBGene00021908	Y55B1AR.4
WBGene00016450	clec-5
WBGene00009058	F22E12.1
WBGene00021321	Y34B4A.5
WBGene00013119	Y51H4A.25
WBGene00044403	fbxa-219
WBGene00008079	C44B9.2
WBGene00016133	C26B9.3
WBGene00016428	dmsr-7
WBGene00022621	ZC477.7
WBGene00022688	math-47
WBGene00011120	R07E5.15
WBGene00009581	F40F9.3
WBGene00019435	K06A9.1
WBGene00003434	msp-38
WBGene00006053	ssq-4
WBGene00006986	zip-1
WBGene00004300	ram-2
WBGene00008724	F13A7.1
WBGene00016351	C33F10.1
WBGene00013710	Y106G6G.1
WBGene00016125	C26B2.2
WBGene00012901	cnp-2
WBGene00004963	spe-9
WBGene00016357	C33F10.11
WBGene00017445	sid-5
WBGene00007584	C14C10.1
WBGene00010998	R03G8.3
WBGene00015433	C04E12.2
WBGene00015356	tag-278
WBGene00018119	F36H12.3
WBGene00019950	clec-175
WBGene00008074	nkb-2
WBGene00020854	T27C4.1
WBGene00016843	C50F7.3
WBGene00009344	F32H2.7
WBGene00008313	C54G4.3
WBGene00007305	C04G2.2
WBGene00007735	C25G4.8
WBGene00022848	ZK1055.7
WBGene00044301	lgc-28
WBGene00012638	Y38H8A.4
WBGene00017663	F21D12.3
WBGene00010906	M88.3
WBGene00012533	fbxa-209
WBGene00010091	ssp-35
WBGene00019763	galt-1
WBGene00016054	C24D10.2
WBGene00007610	C15H7.3
WBGene00012857	pbo-5
WBGene00012831	Y43F8C.9
WBGene00014179	ZK1010.5
WBGene00015047	faah-1
WBGene00003449	msp-56
WBGene00005018	sqt-3
WBGene00021787	Y51H7C.9
WBGene00017802	F26A1.3
WBGene00022538	ZC190.4
WBGene00009957	F53B2.8
WBGene00017059	D2062.7
WBGene00010254	F58E6.5
WBGene00017354	F10E9.2
WBGene00007448	C08F8.6
WBGene00000687	col-113
WBGene00017647	F20H11.4
WBGene00011460	ttr-14
WBGene00017027	D1044.1
WBGene00011438	T04F3.3
WBGene00006308	sul-1
WBGene00016416	C34F11.5
WBGene00010585	K05C4.9
WBGene00018971	clec-67
WBGene00045013	F08A7.1
WBGene00009031	F21H7.5
WBGene00007308	C04G2.9
WBGene00013987	ZK512.8
WBGene00022499	set-30
WBGene00018840	F54H5.3
WBGene00020813	T25G12.6
WBGene00008167	C48B4.1
WBGene00015084	B0244.9
WBGene00008944	F19B2.5
WBGene00016314	C32D5.6
WBGene00020678	T22B11.4
WBGene00003696	nhr-106
WBGene00006582	tmd-2
WBGene00020531	T15B12.2
WBGene00019113	F59E11.7
WBGene00022285	Y75B7AL.2
WBGene00016030	C24A1.3
WBGene00003597	nhl-1
WBGene00020990	W03D8.9
WBGene00077525	C41G7.8
WBGene00009470	F36D3.4
WBGene00008018	tbc-8
WBGene00009237	F28H7.3
WBGene00019406	acdh-8
WBGene00004904	snf-5
WBGene00017975	F32B5.1
WBGene00015106	B0280.11
WBGene00012169	W01B6.2
WBGene00044792	F59C6.14
WBGene00012207	W02B12.12
WBGene00022632	ZC581.2
WBGene00017553	nep-8
WBGene00007414	C07E3.3
WBGene00006983	zig-6
WBGene00000402	cdh-10
WBGene00010563	K04G2.4
WBGene00019592	K09F6.9
WBGene00013485	Y69H2.10
WBGene00002039	hum-6
WBGene00019337	K02F6.3
WBGene00003688	nhr-98
WBGene00012486	Y18D10A.21
WBGene00007857	C31H5.6
WBGene00013037	Y49E10.18
WBGene00018823	F54E2.1
WBGene00007301	C04F12.7
WBGene00019561	K09C6.7
WBGene00010136	F55H12.5
WBGene00010510	ent-3
WBGene00044953	D2096.13
WBGene00010703	K09A9.6
WBGene00013449	Y67A6A.1
WBGene00019832	R02F2.2
WBGene00004003	pgp-9
WBGene00018301	F41G3.5
WBGene00004910	snf-11
WBGene00019586	K09F6.3
WBGene00014223	ZK1098.6
WBGene00021741	Y50D4B.2
WBGene00000715	col-142
WBGene00015559	npr-17
WBGene00015258	B0554.5
WBGene00003707	nhr-117
WBGene00010877	lact-4
WBGene00019260	H34I24.1
WBGene00016717	math-22
WBGene00008634	F10A3.4
WBGene00003720	nhr-130
WBGene00006509	tag-164
WBGene00016327	C32E12.1
WBGene00019015	F57F4.1
WBGene00020972	trpl-2
WBGene00009149	F26D2.10
WBGene00012786	Y43C5B.3
WBGene00016751	C48E7.6
WBGene00022108	Y71F9AL.2
WBGene00015359	C02G6.1
WBGene00020153	nhr-212
WBGene00018336	F42A9.7
WBGene00012782	Y43C5A.2
WBGene00002026	hsp-70
WBGene00011207	R10E8.1
WBGene00022754	nspd-1
WBGene00022180	Y71H2AM.15
WBGene00008423	D2045.5
WBGene00016399	C34D4.3
WBGene00014121	ZK858.8
WBGene00020363	fbxa-3
WBGene00044070	set-18
WBGene00000820	csp-2
WBGene00007733	C25G4.6
WBGene00009959	F53B6.4
WBGene00019166	tat-2
WBGene00016958	ilys-4
WBGene00006050	ssq-1
WBGene00012087	T27E7.1
WBGene00009133	bed-3
WBGene00010873	trpa-2
WBGene00008794	F14D7.7
WBGene00020479	T13C2.3
WBGene00006052	ssq-3
WBGene00009680	msd-1
WBGene00009684	msd-3
WBGene00004368	ric-19
WBGene00044347	Y71G12B.30
WBGene00016769	C49C8.5
WBGene00006416	sams-5
WBGene00018930	F56B3.6
WBGene00009781	F46C5.6
WBGene00014082	ZK795.2
WBGene00015100	B0280.2
WBGene00010900	M28.9
WBGene00008812	F14F7.5
WBGene00003567	ncx-2
WBGene00016522	fbxa-38
WBGene00003446	msp-53
WBGene00016680	C45G9.9
WBGene00009026	F21G4.5
WBGene00006539	tbb-6
WBGene00022589	ZC317.6
WBGene00003248	mig-17
WBGene00000397	cdh-5
WBGene00015608	math-3
WBGene00021997	Y59E9AR.1
WBGene00022002	Y59E9AR.7
WBGene00003467	msp-81
WBGene00020811	T25G12.3
WBGene00020869	T28A11.2
WBGene00002069	ikb-1
WBGene00000667	col-92
WBGene00016414	C34F11.2
WBGene00006044	ssp-16
WBGene00021358	Y37E11AL.2
WBGene00009394	clec-63
WBGene00000784	cpr-4
WBGene00002222	klp-11
WBGene00007913	cyp-36A1
WBGene00012827	Y43F8C.5
WBGene00014240	htas-1
WBGene00013455	ssu-2
WBGene00019248	H27M09.5
WBGene00004796	sid-2
WBGene00001169	eef-1A.2
WBGene00016541	C39H7.1
WBGene00011705	T11A5.6
WBGene00011954	T23F11.2
WBGene00021633	Y47G6A.3
WBGene00022751	ZK484.5
WBGene00013138	Y53C10A.10
WBGene00004267	rab-3
WBGene00016788	C49G7.10
WBGene00017842	nep-12
WBGene00016753	oac-9
WBGene00011756	ctg-2
WBGene00010633	nspd-2
WBGene00001805	gur-4
WBGene00206522	F14D2.19
WBGene00006436	ttn-1
WBGene00020187	gsp-4
WBGene00017093	E02C12.8
WBGene00011474	aldo-1
WBGene00006039	ssp-10
WBGene00008332	C55A6.3
WBGene00022175	Y71H2AM.10
WBGene00012289	W05H12.1
WBGene00012891	sorb-1
WBGene00011335	T01E8.8
WBGene00003578	ndx-1
WBGene00010850	M04C3.1
WBGene00012297	W06D4.3
WBGene00017306	F09F9.1
WBGene00003943	pbo-4
WBGene00007778	C27D8.2
WBGene00022155	Y71G12B.17
WBGene00020661	T21G5.4
WBGene00004135	pqn-48
WBGene00016599	C42D8.1
WBGene00023432	K12B6.9
WBGene00015422	C04E6.5
WBGene00003179	mec-18
WBGene00000732	col-159
WBGene00020850	nhr-226
WBGene00003468	msp-113
WBGene00011495	T05F1.11
WBGene00020659	T21G5.1
WBGene00018966	F56D2.5
WBGene00020567	T19D2.1
WBGene00015957	del-9
WBGene00017653	F21C10.3
WBGene00018435	btb-9
WBGene00006692	twk-42
WBGene00018405	F44A2.5
WBGene00007230	C01G10.1
WBGene00007777	C27D8.1
WBGene00021556	Y45G5AM.3
WBGene00006584	tni-1
WBGene00018773	F53G12.8
WBGene00019057	F58F9.3
WBGene00008298	C54D10.3
WBGene00021509	Y41D4A.7
WBGene00022329	fbxa-79
WBGene00011793	T16A9.3
WBGene00007791	C28A5.6
WBGene00000510	cka-2
WBGene00022486	fbxa-61
WBGene00011401	T03F6.6
WBGene00013858	ssp-34
WBGene00014761	F46A8.11
WBGene00006051	ssq-2
WBGene00013474	Y69E1A.2
WBGene00003444	msp-51
WBGene00016735	fhod-1
WBGene00008498	F01D5.8
WBGene00020849	nhr-225
WBGene00000768	cor-1
WBGene00018266	nhr-183
WBGene00021207	Y18H1A.1
WBGene00011172	R09E10.2
WBGene00013836	fbxa-29
WBGene00010605	K06G5.1
WBGene00003450	msp-57
WBGene00021981	lgc-26
WBGene00009482	F36G3.1
WBGene00010035	F54C8.1
WBGene00020456	fbxa-60
WBGene00006677	twk-24
WBGene00009804	F47B8.3
WBGene00023490	F36A2.14
WBGene00017512	nhr-179
WBGene00007664	C18B12.2
WBGene00194651	C33D9.13
WBGene00016742	C48B6.4
WBGene00006372	syx-2
WBGene00004958	spe-4
WBGene00002974	lev-1
WBGene00003426	msp-19
WBGene00020245	T05B11.1
WBGene00001113	dur-1
WBGene00009008	F21D5.3
WBGene00007190	rmd-3
WBGene00007159	B0379.7
WBGene00001787	gst-39
WBGene00016587	C42C1.9
WBGene00008254	C51E3.9
WBGene00016330	C32E12.4
WBGene00004316	rbf-1
WBGene00011107	R07E3.6
WBGene00000546	clp-6
WBGene00020448	fbxa-51
WBGene00000170	aqp-2
WBGene00001768	gst-20
WBGene00022485	fbxa-63
WBGene00017681	F21F8.11
WBGene00010661	tyr-2
WBGene00021020	W04B5.3
WBGene00012464	arrd-7
WBGene00015472	C05D9.3
WBGene00000541	cln-3.3
WBGene00003432	msp-36
WBGene00002054	ifb-2
WBGene00017565	ddo-2
WBGene00013303	Y57G11C.5
WBGene00009306	F32A7.5
WBGene00006774	unc-38
WBGene00009971	F53C11.1
WBGene00016539	trim-9
WBGene00002881	let-756
WBGene00007392	fbxa-156
WBGene00006633	tsp-7
WBGene00019436	K06A9.2
WBGene00017428	F13D11.3
WBGene00018354	F42G2.5
WBGene00009682	msd-2
WBGene00002179	jph-1
WBGene00044079	tag-241
WBGene00022240	shl-1
WBGene00007840	C31C9.6
WBGene00007339	C05D12.1
WBGene00020777	T24E12.10
WBGene00003515	myo-3
WBGene00003469	msp-142
WBGene00014103	best-26
WBGene00013855	ZC116.3
WBGene00003431	msp-33
WBGene00018347	F42C5.5
WBGene00011732	arrd-17
WBGene00017698	F22B7.9
WBGene00007060	wht-6
WBGene00001430	fkb-5
WBGene00022592	ZC328.2
WBGene00013165	Y53F4B.19
WBGene00003435	msp-40
WBGene00012130	T28F3.4
WBGene00021858	Y54F10BM.3
WBGene00013149	Y53F4B.1
WBGene00006971	zak-1
WBGene00003438	msp-45
WBGene00017302	F09F7.5
WBGene00003429	msp-31
WBGene00004932	sod-3
WBGene00018523	lact-1
WBGene00001132	alp-1
WBGene00015362	fbxa-105
WBGene00021043	pck-1
WBGene00022397	Y97E10AR.2
WBGene00008932	F18A11.5
WBGene00045276	F18E3.13
WBGene00012821	Y43F8B.11
WBGene00015580	cls-1
WBGene00013901	ugt-16
WBGene00044291	C25F9.10
WBGene00003458	msp-65
WBGene00008945	F19B2.6
WBGene00044468	Y69A2AL.2
WBGene00006412	nlg-1
WBGene00008644	F10C2.3
WBGene00013263	Y57A10A.23
WBGene00018195	btb-16
WBGene00001099	dsc-4
WBGene00015566	C07D10.1
WBGene00018579	acs-16
WBGene00010296	dgat-2
WBGene00020490	tmc-1
WBGene00002056	ifc-2
WBGene00219316	F21A3.11
WBGene00007220	C01B9.1
WBGene00001188	egl-20
WBGene00013559	Y75B8A.28
WBGene00008830	nhr-176
WBGene00009408	F35C12.3
WBGene00002266	lec-3
WBGene00008215	C49F8.3
WBGene00006495	cpna-1
WBGene00016531	C39D10.3
WBGene00000878	cyn-2
WBGene00015619	C08G9.1
WBGene00000785	cpr-5
WBGene00019480	K07C11.8
WBGene00003617	nhr-18
WBGene00003959	pcp-4
WBGene00010944	M176.5
WBGene00022649	ZK84.1
WBGene00003464	msp-77
WBGene00004353	rgs-10
WBGene00007926	C34C12.7
WBGene00021834	mab-31
WBGene00016953	C55C3.3
WBGene00017978	F32B5.4
WBGene00004154	pqn-72
WBGene00000780	cpn-4
WBGene00018594	aman-3
WBGene00009146	F26C11.1
WBGene00019426	cutl-16
WBGene00007599	C15A11.7
WBGene00003744	nlp-6
WBGene00003772	nlr-1
WBGene00011726	lpr-2
WBGene00001745	gsa-1
WBGene00003843	oct-2
WBGene00022353	pals-18
WBGene00015735	pdfr-1
WBGene00022760	ZK546.3
WBGene00006824	unc-95
WBGene00018384	F43C11.7
WBGene00007336	C05C12.4
WBGene00017449	otpl-3
WBGene00020358	math-39
WBGene00021495	Y40C5A.1
WBGene00004183	prk-2
WBGene00017448	F14B8.6
WBGene00006863	gyg-1
WBGene00018569	F47F2.1
WBGene00009102	F25B3.5
WBGene00004232	ptr-18
WBGene00019973	R09A1.3
WBGene00001116	dyc-1
WBGene00003452	msp-59
WBGene00016595	C42D4.2
WBGene00003466	msp-79
WBGene00077770	M04D5.3
WBGene00017936	F30B5.7
WBGene00012875	Y45F10B.13
WBGene00004969	spe-15
WBGene00003722	nhr-132
WBGene00000739	col-166
WBGene00194641	F47G3.4
WBGene00015954	C18B2.3
WBGene00000905	daf-9
WBGene00000942	deb-1
WBGene00003764	nlp-26
WBGene00003457	msp-64
WBGene00000998	dig-1
WBGene00006772	unc-36
WBGene00011076	scav-5
WBGene00019732	M02D8.6
WBGene00044578	K01A12.4
WBGene00003846	odd-2
WBGene00011736	T12D8.9
WBGene00006741	unc-1
WBGene00006784	unc-49
WBGene00000068	acy-1
WBGene00002123	inx-1
WBGene00003465	msp-78
WBGene00021814	Y53G8AR.7
WBGene00018841	F54H5.5
WBGene00017041	D2007.1
WBGene00008260	C52G5.2
WBGene00011821	cdf-2
WBGene00016677	C45G9.6
WBGene00017430	F13H6.1
WBGene00022562	ZC204.12
WBGene00021614	Y47A7.2
WBGene00005655	srr-4
WBGene00003374	mlk-1
WBGene00009511	F37H8.2
WBGene00002257	lbp-5
WBGene00009958	madd-4
Merged into -> F43B10.1	C06G1.6
WBGene00016294	C31H2.4
WBGene00012811	Y43F8A.5
WBGene00006832	unc-105
WBGene00019743	nhr-203
WBGene00017961	nhr-180
WBGene00017962	fbxa-72
WBGene00022823	ZK813.4
WBGene00010657	K08D8.3
WBGene00021287	Y24D9B.1
WBGene00008529	F02E9.3
WBGene00007075	AC8.3
WBGene00043988	AC8.10
WBGene00010935	M163.1
WBGene00000958	dgk-1
WBGene00007446	mboa-4
WBGene00009943	F52G2.3
WBGene00003634	nhr-44
WBGene00002050	ifa-1
WBGene00011059	R06C1.4
WBGene00004830	slo-1
WBGene00004184	prl-1
WBGene00016095	C25E10.5
WBGene00017554	nep-9
WBGene00007745	C26D10.4
WBGene00003771	nlp-33
WBGene00008366	tpra-1
WBGene00011088	R07B7.4
WBGene00000512	ckb-2
WBGene00010972	R01H10.4
WBGene00019227	sgca-1
WBGene00020047	ttr-32
WBGene00023417	swm-1
WBGene00023408	cex-2
WBGene00003463	msp-76
WBGene00009888	F49E2.5
WBGene00003165	mec-1
WBGene00004000	pgp-6
WBGene00009691	F44E5.4
WBGene00009692	F44E5.5
WBGene00021371	nape-1
WBGene00010466	K01D12.7
WBGene00014261	shk-1
WBGene00000133	amt-1
WBGene00010545	K03H1.10
WBGene00006814	unc-82
WBGene00006663	twk-8
WBGene00017103	klo-2
WBGene00017567	F18E3.11
WBGene00004096	pqm-1
WBGene00017657	F21C10.7
WBGene00018052	F35F10.1
WBGene00022574	ZC239.16
WBGene00001068	dpy-6
WBGene00022484	fbxa-77
WBGene00001159	eff-1
WBGene00007073	ugt-2
WBGene00017957	F31F4.1
WBGene00003602	nhr-3
WBGene00016800	C50C3.2
WBGene00004130	ketn-1
WBGene00000671	col-96
WBGene00017381	ddr-2
WBGene00000367	cca-1
WBGene00000458	ceh-37
WBGene00022610	ZC416.6
WBGene00003448	msp-55
WBGene00013415	Y64G10A.6
WBGene00017468	F14F9.5
WBGene00020451	fbxa-11
WBGene00013180	cutl-10
WBGene00019986	R09F10.1
WBGene00015539	C06E7.2
WBGene00017948	mth-1
WBGene00013292	Y57G11A.4
WBGene00017184	ncam-1
WBGene00014137	clec-187
WBGene00015896	C17C3.15
WBGene00020283	T06A4.3
WBGene00013623	fbxa-90
WBGene00015236	B0511.11
WBGene00006820	unc-89
WBGene00003579	ndx-2
WBGene00003614	nhr-15
WBGene00007507	C10C5.3
WBGene00013696	Y106G6A.4
WBGene00021590	Y46D2A.2
WBGene00010795	M01A8.1
WBGene00007877	C33A11.1
WBGene00012124	T28D6.4
WBGene00001374	exp-2
WBGene00009433	F35E12.9
WBGene00021397	Y38C1AA.6
WBGene00020152	nhr-211
WBGene00010177	F57A8.1
WBGene00010238	F58B4.5
WBGene00004108	pqn-18
WBGene00017785	F25E5.4
WBGene00016585	oac-59
WBGene00008993	F21A3.3
WBGene00010320	F59B10.4
WBGene00018350	ttm-4
WBGene00021448	Y39D8A.1
WBGene00000088	aex-5
WBGene00015333	C02C2.4
WBGene00013111	sta-1
WBGene00013643	Y105C5A.24
WBGene00015061	cpna-2
WBGene00007753	C27A7.1
WBGene00017726	F22H10.2
WBGene00001182	egl-13
WBGene00022867	ZK1240.2
WBGene00004145	pqn-62
WBGene00010470	cdr-4
WBGene00003700	nhr-110
WBGene00004213	ptp-1
WBGene00012478	Y18D10A.8
WBGene00015336	C02D5.2
WBGene00010109	F55C10.5
WBGene00021237	crtc-1
WBGene00004122	pqn-35
WBGene00014171	nep-26
WBGene00003978	pes-4
WBGene00022801	pcp-5
WBGene00019612	K10B3.6
WBGene00020612	arrd-22
WBGene00012968	Y48A6B.7
WBGene00004735	sbp-1
WBGene00050884	Y69H2.15
WBGene00003470	msp-152
WBGene00021709	ugt-29
WBGene00000020	abt-2
WBGene00004854	slt-1
WBGene00015148	hpo-28
WBGene00013289	tag-273
WBGene00020230	nep-2
WBGene00010266	dct-18
WBGene00018415	nhr-184
WBGene00003003	lin-14
WBGene00018237	F40F4.6
WBGene00021558	Y45G5AM.6
WBGene00021340	Y34F4.5
WBGene00018100	math-26
WBGene00007176	kcnl-1
WBGene00017417	F13B6.2
WBGene00012452	Y17D7B.4
WBGene00022590	ZC317.7
WBGene00005003	spp-18
WBGene00009432	F35E12.8
WBGene00000669	col-94
WBGene00018310	F41G4.7
WBGene00002232	kpc-1
WBGene00010742	K10D6.2
WBGene00017980	F32B5.7
WBGene00044459	Y55F3C.9
WBGene00007384	swt-3
WBGene00015280	C01B10.6
WBGene00020902	jmjc-1
WBGene00011978	T24B8.4
WBGene00013042	cccp-1
WBGene00019361	K03E5.2
WBGene00003980	pes-7
WBGene00017690	ceh-60
WBGene00015716	sox-4
WBGene00015713	C12D12.1
WBGene00002271	lec-8
WBGene00003991	pfn-3
WBGene00015965	ugt-48
WBGene00020836	lgc-34
WBGene00019237	H24G06.1
WBGene00013860	ZC247.2
WBGene00019185	H10E21.5
WBGene00044527	Y39H10B.2
WBGene00008831	F14H3.12
WBGene00020710	T23B3.2
WBGene00021070	W07B8.1
WBGene00006777	unc-41
WBGene00018921	sago-2
WBGene00022519	ZC123.4
WBGene00012869	Y45F10A.7
WBGene00010749	K10D11.5
WBGene00021791	Y51H7C.13
WBGene00009800	rrc-1
WBGene00001490	frm-3
WBGene00015517	C06A8.8
WBGene00012585	lips-15
WBGene00004993	spp-8
WBGene00012251	clec-49
WBGene00008652	F10D11.6
WBGene00011392	sbt-1
WBGene00006754	unc-15
WBGene00008553	F07C6.2
WBGene00002187	kgb-1
WBGene00010901	M28.10
WBGene00013439	Y66D12A.13
WBGene00009483	F36G3.2
WBGene00019979	R09B5.11
WBGene00001441	fkh-9
WBGene00010491	K02B7.3
WBGene00020307	T07D3.4
WBGene00003243	mig-10
WBGene00045268	ttr-42
WBGene00016097	C25E10.8
WBGene00010374	rga-5
WBGene00015823	C16B8.3
WBGene00000674	col-99
WBGene00000845	cup-4
WBGene00001680	gpb-2
WBGene00006683	twk-31
WBGene00017904	lim-8
WBGene00000733	col-160
WBGene00004976	spe-41
WBGene00001172	egl-3
WBGene00016719	math-24
WBGene00008438	DH11.5
WBGene00018744	F53B3.6
WBGene00017442	F13H8.9
WBGene00009831	F47G9.4
WBGene00001707	grh-1
WBGene00008923	F17C11.12
WBGene00020884	T28B4.1
WBGene00020360	math-41
WBGene00016760	C49A9.6
WBGene00018351	F42G2.2
WBGene00000232	avr-14
WBGene00003015	lin-29
WBGene00018702	F52E4.5
WBGene00017478	F15A8.6
WBGene00021528	gbb-1
WBGene00045245	ttr-34
WBGene00003715	nhr-125
WBGene00019277	sgcb-1
WBGene00006693	twk-43
WBGene00020139	T01B11.2
WBGene00021262	fbxa-74
WBGene00010083	F55B11.1
WBGene00164968	K08H2.10
WBGene00009081	F23B12.4
WBGene00003776	nmy-1
WBGene00008594	clec-57
WBGene00021602	clec-205
WBGene00016260	C30F12.1
WBGene00016611	bicd-1
WBGene00006789	unc-54
WBGene00009696	F44F1.4
WBGene00001489	frm-2
WBGene00001000	dim-1
WBGene00004986	spp-1
WBGene00018682	aagr-4
WBGene00016191	C28G1.6
WBGene00021893	ndnf-1
WBGene00006762	unc-25
WBGene00017571	jmjd-3.1
WBGene00019780	M60.4
WBGene00020576	T19D12.1
WBGene00020886	ttr-6
WBGene00022200	fard-1
WBGene00009218	acs-20
WBGene00022358	Y92H12A.2
WBGene00004057	pmk-3
WBGene00014148	ZK909.3
WBGene00012548	Y37D8A.6
WBGene00020662	T21H3.1
WBGene00021977	Y58A7A.3
WBGene00044675	fbxa-76
WBGene00006923	vhp-1
WBGene00004112	pqn-22
WBGene00043985	C44C10.11
WBGene00012624	fbxa-150
WBGene00009657	F43G6.4
WBGene00012253	clec-50
WBGene00022593	ZC328.3
WBGene00021927	Y55F3AM.10
WBGene00017124	E04F6.4
WBGene00004898	snb-2
WBGene00001250	elt-2
WBGene00008390	D1086.3
WBGene00017591	F19C7.1
WBGene00013755	fbxa-115
WBGene00022246	acp-7
WBGene00017576	cdh-8
WBGene00019345	tmem-135
WBGene00000266	bre-1
WBGene00008964	mltn-9
WBGene00010983	mocs-1
WBGene00007750	syg-2
WBGene00016474	C36C5.5
WBGene00010540	K03H1.5
WBGene00017536	F17A9.4
WBGene00008865	F15G9.1
WBGene00018407	F44B9.2
WBGene00003724	nhr-134
WBGene00006759	unc-22
WBGene00007898	C33D9.3
WBGene00007396	tiar-3
WBGene00001955	hlh-11
WBGene00003990	pfn-2
WBGene00001187	egl-19
WBGene00007748	C26E1.2
WBGene00013847	cls-3
WBGene00020012	R11G1.6
WBGene00018342	F42A10.6
WBGene00017786	F25E5.5
WBGene00008603	F09B9.4
WBGene00003635	nhr-45
WBGene00008127	ddo-1
WBGene00021702	Y48G9A.9
WBGene00004321	rcn-1
WBGene00019869	R04E5.2
WBGene00001345	fos-1
WBGene00015107	B0280.13
WBGene00008355	fbxa-141
WBGene00008770	F13G3.12
WBGene00020788	nep-22
WBGene00007801	trpa-1
WBGene00010660	K08D8.6
WBGene00006825	unc-96
WBGene00003590	nex-3
WBGene00003613	nhr-14
WBGene00003711	nhr-121
WBGene00021835	Y54E10A.17
WBGene00021036	W05F2.4
WBGene00021895	clec-84
WBGene00009190	F27D4.6
WBGene00017485	F15E6.4
WBGene00004773	sem-4
WBGene00003694	nhr-104
WBGene00015739	ugt-7
WBGene00008547	F07A11.4
WBGene00016210	C29F5.1
WBGene00020407	T10D4.3
WBGene00020806	T25F10.3
WBGene00003242	mig-6
WBGene00020786	T25B2.2
WBGene00019249	H28G03.1
WBGene00004131	pqn-44
WBGene00002023	hsp-25
WBGene00010593	gsnl-1
WBGene00003555	nas-39
WBGene00019261	H34I24.2
WBGene00003929	pat-2
WBGene00044607	K02A11.4
WBGene00001824	hbl-1
WBGene00001059	dpf-6
WBGene00012100	sipa-1
WBGene00013540	Y75B8A.3
WBGene00007112	B0035.13
WBGene00015949	C18A11.3
WBGene00022868	ZK1240.3
WBGene00003402	mpk-2
WBGene00004960	spe-6
WBGene00007424	C08B6.3
WBGene00010001	F53F8.4
WBGene00003404	mpz-1
WBGene00002174	itx-1
WBGene00001817	haf-7
WBGene00006745	unc-5
WBGene00008980	tag-299
WBGene00006792	unc-58
WBGene00015519	doxa-1
WBGene00003171	mec-7
WBGene00000022	abt-4
WBGene00006342	sup-37
WBGene00000070	acy-3
WBGene00005643	srp-2
WBGene00010904	ugt-62
WBGene00012911	acl-7
WBGene00019298	K02D7.1
WBGene00013181	Y53H1B.2
WBGene00013716	Y106G6H.1
WBGene00000086	aex-3
WBGene00000081	ads-1
WBGene00003730	nhx-2
WBGene00008200	C49C3.10
WBGene00008681	scrm-4
WBGene00016415	C34F11.3
WBGene00004507	rpy-1
WBGene00006588	tnt-3
WBGene00044296	F10C1.9
WBGene00015942	osta-2
WBGene00011340	ugt-30
WBGene00002041	hum-8
WBGene00015271	C01B4.7
WBGene00021219	Y19D10A.4
WBGene00006585	tni-3
WBGene00016434	C35B1.4
WBGene00010049	F54D5.3
WBGene00011794	nep-21
WBGene00018903	F55G1.7
WBGene00017362	F10G2.1
WBGene00020471	pho-14
WBGene00015551	C06G3.5
WBGene00022100	Y69A2AR.31
WBGene00000228	atn-1
WBGene00018210	F39G3.5
WBGene00006819	unc-87
WBGene00020280	T06A1.5
WBGene00017594	F19C7.4
WBGene00014215	obr-3
WBGene00017901	igeg-1
WBGene00002048	ida-1
WBGene00008832	obr-2
WBGene00001428	fkb-3
WBGene00011755	T13H5.1
WBGene00019182	H10E21.1
WBGene00001560	gei-3
WBGene00000670	col-95
WBGene00000789	cpz-2
WBGene00017503	nhr-177
WBGene00012274	W05B5.1
WBGene00011433	pde-1
WBGene00013207	Y54G9A.4
WBGene00011006	ugt-47
WBGene00016809	C50D2.6
WBGene00021260	Y22D7AR.6
WBGene00016913	lam-2
WBGene00010503	K02C4.5
WBGene00001508	fut-8
WBGene00013869	ZC373.4
WBGene00020577	T19D12.2
WBGene00044696	F52E1.14
WBGene00006679	twk-26
WBGene00013227	Y56A3A.6
WBGene00010047	F54D1.6
WBGene00012134	T28F3.8
WBGene00006365	syg-1
WBGene00015780	C14F11.4
WBGene00021675	Y48G1BR.1
WBGene00006672	twk-18
WBGene00017163	dnpp-1
WBGene00022770	acp-1
[truncated: 760 more rows]

## Sheet: UP in skn-1(RNAi) and hsf-1(RNA
UP in skn-1 RNAi
Oliveira et al 2009
PMID: 19575768
62 genes that are upregulated in skn-1(RNAi) animals			31 common elements in "UP in hsf-1RNAi" and "UP in skn-1RNAi":		hsf-1(RNAi) vs N2 20C
			GeneID	Gene Name	logFC	FDR			Statistics
GeneID	Gene Name		WBGene00015152	B0348.2	5.31551	0.000294163			Set1: 2811
WBGene00008681	scrm-4		WBGene00014046	clec-60	4.81405	0.000294163			Set2: 62
WBGene00002090	ins-7		WBGene00012683	Y39B6A.24	3.78165	0.000294163			Overlap: 31
WBGene00007097	B0024.4		WBGene00007660	C17H1.7	2.57891	0.000294163			Total number of genes: 20579
WBGene00008850	F15B9.6		WBGene00008850	F15B9.6	2.52467	0.000294163
WBGene00007660	pals-6		WBGene00004811	skr-5	2.24586	0.000294163			Representation factor: 3.7
WBGene00004509	rrf-2		WBGene00004509	rrf-2	2.10213	0.000294163			p < 8.245e-12
WBGene00009102	F25B3.5		WBGene00012398	Y6E2A.4	2.05209	0.00346414
WBGene00004810	skr-4		WBGene00016281	C31B8.4	1.9502	0.000294163
WBGene00000190	warf-1		WBGene00002263	lea-1	1.74588	0.000294163
WBGene00004811	skr-5		WBGene00016669	ilys-2	1.72266	0.0332897
WBGene00014046	clec-60		WBGene00013091	Y51B9A.9	1.70648	0.000294163
WBGene00012683	asp-17		WBGene00020981	W03D2.6	1.69633	0.000294163
WBGene00018351	F42G2.2		WBGene00015537	C06E4.8	1.59721	0.000294163
WBGene00006555	tbx-36		WBGene00012910	Y46G5A.20	1.59451	0.000553384
WBGene00001578	ges-1		WBGene00000190	arf-1.1	1.51985	0.000294163
WBGene00012910	Y46G5A.20		WBGene00012757	Y41C4A.11	1.49087	0.000294163
WBGene00012947	Y47H9C.1		WBGene00012947	Y47H9C.1	1.47726	0.000294163
WBGene00019060	acox-3		WBGene00007097	B0024.4	1.16675	0.000294163
WBGene00018353	fbxa-182		WBGene00008858	F15D3.8	0.984004	0.000294163
WBGene00007143	B0334.3		WBGene00012058	T26F2.2	0.922055	0.000294163
WBGene00010050	F54D5.4		WBGene00015518	C06E1.1	0.892104	0.000553384
WBGene00009839	fbxa-188		WBGene00006555	tbx-36	0.872504	0.000294163
WBGene00020981	0		WBGene00004810	skr-4	0.75462	0.000294163
WBGene00017751	F23F12.3		WBGene00007297	C04F12.1	0.713868	0.000294163
WBGene00000777	cpn-1		WBGene00018353	fbxa-182	0.693078	0.000294163
WBGene00000137	amx-1		WBGene00004093	ppw-1	0.680808	0.00211301
WBGene00019599	acds-10		WBGene00017003	D1007.5	0.585819	0.000294163
WBGene00022531	morc-1		WBGene00018921	sago-2	0.550339	0.000795467
WBGene00021935	mrpl-46		WBGene00000777	cpn-1	0.52986	0.000294163
WBGene00007228	acs-7		WBGene00022452	Y110A2AR.1	0.340324	0.00577765
WBGene00015518	C06E1.1
WBGene00000981	dhs-18
WBGene00008576	F08G2.4
WBGene00008067	C43D7.4
WBGene00015152	B0348.2
WBGene00012058	0
WBGene00003965	pdk-1
WBGene00005002	spp-17
WBGene00013091	Y51B9A.9
WBGene00022083	Y69A2AR.12
WBGene00016281	pals-32
WBGene00004093	ppw-1
WBGene00022096	Y69A2AR.25
WBGene00012757	Y41C4A.11
WBGene00022497	Y119D3B.21
WBGene00022667	ZK154.5
WBGene00008519	cyp-13B1
WBGene00008858	pals-1
WBGene00013562	Y75B8A.32
WBGene00002263	lea-1
WBGene00022452	Y110A2AR.1
WBGene00012398	Y6E2A.4
WBGene00015537	C06E4.8
WBGene00003095	lys-6
WBGene00012783	Y43C5A.3
WBGene00017003	D1007.5
WBGene00022548	ZC196.4
WBGene00016669	ilys-2
WBGene00007642	C17E4.2
WBGene00015171	vang-1
WBGene00018921	sago-2
WBGene00007297	C04F12.1

## Sheet: UPRER UP and hsf-1(RNAi)
ER-UPR
Shen et al., 2015
PMID: 16184190
159 genes that are upregulated by exposure to tunicamycin and dependent on ire-1, xbp-1, pek-1 or atf-6									Statistics
			30 common elements in "UP in hsf-1RNAi" and "UPRER UP":		hsf-1(RNAi) vs N2 20C				Set1: 2811
GeneID	Gene Name		GeneID	Gene Name	logFC	FDR			Set2: 159
WBGene00009583	aagr-3		WBGene00004275	rab-11.2	6.39018	0.00169051			Overlap: 30
WBGene00018682	aagr-4		WBGene00022570	sdz-35	3.91964	0.000294163			Total number of genes: 20579
WBGene00015295	acl-12		WBGene00007440	C08E8.4	3.30845	0.000294163
WBGene00019465	acl-14		WBGene00006539	tbb-6	3.11162	0.000294163			Representation factor: 1.4
WBGene00018657	acl-4		WBGene00017705	F22E5.6	2.99163	0.000294163			p < 0.040
WBGene00018269	acs-11		WBGene00021979	Y58A7A.5	2.30799	0.000294163
WBGene00018152	acs-4		WBGene00004509	rrf-2	2.10213	0.000294163
WBGene00012386	agef-1		WBGene00018997	F57B9.3	1.51279	0.000294163
WBGene00000150	apm-1		WBGene00012757	Y41C4A.11	1.49087	0.000294163
WBGene00000187	arl-1		WBGene00008355	fbxa-141	1.15469	0.000294163
WBGene00000193	arl-6		WBGene00012058	T26F2.2	0.922055	0.000294163
WBGene00000191	arl-7		WBGene00044067	hke-4.1	0.838437	0.000294163
WBGene00021868	atln-1		WBGene00020456	fbxa-60	0.782991	0.000294163
WBGene00000245	bca-1		WBGene00008546	F07A11.2	0.751248	0.000294163
WBGene00000266	bre-1		WBGene00007297	C04F12.1	0.713868	0.000294163
WBGene00044631	bus-18		WBGene00019825	R02D3.8	0.568829	0.000294163
WBGene00007297	C04F12.1		WBGene00018152	acs-4	0.521116	0.000294163
WBGene00007440	C08E8.4		WBGene00022703	ubxn-4	0.488752	0.000294163
WBGene00015752	C14B9.2		WBGene00001008	dlk-1	0.482973	0.000294163
WBGene00007901	C33D9.8		WBGene00010433	H40L08.1	0.443026	0.00308871
WBGene00016469	C36B7.6		WBGene00012144	T28H10.3	0.440544	0.00439011
WBGene00008148	C47E12.3		WBGene00009801	F47A4.5	0.37201	0.00628625
WBGene00019760	calu-1		WBGene00015295	acl-12	0.344511	0.0140305
WBGene00015660	catp-3		WBGene00006801	unc-68	0.328275	0.00543869
WBGene00009595	cbp-3		WBGene00012386	agef-1	0.291807	0.0123521
WBGene00008053	cdc-48.2		WBGene00021628	Y47D9A.1	0.281438	0.0481427
WBGene00013765	cdkr-3		WBGene00011115	R07E5.7	0.272682	0.0276782
WBGene00010470	cdr-4		WBGene00010670	K08E4.6	0.271099	0.0271731
WBGene00000503	cht-1		WBGene00003818	nsf-1	0.24318	0.0422397
WBGene00000512	ckb-2		WBGene00004768	sel-11	0.242336	0.0424373
WBGene00000514	ckb-4
WBGene00021291	clec-121
WBGene00018971	clec-67
WBGene00000664	col-89
WBGene00010333	copz-1
WBGene00008624	crld-1
WBGene00000843	cup-2
WBGene00022702	cutc-1
WBGene00020109	der-2
WBGene00019344	dhhc-10
WBGene00001008	dlk-1
WBGene00001045	dnj-27
WBGene00001046	dnj-28
WBGene00001025	dnj-7
WBGene00001099	dsc-4
WBGene00018270	eas-1
WBGene00001152	ech-3
WBGene00001331	erd-2.1
WBGene00001334	ero-1
WBGene00017217	F07F6.4
WBGene00017466	F14F9.3
WBGene00008851	F15B9.8
WBGene00008940	F18H3.4
WBGene00017705	F22E5.6
WBGene00009331	F32D8.7
WBGene00009784	F46C5.9
WBGene00009925	F52B11.2
WBGene00018688	F52D2.6
WBGene00010040	F54C8.7
WBGene00010092	F55C5.2
WBGene00018997	F57B9.3
WBGene00008355	fbxa-141
WBGene00020448	fbxa-51
WBGene00020456	fbxa-60
WBGene00018104	fbxb-53
WBGene00007992	fipr-24
WBGene00001425	fis-2
WBGene00019444	frpr-11
WBGene00015057	gad-3
WBGene00008132	gale-1
WBGene00019813	ger-1
WBGene00008546	gfat-1
WBGene00015099	ggtb-1
WBGene00001630	gly-5
WBGene00001749	gst-1
WBGene00001786	gst-38
WBGene00010433	H40L08.1
WBGene00002007	hsp-3
WBGene00002008	hsp-4
WBGene00013740	hut-1
WBGene00002070	ile-1
WBGene00011481	imp-2
WBGene00009801	ipla-2
WBGene00009239	irld-6
WBGene00010500	K02B12.7
WBGene00019677	K12H4.2
WBGene00002783	let-607
WBGene00020472	lips-11
WBGene00016391	lonp-1
WBGene00007128	memb-1
WBGene00019757	memb-2
WBGene00018181	mpdu-1
WBGene00003554	nas-38
WBGene00003766	nlp-28
WBGene00003818	nsf-1
WBGene00009674	nucb-1
WBGene00011638	ostb-1
WBGene00011116	pdcd-2
WBGene00003962	pdi-1
WBGene00003963	pdi-2
WBGene00015168	pdi-6
WBGene00019825	R02D3.8
WBGene00011115	R07E5.7
WBGene00020038	R12E2.13
WBGene00004275	rab-11.2
WBGene00009783	rer-1
WBGene00021626	rft-2
WBGene00021845	rpb-7
WBGene00004509	rrf-2
WBGene00004736	sca-1
WBGene00022570	sdz-35
WBGene00021844	sec-11
WBGene00010496	sec-12
WBGene00018853	sec-22
WBGene00004754	sec-23
WBGene00011338	sec-31
WBGene00004759	sel-1
WBGene00004768	sel-11
WBGene00004876	smf-1
WBGene00017016	snap-1
WBGene00004949	sox-2
WBGene00016395	spcs-1
WBGene00012550	spcs-2
WBGene00019679	spcs-3
WBGene00013957	sre-23
WBGene00005648	srp-7
WBGene00006059	stc-1
WBGene00011529	T06D8.9
WBGene00011733	T12D8.5
WBGene00020486	T13C5.6
WBGene00011771	T14G8.3
WBGene00020613	T20D4.7
WBGene00020781	T24H7.2
WBGene00012058	T26F2.2
WBGene00012121	T28C6.7
WBGene00012144	T28H10.3
WBGene00016583	tag-335
WBGene00009112	tag-353
WBGene00006539	tbb-6
WBGene00010670	tmed-1
WBGene00016390	ttc-1
WBGene00013263	txdc-12.1
WBGene00006708	ubc-13
WBGene00022703	ubxn-4
WBGene00006785	unc-50
WBGene00006801	unc-68
WBGene00013667	Y105E8A.2
WBGene00013763	Y113G7B.14
WBGene00012571	Y37H2A.11
WBGene00012606	Y38F1A.2
WBGene00012757	Y41C4A.11
WBGene00012766	Y41E3.8
WBGene00021628	Y47D9A.1
WBGene00021883	Y54G2A.18
WBGene00021979	Y58A7A.5
WBGene00022297	Y76B12C.3
WBGene00013856	ZC168.2
WBGene00044067	zipt-7.1
WBGene00014249	ZK1307.8

## Sheet: UP in N2 HS and UP in sy441 HS
UP in hsf-1(sy441) upon HS vs UP in N2 upon HS									UP in pals-22(jy3)
Current study									Reddy et al 2019
1116 genes that are upregulated in hsf-1(sy441) mutant									PMID: 30640956
[truncated: 2,756 more rows]
