# Supplementary material for: Age‐dependent heat shock hormesis to HSF‐1 deficiency suggests a compensatory mechanism mediated by the unfolded protein response and innate immunity in young Caenorhabditis elegans
Source: Aging Cell. 2024 Jun 19;23(10):e14246. doi: 10.1111/acel.14246 (PMC11464127; doi:10.1111/acel.14246)
Supplement: Supplementary file 14 — Table S9. [file ACEL-23-e14246-s007.xlsx]

## Sheet: (A) UP in WT only
UP in WT only upon HS
111 elements included exclusively in "WT HS":
Gene Stable ID	Gene Name	log2 FC	log2CPM	F	PValue	FDR	Significant
WBGene00019920	acs-15	12.0192	0.85428	49.0917	1.34555e-05	0.00524246	yes
WBGene00005902	NA	9.9889	-1.24026	28.3527	0.00031149	0.0397637	yes
WBGene00015305	C01G5.3	9.91984	-1.0421	83.6242	8.10643e-07	0.000858667	yes
WBGene00012724	sre-48	9.74112	-1.49493	37.6345	0.000249286	0.0351374	yes
WBGene00000626	col-49	8.87533	-1.64245	39.6581	3.64714e-05	0.0102653	yes
WBGene00021601	Y46H3A.5	8.56105	3.12117	31.2737	0.000140445	0.0240851	yes
WBGene00045393	F26D11.13	7.82254	-1.98381	26.3314	0.000234466	0.0342027	yes
WBGene00018178	F38E1.3	7.57389	-1.52445	23.9982	0.000347651	0.0425852	yes
WBGene00005548	sri-36	7.20596	-0.66268	27.0831	0.000207615	0.0314155	yes
WBGene00002193	kin-5	7.19807	-1.11001	37.174	4.95437e-05	0.0127445	yes
WBGene00015306	C01G5.4	7.16978	-1.73796	22.5958	0.000446277	0.049376	yes
WBGene00017853	F27C1.3	7.02075	-1.76164	23.052	0.000410989	0.0468102	yes
WBGene00018548	clec-79	6.6966	-0.863861	25.6186	0.000263732	0.0358636	yes
WBGene00005653	srr-2	6.48738	-1.27308	29.4096	0.00014461	0.0245944	yes
WBGene00012451	Y17D7B.3	6.42712	-0.609325	37.7366	2.37849e-05	0.00789466	yes
WBGene00015596	NA	6.32989	0.290525	29.6576	8.15368e-05	0.01784	yes
WBGene00015982	bgnt-1.4	5.81877	-0.895585	35.5996	3.22845e-05	0.00949118	yes
WBGene00044358	Y71G12B.33	5.60316	-0.528999	25.0711	0.000183122	0.029213	yes
WBGene00001542	gcy-17	5.56362	1.0701	47.9504	6.47132e-06	0.00344126	yes
WBGene00022872	ZK1240.8	5.37758	0.274384	23.2342	0.000260423	0.0358549	yes
WBGene00016783	irg-2	5.22635	4.21015	53.5365	4.60843e-06	0.00287384	yes
WBGene00023483	Y75B8A.39	5.21115	0.92254	28.2879	0.000102831	0.020952	yes
WBGene00012456	Y17D7C.2	5.06117	1.38304	42.6686	1.2312e-05	0.00506738	yes
WBGene00022570	sdz-35	4.95241	-0.798691	34.2072	3.96869e-05	0.0106067	yes
WBGene00194713	F19B10.13	4.95122	2.45041	47.2151	7.0533e-06	0.00362875	yes
WBGene00271815	K04A8.21	4.76741	1.65372	21.3945	0.000377558	0.0446538	yes
WBGene00014179	ZK1010.5	4.71635	-0.302907	46.6213	7.56716e-06	0.00379816	yes
WBGene00019783	M70.1	4.66317	-0.371353	31.1616	6.37392e-05	0.0156154	yes
WBGene00012607	Y38F1A.4	4.55864	0.478457	78.4471	3.63968e-07	0.00049934	yes
WBGene00007366	C06B3.7	4.2727	3.56085	30.9698	8.11469e-05	0.01784	yes
WBGene00271651	F19B10.14	4.19532	1.61826	33.1995	4.62602e-05	0.012205	yes
WBGene00022382	Y94H6A.10	4.02672	7.98213	75.8071	4.4804e-07	0.000542366	yes
WBGene00020580	T19D12.5	3.7436	1.16707	27.0148	0.000128487	0.0230536	yes
WBGene00007506	fbxc-58	3.73387	3.88327	53.5491	3.46916e-06	0.002231	yes
WBGene00045457	F33H12.7	3.62501	4.74685	54.2725	3.21304e-06	0.00217214	yes
WBGene00011184	R09H10.7	3.59102	3.23411	27.8574	0.00011995	0.0224769	yes
WBGene00009428	NA	3.51842	1.98316	47.8839	6.52165e-06	0.00344126	yes
WBGene00011231	R11A5.3	3.46592	3.37979	42.9824	1.18306e-05	0.00496861	yes
WBGene00015597	NA	3.43312	1.53486	25.5906	0.000166283	0.0273755	yes
WBGene00007632	C16C10.13	3.41099	0.0277865	22.5922	0.000295802	0.0380457	yes
WBGene00021271	spe-47	3.36255	0.935482	71.1527	6.56408e-07	0.000750456	yes
WBGene00008944	F19B2.5	3.27934	7.73461	32.5727	6.14254e-05	0.0154155	yes
WBGene00010876	M05D6.3	3.27476	-0.484995	22.9952	0.000272998	0.0362454	yes
WBGene00001784	gst-36	3.19866	5.70513	206.595	7.25588e-10	9.98508e-06	yes
WBGene00007097	B0024.4	3.16064	4.11821	23.9284	0.000255732	0.0355588	yes
WBGene00012101	zip-10	3.12027	3.92456	41.1235	1.50346e-05	0.00562539	yes
WBGene00021979	Y58A7A.5	3.1089	3.53847	43.9721	1.04471e-05	0.00457429	yes
WBGene00008602	oac-14	3.10795	4.97576	25.6183	0.000197192	0.0309772	yes
WBGene00194926	K08D8.12	3.04479	3.82769	55.9716	2.69195e-06	0.00197187	yes
WBGene00021978	Y58A7A.4	2.98487	4.12272	44.0947	1.0289e-05	0.00457429	yes
WBGene00008850	F15B9.6	2.95207	2.19223	27.4203	0.000119596	0.0224769	yes
WBGene00077593	C49G7.12	2.91855	2.36215	29.5977	8.23559e-05	0.01784	yes
WBGene00014181	ZK1010.8	2.79948	1.97903	27.4902	0.000118134	0.0224769	yes
WBGene00005291	srh-70	2.76084	0.177216	26.6573	0.000136959	0.0240717	yes
WBGene00013107	Y51H4A.13	2.70496	-0.120436	26.9857	0.000129155	0.0230536	yes
WBGene00023423	F43C1.7	2.6235	0.0404969	21.7367	0.000351824	0.0428413	yes
WBGene00021977	Y58A7A.3	2.61042	5.74553	44.4729	9.81804e-06	0.00455069	yes
WBGene00020579	T19D12.4	2.51413	6.38754	37.1244	2.59259e-05	0.00833638	yes
WBGene00044644	B0205.13	2.49477	4.53779	27.1274	0.000125945	0.0229365	yes
WBGene00002021	hsp-17	2.4861	6.32734	34.4173	3.84549e-05	0.0105013	yes
WBGene00016788	C49G7.10	2.43368	4.79189	24.0251	0.000223299	0.0332991	yes
WBGene00015048	faah-2	2.38965	5.98704	38.6667	2.0907e-05	0.00729229	yes
WBGene00020760	T24C4.4	2.34959	3.62351	30.1338	7.53501e-05	0.0169503	yes
WBGene00044901	Y41G9A.10	2.33748	2.40362	21.8059	0.00034687	0.0425852	yes
WBGene00010296	dgat-2	2.32891	5.27418	49.434	5.45622e-06	0.00311899	yes
WBGene00017467	F14F9.4	2.30119	2.90323	34.6913	3.69128e-05	0.0102653	yes
WBGene00018225	NA	2.29691	1.74245	24.1769	0.000216889	0.0325793	yes
WBGene00009433	F35E12.9	2.24902	5.38974	30.114	7.55963e-05	0.0169503	yes
WBGene00011737	sqst-1	2.23955	6.56483	42.2462	1.2996e-05	0.00524246	yes
WBGene00000023	abt-5	2.21228	0.558444	22.0049	0.00033305	0.0412882	yes
WBGene00007440	C08E8.4	2.20079	3.55125	28.8069	9.40905e-05	0.0195585	yes
WBGene00044166	C54C6.7	2.18199	1.36338	29.293	8.66675e-05	0.0183869	yes
WBGene00009801	ipla-2	2.1543	5.16876	36.5097	2.82995e-05	0.00882388	yes
WBGene00013158	Y53F4B.11	2.13811	0.119461	21.4486	0.00037335	0.0444114	yes
WBGene00004232	ptr-18	2.10863	3.11613	20.7196	0.000434888	0.0486389	yes
WBGene00044402	Y82E9BL.18	2.03717	2.46983	35.262	3.39226e-05	0.0098323	yes
WBGene00022848	ZK1055.7	2.00157	5.56146	27.6163	0.000115551	0.0224333	yes
WBGene00022643	ZK6.8	1.99487	1.23569	21.1995	0.000393185	0.0455512	yes
WBGene00018566	F47E1.2	1.95499	2.2591	23.8803	0.000229621	0.0337527	yes
WBGene00013845	fbxa-37	1.79495	2.52704	21.2236	0.00039121	0.0455512	yes
WBGene00019973	R09A1.3	1.78586	2.73813	30.8117	6.74463e-05	0.0163291	yes
WBGene00009432	cld-9	1.76128	3.9072	34.3607	3.87823e-05	0.0105013	yes
WBGene00001633	gly-8	1.75404	4.75025	36.7434	2.7369e-05	0.00866503	yes
WBGene00005649	srp-8	1.74294	1.34828	21.4736	0.000371423	0.0444114	yes
WBGene00000266	bre-1	1.74171	4.95739	41.5846	1.4156e-05	0.00539474	yes
WBGene00001770	gst-22	1.71491	3.6308	26.3078	0.000145862	0.0246041	yes
WBGene00018874	tag-234	1.70592	3.54105	23.2163	0.000261345	0.0358549	yes
WBGene00020799	T25D10.1	1.67606	3.00522	27.1962	0.000124419	0.0228609	yes
WBGene00008099	C44H9.4	1.67264	2.7651	28.6747	9.62341e-05	0.019804	yes
WBGene00010877	lact-4	1.65903	4.49605	23.0448	0.000270335	0.0361765	yes
WBGene00022847	ZK1055.6	1.6523	4.14185	28.1264	0.000105736	0.0213328	yes
WBGene00012600	Y38E10A.22	1.64711	6.95583	30.678	6.89271e-05	0.0164936	yes
WBGene00002274	lec-11	1.6238	4.86096	26.5979	0.000138426	0.0240717	yes
WBGene00021464	ugt-31	1.56291	2.63316	23.3518	0.000254483	0.0355588	yes
WBGene00008405	ttll-12	1.55689	7.2969	60.211	1.76315e-06	0.00139553	yes
WBGene00015056	B0222.5	1.54744	3.39135	22.6627	0.000291661	0.037749	yes
WBGene00000973	dhs-9	1.54516	5.05408	59.3385	1.91968e-06	0.00146315	yes
WBGene00010906	M88.3	1.52726	1.58338	22.2826	0.00031481	0.0397637	yes
WBGene00002008	hsp-4	1.48103	9.25771	27.3429	0.000121237	0.0224769	yes
WBGene00019057	F58F9.3	1.45272	3.32895	32.9326	4.82039e-05	0.0125568	yes
WBGene00004169	pqn-89	1.43256	4.36849	24.4601	0.000205479	0.0313227	yes
WBGene00004809	skr-3	1.42495	5.73025	32.1499	5.44642e-05	0.0138373	yes
WBGene00012127	T28D6.7	1.38764	3.68905	30.0995	7.57777e-05	0.0169503	yes
WBGene00004131	tent-5	1.30139	5.8598	26.0618	0.000152523	0.0255185	yes
WBGene00003903	pab-2	1.22014	6.15004	23.7385	0.000236007	0.0342027	yes
WBGene00017970	F32A5.4	1.16472	4.98706	30.3315	7.29404e-05	0.0169503	yes
WBGene00001425	fis-2	1.15013	5.43942	30.1846	7.47231e-05	0.0169503	yes
WBGene00003589	nex-2	1.11461	5.47709	25.3712	0.000173168	0.0282827	yes
WBGene00008572	F08B12.4	0.988302	7.00636	22.0447	0.000330362	0.0412032	yes
WBGene00001749	gst-1	0.905161	8.38755	22.9604	0.000274889	0.0362549	yes
WBGene00021005	ule-1	0.881147	6.08287	20.6632	0.000440114	0.0489573	yes

## Sheet: (B) DOWN in WT only
Down in WT only upon HS
14 elements downregulated exclusively in "WT HS":
Gene Stable ID	Gene Name	log2 FC	log2CPM	F	PValue	FDR	Significant
WBGene00015077	NA	-7.56615	-1.94945	30.1244	0.000129949	0.0230536	yes
WBGene00271744	K09F6.15	-2.74593	1.84964	48.1785	6.30207e-06	0.00344126	yes
WBGene00017703	F22E5.1	-2.67189	2.77213	23.587	0.000243057	0.0347352	yes
WBGene00011397	T03E6.8	-2.24919	0.891109	25.324	0.000174692	0.028307	yes
WBGene00003572	ncx-7	-2.1691	2.76122	38.977	2.0037e-05	0.00710933	yes
WBGene00194908	F22F7.8	-1.98794	3.37262	40.4887	1.63477e-05	0.00600748	yes
WBGene00009840	fbxa-189	-1.98603	1.25008	22.9292	0.000276594	0.0362549	yes
WBGene00019550	K09C4.5	-1.8805	2.8815	23.9711	0.000225631	0.0334048	yes
WBGene00013007	Y48E1B.8	-1.74458	1.48326	21.6664	0.000356944	0.0429564	yes
WBGene00021448	Y39D8A.1	-1.61159	2.49276	23.0375	0.000270722	0.0361765	yes
WBGene00007549	spin-1	-1.50066	3.1075	29.0768	8.98834e-05	0.0188746	yes
WBGene00017772	clec-1	-1.13641	6.46628	24.6143	0.000199555	0.031111	yes
WBGene00018488	acs-1	-1.11113	6.58057	21.7037	0.000354218	0.0428792	yes
WBGene00009057	cept-1	-1.08924	4.6158	21.3458	0.000381391	0.0448494	yes

## Sheet: (C) UP in WT and sy441
UP in WT and hsf-1(sy441) upon HS
35 common elements in "WT HS" and "hsf-1(sy441) HS":
Gene Stable ID	Gene Name	log2 FC	log2CPM	F	PValue	FDR	Significant
WBGene00013170	Y53F4B.24	13.8363	2.89339	90.298	8.34508e-07	0.000858667	yes
WBGene00044284	spp-21	9.79775	0.397584	27.4003	0.000411713	0.0468102	yes
WBGene00013154	Y53F4B.7	9.43579	1.94724	82.3086	2.71415e-07	0.00042934	yes
WBGene00013172	Y53F4B.26	9.2709	1.00136	109.019	4.70247e-08	0.000107525	yes
WBGene00015598	fbxa-163	7.79641	2.59315	65.0646	1.11823e-06	0.00105857	yes
WBGene00022866	ZK1240.1	7.75491	0.270597	41.5916	2.90302e-05	0.00891661	yes
WBGene00002018	hsp-16.41	7.60945	8.48167	123.99	2.86683e-08	7.37457e-05	yes
WBGene00013155	NA	7.57375	3.83228	142.779	8.30613e-09	2.84886e-05	yes
WBGene00045238	rpr-1	7.36718	4.19851	54.2922	5.39916e-06	0.00311899	yes
WBGene00008631	F10A3.1	7.25802	-0.420532	43.6629	2.29432e-05	0.00774013	yes
WBGene00002016	hsp-16.2	6.75122	7.65838	185.706	1.47554e-09	9.98508e-06	yes
WBGene00002026	hsp-70	5.97418	7.20503	156.058	4.64733e-09	1.91275e-05	yes
WBGene00002019	hsp-16.48	5.81913	8.99261	68.1263	1.26732e-06	0.00105857	yes
WBGene00002020	hsp-16.49	5.80006	8.98109	68.5667	1.22175e-06	0.00105857	yes
WBGene00002015	hsp-16.1	5.61962	8.37028	178.702	1.90374e-09	9.98508e-06	yes
WBGene00002017	hsp-16.11	5.60416	8.39586	178.182	1.94083e-09	9.98508e-06	yes
WBGene00219491	Y53F4B.62	5.45221	2.21124	44.4157	9.88776e-06	0.00455069	yes
WBGene00007723	C25F9.2	5.04245	2.92641	36.4264	3.17093e-05	0.00945718	yes
WBGene00012961	Y47H10A.5	4.8965	7.01605	123.582	2.11258e-08	6.21067e-05	yes
WBGene00008577	F08G2.5	4.70863	5.34789	65.6889	1.28599e-06	0.00105857	yes
WBGene00021892	Y54G2A.28	3.92681	2.27977	81.3278	2.92082e-07	0.00042934	yes
WBGene00270321	Y41C4A.32	3.7939	4.79884	99.0985	8.58331e-08	0.000160578	yes
WBGene00010470	cdr-4	3.66008	6.47641	87.9976	1.79884e-07	0.000308487	yes
WBGene00020472	lips-11	3.28998	2.57907	55.6637	2.77876e-06	0.00197187	yes
WBGene00009957	F53B2.8	3.14027	5.93936	76.1777	4.34997e-07	0.000542366	yes
WBGene00008916	clec-221	3.13092	2.41801	39.0924	1.97239e-05	0.00710933	yes
WBGene00220133	Y14H12A.4	2.80802	0.557045	20.811	0.000426574	0.0481919	yes
WBGene00019858	R03H10.6	2.76965	2.73647	25.2406	0.000177424	0.028525	yes
WBGene00004002	pgp-8	2.4634	2.49267	23.5198	0.000246259	0.03495	yes
WBGene00010822	M01G12.9	2.15033	4.78834	54.1	3.2721e-06	0.00217214	yes
WBGene00022419	Y102A11A.9	2.14663	2.46036	41.9498	1.35017e-05	0.00524246	yes
WBGene00016862	cest-32	1.70899	5.04973	26.567	0.000139197	0.0240717	yes
WBGene00007689	C18E9.9	1.60659	5.32948	46.0985	8.05512e-06	0.00394682	yes
WBGene00021050	W05H9.3	1.5967	7.82275	22.1759	0.000321682	0.0403652	yes
WBGene00000512	ckb-2	1.56224	5.3546	43.6246	1.09108e-05	0.00467776	yes

## Sheet: (D) DOWN in WT and sy441
DOWN in WT only and hsf-1(sy441) upon HS
26 common elements in "WT HS" and "hsf-1(sy441) HS":
Gene Stable ID	Gene Name	log2 FC	log2CPM	F	PValue	FDR	Significant
WBGene00017881	asp-13	-3.396	6.52472	63.8148	1.25388e-06	0.00105857	yes
WBGene00009493	hrg-4	-2.62535	2.55529	27.829	0.000111338	0.0222166	yes
WBGene00010411	H25K10.1	-2.54634	0.656301	21.1379	0.000398268	0.0457875	yes
WBGene00001244	elo-6	-2.46154	7.32477	50.4266	4.87855e-06	0.00295282	yes
WBGene00015828	math-14	-2.37096	1.48733	22.2803	0.000314956	0.0397637	yes
WBGene00008692	scav-4	-2.31431	2.26033	37.4332	2.48196e-05	0.00810735	yes
WBGene00009902	drd-1	-2.08898	4.24151	44.3641	9.95097e-06	0.00455069	yes
WBGene00020359	math-40	-2.08088	1.11611	22.8874	0.000278893	0.036325	yes
WBGene00003877	pept-1	-2.07979	4.83889	101.258	7.49656e-08	0.000154272	yes
WBGene00012445	Y16B4A.2	-1.93175	4.86457	29.3825	8.53749e-05	0.0183014	yes
WBGene00010215	nhr-193	-1.92391	0.882285	27.7439	0.000113002	0.0222166	yes
WBGene00022610	ltah-1.2	-1.88964	4.7694	27.726	0.000113355	0.0222166	yes
WBGene00017751	F23F12.3	-1.80519	1.43858	23.5894	0.000242942	0.0347352	yes
WBGene00000007	aat-6	-1.75281	2.14092	24.4861	0.000204465	0.0313227	yes
WBGene00000136	amt-4	-1.63784	3.99088	24.5736	0.000201099	0.0311159	yes
WBGene00008565	acox-1.2	-1.61999	3.24098	24.9824	0.00018619	0.0294739	yes
WBGene00019978	hacd-1	-1.56333	5.56494	27.3894	0.000120248	0.0224769	yes
WBGene00016644	abhd-3.2	-1.48502	3.80719	36.044	3.02638e-05	0.00915882	yes
WBGene00011803	T16G12.1	-1.47623	3.77318	31.3053	6.22845e-05	0.0154428	yes
WBGene00017964	F31F7.1	-1.4606	5.83617	38.1823	2.23529e-05	0.00766668	yes
WBGene00019017	F57F4.4	-1.29896	7.88844	23.1478	0.000264895	0.0358636	yes
WBGene00011006	ugt-47	-1.25886	4.08336	30.5748	7.00951e-05	0.0165803	yes
WBGene00013575	acs-5	-1.2538	4.74421	34.7522	3.65801e-05	0.0102653	yes
WBGene00004020	pho-1	-1.1524	4.65109	25.7067	0.000162767	0.0270128	yes
WBGene00008548	F07A11.5	-1.15103	2.97179	21.1896	0.000393999	0.0455512	yes
WBGene00003813	nrf-6	-1.0755	5.15199	20.7891	0.000428549	0.0481919	yes

## Sheet: (E) UP in sy441 only
UP in hsf-1(sy441) only upon HS
17 elements included exclusively in "hsf-1(sy441) HS":
Gene Stable ID	Gene Name	log2 FC	log2CPM	F	PValue	FDR	Significant
WBGene00008943	NA	9.3054	-1.55413	44.1643	44.1643	2.17021e-05
WBGene00009691	F44E5.4	4.86917	8.34306	52.9455	52.9455	5.27862e-06
WBGene00009692	F44E5.5	4.83979	8.33815	52.3212	52.3212	5.62903e-06
WBGene00015259	dod-20	2.704	0.197263	24.5313	24.5313	0.000202718
WBGene00018724	F53A9.1	2.52292	3.74704	28.7707	28.7707	9.46725e-05
WBGene00001772	gst-24	2.49043	3.38993	39.3593	39.3593	1.90213e-05
WBGene00007992	fipr-24	2.3786	1.62643	32.7995	32.7995	4.92076e-05
WBGene00019859	R03H10.7	2.32578	0.735071	29.3539	29.3539	8.57854e-05
WBGene00022333	fbxa-27	2.00729	1.82175	26.8351	26.8351	0.000132669
WBGene00018259	F41B4.3	1.89519	3.18994	41.4925	41.4925	1.43266e-05
WBGene00017726	F22H10.2	1.79528	4.42462	26.0922	26.0922	0.000151683
WBGene00019644	cpt-4	1.6224	3.70829	24.6745	24.6745	0.000197298
WBGene00017947	mth-2	1.58358	2.13788	23.3885	23.3885	0.000252662
WBGene00006578	tli-1	1.50817	4.95688	35.4387	35.4387	3.30536e-05
WBGene00019466	tos-1	1.50741	8.83512	26.2813	26.2813	0.000146564
WBGene00304811	E02D9.3	1.25927	4.26217	43.042	43.042	1.17417e-05
WBGene00003593	nfm-1	1.18067	4.59227	33.5356	33.5356	4.3939e-05

## Sheet: (F) DOWN in sy441 only
DOWN in hsf-1(sy441) only upon HS
25 elements included exclusively in "hsf-1(sy441) HS":
Gene Stable ID	Gene Name	log2 FC	log2CPM	F	PValue	FDR	Significant
WBGene00014009	lips-6	-8.47072	-1.97288	33.6424	7.87904e-05	0.0257369	yes
WBGene00010684	K08F9.1	-3.46764	-0.550443	26.5251	0.000140251	0.0356324	yes
WBGene00012680	NA	-2.68896	1.01184	25.3584	0.000173581	0.0379748	yes
WBGene00011364	cest-1.2	-2.68754	2.41736	36.2625	2.93233e-05	0.0131183	yes
WBGene00008598	spin-3	-2.48525	2.0356	25.6927	0.000163184	0.036903	yes
WBGene00008354	gcsh-1	-2.41755	3.34025	30.1545	7.50946e-05	0.02497	yes
WBGene00017364	clec-7	-2.37203	1.21254	33.4218	4.47098e-05	0.0170386	yes
WBGene00021565	Y45G12C.1	-2.11379	0.7702	27.3807	0.000120433	0.0326103	yes
WBGene00008567	acox-1.4	-1.93786	3.85317	36.6914	2.75727e-05	0.0126093	yes
WBGene00020258	T05E7.1	-1.87765	2.57182	25.9374	0.000156025	0.0364868	yes
WBGene00018174	F38B6.4	-1.79771	3.28805	24.9478	0.000187402	0.0397581	yes
WBGene00020903	acd-5	-1.78701	2.2931	23.7724	0.00023446	0.0473034	yes
WBGene00002055	ifc-1	-1.7484	3.00558	44.139	1.02325e-05	0.00672687	yes
WBGene00000005	aat-4	-1.74478	2.5726	48.6943	5.93762e-06	0.00612494	yes
WBGene00022245	acp-6	-1.70553	7.69654	48.0258	6.41483e-06	0.00612494	yes
WBGene00009628	tatn-1	-1.6936	4.54138	43.1346	1.16048e-05	0.00672687	yes
WBGene00006925	vit-1	-1.68662	10.7064	30.1436	7.52293e-05	0.02497	yes
WBGene00008375	D1054.8	-1.57355	3.42984	43.1778	1.15416e-05	0.00672687	yes
WBGene00016294	C31H2.4	-1.57114	1.98916	27.2453	0.000123344	0.0329649	yes
WBGene00011182	R09H10.5	-1.43011	5.56674	25.3029	0.000175379	0.0379748	yes
WBGene00001403	fbl-1	-1.3638	3.52562	24.2374	0.00021439	0.044018	yes
WBGene00000283	cah-5	-1.33932	3.67186	34.4619	3.81986e-05	0.0157218	yes
WBGene00008566	acox-1.3	-1.28021	3.1724	25.9379	0.000156013	0.0364868	yes
WBGene00012330	zip-3	-1.25418	4.32614	27.4079	0.000119856	0.0326103	yes
WBGene00008595	clec-56	-1.2098	3.70174	26.0856	0.000151865	0.0363398	yes
