# Supplementary material for: Age‐dependent heat shock hormesis to HSF‐1 deficiency suggests a compensatory mechanism mediated by the unfolded protein response and innate immunity in young Caenorhabditis elegans
Source: Aging Cell. 2024 Jun 19;23(10):e14246. doi: 10.1111/acel.14246 (PMC11464127; doi:10.1111/acel.14246)
Supplement: Supplementary file 15 — Table S10. [file ACEL-23-e14246-s013.xlsx]

## Sheet: Fig. 3
Genotype / condition	Relative mRNA levels (a.u.)	Mean	±S.D. (%)	Unpaired t-test
for Fig. 3 D
hsp-70a (C12C8.1)
Trial 1
N2 - control	1
N2 - HS	83.8652
hsf-1(sy441) - control	1.49485
hsf-1(sy441) - HS	42.2242
Trial 2
N2 - control	1
N2 - HS	88.647
hsf-1(sy441) - control	1.42405
hsf-1(sy441) - HS	24.9333
Trial 3
N2 - control	1
N2 - HS	53.0765
hsf-1(sy441) - control	0.220676
hsf-1(sy441) - HS	12.042
Trial 4
N2 - control	1
N2 - HS	59.7141
hsf-1(sy441) - control	0.687771
hsf-1(sy441) - HS	45.5696
Summary
N2 - control		1	0
N2 - HS		71.33	8.78
hsf-1(sy441) - control		0.9568	0.3058
hsf-1(sy441) - HS		31.19	7.823
Statistics
P value				N2 - control vs hsf-1(sy441) - control
				P = 0,8967
				N2 - control vs N2 - HS
				P = 0,0002
				hsf-1(sy441) - control vs hsf-1(sy441)- HS
				P = 0,0083
				N2 - HS vs hsf-1(sy441)- HS
				P = 0,0143
Genotype / condition	Relative mRNA levels (a.u.)	Mean	±S.D. (%)	Unpaired t-test
for Fig. 3 E
hsp-70b (F44E5.4)
Trial 1
N2 - control	1
N2 - HS	11.6318
hsf-1(sy441) - control	1.41421
hsf-1(sy441) - HS	69.551
Trial 2
N2 - control	1
N2 - HS	16.9123
hsf-1(sy441) - control	2.75108
hsf-1(sy441) - HS	44.9422
Trial 3
N2 - control	1
N2 - HS	7.67411
hsf-1(sy441) - control	0.287175
hsf-1(sy441) - HS	9.44794
Trial 4
N2 - control	1
N2 - HS	7.01285
hsf-1(sy441) - control	0.864537
hsf-1(sy441) - HS	13.0864
Trial 5
N2 - control	1
N2 - HS	10.4831
hsf-1(sy441) - control	1.01396
hsf-1(sy441) - HS	51.6251
Summary
N2 - control		1	0
N2 - HS		10.74	1.764
hsf-1(sy441) - control		1.266	0.4129
hsf-1(sy441) - HS		37.73	11.54
Statistics
P value				N2 - control vs hsf-1(sy441) - control
				P = 0,5543
				N2 - control vs N2 - HS
				P = 0,0006
				hsf-1(sy441) - control vs hsf-1(sy441)- HS
				P = 0,0135
				N2 - HS vs hsf-1(sy441)- HS
				P = 0,0496
Genotype / condition	Relative mRNA levels (a.u.)	Mean	±S.D. (%)	Unpaired t-test
for Fig. 3 F
hsp-16.11
Trial 1
N2 - control	1
N2 - HS	58.892
hsf-1(sy441) - control	2.18859
hsf-1(sy441) - HS	32.6724
Trial 2
N2 - control	1
N2 - HS	69.0706
hsf-1(sy441) - control	3.4822
hsf-1(sy441) - HS	56.1028
Trial 3
N2 - control	1
N2 - HS	38.3193
hsf-1(sy441) - control	1.46409
hsf-1(sy441) - HS	26.7228
Trial 4
N2 - control	1
N2 - HS	148.056
hsf-1(sy441) - control	2.49666
hsf-1(sy441) - HS	54.9482
Trial 5
N2 - control	1
N2 - HS	30.2738
hsf-1(sy441) - control	1.58008
hsf-1(sy441) - HS	21.259
Summary
N2 - control		1	0
N2 - HS		68.92	20.97
hsf-1(sy441) - control		2.242	0.3639
hsf-1(sy441) - HS		38.34	7.246
Statistics
P value				N2 - control vs hsf-1(sy441) - control
				P = 0,5073
				N2 - control vs N2 - HS
				P = 0,0119
				hsf-1(sy441) - control vs hsf-1(sy441)- HS
				P = 0,0011
				N2 - HS vs hsf-1(sy441)- HS
				P = 0,2054
Genotype / condition	Relative mRNA levels (a.u.)	Mean	±S.D. (%)	Unpaired t-test
for Fig. 3 G
hsp-16.2
Trial 1
N2 - control	1
N2 - HS	119.428
hsf-1(sy441) - control	0.34151
hsf-1(sy441) - HS	36.2523
Trial 2
N2 - control	1
N2 - HS	352.139
hsf-1(sy441) - control	1.90528
hsf-1(sy441) - HS	96.3358
Trial 3
N2 - control	1
N2 - HS	120.259
hsf-1(sy441) - control	0.329877
hsf-1(sy441) - HS	31.779
Trial 4
N2 - control	1
N2 - HS	84.4485
hsf-1(sy441) - control	0.210224
hsf-1(sy441) - HS	35.0174
Summary
N2 - control		1	0
N2 - HS		169.1	61.59
hsf-1(sy441) - control		0.6967	0.4039
hsf-1(sy441) - HS		49.85	15.53
Statistics
P value				N2 - control vs N2 - HS
				P = 0,0342
				hsf-1(sy441) - control vs hsf-1(sy441)- HS
				P = 0,0194
				N2 - HS vs hsf-1(sy441)- HS
				P = 0,1096
Genotype	Number of objects	Mean Fluorescent intensity (a.u.)	±S.D. (%)	Welch's t-test
for Fig 4 I
Trial 1
hsp-16.2p::gfp;EV	12	1	0.0441622
hsp-16.2p::gfp;hsf-1(sy441);EV	18	0.226239	0.0384143
hsp-16.2p::gfp;hsf-1(RNAi)	10	0.287935	0.105657
hsp-16.2p::gfp;hsf-1(sy441);hsf-1(RNAi)	14	0.0281592	0.0088806
Trial 2
hsp-16.2p::gfp;EV	30	1	0.296895
hsp-16.2p::gfp;hsf-1(sy441);EV	41	0.10278	0.0423402
hsp-16.2p::gfp;hsf-1(RNAi)	32	0.325217	0.17217
hsp-16.2p::gfp;hsf-1(sy441);hsf-1(RNAi)	49	0.0340248	0.0113455
Trial 3
hsp-16.2p::gfp;EV	21	1	0.291109
hsp-16.2p::gfp;hsf-1(sy441);EV	13	0.781734	0.234215
hsp-16.2p::gfp;hsf-1(RNAi)	30	0.32057	0.26431
hsp-16.2p::gfp;hsf-1(sy441);hsf-1(RNAi)	19	0.05	0.0341263
Trial 4
hsp-16.2p::gfp;EV	10	1	0.0579058
hsp-16.2p::gfp;hsf-1(sy441);EV	11	0.0986256	0.0280579
hsp-16.2p::gfp;hsf-1(RNAi)	11	0.118372	0.0446587
hsp-16.2p::gfp;hsf-1(sy441);hsf-1(RNAi)	11	0.0095674	0.00276496
Trial 5
hsp-16.2p::gfp;EV	10	1	0.150282
hsp-16.2p::gfp;hsf-1(sy441);EV	10	0.179573	0.0435733
hsp-16.2p::gfp;hsf-1(RNAi)	10	0.307774	0.129145
hsp-16.2p::gfp;hsf-1(sy441);hsf-1(RNAi)	10	0.0145321	0.00453754
Trial 6
hsp-16.2p::gfp;EV	10	1	0.125767
hsp-16.2p::gfp;hsf-1(sy441);EV	11	0.171988	0.0563946
hsp-16.2p::gfp;hsf-1(RNAi)	10	0.126288	0.0487806
hsp-16.2p::gfp;hsf-1(sy441);hsf-1(RNAi)	10	0.0119776	0.00434514
Summary
hsp-16.2p::gfp;EV	93	1	0.16102
hsp-16.2p::gfp;hsf-1(sy441);EV	104	0.260157	0.0738325
hsp-16.2p::gfp;hsf-1(RNAi)	103	0.247693	0.127454
hsp-16.2p::gfp;hsf-1(sy441);hsf-1(RNAi)	113	0.0247102	0.011
Statistics
P value				hsp-16.2p::gfp;EV vs hsp-16.2p::gfp;hsf-1(sy441);EV
				P = 0,0009
				hsp-16.2p::gfp;EV vs hsp-16.2p::gfp;hsf-1(RNAi)
				P < 0,0001
				hsp-16.2p::gfp;hsf-1(RNAi) vs hsp-16.2p::gfp;hsf-1(sy441);hsf-1(RNAi)
				P = 0,0018
				hsp-16.2p::gfp;hsf-1(sy441);EV vs hsp-16.2p::gfp;hsf-1(sy441);hsf-1(RNAi)
				P = 0,0894

## Sheet: Fig. 4
Genotype / condition	Relative mRNA levels (a.u.)	Mean	±S.D. (%)	Mann-Whitney test
for Fig. 4 D
1 day old adults
lips-11
Trial 1
N2 - control	1
N2 - heat shock	1.74
hsf-1(sy441) - control	4.41
hsf-1(sy441) - heat shock	18.77
Trial 2
N2 - control	1
N2 - heat shock	13.36
hsf-1(sy441) - control	32.67
hsf-1(sy441) - heat shock	116.97
Trial 3
N2 - control	1
N2 - heat shock	13.45
hsf-1(sy441) - control	14.03
hsf-1(sy441) - heat shock	44.02
Trial 4
N2 - control	1
N2 - heat shock	15.24
hsf-1(sy441) - control	4.41
hsf-1(sy441) - heat shock	22.78
Trial 5
N2 - control	1
N2 - heat shock	46.21
hsf-1(sy441) - control	8.94
hsf-1(sy441) - heat shock	99.73
Summary
N2 - control		1	0
N2 - heat shock		11.7101	16.6586
hsf-1(sy441) - control		9.55618	11.747
hsf-1(sy441) - heat shock		46.5922	45.1764
Statistics
P value				N2 - control vs N2 - heat shock
				P = 0,0079
				hsf-1(sy441) - control vs hsf-1(sy441)- heat shock
				P = 0,0317
				N2 - heat shock vs hsf-1(sy441)- heat shock
				P = 0,0556
Genotype / condition	Relative mRNA levels (a.u.)	Mean	±S.D. (%)	Mann-Whitney test
for Fig. 4 D
4 day old adults
lips-11
Trial 1
N2 - control	1
N2 - heat shock	1.43
hsf-1(sy441) - control	3.63
hsf-1(sy441) - heat shock	3.25
Trial 2
N2 - control	1
N2 - heat shock	0.91
hsf-1(sy441) - control	2.06
hsf-1(sy441) - heat shock	0.71
Trial 3
N2 - control	1
N2 - heat shock	0.96
hsf-1(sy441) - control	0.12
hsf-1(sy441) - heat shock	0.24
Trial 4
N2 - control	1
N2 - heat shock	0.87
hsf-1(sy441) - control	3.05
hsf-1(sy441) - heat shock	2.46
Trial 5
N2 - control	1
N2 - heat shock	0.7
hsf-1(sy441) - control	1.79
hsf-1(sy441) - heat shock	1.07
Summary
N2 - control		1	0
N2 - heat shock		0.946789	0.273002
hsf-1(sy441) - control		1.37411	1.34694
hsf-1(sy441) - heat shock		1.07829	1.26195
Statistics
P value				N2 - control vs N2 - heat shock
				P = 0,1270
				hsf-1(sy441) - control vs hsf-1(sy441)- heat shock
				P = 0,6905
				N2 - heat shock vs hsf-1(sy441)- heat shock
				P = 0,6905
Genotype / condition	Relative mRNA levels (a.u.)	Mean	±S.D. (%)	Mann-Whitney test
for Fig. 4 E
1 day old adults
calu-1
Trial 1
N2 - control	1
N2 - heat shock	0.45
hsf-1(sy441) - control	0.33
hsf-1(sy441) - heat shock	0.35
Trial 2
N2 - control	1
N2 - heat shock	1.43
hsf-1(sy441) - control	2.36
hsf-1(sy441) - heat shock	3.36
Trial 3
N2 - control	1
N2 - heat shock	0.83
hsf-1(sy441) - control	3.73
hsf-1(sy441) - heat shock	0.87
Trial 4
N2 - control	1
N2 - heat shock	3.12
hsf-1(sy441) - control	8.22
hsf-1(sy441) - heat shock	3.97
Trial 5
N2 - control	1
N2 - heat shock	1.28343
hsf-1(sy441) - control	1.54756
hsf-1(sy441) - heat shock	1.24833
Summary
N2 - control		1	0
N2 - heat shock		1.16421	1.02442
hsf-1(sy441) - control		2.05841	3.04743
hsf-1(sy441) - heat shock		1.3836	1.60365
Statistics
P value				N2 - control vs N2 - heat shock
				P = 0,6825
				hsf-1(sy441) - control vs hsf-1(sy441)- heat shock
				P = 0,6905
				N2 - heat shock vs hsf-1(sy441)- heat shock
				P = 0,6825
Genotype / condition	Relative mRNA levels (a.u.)	Mean	±S.D. (%)	Mann-Whitney test
for Fig. 4 E
4 day old adults
calu-1
Trial 1
N2 - control	1
N2 - heat shock	3.41
hsf-1(sy441) - control	1.54
hsf-1(sy441) - heat shock	4.76
Trial 2
N2 - control	1
N2 - heat shock	3.27
hsf-1(sy441) - control	0.5
hsf-1(sy441) - heat shock	1.02
Trial 3
N2 - control	1
N2 - heat shock	1.6
hsf-1(sy441) - control	7.41
hsf-1(sy441) - heat shock	4.53
Trial 4
N2 - control	1
N2 - heat shock	2.92817
hsf-1(sy441) - control	4.43828
hsf-1(sy441) - heat shock	8.22491
Summary
N2 - control		1	0
N2 - heat shock		2.68847	0.826521
hsf-1(sy441) - control		2.24327	3.1095
hsf-1(sy441) - heat shock		3.66741	2.94292
Statistics
P value				N2 - control vs N2 - heat shock
				P = 0,0286
				hsf-1(sy441) - control vs hsf-1(sy441)- heat shock
				P = 0,4857
				N2 - heat shock vs hsf-1(sy441)- heat shock
				P = 0,3429
Genotype / condition	Relative mRNA levels (a.u.)	Mean	±S.D. (%)	Mann-Whitney test
for Fig. 4 F
1 day old adults
warf-1
Trial 1
N2 - control	1
N2 - heat shock	2.25
hsf-1(sy441) - control	1.77
hsf-1(sy441) - heat shock	2.66
Trial 2
N2 - control	1
N2 - heat shock	1.97
hsf-1(sy441) - control	9.99
hsf-1(sy441) - heat shock	1.71
Trial 3
N2 - control	1
N2 - heat shock	0.6
hsf-1(sy441) - control	1.56
hsf-1(sy441) - heat shock	1.84
Trial 4
N2 - control	1
N2 - heat shock	2.13
hsf-1(sy441) - control	4.89
hsf-1(sy441) - heat shock	8.17
Summary
N2 - control		1	0
N2 - heat shock		1.54275	0.766958
hsf-1(sy441) - control		3.40795	3.93182
hsf-1(sy441) - heat shock		2.87561	3.07886
Statistics
P value				N2 - control vs N2 - heat shock
				P = 0,3143
				hsf-1(sy441) - control vs hsf-1(sy441)- heat shock
				P = >0,9999
				N2 - heat shock vs hsf-1(sy441)- heat shock
				P = 0,6857
Genotype / condition	Relative mRNA levels (a.u.)	Mean	±S.D. (%)	Mann-Whitney test
for Fig. 4 F
4 day old adults
warf-1
Trial 1
N2 - control	1
N2 - heat shock	0.72
hsf-1(sy441) - control	1.05
hsf-1(sy441) - heat shock	1.39
Trial 2
N2 - control	1
N2 - heat shock	1.2
hsf-1(sy441) - control	0.81
hsf-1(sy441) - heat shock	3.84
Trial 3
N2 - control	1
N2 - heat shock	0.38
hsf-1(sy441) - control	0.71
hsf-1(sy441) - heat shock	1.24
Summary
N2 - control		1	0
N2 - heat shock		0.689868	0.411987
hsf-1(sy441) - control		0.845235	0.174738
hsf-1(sy441) - heat shock		1.87754	1.45974
Statistics
P value				N2 - control vs N2 - heat shock
				P = 0,7000
				hsf-1(sy441) - control vs hsf-1(sy441)- heat shock
				P = 0,1000
				N2 - heat shock vs hsf-1(sy441)- heat shock
				P = 0,1000
Genotype / condition	Relative mRNA levels (a.u.)	Mean	±S.D. (%)	Mann-Whitney test
for Fig. 4 G
1 day old adults
pals-6
Trial 1
N2 - control	1
N2 - heat shock	0.81
hsf-1(sy441) - control	7.57
hsf-1(sy441) - heat shock	8.22
Trial 2
N2 - control	1
N2 - heat shock	0.8
hsf-1(sy441) - control	17.75
hsf-1(sy441) - heat shock	10.27
Trial 3
N2 - control	1
N2 - heat shock	2.31
hsf-1(sy441) - control	19.7
hsf-1(sy441) - heat shock	7.36
Trial 4
N2 - control	1
N2 - heat shock	1.02811
hsf-1(sy441) - control	10.3388
hsf-1(sy441) - heat shock	6.02099
Summary
N2 - control		1	0
N2 - heat shock		1.1138	0.723017
hsf-1(sy441) - control		12.862	5.80801
hsf-1(sy441) - heat shock		7.82072	1.78169
Statistics
P value				N2 - control vs N2 - heat shock
				P = >0,9999
				hsf-1(sy441) - control vs hsf-1(sy441)- heat shock
				P = 0,1143
				N2 - heat shock vs hsf-1(sy441)- heat shock
				P = 0,0286
Genotype / condition	Relative mRNA levels (a.u.)	Mean	±S.D. (%)	Mann-Whitney test
for Fig. 4 G
4 day old adults
pals-6
Trial 1
N2 - control	1
N2 - heat shock	0.55
hsf-1(sy441) - control	2.95
hsf-1(sy441) - heat shock	2.01
Trial 2
N2 - control	1
N2 - heat shock	0.24
hsf-1(sy441) - control	0.43
hsf-1(sy441) - heat shock	0.71
Trial 3
N2 - control	1
N2 - heat shock	0.82
hsf-1(sy441) - control	1.66
hsf-1(sy441) - heat shock	0.76
Summary
N2 - control		1	0
N2 - heat shock		0.476573	0.29023
hsf-1(sy441) - control		1.28174	1.26012
hsf-1(sy441) - heat shock		1.02744	0.736546
Statistics
P value				N2 - control vs N2 - heat shock
				P = 0,1000
				hsf-1(sy441) - control vs hsf-1(sy441)- heat shock
				P = >0,9999
				N2 - heat shock vs hsf-1(sy441)- heat shock
				P = 0,4000
Genotype / condition	Relative mRNA levels (a.u.)	Mean	±S.D. (%)	Mann-Whitney test
for Fig. 4 H
1 day old adults
lys-7
Trial 1
N2 - control	1
N2 - heat shock	0.32
hsf-1(sy441) - control	2.64
hsf-1(sy441) - heat shock	2.77
Trial 2
N2 - control	1
N2 - heat shock	1
hsf-1(sy441) - control	10.27
hsf-1(sy441) - heat shock	4.47
Trial 3
N2 - control	1
N2 - heat shock	0.52
hsf-1(sy441) - control	3.71
hsf-1(sy441) - heat shock	2.03
Trial 4
N2 - control	1
N2 - heat shock	0.96
hsf-1(sy441) - control	2.81
hsf-1(sy441) - heat shock	5.24
Summary
N2 - control		1	0
N2 - heat shock		0.632202	0.333866
hsf-1(sy441) - control		4.10028	3.63875
hsf-1(sy441) - heat shock		3.38769	1.48293
Statistics
P value				N2 - control vs N2 - heat shock
				P = 0,1429
				hsf-1(sy441) - control vs hsf-1(sy441)- heat shock
				P = 0,8857
				N2 - heat shock vs hsf-1(sy441)- heat shock
				P = 0,0286
Genotype / condition	Relative mRNA levels (a.u.)	Mean	±S.D. (%)	Mann-Whitney test
for Fig. 4 H
4 day old adults
lys-7
Trial 1
N2 - control	1
N2 - heat shock	0.99
hsf-1(sy441) - control	0.92
hsf-1(sy441) - heat shock	0.8
Trial 2
N2 - control	1
N2 - heat shock	0.96
hsf-1(sy441) - control	1.16
hsf-1(sy441) - heat shock	0.9
Trial 3
N2 - control	1
N2 - heat shock	0.56
hsf-1(sy441) - control	0.72
hsf-1(sy441) - heat shock	0.93
Summary
N2 - control		1	0
N2 - heat shock		0.810398	0.240069
hsf-1(sy441) - control		0.915924	0.220303
hsf-1(sy441) - heat shock		0.87486	0.0680686
Statistics
P value				N2 - control vs N2 - heat shock
				P = 0,1000
				hsf-1(sy441) - control vs hsf-1(sy441)- heat shock
				P = >0,9999
				N2 - heat shock vs hsf-1(sy441)- heat shock
				P = 0,7000
Genotype / condition	Relative mRNA levels (a.u.)	Mean	±S.D. (%)	Mann-Whitney test
for Fig. 4 I
1 day old adults
skr-5
Trial 1
N2 - control	1
N2 - heat shock	0.26
hsf-1(sy441) - control	5.58
hsf-1(sy441) - heat shock	2.35
Trial 2
N2 - control	1
N2 - heat shock	0.42
hsf-1(sy441) - control	3.05
hsf-1(sy441) - heat shock	2.79
Trial 3
N2 - control	1
N2 - heat shock	1.13
hsf-1(sy441) - control	9.32
hsf-1(sy441) - heat shock	8.4
Trial 4
N2 - control	1
N2 - heat shock	0.41
hsf-1(sy441) - control	19.84
hsf-1(sy441) - heat shock	4.23
Summary
N2 - control		1	0
N2 - heat shock		0.474265	0.390256
hsf-1(sy441) - control		7.48985	7.39157
hsf-1(sy441) - heat shock		3.90682	2.75779
Statistics
P value				N2 - control vs N2 - heat shock
				P = 0,3143
				hsf-1(sy441) - control vs hsf-1(sy441)- heat shock
				P = 0,2000
				N2 - heat shock vs hsf-1(sy441)- heat shock
				P = 0,0286
Genotype / condition	Relative mRNA levels (a.u.)	Mean	±S.D. (%)	Mann-Whitney test
for Fig. 4 I
4 day old adults
skr-5
Trial 1
N2 - control	1
N2 - heat shock	0.67
hsf-1(sy441) - control	1.06
hsf-1(sy441) - heat shock	0.54
Trial 2
N2 - control	1
N2 - heat shock	0.27
hsf-1(sy441) - control	0.59
hsf-1(sy441) - heat shock	0.38
Trial 3
N2 - control	1
N2 - heat shock	0.48
hsf-1(sy441) - control	2.53
hsf-1(sy441) - heat shock	1.58
Summary
N2 - control		1	0
N2 - heat shock		0.442819	0.200083
hsf-1(sy441) - control		1.16527	1.01204
hsf-1(sy441) - heat shock		0.686981	0.651562
Statistics
P value				N2 - control vs N2 - heat shock
				P = 0,1000
				hsf-1(sy441) - control vs hsf-1(sy441)- heat shock
				P = 0,4000
				N2 - heat shock vs hsf-1(sy441)- heat shock
				P = 0,7000
Genotype / condition	Relative mRNA levels (a.u.)	Mean	±S.D. (%)	Mann-Whitney test
for Fig. 4 J
1 day old adults
sod-3
Trial 1
N2 - control	1
N2 - heat shock	1.56
hsf-1(sy441) - control	5.66
hsf-1(sy441) - heat shock	7.41
Trial 2
N2 - control	1
N2 - heat shock	1.37
hsf-1(sy441) - control	5.17
hsf-1(sy441) - heat shock	8.4
Trial 3
N2 - control	1
N2 - heat shock	0.92
hsf-1(sy441) - control	6.87
hsf-1(sy441) - heat shock	6.32
Trial 4
N2 - control	1
N2 - heat shock	0.582367
hsf-1(sy441) - control	3.4822
hsf-1(sy441) - heat shock	3.01049
Summary
N2 - control		1	0
N2 - heat shock		1.03444	0.44143
hsf-1(sy441) - control		5.14374	1.40424
hsf-1(sy441) - heat shock		5.86628	2.34254
Statistics
P value				N2 - control vs N2 - heat shock
				P = >0,9999
				hsf-1(sy441) - control vs hsf-1(sy441)- heat shock
				P = 0,4857
				N2 - heat shock vs hsf-1(sy441)- heat shock
				P = 0,0286
Genotype / condition	Relative mRNA levels (a.u.)	Mean	±S.D. (%)	Mann-Whitney test
for Fig. 4 J
4 day old adults
sod-3
Trial 1
N2 - control	1
N2 - heat shock	0.41
hsf-1(sy441) - control	0.28
hsf-1(sy441) - heat shock	0.45
Trial 2
N2 - control	1
N2 - heat shock	0.68
hsf-1(sy441) - control	1.87
hsf-1(sy441) - heat shock	0.62
Trial 3
N2 - control	1
N2 - heat shock	0.42
hsf-1(sy441) - control	0.57
hsf-1(sy441) - heat shock	0.46
Summary
N2 - control		1	0
N2 - heat shock		0.489231	0.15308
hsf-1(sy441) - control		0.66828	0.846778
hsf-1(sy441) - heat shock		0.504414	0.0953939
Statistics
P value				N2 - control vs N2 - heat shock
				P = 0,1000
				hsf-1(sy441) - control vs hsf-1(sy441)- heat shock
				P = >0,9999
				N2 - heat shock vs hsf-1(sy441)- heat shock
				P = 0,7000
Genotype / condition	Relative mRNA levels (a.u.)	Mean	±S.D. (%)	Mann-Whitney test
for Fig. 4 K
1 day old adults
asp-8
Trial 1
N2 - control	1
N2 - heat shock	0.54
hsf-1(sy441) - control	6.63
hsf-1(sy441) - heat shock	3.43
Trial 2
N2 - control	1
N2 - heat shock	0.34
hsf-1(sy441) - control	2.58
hsf-1(sy441) - heat shock	1.21
Trial 3
N2 - control	1
N2 - heat shock	0.21
hsf-1(sy441) - control	1.45
hsf-1(sy441) - heat shock	0.56
Trial 4
N2 - control	1
N2 - heat shock	0.47
hsf-1(sy441) - control	2
hsf-1(sy441) - heat shock	3.89
Summary
N2 - control		1	0
N2 - heat shock		0.3669	0.145831
hsf-1(sy441) - control		2.65389	2.35562
hsf-1(sy441) - heat shock		1.73402	1.6348
Statistics
P value				N2 - control vs N2 - heat shock
				P = 0,0286
				hsf-1(sy441) - control vs hsf-1(sy441)- heat shock
				P = 0,6857
				N2 - heat shock vs hsf-1(sy441)- heat shock
				P = 0,0286
Genotype / condition	Relative mRNA levels (a.u.)	Mean	±S.D. (%)	Mann-Whitney test
for Fig. 4 K
4 day old adults
asp-8
Trial 1
N2 - control	1
N2 - heat shock	0.2
hsf-1(sy441) - control	2.13
hsf-1(sy441) - heat shock	1.06
Trial 2
N2 - control	1
N2 - heat shock	0.43
hsf-1(sy441) - control	2.25
hsf-1(sy441) - heat shock	0.66
Trial 3
N2 - control	1
N2 - heat shock	0.62
hsf-1(sy441) - control	0.74
hsf-1(sy441) - heat shock	0.52
Summary
N2 - control		1	0
N2 - heat shock		0.376383	0.210317
hsf-1(sy441) - control		1.52498	0.839305
hsf-1(sy441) - heat shock		0.713868	0.280238
Statistics
P value				N2 - control vs N2 - heat shock
				P = 0,1000
				hsf-1(sy441) - control vs hsf-1(sy441)- heat shock
				P = 0,2000
				N2 - heat shock vs hsf-1(sy441)- heat shock
				P = 0,2000
Genotype / condition	Relative mRNA levels (a.u.)	Mean	±S.D. (%)	Mann-Whitney test
for Fig. 4 L
1 day old adults
osg-1
Trial 1
N2 - control	1
N2 - heat shock	1.33
hsf-1(sy441) - control	19.43
hsf-1(sy441) - heat shock	11.96
Trial 2
N2 - control	1
N2 - heat shock	0.68
hsf-1(sy441) - control	3.58
hsf-1(sy441) - heat shock	4.99
Trial 3
N2 - control	1
N2 - heat shock	1.01
hsf-1(sy441) - control	21.41
hsf-1(sy441) - heat shock	19.7
Trial 4
N2 - control	1
N2 - heat shock	0.528509
hsf-1(sy441) - control	12.9063
hsf-1(sy441) - heat shock	15.1369
Summary
N2 - control		1	0
N2 - heat shock		0.833554	0.357185
hsf-1(sy441) - control		11.7745	8.03588
hsf-1(sy441) - heat shock		11.5501	6.18295
Statistics
P value				N2 - control vs N2 - heat shock
				P = >0,9999
				hsf-1(sy441) - control vs hsf-1(sy441)- heat shock
				P = 0,8857
				N2 - heat shock vs hsf-1(sy441)- heat shock
				P = 0,0286
Genotype / condition	Relative mRNA levels (a.u.)	Mean	±S.D. (%)	Mann-Whitney test
for Fig. 4 L
4 day old adults
osg-1
Trial 1
N2 - control	1
N2 - heat shock	0.75
hsf-1(sy441) - control	0.74
hsf-1(sy441) - heat shock	1.3
Trial 2
N2 - control	1
N2 - heat shock	1.07
hsf-1(sy441) - control	3.86
hsf-1(sy441) - heat shock	1.79
Trial 3
N2 - control	1
N2 - heat shock	0.77
hsf-1(sy441) - control	1
hsf-1(sy441) - heat shock	2.03
Summary
N2 - control		1	0
N2 - heat shock		0.85175	0.179258
hsf-1(sy441) - control		1.41886	1.73117
hsf-1(sy441) - heat shock		1.67789	0.372066
Statistics
P value				N2 - control vs N2 - heat shock
				P = 0,7000
				hsf-1(sy441) - control vs hsf-1(sy441)- heat shock
				P = 0,7000
				N2 - heat shock vs hsf-1(sy441)- heat shock
				P = 0,1000
