# Supplementary material for: Age‐dependent heat shock hormesis to HSF‐1 deficiency suggests a compensatory mechanism mediated by the unfolded protein response and innate immunity in young Caenorhabditis elegans
Source: Aging Cell. 2024 Jun 19;23(10):e14246. doi: 10.1111/acel.14246 (PMC11464127; doi:10.1111/acel.14246)
Supplement: Supplementary file 16 — Table S11. [file ACEL-23-e14246-s009.xlsx]

## Sheet: Sheet1
Genotype	Number of objects	Mean Fluorescent intensity (a.u.)	±S.D.	Paired t-test
for Fig. S3 B
Trial 1
sod-3::gfp	33	1.15333	0.328391
sod-3::gfp;hsf-1(sy441)	32	1.46728	0.370638
Trial 2
sod-3::gfp	19	0.743792	0.315127
sod-3::gfp;hsf-1(sy441)	16	1.1859	0.337623
Trial 3
sod-3::gfp	14	1.06115	0.282312
sod-3::gfp;hsf-1(sy441)	17	2.33841	0.690964
Trial 4
sod-3::gfp	40	1.04122	0.472242
sod-3::gfp;hsf-1(sy441)	10	2.08946	0.497711
Statistics
Summary
sod-3::gfp	106	1	0.1776
sod-3::gfp;hsf-1(sy441)	75	1.77	0.5348
P value				control vs RNAi
				P = 0,0454
Genotype	Number of objects	Mean Fluorescent intensity (a.u.)	±S.D.	Paired t-test
for Fig. S3 B
Trial 1
sod-3::gfp	23	1.48256	0.354046
sod-3::gfp;hsf-1(RNAi)	22	1.93824	0.424183
Trial 2
sod-3::gfp	15	0.867377	0.139842
sod-3::gfp;hsf-1(RNAi)	18	1.04751	0.161762
Trial 3
sod-3::gfp	24	0.649332	0.140262
sod-3::gfp;hsf-1(RNAi)	24	0.926738	0.266474
Statistics
Summary
sod-3::gfp	62	1	0.4321
sod-3::gfp;hsf-1(RNAi)	64	1.304	0.5524
P value				wt vs hsf-1(sy441) background
				P = 0,0636
Genotype	Number of worms	Number of plates	Mean Survival rate (%)	±S.D. (%)	Cochran–Mantel–Haenszel test
for Fig S3 C
Trial 1
N2;EV	60	3	63.33	2.89
hsf-1 (sy441);EV	81	3	75.72	1.84
N2;daf-16(RNAi)	58	3	18.7	7.03
hsf-1 (sy441);daf-16(RNAi)	69	4	69.34	4.79
Trial 2
N2;EV	78	4	51.25	2.5
hsf-1 (sy441);EV	70	4	68.23	5.21
N2;daf-16(RNAi)	103	4	35.93	10.67
hsf-1 (sy441);daf-16(RNAi)	73	4	67.06	2.94
Trial 3
N2;EV	71	4	56.3	2.63
hsf-1 (sy441);EV	78	4	87.17	2.99
N2;daf-16(RNAi)	84	4	40.47	1.98
hsf-1 (sy441);daf-16(RNAi)	76	4	69.7	5.13
Statistics
Summary
N2;EV	209	11	56.96	6.06698
hsf-1 (sy441);EV	229	11	77.04	9.53875
N2;daf-16(RNAi)	245	11	31.7	11.4849
hsf-1 (sy441);daf-16(RNAi)	218	12	68.7	1.43164
P value					control vs control
					P < 0,0001
					RNAi vs RNAi
					P < 0,0001
Genotype	Number of worms	Number of plates	Mean Survival rate (%)	±S.D. (%)	Cochran–Mantel–Haenszel test
for Fig. S3 D
Trial 1
N2;EV	101	3	11.87	0.7
daf-16(m22);EV	101	3	4.36	2.9
N2;hsf-1(RNAi)	87	3	60.65	14.7
daf-16(m22);hsf-1 (RNAi)	105	3	18.97	3.65
Trial 2
N2;EV	106	3	38.98	8.5
daf-16(m22);EV	98	3	10.37	2.68
N2;hsf-1(RNAi)	98	3	92.87	1.7
daf-16(m22);hsf-1 (RNAi)	93	3	79.05	9.5
Trial 3
N2;EV	103	3	39.76	1.66
daf-16(m22);EV	94	3	13.9	2.43
N2;hsf-1(RNAi)	90	3	90.12	2.68
daf-16(m22);hsf-1 (RNAi)	93	3	61.24	2.4
Statistics
Summary
N2;EV	310	9	30.2033	15.8819
daf-16(m22);EV	293	9	9.54333	4.82343
N2;hsf-1(RNAi)	275	9	81.2133	17.8614
daf-16(m22);hsf-1 (RNAi)	291	9	53.0867	30.8587
P value					N2;EV vs N2;hsf-1(RNAi)
					P < 0,0001
					daf-16(m26);EV vs daf-16(m26);hsf-1(RNAi)
					P < 0,0001
