# Supplementary material for: Age‐dependent heat shock hormesis to HSF‐1 deficiency suggests a compensatory mechanism mediated by the unfolded protein response and innate immunity in young Caenorhabditis elegans
Source: Aging Cell. 2024 Jun 19;23(10):e14246. doi: 10.1111/acel.14246 (PMC11464127; doi:10.1111/acel.14246)
Supplement: Supplementary file 17 — Table S12. [file ACEL-23-e14246-s010.xlsx]

## Sheet: Sheet1
Genotype	Number of objects	Mean Fluorescent intensity (a.u.)	±S.D. (%)	Paired t-test
for Fig S4 A
Trial 1
GFP signal
lgg-1p::mCherry::gfp::lgg-1;EV	14	1.38494	0.13986
lgg-1p::mCherry::gfp::lgg-1;hsf-1(RNAi)	15	1.3092	0.14074
mCherry signal
lgg-1p::mCherry::gfp::lgg-1;EV	14	0.914238	0.580049
lgg-1p::mCherry::gfp::lgg-1;hsf-1(RNAi)	15	1.50743	0.228203
Trial 2
GFP signal
lgg-1p::mCherry::gfp::lgg-1;EV	13	0.960135	0.214988
lgg-1p::mCherry::gfp::lgg-1;hsf-1(RNAi)	12	1.94872	0.403525
mCherry signal
lgg-1p::mCherry::gfp::lgg-1;EV	13	0.911304	0.231739
lgg-1p::mCherry::gfp::lgg-1;hsf-1(RNAi)	12	2.61283	1.00129
Trial 3
GFP signal
lgg-1p::mCherry::gfp::lgg-1;EV	14	0.812571	0.142625
lgg-1p::mCherry::gfp::lgg-1;hsf-1(RNAi)	10	0.984208	0.220799
mCherry signal
lgg-1p::mCherry::gfp::lgg-1;EV	14	1.25596	0.208974
lgg-1p::mCherry::gfp::lgg-1;hsf-1(RNAi)	10	1.95435	0.835342
Trial 4
GFP signal
lgg-1p::mCherry::gfp::lgg-1;EV	14	0.842248	0.0900286
lgg-1p::mCherry::gfp::lgg-1;hsf-1(RNAi)	14	1.00769	0.142807
mCherry signal
lgg-1p::mCherry::gfp::lgg-1;EV	14	0.918299	0.133757
lgg-1p::mCherry::gfp::lgg-1;hsf-1(RNAi)	10	1.96941	1.12929
Statistics
Summary
GFP signal
lgg-1p::mCherry::gfp::lgg-1;EV	55	1	0.2644
lgg-1p::mCherry::gfp::lgg-1;hsf-1(RNAi)	51	1.312	0.4492
mCherry signal
lgg-1p::mCherry::gfp::lgg-1;EV	55	1	0.1707
lgg-1p::mCherry::gfp::lgg-1;hsf-1(RNAi)	47	2.011	0.4549
P value				GFP - N2;EV vs hsf-1(RNAi)
				P = 0,2717
				mCherry - N2;EV vs hsf-1(RNAi)
				P = 0,0272
Genotype	Number of objects	Mean area % (a.u.)	±S.D. (%)	Paired t-test
for Fig S4 B
Trial 1
GFP signal
lgg-1p::mCherry::gfp::lgg-1;EV	33	2.90666	1.38465
lgg-1p::mCherry::gfp::lgg-1;hsf-1(RNAi)	18	1.1912	1.45734
mCherry signal
lgg-1p::mCherry::gfp::lgg-1;EV	36	0.0917848	0.749511
lgg-1p::mCherry::gfp::lgg-1;hsf-1(RNAi)	24	0.061306	1.4221
Trial 2
GFP signal
lgg-1p::mCherry::gfp::lgg-1;EV	35	1.00684	1.00684
lgg-1p::mCherry::gfp::lgg-1;hsf-1(RNAi)	30	2.21277	1.07978
mCherry signal
lgg-1p::mCherry::gfp::lgg-1;EV	37	3.82636	2.44832
lgg-1p::mCherry::gfp::lgg-1;hsf-1(RNAi)	36	4.83625	1.79268
Trial 3
GFP signal
lgg-1p::mCherry::gfp::lgg-1;EV	21	0.051857	0.0595438
lgg-1p::mCherry::gfp::lgg-1;hsf-1(RNAi)	15	0.014865	0.0209378
mCherry signal
lgg-1p::mCherry::gfp::lgg-1;EV	21	0.0586705	0.0609058
lgg-1p::mCherry::gfp::lgg-1;hsf-1(RNAi)	15	0.0696687	0.0777437
Trial 4
GFP signal
lgg-1p::mCherry::gfp::lgg-1;EV	12	0.034637	0.0511475
lgg-1p::mCherry::gfp::lgg-1;hsf-1(RNAi)	26	0.114439	0.122098
mCherry signal
lgg-1p::mCherry::gfp::lgg-1;EV	12	0.0231862	0.0349951
lgg-1p::mCherry::gfp::lgg-1;hsf-1(RNAi)	26	0.051907	0.0809861
Statistics
Summary
GFP signal
lgg-1p::mCherry::gfp::lgg-1;EV	101	1	1.35
lgg-1p::mCherry::gfp::lgg-1;hsf-1(RNAi)	89	0.8833	1.034
mCherry signal
lgg-1p::mCherry::gfp::lgg-1;EV	106	1	1.884
lgg-1p::mCherry::gfp::lgg-1;hsf-1(RNAi)	101	1.255	2.388
P value				GFP - N2;EV vs hsf-1(RNAi)
				P = 0,8587
				mCherry - N2;EV vs hsf-1(RNAi)
				P = 0,3865
Genotype	Number of worms	Number of plates	Mean Survival rate (%)	±S.D. (%)	Cochran–Mantel–Haenszel test
for Fig. S4 C
Trial 1
N2;EV	88	3	23.9984	9.24105
hsf-1(sy441);EV	60	3	53.3333	5.7735
N2;atg-7(RNAi)	58	4	28.1944	6.24228
hsf-1(sy441);atg-7(RNAi)	51	3	72.7778	2.54588
N2;atg-18(RNAi)	50	3	23.878	4.9195
hsf-1(sy441);atg-18(RNAi)	113	4	71.5312	7.19797
Trial 2
N2;EV	63	3	7.8655	2.40283
hsf-1(sy441);EV	60	3	81.6587	2.6352
N2;atg-7(RNAi)	56	3	19.6296	2.79623
hsf-1(sy441);atg-7(RNAi)	55	3	69.1033	8.35425
N2;atg-18(RNAi)	85	4	1.31579	2.63158
hsf-1(sy441);atg-18(RNAi)	55	3	57.7915	14.0427
Trial 3
N2;EV	71	4	28.752	23.6525
hsf-1(sy441);EV	77	4	82.924	8.48618
N2;atg-7(RNAi)	74	4	2.44048	2.8197
hsf-1(sy441);atg-7(RNAi)	124	4	81.0607	9.30736
N2;atg-18(RNAi)	79	4	2.63158	5.26316
hsf-1(sy441);atg-18(RNAi)	52	3	86.4422	3.67633
Statistics
Summary
N2;EV	222	10	21.059	17.1452
hsf-1(sy441);EV	197	10	73.667	15.1704
N2;atg-7(RNAi)	188	11	16.4936	12.3433
hsf-1(sy441);atg-7(RNAi)	230	10	74.988	8.68294
N2;atg-18(RNAi)	214	11	7.94727	10.9657
hsf-1(sy441);atg-18(RNAi)	220	10	71.882	14.1761
P value					N2;EV vs hsf-1(sy441);EV
					P < 0,0001
					N2;atg-7(RNAi) vs hsf-1(sy441);atg-7(RNAi)
					P < 0,0001
					N2;atg-18(RNAi) vs hsf-1(sy441);atg-18(RNAi)
					P < 0,0001
Genotype	Number of worms	Number of plates	Mean Survival rate (%)	±S.D. (%)	Cochran–Mantel–Haenszel test
for Fig. S4 D
Trial 1
N2	75	3	64.9691	10.0617
hsf-1(sy441)	68	3	84.8802	1.96907
epg-7(tm2508)	78	3	35.8291	9.3307
epg-7(tm2508); hsf-1(sy441)	74	3	85.0234	3.05769
Trial 2
N2	73	3	72.5996	2.99195
hsf-1(sy441)	81	3	85	4.68388
epg-7(tm2508)	75	3	46.4854	24.4418
epg-7(tm2508); hsf-1(sy441)	81	3	89.9048	5.11367
Trial 3
N2	67	3	47.7571	4.34947
hsf-1(sy441)	70	3	58.5476	3.47023
epg-7(tm2508)	68	3	25.5462	9.82259
epg-7(tm2508); hsf-1(sy441)	86	3	55	13.1125
Statistics
Summary
N2	215	9	61.7753	12.3988
hsf-1(sy441)	219	9	76.1426	13.5502
epg-7(tm2508)	221	9	35.9536	16.657
epg-7(tm2508); hsf-1(sy441)	241	9	76.6427	17.8831
P value					N2 vs hsf-1(sy441)
					P = 0,000750
					epg-7(tm2508) vs epg-7(tm2508); hsf-1(sy441)
					P < 0,0001
Genotype	Number of worms	Number of plates	Mean Survival rate (%)	±S.D. (%)	Cochran–Mantel–Haenszel test
for Fig. S4 E
Trial 1
N2	69	3	73.9405	3.85953
hsf-1(sy441)	69	3	86.8903	1.1443
atg-18(gk378)	69	3	59.4368	6.31542
atg-18(gk378); hsf-1(sy441)	70	3	81.3131	3.49909
Trial 2
N2	48	3	40.1961	14.5085
hsf-1(sy441)	59	3	55.9649	1.67128
atg-18(gk378)	58	3	6.84211	2.73482
atg-18(gk378); hsf-1(sy441)	58	3	48.1481	5.94038
Trial 3
N2	107	3	55.1437	0.80499
hsf-1(sy441)	92	3	69.7917	4.77352
atg-18(gk378)	88	3	47.7698	2.44144
atg-18(gk378); hsf-1(sy441)	97	3	84.4048	3.91773
Statistics
Summary
N2	224	9	33.8561	31.2019
hsf-1(sy441)	220	9	42.5294	37.3986
atg-18(gk378)	215	9	22.8097	26.5745
atg-18(gk378); hsf-1(sy441)	225	9	42.7732	38.5869
P value					N2 vs hsf-1(sy441)
					P = 0,001380
					atg-18(gk378) vs atg-18(gk378); hsf-1(sy441)
					P < 0,0001
