# Supplementary material for: Age‐dependent heat shock hormesis to HSF‐1 deficiency suggests a compensatory mechanism mediated by the unfolded protein response and innate immunity in young Caenorhabditis elegans
Source: Aging Cell. 2024 Jun 19;23(10):e14246. doi: 10.1111/acel.14246 (PMC11464127; doi:10.1111/acel.14246)
Supplement: Supplementary file 18 — Table S13. [file ACEL-23-e14246-s022.xlsx]

## Sheet: Sheet1
Genotype	Number of objects	Mean Fluorescent intensity (a.u.)	±S.D. (%)	Paired t-test
for Fig. 5 B
1 day old adults
Trial 1
hsp-4::gfp	30	0.681466	0.12174
hsp-4::gfp;hsf-1(RNAi)	35	1.13815	0.412957
Trial 2
hsp-4::gfp	26	0.491216	0.140136
hsp-4::gfp;hsf-1(RNAi)	18	1.07409	0.353894
Trial 3
hsp-4::gfp	24	1.7766	0.244824
hsp-4::gfp;hsf-1(RNAi)	25	2.93833	0.546123
Trial 4
hsp-4::gfp	14	1.05022	0.3706
hsp-4::gfp;hsf-1(RNAi)	13	1.73216	0.277055
Statistics
Summary
hsp-4::gfp	94	1	0.5674
hsp-4::gfp;hsf-1(RNAi)	91	1.721	0.8641
P value				control vs RNAi
				P = 0,0184
Genotype	Number of worms	Number of plates	Mean Survival rate (%)	±S.D. (%)	Cochran–Mantel–Haenszel test
for Fig. 5 C
Trial 1
N2;EV	79	4	29.12	2.23
hsf-1(sy441);EV	81	4	51.85	6.25
pek-1(ok275);EV	62	4	22.71	4.4
pek-1(ok275);hsf-1(sy441);EV	59	4	60.16	8.4
N2;ire-1(RNAi)	76	4	40.73	1.7
hsf-1(sy441);ire-1(RNAi)	77	4	56.99	6.79
pek-1(ok275);ire-1(RNAi)	98	4	49.02	7.65
pek-1(ok275);hsf-1(sy441);ire-1(RNAi)	74	4	35.57	6.08
Trial 2
N2;EV	85	4	28.09	3.69
hsf-1(sy441);EV	83	4	49.46	2.41
pek-1(ok275);EV	70	4	27.26	5.88
pek-1(ok275);hsf-1(sy441);EV	68	4	52.96	2.28
N2;ire-1(RNAi)	76	4	43.39	3.41
hsf-1(sy441);ire-1(RNAi)	20	4	56.45	6.16
pek-1(ok275);ire-1(RNAi)	104	4	50.15	4.74
pek-1(ok275);hsf-1(sy441);ire-1(RNAi)	73	4	35.49	5.52
Trial 3
N2;EV	95	4	37.88	2.6
hsf-1(sy441);EV	77	4	63.77	5.61
pek-1(ok275);EV	92	4	34.62	3.66
pek-1(ok275);hsf-1(sy441);EV	86	4	56.89	2.89
N2;ire-1(RNAi)	91	4	31.76	5.21
hsf-1(sy441);ire-1(RNAi)	80	4	60	4.08
pek-1(ok275);ire-1(RNAi)	73	4	50.66	4.72
pek-1(ok275);hsf-1(sy441);ire-1(RNAi)	86	4	30.21	1.34
Trial 4
N2;EV	62	3	16.11	2.57
hsf-1(sy441);EV	72	3	78.54	4.31
pek-1(ok275);EV	60	3	19.88	3.41
pek-1(ok275);hsf-1(sy441);EV	50	3	56.06	7.81
N2;ire-1(RNAi)	67	3	23.71	2.53
hsf-1(sy441);ire-1(RNAi)	76	3	71.12	3.56
pek-1(ok275);ire-1(RNAi)	66	3	51.19	7.81
pek-1(ok275);hsf-1(sy441);ire-1(RNAi)	44	3	40.44	3.55
Statistics
Summary
N2;EV	321	15	28.5813	8.03495
hsf-1(sy441);EV	313	15	59.7267	12.138
pek-1(ok275);EV	284	15	26.5327	6.96871
pek-1(ok275);hsf-1(sy441);EV	263	15	56.548	5.8517
N2;ire-1(RNAi)	310	15	35.6427	8.31819
hsf-1(sy441);ire-1(RNAi)	253	15	60.4733	7.4753
pek-1(ok275);ire-1(RNAi)	341	15	50.1907	5.61517
pek-1(ok275);hsf-1(sy441);ire-1(RNAi)	277	15	35.0913	5.45047
P value					N2;EV vs hsf-1(sy441);EV
					P < 0,0001
					pek-1(ok275);EV vs pek-1(ok275);hsf-1(sy441);EV
					P < 0,0001
					N2;ire-1(RNAi) vs hsf-1(sy441);ire-1(RNAi)
					P < 0,0001
					pek-1(ok275);ire-1(RNAi) vs pek-1(ok275);hsf-1(sy441);ire-1(RNAi)
					P < 0,0001
Genotype	Number of worms	Number of plates	Mean Survival rate (%)	±S.D. (%)	Cochran–Mantel–Haenszel test
for Fig. 5 D
Trial 1
N2;EV	73	3	30.07	1.76
hsf-1(sy441);EV	74	3	59.34	1.95
N2;skn-1(RNAi)	63	3	77.84	3.95
hsf-1(sy441);skn-1(RNAi)	87	3	56.39	2.07
Trial 2
N2;EV	67	3	38.61	6.21
hsf-1(sy441);EV	67	3	72.97	2.23
N2;skn-1(RNAi)	59	3	58.39	4.34
hsf-1(sy441);skn-1(RNAi)	52	3	41.72	5.21
Trial 3
N2;EV	62	3	39.26	11.6
hsf-1(sy441);EV	60	3	68.44	6.55
N2;skn-1(RNAi)	61	3	57.93	3.71
hsf-1(sy441);skn-1(RNAi)	84	3	50.42	4.7
Statistics
Summary
N2;EV	202	9	35.98	7.988
hsf-1(sy441);EV	201	9	66.92	7.006
N2;skn-1(RNAi)	183	9	64.72	10.44
hsf-1(sy441);skn-1(RNAi)	223	9	49.51	7.363
P value					N2;EV vs hsf-1(sy441);EV
					P < 0,0001
					N2;skn-1(RNAi) vs hsf-1(sy441);skn-1(RNAi)
					P = 0,003582
Genotype	Number of worms	Number of plates	Mean Survival rate (%)	±S.D. (%)	Cochran–Mantel–Haenszel test
for Fig.5 E
Trial 1
N2	79	3	36	9
hsf-1(sy441)	83	3	86	3
xbp-1s	72	3	89	3
xbp-1s;hsf-1(sy441)	74	3	83	5
Trial 2
N2	95	3	25	12
hsf-1(sy441)	76	3	84	8
xbp-1s	88	3	65	13
xbp-1s;hsf-1(sy441)	80	3	90	1
Trial 3
N2	78	3	59	13
hsf-1(sy441)	65	3	80	10
xbp-1s	74	3	75	9
xbp-1s;hsf-1(sy441)	76	3	88	5
Statistics
Summary
N2	252	9	37.5865	17.3494
hsf-1(sy441)	224	9	83.2957	3.05505
xbp-1s	234	9	75.7045	12.0554
xbp-1s;hsf-1(sy441)	230	9	86.9496	3.60555
P value					N2 vs hsf-1(sy441)
					P < 0,001
					N2 vs xbp-1s
					P < 0,001
					hsf-1(sy441) vs hsf-1(sy441);xbp-1s
					P = 0,237378
					xbp-1s vs hsf-1(sy441);xbp-1s
					P = 0,001294
