# Supplementary material for: Age‐dependent heat shock hormesis to HSF‐1 deficiency suggests a compensatory mechanism mediated by the unfolded protein response and innate immunity in young Caenorhabditis elegans
Source: Aging Cell. 2024 Jun 19;23(10):e14246. doi: 10.1111/acel.14246 (PMC11464127; doi:10.1111/acel.14246)
Supplement: Supplementary file 19 — Table S14. [file ACEL-23-e14246-s008.xlsx]

## Sheet: Sheet1
Genotype	Number of worms	Number of plates	Mean Survival rate (%)	±S.D. (%)	Cochran–Mantel–Haenszel test
for Fig. S5 A
Trial 1
N2;EV	89	4	54.01	3.41
hsf-1(sy441);EV	90	4	79.17	7.99
ire-1(ok799);EV	72	4	69.47	2.43
ire-1(ok799);hsf-1(sy441);EV	62	4	78.92	8.62
N2;atf-6(RNAi)	80	4	61.28	1.34
hsf-1(sy441);atf-6(RNAi)	63	4	77.67	4.21
ire-1(ok799);atf-6(RNAi)	63	4	84.27	5.3
ire-1(ok799);hsf-1(sy441);atf-6(RNAi)	59	4	69.53	7.68
Trial 2
N2;EV	60	3	41.67	7.64
hsf-1(sy441);EV	59	3	56.43	9.6
ire-1(ok799);EV	74	4	37.09	12.19
ire-1(ok799);hsf-1(sy441);EV	81	4	66.61	5.2
N2;atf-6(RNAi)	73	4	27.41	4
hsf-1(sy441);atf-6(RNAi)	70	4	48.71	6.71
ire-1(ok799);atf-6(RNAi)	57	4	28	4.54
ire-1(ok799);hsf-1(sy441);atf-6(RNAi)	66	4	18.18	4.51
Trial 3
N2;EV	72	4	26.6	9.1
hsf-1(sy441);EV	70	4	46.22	10.49
ire-1(ok799);EV	57	4	28.04	4.81
ire-1(ok799);hsf-1(sy441);EV	72	4	47.32	2.09
N2;atf-6(RNAi)	69	4	39.36	3.87
hsf-1(sy441);atf-6(RNAi)	69	4	55.45	4.13
ire-1(ok799);atf-6(RNAi)	61	4	44.06	9.78
ire-1(ok799);hsf-1(sy441);atf-6(RNAi)	70	4	36.92	4.34
Trial 4
N2;EV	52	3	49.77	2.99
hsf-1(sy441);EV	79	3	76.57	5.43
ire-1(ok799);EV	53	3	28.17	4.17
ire-1(ok799);hsf-1(sy441);EV	62	3	66.06	5.33
N2;atf-6(RNAi)	68	3	45.51	2.5
hsf-1(sy441);atf-6(RNAi)	70	3	72.83	2.88
ire-1(ok799);atf-6(RNAi)	61	3	45.95	7.25
ire-1(ok799);hsf-1(sy441);atf-6(RNAi)	48	3	35.04	3.71
Trial 5
N2;EV	85	4	35.2056	5.14628
hsf-1(sy441);EV	81	4	60.5357	3.26677
ire-1(ok799);EV	111	4	40.9959	3.76954
ire-1(ok799);hsf-1(sy441);EV	104	4	60.6184	1.38796
N2;atf-6(RNAi)	98	4	48.9149	2.66939
hsf-1(sy441);atf-6(RNAi)	95	4	72.6225	5.42388
ire-1(ok799);atf-6(RNAi)	93	4	27.8274	7.31239
ire-1(ok799);hsf-1(sy441);atf-6(RNAi)	92	4	11.7813	2.6287
Statistics
Summary
N2;EV	358	18	41.4511	11.0288
hsf-1(sy441);EV	379	18	63.7851	13.9045
ire-1(ok799);EV	367	19	40.7532	17.0154
ire-1(ok799);hsf-1(sy441);EV	381	19	63.9057	11.4376
N2;atf-6(RNAi)	388	19	44.495	12.4556
hsf-1(sy441);atf-6(RNAi)	367	19	65.4565	12.6042
ire-1(ok799);atf-6(RNAi)	335	19	46.0215	23.0358
ire-1(ok799);hsf-1(sy441);atf-6(RNAi)	335	19	34.2903	22.4472
P value					N2;EV vs hsf-1(sy441);EV
					P < 0,0001
					ire-1(ok799);EV vs ire-1(ok799);hsf-1(sy441);EV
					P < 0,0001
					N2;atf-6(RNAi) vs hsf-1(sy441);atf-6(RNAi)
					P < 0,0001
					ire-1(ok799);atf-6(RNAi) vs ire-1(ok799);hsf-1(sy441);atf-6(RNAi)
					P < 0,0001
Genotype	Number of worms	Number of plates	Mean Survival rate (%)	±S.D. (%)	Cochran–Mantel–Haenszel test
for Fig. S5 B
Trial 1
N2;EV	90	4	67.78	3.93
hsf-1(sy441);EV	82	4	80.57	6.61
ire-1(ok799);EV	57	3	64.61	5.6
ire-1(ok799);hsf-1(sy441);EV	63	3	71.29	5.18
N2;pek-1(RNAi)	63	3	33.53	10.15
hsf-1(sy441);pek-1(RNAi)	63	3	68.25	2.75
ire-1(ok799);pek-1(RNAi)	62	3	56.27	17.3
ire-1(ok799);hsf-1(sy441);pek-1(RNAi)	66	4	31.91	1.86
Trial 2
N2;EV	64	3	48.53	3.42
hsf-1(sy441);EV	79	4	64.58	3.15
ire-1(ok799);EV	56	3	40.82	2.9
ire-1(ok799);hsf-1(sy441);EV	63	3	52.54	6.57
N2;pek-1(RNAi)	102	4	30.38	4.43
hsf-1(sy441);pek-1(RNAi)	61	3	64.44	5.79
ire-1(ok799);pek-1(RNAi)	76	4	48.45	6.46
ire-1(ok799);hsf-1(sy441);pek-1(RNAi)	92	4	30.4	2.7
Trial 3
N2;EV	64	3	34.2926	4.0698
hsf-1(sy441);EV	79	3	70.7672	6.10045
ire-1(ok799);EV	42	2	50	0
ire-1(ok799);hsf-1(sy441);EV	37	2	54.4118	6.23918
N2;pek-1(RNAi)	67	3	19.1111	4.85745
hsf-1(sy441);pek-1(RNAi)	56	3	66.2963	14.9209
ire-1(ok799);pek-1(RNAi)	57	3	40.3314	1.63359
ire-1(ok799);hsf-1(sy441);pek-1(RNAi)	58	3	15.3161	3.98938
Trial 4
N2;EV	88	4	72.8026	4.59318
hsf-1(sy441);EV	83	4	91.7018	1.64568
ire-1(ok799);EV	108	4	81.5583	1.13714
ire-1(ok799);hsf-1(sy441);EV	105	4	92.5475	2.52904
N2;pek-1(RNAi)	102	4	73.6071	2.23569
hsf-1(sy441);pek-1(RNAi)	122	4	72.1374	5.32726
ire-1(ok799);pek-1(RNAi)	119	4	43.751	3.04771
ire-1(ok799);hsf-1(sy441);pek-1(RNAi)	98	4	20.4348	3.37976
Trial 5
N2;EV	105	4	57.1731	1.04057
hsf-1(sy441);EV	116	4	82.7002	0.870374
ire-1(ok799);EV	80	4	75.0345	3.7414
ire-1(ok799);hsf-1(sy441);EV	123	4	82.9446	0.478496
N2;pek-1(RNAi)	133	4	85.0031	1.9947
hsf-1(sy441);pek-1(RNAi)	108	4	92.6839	2.74363
ire-1(ok799);pek-1(RNAi)	97	4	54.5687	1.70861
ire-1(ok799);hsf-1(sy441);pek-1(RNAi)	89	4	8.82164	3.06723
Statistics
Summary
N2;EV	411	18	56.1157	15.4063
hsf-1(sy441);EV	439	19	78.0638	10.5928
ire-1(ok799);EV	343	16	62.4045	16.9633
ire-1(ok799);hsf-1(sy441);EV	391	16	70.7468	17.4834
N2;pek-1(RNAi)	467	18	48.3263	29.0639
hsf-1(sy441);pek-1(RNAi)	410	17	72.7615	11.4966
ire-1(ok799);pek-1(RNAi)	411	18	48.6742	6.82518
ire-1(ok799);hsf-1(sy441);pek-1(RNAi)	403	19	21.3765	9.84401
P value					N2;EV vs hsf-1(sy441);EV
					P < 0,0001
					ire-1(ok799);EV vs ire-1(ok799);hsf-1(sy441);EV
					P = 0,005869
					N2;pek-1(RNAi) vs hsf-1(sy441);pek-1(RNAi)
					P < 0,0001
					ire-1(ok799);pek-1(RNAi) vs ire-1(ok799);hsf-1(sy441);pek-1(RNAi)
					P < 0,0001
Genotype	Number of worms	Number of plates	Mean Survival rate (%)	±S.D. (%)	Cochran–Mantel–Haenszel test
for Fig. S5 C
Trial 1
N2;EV	70	3	58.51	5.55
hsf-1(sy441);EV	65	3	75.33	5.03
N2;xbp-1(RNAi)	86	3	48.26	5.92
hsf-1(sy441);xbp-1(RNAi)	76	3	76.36	3.48
Trial 2
N2;EV	90	3	48.92	4.12
hsf-1(sy441);EV	88	3	79.37	6.87
N2;xbp-1(RNAi)	75	3	62.48	3.17
hsf-1(sy441);xbp-1(RNAi)	93	3	78.28	5.93
Trial 3
N2;EV	89	3	49.59	9.63
hsf-1(sy441);EV	104	3	84.17	8.04
N2;xbp-1(RNAi)	88	3	62.7	11.25
hsf-1(sy441);xbp-1(RNAi)	76	3	85.42	3.43
Statistics
Summary
N2;EV	249	9	52.34	5.35387
hsf-1(sy441);EV	257	9	79.6233	4.42544
N2;xbp-1(RNAi)	249	9	57.8133	8.27416
hsf-1(sy441);xbp-1(RNAi)	245	9	80.02	4.77405
P value					N2;EV vs hsf-1(sy441);EV
					P < 0,0001
					N2;EV vs N2;xbp-1(RNAi)
					P = 0,142236
					N2;xbp-1(RNAi) vs hsf-1(sy441);xbp-1(RNAi)
					P < 0,0001
					hsf-1(sy441);EV vs hsf-1(sy441);xbp-1(RNAi)
					P = 0,955199
Genotype	Number of objects	Mean Fluorescent intensity (a.u.)	±S.D. (%)	Paired t-test
for Fig. S5 D
2 day old adults
Trial 1
hsp-4::gfp	58	0.583397	0.223874
hsp-4::gfp;hsf-1(RNAi)	46	0.632308	0.212174
Trial 2
hsp-4::gfp	76	1.60005	0.353685
hsp-4::gfp;hsf-1(RNAi)	52	1.31781	0.527956
Trial 3
hsp-4::gfp	21	0.816647	0.205479
hsp-4::gfp;hsf-1(RNAi)	17	1.01668	0.185181
Statistics
Summary
hsp-4::gfp	155	1.00003	0.5326
hsp-4::gfp;hsf-1(RNAi)	115	0.9889	0.3436
P value				control vs RNAi
				P = 0,9450
Genotype	Number of objects	Mean Fluorescent intensity (a.u.)	±S.D. (%)	Paired t-test
for Fig. S5 E
4 day old adults
Trial 1
hsp-4::gfp	100	0.324232	0.103972
hsp-4::gfp;hsf-1(RNAi)	67	0.502486	0.227697
Trial 2
hsp-4::gfp	36	1.22115	0.454732
hsp-4::gfp;hsf-1(RNAi)	28	0.668424	0.36586
Trial 3
hsp-4::gfp	20	1.45469	0.424345
hsp-4::gfp;hsf-1(RNAi)	21	1.13861	0.283077
Statistics
Summary
hsp-4::gfp	156	1.00002	0.5968
hsp-4::gfp;hsf-1(RNAi)	116	0.7698	0.33
P value				control vs RNAi
				P = 0,3970
