# Supplementary material for: Age‐dependent heat shock hormesis to HSF‐1 deficiency suggests a compensatory mechanism mediated by the unfolded protein response and innate immunity in young Caenorhabditis elegans
Source: Aging Cell. 2024 Jun 19;23(10):e14246. doi: 10.1111/acel.14246 (PMC11464127; doi:10.1111/acel.14246)
Supplement: Supplementary file 20 — Table S15. [file ACEL-23-e14246-s017.xlsx]

## Sheet: Sheet1
Genotype	Number of worms	Number of plates	Mean Survival rate (%)	±S.D. (%)	Cochran–Mantel–Haenszel test
for Fig. 6 A
Trial 1
N2; EV	89	3	25	7
hsf-1(sy441); EV	118	3	63	11
N2; pals-22 (RNAi)	85	3	63	4
hsf-1(sy441); pals-22 (RNAi)	103	3	75	5
Trial 2
N2; EV	63	3	31	10
hsf-1(sy441); EV	80	3	69	4
N2; pals-22 (RNAi)	78	3	36	6
hsf-1(sy441); pals-22 (RNAi)	91	3	81	9
Trial 3
N2; EV	95	3	46	7
hsf-1(sy441); EV	69	3	83	3
N2; pals-22 (RNAi)	80	3	58	12
hsf-1(sy441); pals-22 (RNAi)	56	3	73	12
Statistics
Summary
N2; EV	247	9	32.9119	10.8167
hsf-1(sy441); EV	267	9	71.1906	10.2632
N2; pals-22 (RNAi)	243	9	50.8577	14.3643
hsf-1(sy441); pals-22 (RNAi)	250	9	76.2588	4.16333
P value					N2;EV vs hsf-1(sy441);EV
					P < 0,001
					N2;EV vs N2;pals-22(RNAi)
					P < 0,001
					N2;pals-22(RNAi) vs hsf-1(sy441);pals-22(RNAi)
					P < 0,001
					hsf-1(sy441);EV vs hsf-1(sy441);pals-22(RNAi)
					P = 0,069777
Genotype	Number of worms	Number of plates	Mean Survival rate (%)	±S.D. (%)	Cochran–Mantel–Haenszel test
for Fig. 6 B
Trial 1
N2;EV	84	3	27.2817	5.17492
hsf-1(sy441);EV	85	3	55.2284	1.41109
N2;elt-2(RNAi)	92	3	33.2168	5.45051
hsf-1(sy441);elt-2(RNAi)	77	3	14.2331	1.52775
Trial 2
N2;EV	66	3	35.74	5.75504
hsf-1(sy441);EV	76	3	68.4401	2.67655
N2;elt-2(RNAi)	93	3	40.0483	3.40605
hsf-1(sy441);elt-2(RNAi)	86	3	30.6211	9.28712
Trial 3
N2;EV	102	3	46.3109	3.34415
hsf-1(sy441);EV	84	3	77.4074	3.75885
N2;elt-2(RNAi)	73	3	51.0522	5.72561
hsf-1(sy441);elt-2(RNAi)	100	3	41.055	1.2423
Trial 4
N2;EV	74	3	22.8681	1.20559
hsf-1(sy441);EV	80	3	71.0896	1.98436
N2;elt-2(RNAi)	77	3	40.625	5.96212
hsf-1(sy441);elt-2(RNAi)	87	3	50.8142	3.02862
Statistics
Summary
N2;EV	326	12	33.0502	10.3285
hsf-1(sy441);EV	325	12	68.0414	9.33355
N2;elt-2(RNAi)	335	12	41.2356	7.35865
hsf-1(sy441);elt-2(RNAi)	350	12	34.1809	15.6472
P value					N2;EV vs hsf-1(sy441);EV
					P < 0,0001
					N2;EV vs N2;elt-2(RNAi)
					P = 0,038514
					N2;elt-2(RNAi) vs hsf-1(sy441);elt-2(RNAi)
					P = 0,048219
					hsf-1(sy441);EV vs hsf-1(sy441);elt-2(RNAi)
					P < 0,0001
