# Supplementary material for: Age‐dependent heat shock hormesis to HSF‐1 deficiency suggests a compensatory mechanism mediated by the unfolded protein response and innate immunity in young Caenorhabditis elegans
Source: Aging Cell. 2024 Jun 19;23(10):e14246. doi: 10.1111/acel.14246 (PMC11464127; doi:10.1111/acel.14246)
Supplement: Supplementary file 21 — Table S16. [file ACEL-23-e14246-s020.xlsx]

## Sheet: Matching Sites
motif_ID	motif_ALT_ID	seq_ID	site_Start	site_End	site_Strand	site_Score	site_Sequence
GATA5_DBD		WBGene00013713	225	232	+	12.06	AGATAAGG
GATA5_DBD		WBGene00016407	778	785	-	12.06	AGATAAGG
GATA5_DBD		WBGene00004013	247	254	-	12.06	AGATAAGG
GATA5_DBD		WBGene00022644	718	725	+	11.81	CGATAAGG
GATA5_DBD		WBGene00011713	761	768	-	11.81	CGATAAGG
GATA5_DBD		WBGene00000190	908	915	-	11.81	CGATAAGG
GATA5_DBD		WBGene00010125	939	946	+	11.81	CGATAAGG
GATA5_DBD		WBGene00020386	736	743	+	11.46	AGATAACG
GATA5_DBD		WBGene00004111	399	406	+	11.46	AGATAACG
GATA5_DBD		WBGene00007660	582	589	+	11.46	AGATAACG
GATA5_DBD		WBGene00006464	596	603	+	11.46	AGATAACG
GATA5_DBD		WBGene00019593	108	115	+	11.46	AGATAACG
GATA5_DBD		WBGene00012101	919	926	+	11.38	TGATAAGG
GATA5_DBD		WBGene00194717	828	835	-	11.38	TGATAAGG
GATA5_DBD		WBGene00010822	906	913	-	11.38	TGATAAGG
GATA5_DBD		WBGene00002058	804	811	+	11.38	TGATAAGG
GATA5_DBD		WBGene00009888	974	981	-	11.38	TGATAAGG
GATA5_DBD		WBGene00000731	854	861	+	11.38	TGATAAGG
GATA5_DBD		WBGene00000731	901	908	-	11.38	TGATAAGG
GATA5_DBD		WBGene00007660	651	658	-	11.38	TGATAAGG
GATA5_DBD		WBGene00003903	750	757	-	11.38	TGATAAGG
GATA5_DBD		WBGene00006627	868	875	-	11.38	TGATAAGG
GATA5_DBD		WBGene00019973	730	737	-	11.38	TGATAAGG
GATA5_DBD		WBGene00007440	851	858	-	11.38	TGATAAGG
GATA5_DBD		WBGene00008577	887	894	-	11.38	TGATAAGG
GATA5_DBD		WBGene00012144	928	935	-	11.38	TGATAAGG
GATA5_DBD		WBGene00008301	974	981	-	11.38	TGATAAGG
GATA5_DBD		WBGene00017484	954	961	+	11.38	TGATAAGG
GATA5_DBD		WBGene00194717	778	785	-	11.26	AGATAAGA
GATA5_DBD		WBGene00044457	895	902	-	11.26	AGATAAGA
GATA5_DBD		WBGene00021978	669	676	-	11.26	AGATAAGA
GATA5_DBD		WBGene00043147	897	904	-	11.26	AGATAAGA
GATA5_DBD		WBGene00008748	326	333	-	11.26	AGATAAGA
GATA5_DBD		WBGene00016735	84	91	-	11.26	AGATAAGA
GATA5_DBD		WBGene00013008	908	915	+	11.26	AGATAAGA
GATA5_DBD		WBGene00007658	210	217	-	11.26	AGATAAGA
GATA5_DBD		WBGene00014046	522	529	+	11.26	AGATAAGA
GATA5_DBD		WBGene00004111	519	526	+	11.26	AGATAAGA
GATA5_DBD		WBGene00002058	588	595	-	11.26	AGATAAGA
GATA5_DBD		WBGene00009886	32	39	-	11.26	AGATAAGA
GATA5_DBD		WBGene00015598	446	453	-	11.26	AGATAAGA
GATA5_DBD		WBGene00009948	264	271	-	11.26	AGATAAGA
GATA5_DBD		WBGene00007480	778	785	-	11.26	AGATAAGA
GATA5_DBD		WBGene00006464	965	972	+	11.26	AGATAAGA
GATA5_DBD		WBGene00007372	101	108	-	11.26	AGATAAGA
GATA5_DBD		WBGene00008850	843	850	-	11.26	AGATAAGA
GATA5_DBD		WBGene00007307	918	925	-	11.26	AGATAAGA
GATA5_DBD		WBGene00006533	806	813	+	11.26	AGATAAGA
GATA5_DBD		WBGene00016218	144	151	+	11.26	AGATAAGA
GATA5_DBD		WBGene00004130	479	486	-	11.26	AGATAAGA
GATA5_DBD		WBGene00002054	213	220	+	11.26	AGATAAGA
GATA5_DBD		WBGene00008110	900	907	-	11.26	AGATAAGA
GATA5_DBD		WBGene00006628	935	942	-	11.26	AGATAAGA
GATA5_DBD		WBGene00219216	184	191	-	11.26	AGATAAGA
GATA5_DBD		WBGene00206354	592	599	+	11.15	AGATAAGC
GATA5_DBD		WBGene00003602	416	423	+	11.15	AGATAAGC
GATA5_DBD		WBGene00007131	758	765	+	11.15	AGATAAGC
GATA5_DBD		WBGene00021121	872	879	-	11.15	AGATAAGC
GATA5_DBD		WBGene00015680	759	766	+	11.15	AGATAAGC
GATA5_DBD		WBGene00015223	898	905	-	11.01	CGATAAGA
GATA5_DBD		WBGene00013873	962	969	-	11.01	CGATAAGA
GATA5_DBD		WBGene00013969	792	799	+	11.01	CGATAAGA
GATA5_DBD		WBGene00006575	264	271	+	11.01	CGATAAGA
GATA5_DBD		WBGene00007725	978	985	+	11.01	CGATAAGA
GATA5_DBD		WBGene00020579	975	982	+	11.01	CGATAAGA
GATA5_DBD		WBGene00008602	769	776	-	11.01	CGATAAGA
GATA5_DBD		WBGene00018531	208	215	+	11.01	CGATAAGA
GATA5_DBD		WBGene00008110	437	444	-	11.01	CGATAAGA
GATA5_DBD		WBGene00007132	745	752	+	10.91	CGATAAGC
GATA5_DBD		WBGene00016551	908	915	-	10.91	CGATAAGC
GATA5_DBD		WBGene00004811	395	402	+	10.78	TGATAACG
GATA5_DBD		WBGene00022644	191	198	+	10.78	TGATAACG
GATA5_DBD		WBGene00009428	888	895	-	10.78	TGATAACG
GATA5_DBD		WBGene00002058	819	826	+	10.78	TGATAACG
GATA5_DBD		WBGene00016407	254	261	+	10.78	TGATAACG
GATA5_DBD		WBGene00004013	882	889	+	10.78	TGATAACG
GATA5_DBD		WBGene00008602	628	635	-	10.78	TGATAACG
GATA5_DBD		WBGene00021369	975	982	-	10.78	TGATAACG
GATA5_DBD		WBGene00016425	565	572	-	10.78	TGATAACG
GATA5_DBD		WBGene00016425	982	989	-	10.78	TGATAACG
GATA5_DBD		WBGene00022006	668	675	-	10.63	AGATAACA
GATA5_DBD		WBGene00022007	668	675	-	10.63	AGATAACA
GATA5_DBD		WBGene00012961	240	247	-	10.63	AGATAACA
GATA5_DBD		WBGene00016735	338	345	+	10.63	AGATAACA
GATA5_DBD		WBGene00003561	986	993	-	10.63	AGATAACA
GATA5_DBD		WBGene00016407	675	682	+	10.63	AGATAACA
GATA5_DBD		WBGene00015735	36	43	+	10.63	AGATAACA
GATA5_DBD		WBGene00016845	352	359	+	10.63	AGATAACA
GATA5_DBD		WBGene00014158	951	958	-	10.63	AGATAACA
GATA5_DBD		WBGene00006628	902	909	-	10.63	AGATAACA
GATA5_DBD		WBGene00016785	149	156	+	10.6	AGATAACC
GATA5_DBD		WBGene00016785	913	920	+	10.6	AGATAACC
GATA5_DBD		WBGene00004130	238	245	-	10.6	AGATAACC
GATA5_DBD		WBGene00021369	18	25	+	10.6	AGATAACC
GATA5_DBD		WBGene00004003	307	314	+	10.58	TGATAAGA
GATA5_DBD		WBGene00004811	943	950	+	10.58	TGATAAGA
GATA5_DBD		WBGene00013873	944	951	-	10.58	TGATAAGA
GATA5_DBD		WBGene00019932	876	883	-	10.58	TGATAAGA
GATA5_DBD		WBGene00044457	944	951	-	10.58	TGATAAGA
GATA5_DBD		WBGene00019932	986	993	+	10.58	TGATAAGA
GATA5_DBD		WBGene00206354	585	592	-	10.58	TGATAAGA
GATA5_DBD		WBGene00020455	747	754	+	10.58	TGATAAGA
GATA5_DBD		WBGene00003602	461	468	+	10.58	TGATAAGA
GATA5_DBD		WBGene00003602	859	866	+	10.58	TGATAAGA
GATA5_DBD		WBGene00008105	600	607	+	10.58	TGATAAGA
GATA5_DBD		WBGene00008199	877	884	+	10.58	TGATAAGA
GATA5_DBD		WBGene00022006	904	911	+	10.58	TGATAAGA
GATA5_DBD		WBGene00020386	948	955	+	10.58	TGATAAGA
GATA5_DBD		WBGene00013073	909	916	+	10.58	TGATAAGA
GATA5_DBD		WBGene00002274	892	899	-	10.58	TGATAAGA
GATA5_DBD		WBGene00020579	939	946	+	10.58	TGATAAGA
GATA5_DBD		WBGene00021339	934	941	-	10.58	TGATAAGA
GATA5_DBD		WBGene00013181	429	436	-	10.58	TGATAAGA
GATA5_DBD		WBGene00022007	904	911	+	10.58	TGATAAGA
GATA5_DBD		WBGene00077636	144	151	+	10.58	TGATAAGA
GATA5_DBD		WBGene00012961	963	970	-	10.58	TGATAAGA
GATA5_DBD		WBGene00010605	801	808	+	10.58	TGATAAGA
GATA5_DBD		WBGene00018643	82	89	-	10.58	TGATAAGA
GATA5_DBD		WBGene00015596	857	864	-	10.58	TGATAAGA
GATA5_DBD		WBGene00045416	917	924	+	10.58	TGATAAGA
GATA5_DBD		WBGene00007658	307	314	-	10.58	TGATAAGA
GATA5_DBD		WBGene00007097	906	913	-	10.58	TGATAAGA
GATA5_DBD		WBGene00009428	579	586	+	10.58	TGATAAGA
GATA5_DBD		WBGene00008988	939	946	-	10.58	TGATAAGA
GATA5_DBD		WBGene00045457	694	701	-	10.58	TGATAAGA
GATA5_DBD		WBGene00045457	893	900	+	10.58	TGATAAGA
GATA5_DBD		WBGene00013713	785	792	+	10.58	TGATAAGA
GATA5_DBD		WBGene00016599	890	897	+	10.58	TGATAAGA
GATA5_DBD		WBGene00007660	527	534	+	10.58	TGATAAGA
GATA5_DBD		WBGene00020426	423	430	-	10.58	TGATAAGA
GATA5_DBD		WBGene00007480	294	301	+	10.58	TGATAAGA
GATA5_DBD		WBGene00007480	790	797	-	10.58	TGATAAGA
GATA5_DBD		WBGene00016407	559	566	-	10.58	TGATAAGA
GATA5_DBD		WBGene00019662	634	641	-	10.58	TGATAAGA
GATA5_DBD		WBGene00006464	913	920	+	10.58	TGATAAGA
GATA5_DBD		WBGene00016845	761	768	-	10.58	TGATAAGA
GATA5_DBD		WBGene00016845	793	800	+	10.58	TGATAAGA
GATA5_DBD		WBGene00007372	365	372	-	10.58	TGATAAGA
GATA5_DBD		WBGene00019973	762	769	-	10.58	TGATAAGA
GATA5_DBD		WBGene00008572	289	296	-	10.58	TGATAAGA
GATA5_DBD		WBGene00009835	663	670	+	10.58	TGATAAGA
GATA5_DBD		WBGene00014158	960	967	+	10.58	TGATAAGA
GATA5_DBD		WBGene00015332	104	111	-	10.58	TGATAAGA
GATA5_DBD		WBGene00008850	658	665	-	10.58	TGATAAGA
GATA5_DBD		WBGene00004013	762	769	-	10.58	TGATAAGA
GATA5_DBD		WBGene00006533	450	457	-	10.58	TGATAAGA
GATA5_DBD		WBGene00019957	103	110	-	10.58	TGATAAGA
GATA5_DBD		WBGene00008019	244	251	-	10.58	TGATAAGA
GATA5_DBD		WBGene00007440	317	324	-	10.58	TGATAAGA
GATA5_DBD		WBGene00007440	868	875	+	10.58	TGATAAGA
GATA5_DBD		WBGene00003647	965	972	-	10.58	TGATAAGA
GATA5_DBD		WBGene00194695	781	788	-	10.58	TGATAAGA
GATA5_DBD		WBGene00007131	175	182	+	10.58	TGATAAGA
GATA5_DBD		WBGene00012130	217	224	-	10.58	TGATAAGA
GATA5_DBD		WBGene00003528	519	526	-	10.58	TGATAAGA
GATA5_DBD		WBGene00004810	881	888	-	10.58	TGATAAGA
GATA5_DBD		WBGene00021121	635	642	-	10.58	TGATAAGA
GATA5_DBD		WBGene00016419	435	442	-	10.58	TGATAAGA
GATA5_DBD		WBGene00002271	827	834	-	10.58	TGATAAGA
GATA5_DBD		WBGene00010296	152	159	-	10.58	TGATAAGA
GATA5_DBD		WBGene00010296	173	180	-	10.58	TGATAAGA
GATA5_DBD		WBGene00015597	882	889	-	10.58	TGATAAGA
GATA5_DBD		WBGene00219216	866	873	-	10.58	TGATAAGA
GATA5_DBD		WBGene00013073	986	993	-	10.48	TGATAAGC
GATA5_DBD		WBGene00022644	919	926	-	10.48	TGATAAGC
GATA5_DBD		WBGene00004111	5	12	+	10.48	TGATAAGC
GATA5_DBD		WBGene00013713	101	108	-	10.48	TGATAAGC
GATA5_DBD		WBGene00077770	838	845	-	10.48	TGATAAGC
GATA5_DBD		WBGene00018531	234	241	-	10.48	TGATAAGC
GATA5_DBD		WBGene00016425	823	830	-	10.48	TGATAAGC
GATA5_DBD		WBGene00022307	906	913	+	10.48	TGATAAGC
#
MA0482,2	GATA4	WBGene00013713	223	234	-	15.74	CTCCTTATCTTC
MA0482,2	GATA4	WBGene00004013	245	256	+	14.71	AGCCTTATCTTG
MA0482,2	GATA4	WBGene00016407	776	787	+	14.48	CACCTTATCTAA
MA0482,2	GATA4	WBGene00007480	776	787	+	14.13	CGTCTTATCTCC
MA0482,2	GATA4	WBGene00219216	182	193	+	13.56	CCTCTTATCTGT
MA0482,2	GATA4	WBGene00002058	802	813	-	13.53	CTCCTTATCACT
MA0482,2	GATA4	WBGene00013008	906	917	-	13.51	CCTCTTATCTCT
MA0482,2	GATA4	WBGene00007372	99	110	+	13.51	CCTCTTATCTCT
MA0482,2	GATA4	WBGene00007131	756	767	-	13.37	TAGCTTATCTCT
MA0482,2	GATA4	WBGene00004130	477	488	+	13.35	GCTCTTATCTCT
MA0482,2	GATA4	WBGene00002054	211	222	-	13.34	TGTCTTATCTTA
MA0482,2	GATA4	WBGene00003903	748	759	+	13.24	GTCCTTATCACA
MA0482,2	GATA4	WBGene00003602	414	425	-	13.24	TAGCTTATCTTA
MA0482,2	GATA4	WBGene00016218	142	153	-	13.22	TCTCTTATCTCT
MA0482,2	GATA4	WBGene00009948	262	273	+	13.2	CATCTTATCTCT
MA0482,2	GATA4	WBGene00000731	852	863	-	13.17	TTCCTTATCACT
MA0482,2	GATA4	WBGene00021978	667	678	+	13.13	TGTCTTATCTTC
MA0482,2	GATA4	WBGene00008301	972	983	+	13.12	TTCCTTATCAGT
MA0482,2	GATA4	WBGene00009888	972	983	+	13.07	AGCCTTATCACT
MA0482,2	GATA4	WBGene00010822	904	915	+	12.88	CTCCTTATCACA
MA0482,2	GATA4	WBGene00007440	849	860	+	12.88	CTCCTTATCACA
MA0482,2	GATA4	WBGene00194717	826	837	+	12.87	ATCCTTATCACA
MA0482,2	GATA4	WBGene00044457	893	904	+	12.81	CTTCTTATCTGA
MA0482,2	GATA4	WBGene00206354	590	601	-	12.76	TAGCTTATCTGA
MA0482,2	GATA4	WBGene00021121	870	881	+	12.7	TCGCTTATCTCA
MA0482,2	GATA4	WBGene00017484	952	963	-	12.66	TCCCTTATCATT
MA0482,2	GATA4	WBGene00008850	841	852	+	12.64	TCTCTTATCTAT
MA0482,2	GATA4	WBGene00014046	520	531	-	12.61	ATTCTTATCTCT
MA0482,2	GATA4	WBGene00007307	916	927	+	12.58	TCTCTTATCTCA
MA0482,2	GATA4	WBGene00006627	866	877	+	12.52	TTCCTTATCACA
MA0482,2	GATA4	WBGene00008748	324	335	+	12.38	TTTCTTATCTCT
MA0482,2	GATA4	WBGene00009886	30	41	+	12.38	TTTCTTATCTCT
MA0482,2	GATA4	WBGene00021369	180	191	+	12.35	GACCTTATCCCT
MA0482,2	GATA4	WBGene00021369	191	202	+	12.34	TTACTTATCTTA
MA0482,2	GATA4	WBGene00006533	804	815	-	12.32	TTTCTTATCTAC
MA0482,2	GATA4	WBGene00007660	649	660	+	12.31	GTCCTTATCAAG
MA0482,2	GATA4	WBGene00008110	898	909	+	12.3	GTTCTTATCTTG
MA0482,2	GATA4	WBGene00006628	933	944	+	12.25	TTTCTTATCTTA
MA0482,2	GATA4	WBGene00012101	917	928	-	12.22	TTCCTTATCATT
MA0482,2	GATA4	WBGene00010125	937	948	-	12.17	ACCCTTATCGCT
MA0482,2	GATA4	WBGene00022644	716	727	-	12.13	CGCCTTATCGCC
MA0482,2	GATA4	WBGene00021977	408	419	+	12.1	TCACTTATCTCC
MA0482,2	GATA4	WBGene00006464	963	974	-	12.07	AGTCTTATCTAA
MA0482,2	GATA4	WBGene00002058	586	597	+	12.02	ACTCTTATCTTG
MA0482,2	GATA4	WBGene00000731	899	910	+	12.02	TCCCTTATCAAG
MA0482,2	GATA4	WBGene00003528	255	266	-	12	AGCCTTATCCGC
MA0482,2	GATA4	WBGene00194717	776	787	+	11.97	ATTCTTATCTCA
MA0482,2	GATA4	WBGene00013181	219	230	-	11.93	ATCCTTATCCTC
MA0482,2	GATA4	WBGene00006628	280	291	+	11.86	TAACTTATCTCG
MA0482,2	GATA4	WBGene00015295	668	679	-	11.83	TCCTTTATCTGC
MA0482,2	GATA4	WBGene00010433	312	323	-	11.81	ACACTTATCTCC
MA0482,2	GATA4	WBGene00007307	618	629	+	11.76	ATCCTTATCCTT
MA0482,2	GATA4	WBGene00012144	926	937	+	11.62	TTCCTTATCAAT
MA0482,2	GATA4	WBGene00004111	517	528	-	11.58	AATCTTATCTGA
MA0482,2	GATA4	WBGene00013713	235	246	-	11.57	TTCCTTATCCTC
MA0482,2	GATA4	WBGene00015680	757	768	-	11.56	AAGCTTATCTAT
MA0482,2	GATA4	WBGene00007658	208	219	+	11.47	TTTCTTATCTTG
MA0482,2	GATA4	WBGene00043147	895	906	+	11.42	ATTCTTATCTTT
MA0482,2	GATA4	WBGene00002271	825	836	+	11.4	CCTCTTATCACC
MA0482,2	GATA4	WBGene00004227	940	951	+	11.38	CTCTTTATCTCC
MA0482,2	GATA4	WBGene00021339	932	943	+	11.31	CTTCTTATCACC
MA0482,2	GATA4	WBGene00015598	444	455	+	11.28	TTTCTTATCTAA
MA0482,2	GATA4	WBGene00016845	485	496	-	11.2	GTCCTAATCTAC
MA0482,2	GATA4	WBGene00016735	82	93	+	11.19	TTTCTTATCTTT
MA0482,2	GATA4	WBGene00044457	942	953	+	11.19	CGTCTTATCAGT
MA0482,2	GATA4	WBGene00007480	788	799	+	11.1	TCTCTTATCACC
MA0482,2	GATA4	WBGene00013873	942	953	+	11	TATCTTATCACT
MA0482,2	GATA4	WBGene00013713	99	110	+	10.99	CCGCTTATCACC
MA0482,2	GATA4	WBGene00004003	305	316	-	10.96	CCTCTTATCACT
MA0482,2	GATA4	WBGene00015597	880	891	+	10.95	GTTCTTATCAGC
MA0482,2	GATA4	WBGene00010296	150	161	+	10.92	TGTCTTATCACT
MA0482,2	GATA4	WBGene00012130	215	226	+	10.91	CGTCTTATCAGG
MA0482,2	GATA4	WBGene00008631	930	941	-	10.9	TTCCTAATCTGC
MA0482,2	GATA4	WBGene00019580	771	782	+	10.89	ACCCTTGTCTCC
MA0482,2	GATA4	WBGene00016419	433	444	+	10.87	CTTCTTATCACT
MA0482,2	GATA4	WBGene00004013	948	959	+	10.86	CACCCTATCTGT
MA0482,2	GATA4	WBGene00015332	771	782	-	10.85	ATCATTATCTGT
MA0482,2	GATA4	WBGene00019973	728	739	+	10.84	CCCCTTATCAAA
MA0482,2	GATA4	WBGene00003561	612	623	-	10.82	TCCTTTATCTCA
MA0482,2	GATA4	WBGene00003602	459	470	-	10.82	CTTCTTATCAGT
MA0482,2	GATA4	WBGene00013073	907	918	-	10.82	CTTCTTATCAGT
MA0482,2	GATA4	WBGene00020426	421	432	+	10.82	CTTCTTATCAGT
MA0482,2	GATA4	WBGene00007372	363	374	+	10.82	CTTCTTATCAGT
MA0482,2	GATA4	WBGene00006628	432	443	-	10.8	CACCTTATCCTG
MA0482,2	GATA4	WBGene00044402	326	337	-	10.78	GTCTTTATCTCA
MA0482,2	GATA4	WBGene00044201	631	642	+	10.74	AACCTTATCCGA
MA0482,2	GATA4	WBGene00006464	911	922	-	10.74	GCTCTTATCAGT
MA0482,2	GATA4	WBGene00011713	759	770	+	10.71	CACCTTATCGAT
MA0482,2	GATA4	WBGene00020386	205	216	+	10.7	GCCCATATCTCC
MA0482,2	GATA4	WBGene00019662	632	643	+	10.69	GTTCTTATCATC
MA0482,2	GATA4	WBGene00004227	932	943	+	10.69	TTCTTTATCTCT
MA0482,2	GATA4	WBGene00194695	44	55	-	10.66	CTCCTTGTCTCT
MA0482,2	GATA4	WBGene00020386	946	957	-	10.61	GTTCTTATCAGT
MA0482,2	GATA4	WBGene00045457	891	902	-	10.6	CATCTTATCAGT
MA0482,2	GATA4	WBGene00008572	453	464	+	10.58	CCCCTAATCTTC
MA0482,2	GATA4	WBGene00004111	397	408	-	10.55	GTCGTTATCTTC
MA0482,2	GATA4	WBGene00006464	594	605	-	10.53	CTCGTTATCTCT
MA0482,2	GATA4	WBGene00077636	142	153	-	10.52	CGTCTTATCAGA
MA0482,2	GATA4	WBGene00004111	3	14	-	10.52	GTGCTTATCAGT
MA0482,2	GATA4	WBGene00008105	699	710	+	10.51	ATCCTTCTCTCT
MA0482,2	GATA4	WBGene00016425	893	904	+	10.5	TTCATTATCTGT
MA0482,2	GATA4	WBGene00019932	919	930	+	10.49	TTCCTTCTCTCC
MA0482,2	GATA4	WBGene00219216	909	920	+	10.49	TTCCTTCTCTCC
MA0482,2	GATA4	WBGene00008572	517	528	+	10.47	CTCTTTATCTAT
MA0482,2	GATA4	WBGene00010822	462	473	-	10.46	ATCCTGATCTGC
MA0482,2	GATA4	WBGene00012101	144	155	-	10.46	ATCTTTATCTAT
MA0482,2	GATA4	WBGene00019973	760	771	+	10.4	GGTCTTATCAGA
MA0482,2	GATA4	WBGene00005653	492	503	+	10.4	TACATTATCTGA
MA0482,2	GATA4	WBGene00003515	560	571	+	10.34	TTCTTTATCTTC
MA0482,2	GATA4	WBGene00045416	915	926	-	10.33	ACTCTTATCAGT
MA0482,2	GATA4	WBGene00001820	879	890	+	10.32	CTCCTTGTCTTC
MA0482,2	GATA4	WBGene00008577	885	896	+	10.31	CACCTTATCAAA
MA0482,2	GATA4	WBGene00077770	836	847	+	10.3	TTGCTTATCAGT
MA0482,2	GATA4	WBGene00007097	500	511	-	10.29	GCCATTATCTAT
MA0482,2	GATA4	WBGene00016788	521	532	+	10.28	AACTTTATCTGC
MA0482,2	GATA4	WBGene00015131	850	861	+	10.25	GTCCTTCTCTCA
MA0482,2	GATA4	WBGene00206464	911	922	+	10.23	TTCCGTATCTCC
MA0482,2	GATA4	WBGene00009306	678	689	-	10.22	TACCGTATCTTC
MA0482,2	GATA4	WBGene00003515	779	790	+	10.19	TACCTTCTCTCA
MA0482,2	GATA4	WBGene00020579	937	948	-	10.15	CTTCTTATCAGA
MA0482,2	GATA4	WBGene00044457	374	385	-	10.08	ACCCTTCTCTTC
MA0482,2	GATA4	WBGene00020386	734	745	-	10.03	CCCGTTATCTTC
MA0482,2	GATA4	WBGene00003903	663	674	+	10.01	TGCCTTATCCAA
MA0482,2	GATA4	WBGene00008850	656	667	+	10	ATTCTTATCAGT
MA0482,2	GATA4	WBGene00008862	374	385	+	10	AAACTTATCTAC
MA0482,2	GATA4	WBGene00010296	763	774	+	9.98	CCTCTTATCCCC
MA0482,2	GATA4	WBGene00000731	19	30	+	9.98	AGCCTGATCTCC
MA0482,2	GATA4	WBGene00013181	427	438	+	9.98	TGTCTTATCATT
MA0482,2	GATA4	WBGene00003515	398	409	+	9.98	TCCCTTCTCTGA
MA0482,2	GATA4	WBGene00008572	287	298	+	9.94	GTTCTTATCAGA
MA0482,2	GATA4	WBGene00019189	295	306	+	9.9	ATCCTTCTCTGA
MA0482,2	GATA4	WBGene00015596	855	866	+	9.87	CTTCTTATCAAC
MA0482,2	GATA4	WBGene00007658	305	316	+	9.85	ACTCTTATCATA
MA0482,2	GATA4	WBGene00007097	904	915	+	9.83	TTTCTTATCACT
MA0482,2	GATA4	WBGene00007660	580	591	-	9.82	TTCGTTATCTTC
MA0482,2	GATA4	WBGene00019967	474	485	-	9.82	TTCATTATCTCA
MA0482,2	GATA4	WBGene00020954	551	562	+	9.82	TGACTTATCACC
MA0482,2	GATA4	WBGene00011713	167	178	+	9.79	ATACTTATCAGC
MA0482,2	GATA4	WBGene00008301	701	712	+	9.78	AACTTTATCTTA
MA0482,2	GATA4	WBGene00019932	874	885	+	9.78	TTTCTTATCAGT
MA0482,2	GATA4	WBGene00020455	745	756	-	9.78	TTTCTTATCAGT
MA0482,2	GATA4	WBGene00012961	961	972	+	9.78	TTTCTTATCAGT
MA0482,2	GATA4	WBGene00018643	80	91	+	9.78	TTTCTTATCAGT
MA0482,2	GATA4	WBGene00006533	448	459	+	9.78	TTTCTTATCAGT
MA0482,2	GATA4	WBGene00007440	866	877	-	9.78	TTTCTTATCAGT
MA0482,2	GATA4	WBGene00219216	864	875	+	9.78	TTTCTTATCAGT
MA0482,2	GATA4	WBGene00008010	981	992	+	9.75	CGACTTATCATC
MA0482,2	GATA4	WBGene00015332	102	113	+	9.74	GATCTTATCATT
MA0482,2	GATA4	WBGene00008476	786	797	-	9.74	ATCCTTGTCTTG
MA0482,2	GATA4	WBGene00001008	164	175	+	9.73	GGCCATATCTGG
MA0482,2	GATA4	WBGene00002274	890	901	+	9.72	TCTCTTATCATT
MA0482,2	GATA4	WBGene00007480	292	303	-	9.72	TCTCTTATCATT
MA0482,2	GATA4	WBGene00021121	633	644	+	9.72	TCTCTTATCATT
MA0482,2	GATA4	WBGene00020579	973	984	-	9.67	GGTCTTATCGTC
MA0482,2	GATA4	WBGene00016639	131	142	+	9.64	TCCCTCATCTAA
MA0482,2	GATA4	WBGene00018531	232	243	+	9.63	TTGCTTATCAGA
MA0482,2	GATA4	WBGene00016639	158	169	+	9.63	TACCATATCTTT
MA0482,2	GATA4	WBGene00013969	556	567	-	9.62	GGCCTTGTCTCA
MA0482,2	GATA4	WBGene00022644	917	928	+	9.62	AAGCTTATCATC
MA0482,2	GATA4	WBGene00009886	881	892	+	9.62	ATCATTATCTTT
MA0482,2	GATA4	WBGene00007725	976	987	-	9.61	CTTCTTATCGCT
MA0482,2	GATA4	WBGene00019957	101	112	+	9.61	AGTCTTATCAAC
MA0482,2	GATA4	WBGene00008110	780	791	+	9.61	TTCCTGATCTTA
MA0482,2	GATA4	WBGene00010296	171	182	+	9.6	AATCTTATCAGT
MA0482,2	GATA4	WBGene00010605	799	810	-	9.59	ACTCTTATCATG
MA0482,2	GATA4	WBGene00007660	525	536	-	9.59	ACTCTTATCATG
MA0482,2	GATA4	WBGene00004811	941	952	-	9.57	GGTCTTATCAAT
MA0482,2	GATA4	WBGene00000458	730	741	+	9.55	TCCCTCATCTTT
MA0482,2	GATA4	WBGene00000190	906	917	+	9.55	TTCCTTATCGAA
MA0482,2	GATA4	WBGene00019973	767	778	-	9.54	TTCCTTCTCTGA
MA0482,2	GATA4	WBGene00219216	10	21	-	9.54	AACATTATCTTA
MA0482,2	GATA4	WBGene00013073	984	995	+	9.54	AAGCTTATCAGT
MA0482,2	GATA4	WBGene00022307	904	915	-	9.54	AAGCTTATCAGT
MA0482,2	GATA4	WBGene00012130	724	735	+	9.53	CACCTCATCTCA
MA0482,2	GATA4	WBGene00000253	561	572	+	9.51	AGCCTGATCTTA
MA0482,2	GATA4	WBGene00022006	902	913	-	9.5	TTTCTTATCAGG
MA0482,2	GATA4	WBGene00022007	902	913	-	9.5	TTTCTTATCAGG
MA0482,2	GATA4	WBGene00004227	514	525	-	9.49	ACCCATATCTTG
MA0482,2	GATA4	WBGene00015598	395	406	+	9.47	AGCCATATCTAT
MA0482,2	GATA4	WBGene00010125	484	495	-	9.47	TAACTTATCAGT
MA0482,2	GATA4	WBGene00003647	963	974	+	9.46	TATCTTATCAAT
MA0482,2	GATA4	WBGene00004130	197	208	+	9.45	GCCCATATCTTG
MA0482,2	GATA4	WBGene00018643	515	526	-	9.43	TACCTTTTCTCC
MA0482,2	GATA4	WBGene00010244	831	842	+	9.37	CACCATATCTCA
#
MA0036,3	GATA2	WBGene00007480	777	787	+	14.96	GTCTTATCTCC
MA0036,3	GATA2	WBGene00013713	223	233	-	14.39	TCCTTATCTTC
MA0036,3	GATA2	WBGene00021978	668	678	+	14.31	GTCTTATCTTC
MA0036,3	GATA2	WBGene00002054	211	221	-	14.2	GTCTTATCTTA
MA0036,3	GATA2	WBGene00219216	183	193	+	14.02	CTCTTATCTGT
MA0036,3	GATA2	WBGene00013008	906	916	-	13.93	CTCTTATCTCT
MA0036,3	GATA2	WBGene00007372	100	110	+	13.93	CTCTTATCTCT
MA0036,3	GATA2	WBGene00016218	142	152	-	13.93	CTCTTATCTCT
MA0036,3	GATA2	WBGene00004130	478	488	+	13.93	CTCTTATCTCT
MA0036,3	GATA2	WBGene00004013	246	256	+	13.9	GCCTTATCTTG
MA0036,3	GATA2	WBGene00007131	756	766	-	13.79	AGCTTATCTCT
MA0036,3	GATA2	WBGene00009948	263	273	+	13.76	ATCTTATCTCT
MA0036,3	GATA2	WBGene00006533	804	814	-	13.63	TTCTTATCTAC
MA0036,3	GATA2	WBGene00008850	842	852	+	13.54	CTCTTATCTAT
MA0036,3	GATA2	WBGene00003602	414	424	-	13.51	AGCTTATCTTA
MA0036,3	GATA2	WBGene00021121	871	881	+	13.47	CGCTTATCTCA
MA0036,3	GATA2	WBGene00015680	757	767	-	13.4	AGCTTATCTAT
MA0036,3	GATA2	WBGene00006464	963	973	-	13.39	GTCTTATCTAA
MA0036,3	GATA2	WBGene00008748	325	335	+	13.36	TTCTTATCTCT
MA0036,3	GATA2	WBGene00014046	520	530	-	13.36	TTCTTATCTCT
MA0036,3	GATA2	WBGene00009886	31	41	+	13.36	TTCTTATCTCT
MA0036,3	GATA2	WBGene00016407	777	787	+	13.34	ACCTTATCTAA
MA0036,3	GATA2	WBGene00007307	917	927	+	13.12	CTCTTATCTCA
MA0036,3	GATA2	WBGene00010433	312	322	-	13.09	CACTTATCTCC
MA0036,3	GATA2	WBGene00021977	409	419	+	13.09	CACTTATCTCC
MA0036,3	GATA2	WBGene00002058	587	597	+	13.08	CTCTTATCTTG
MA0036,3	GATA2	WBGene00006628	934	944	+	13.08	TTCTTATCTTA
MA0036,3	GATA2	WBGene00206354	590	600	-	13.05	AGCTTATCTGA
MA0036,3	GATA2	WBGene00004111	517	527	-	13.02	ATCTTATCTGA
MA0036,3	GATA2	WBGene00021369	192	202	+	12.94	TACTTATCTTA
MA0036,3	GATA2	WBGene00013713	100	110	+	12.75	CGCTTATCACC
MA0036,3	GATA2	WBGene00009888	973	983	+	12.63	GCCTTATCACT
MA0036,3	GATA2	WBGene00044457	894	904	+	12.63	TTCTTATCTGA
MA0036,3	GATA2	WBGene00194717	777	787	+	12.55	TTCTTATCTCA
MA0036,3	GATA2	WBGene00007658	209	219	+	12.51	TTCTTATCTTG
MA0036,3	GATA2	WBGene00008110	899	909	+	12.51	TTCTTATCTTG
MA0036,3	GATA2	WBGene00008301	973	983	+	12.46	TCCTTATCAGT
MA0036,3	GATA2	WBGene00002058	802	812	-	12.45	TCCTTATCACT
MA0036,3	GATA2	WBGene00000731	852	862	-	12.45	TCCTTATCACT
MA0036,3	GATA2	WBGene00007480	789	799	+	12.39	CTCTTATCACC
MA0036,3	GATA2	WBGene00002271	826	836	+	12.39	CTCTTATCACC
MA0036,3	GATA2	WBGene00044457	943	953	+	12.37	GTCTTATCAGT
MA0036,3	GATA2	WBGene00010296	151	161	+	12.37	GTCTTATCACT
MA0036,3	GATA2	WBGene00015598	445	455	+	12.27	TTCTTATCTAA
MA0036,3	GATA2	WBGene00008862	375	385	+	12.2	AACTTATCTAC
MA0036,3	GATA2	WBGene00043147	896	906	+	12.19	TTCTTATCTTT
MA0036,3	GATA2	WBGene00016735	83	93	+	12.19	TTCTTATCTTT
MA0036,3	GATA2	WBGene00012130	216	226	+	12.14	GTCTTATCAGG
MA0036,3	GATA2	WBGene00004111	3	13	-	11.93	TGCTTATCAGT
MA0036,3	GATA2	WBGene00077770	837	847	+	11.93	TGCTTATCAGT
MA0036,3	GATA2	WBGene00022644	918	928	+	11.88	AGCTTATCATC
MA0036,3	GATA2	WBGene00021339	933	943	+	11.83	TTCTTATCACC
MA0036,3	GATA2	WBGene00045416	915	925	-	11.82	CTCTTATCAGT
MA0036,3	GATA2	WBGene00006464	911	921	-	11.82	CTCTTATCAGT
MA0036,3	GATA2	WBGene00004003	305	315	-	11.81	CTCTTATCACT
MA0036,3	GATA2	WBGene00006628	281	291	+	11.76	AACTTATCTCG
MA0036,3	GATA2	WBGene00015597	881	891	+	11.74	TTCTTATCAGC
MA0036,3	GATA2	WBGene00017484	952	962	-	11.7	CCCTTATCATT
MA0036,3	GATA2	WBGene00019957	102	112	+	11.69	GTCTTATCAAC
MA0036,3	GATA2	WBGene00013073	985	995	+	11.68	AGCTTATCAGT
MA0036,3	GATA2	WBGene00022307	904	914	-	11.68	AGCTTATCAGT
MA0036,3	GATA2	WBGene00045457	891	901	-	11.65	ATCTTATCAGT
MA0036,3	GATA2	WBGene00010296	172	182	+	11.65	ATCTTATCAGT
MA0036,3	GATA2	WBGene00013873	943	953	+	11.64	ATCTTATCACT
MA0036,3	GATA2	WBGene00194717	827	837	+	11.63	TCCTTATCACA
MA0036,3	GATA2	WBGene00010822	905	915	+	11.63	TCCTTATCACA
MA0036,3	GATA2	WBGene00003903	749	759	+	11.63	TCCTTATCACA
MA0036,3	GATA2	WBGene00006627	867	877	+	11.63	TCCTTATCACA
MA0036,3	GATA2	WBGene00007440	850	860	+	11.63	TCCTTATCACA
MA0036,3	GATA2	WBGene00011713	168	178	+	11.6	TACTTATCAGC
MA0036,3	GATA2	WBGene00003528	255	265	-	11.59	GCCTTATCCGC
MA0036,3	GATA2	WBGene00020954	552	562	+	11.56	GACTTATCACC
MA0036,3	GATA2	WBGene00016785	147	157	-	11.54	CGGTTATCTGC
MA0036,3	GATA2	WBGene00012101	917	927	-	11.53	TCCTTATCATT
MA0036,3	GATA2	WBGene00077636	142	152	-	11.53	GTCTTATCAGA
MA0036,3	GATA2	WBGene00019973	761	771	+	11.53	GTCTTATCAGA
MA0036,3	GATA2	WBGene00019662	633	643	+	11.45	TTCTTATCATC
MA0036,3	GATA2	WBGene00013181	428	438	+	11.45	GTCTTATCATT
MA0036,3	GATA2	WBGene00006464	594	604	-	11.4	TCGTTATCTCT
MA0036,3	GATA2	WBGene00022644	716	726	-	11.29	GCCTTATCGCC
MA0036,3	GATA2	WBGene00000731	900	910	+	11.27	CCCTTATCAAG
MA0036,3	GATA2	WBGene00019932	875	885	+	11.25	TTCTTATCAGT
MA0036,3	GATA2	WBGene00020455	745	755	-	11.25	TTCTTATCAGT
MA0036,3	GATA2	WBGene00003602	459	469	-	11.25	TTCTTATCAGT
MA0036,3	GATA2	WBGene00020386	946	956	-	11.25	TTCTTATCAGT
MA0036,3	GATA2	WBGene00013073	907	917	-	11.25	TTCTTATCAGT
MA0036,3	GATA2	WBGene00012961	962	972	+	11.25	TTCTTATCAGT
MA0036,3	GATA2	WBGene00018643	81	91	+	11.25	TTCTTATCAGT
MA0036,3	GATA2	WBGene00020426	422	432	+	11.25	TTCTTATCAGT
MA0036,3	GATA2	WBGene00007372	364	374	+	11.25	TTCTTATCAGT
MA0036,3	GATA2	WBGene00008850	657	667	+	11.25	TTCTTATCAGT
MA0036,3	GATA2	WBGene00006533	449	459	+	11.25	TTCTTATCAGT
MA0036,3	GATA2	WBGene00007440	866	876	-	11.25	TTCTTATCAGT
MA0036,3	GATA2	WBGene00219216	865	875	+	11.25	TTCTTATCAGT
MA0036,3	GATA2	WBGene00007097	905	915	+	11.25	TTCTTATCACT
MA0036,3	GATA2	WBGene00016419	434	444	+	11.25	TTCTTATCACT
MA0036,3	GATA2	WBGene00004111	397	407	-	11.22	TCGTTATCTTC
MA0036,3	GATA2	WBGene00007660	580	590	-	11.22	TCGTTATCTTC
MA0036,3	GATA2	WBGene00020386	734	744	-	11.2	CCGTTATCTTC
MA0036,3	GATA2	WBGene00008010	982	992	+	11.19	GACTTATCATC
MA0036,3	GATA2	WBGene00021369	181	191	+	11.17	ACCTTATCCCT
MA0036,3	GATA2	WBGene00010125	937	947	-	11.14	CCCTTATCGCT
MA0036,3	GATA2	WBGene00007658	306	316	+	11.13	CTCTTATCATA
MA0036,3	GATA2	WBGene00015295	668	678	-	11.13	CCTTTATCTGC
MA0036,3	GATA2	WBGene00007660	650	660	+	11.1	TCCTTATCAAG
MA0036,3	GATA2	WBGene00012144	927	937	+	11.1	TCCTTATCAAT
MA0036,3	GATA2	WBGene00010605	799	809	-	11.08	CTCTTATCATG
MA0036,3	GATA2	WBGene00007660	525	535	-	11.08	CTCTTATCATG
MA0036,3	GATA2	WBGene00018531	233	243	+	11.08	TGCTTATCAGA
MA0036,3	GATA2	WBGene00014046	739	749	-	11.08	CACTTATCACC
MA0036,3	GATA2	WBGene00022006	902	912	-	11.02	TTCTTATCAGG
MA0036,3	GATA2	WBGene00022007	902	912	-	11.02	TTCTTATCAGG
MA0036,3	GATA2	WBGene00004811	941	951	-	11.01	GTCTTATCAAT
MA0036,3	GATA2	WBGene00002054	727	737	-	10.99	GACTTATCAGT
MA0036,3	GATA2	WBGene00019593	106	116	-	10.96	ACGTTATCTCG
MA0036,3	GATA2	WBGene00002274	891	901	+	10.9	CTCTTATCATT
MA0036,3	GATA2	WBGene00007480	292	302	-	10.9	CTCTTATCATT
MA0036,3	GATA2	WBGene00021121	634	644	+	10.9	CTCTTATCATT
MA0036,3	GATA2	WBGene00020579	973	983	-	10.87	GTCTTATCGTC
MA0036,3	GATA2	WBGene00013181	219	229	-	10.85	TCCTTATCCTC
MA0036,3	GATA2	WBGene00013713	235	245	-	10.85	TCCTTATCCTC
MA0036,3	GATA2	WBGene00016425	822	832	+	10.81	CGCTTATCAAT
MA0036,3	GATA2	WBGene00010296	764	774	+	10.81	CTCTTATCCCC
MA0036,3	GATA2	WBGene00015332	103	113	+	10.72	ATCTTATCATT
MA0036,3	GATA2	WBGene00007440	316	326	+	10.72	ATCTTATCATT
MA0036,3	GATA2	WBGene00015596	856	866	+	10.57	TTCTTATCAAC
MA0036,3	GATA2	WBGene00008105	598	608	-	10.56	TTCTTATCATA
MA0036,3	GATA2	WBGene00004227	941	951	+	10.54	TCTTTATCTCC
MA0036,3	GATA2	WBGene00007307	619	629	+	10.54	TCCTTATCCTT
MA0036,3	GATA2	WBGene00008862	775	785	+	10.54	CGATTATCTGC
MA0036,3	GATA2	WBGene00006628	901	911	+	10.52	TTGTTATCTAC
MA0036,3	GATA2	WBGene00021369	16	26	-	10.52	TGGTTATCTTA
MA0036,3	GATA2	WBGene00016599	888	898	-	10.52	TTCTTATCATG
MA0036,3	GATA2	WBGene00016845	760	770	+	10.52	TTCTTATCATG
MA0036,3	GATA2	WBGene00009835	661	671	-	10.52	TTCTTATCATG
MA0036,3	GATA2	WBGene00015216	905	915	-	10.5	CACTTATCACT
MA0036,3	GATA2	WBGene00008602	768	778	+	10.48	GTCTTATCGAC
MA0036,3	GATA2	WBGene00003602	857	867	-	10.46	CTCTTATCAAT
MA0036,3	GATA2	WBGene00004013	761	771	+	10.46	CTCTTATCAAT
MA0036,3	GATA2	WBGene00194695	780	790	+	10.46	CTCTTATCAAT
MA0036,3	GATA2	WBGene00206354	584	594	+	10.41	TTCTTATCAGA
MA0036,3	GATA2	WBGene00020579	937	947	-	10.41	TTCTTATCAGA
MA0036,3	GATA2	WBGene00008572	288	298	+	10.41	TTCTTATCAGA
MA0036,3	GATA2	WBGene00016788	522	532	+	10.39	ACTTTATCTGC
#
MA1104,2	GATA6	WBGene00009948	261	273	+	15.45	TCATCTTATCTCT
MA1104,2	GATA6	WBGene00007480	775	787	+	14.85	TCGTCTTATCTCC
MA1104,2	GATA6	WBGene00016218	142	154	-	14.82	GTCTCTTATCTCT
MA1104,2	GATA6	WBGene00008850	840	852	+	14.74	ATCTCTTATCTAT
MA1104,2	GATA6	WBGene00002054	211	223	-	14.72	GTGTCTTATCTTA
MA1104,2	GATA6	WBGene00013008	906	918	-	14.59	ACCTCTTATCTCT
MA1104,2	GATA6	WBGene00007372	98	110	+	14.58	CCCTCTTATCTCT
MA1104,2	GATA6	WBGene00219216	181	193	+	14.27	GCCTCTTATCTGT
MA1104,2	GATA6	WBGene00007307	915	927	+	14.22	ATCTCTTATCTCA
MA1104,2	GATA6	WBGene00003602	414	426	-	14.21	ATAGCTTATCTTA
MA1104,2	GATA6	WBGene00007131	756	768	-	14.2	TTAGCTTATCTCT
MA1104,2	GATA6	WBGene00004130	476	488	+	14.17	AGCTCTTATCTCT
MA1104,2	GATA6	WBGene00021978	666	678	+	14.14	TTGTCTTATCTTC
MA1104,2	GATA6	WBGene00013873	941	953	+	14.02	TTATCTTATCACT
MA1104,2	GATA6	WBGene00006533	804	816	-	13.89	ATTTCTTATCTAC
MA1104,2	GATA6	WBGene00014046	520	532	-	13.79	GATTCTTATCTCT
MA1104,2	GATA6	WBGene00006628	932	944	+	13.75	ATTTCTTATCTTA
MA1104,2	GATA6	WBGene00206354	590	602	-	13.74	GTAGCTTATCTGA
MA1104,2	GATA6	WBGene00044457	892	904	+	13.64	TCTTCTTATCTGA
MA1104,2	GATA6	WBGene00004111	517	529	-	13.46	AAATCTTATCTGA
MA1104,2	GATA6	WBGene00008110	897	909	+	13.45	CGTTCTTATCTTG
MA1104,2	GATA6	WBGene00006464	963	975	-	13.41	AAGTCTTATCTAA
MA1104,2	GATA6	WBGene00016407	775	787	+	13.37	ACACCTTATCTAA
MA1104,2	GATA6	WBGene00194717	775	787	+	13.36	CATTCTTATCTCA
MA1104,2	GATA6	WBGene00015598	443	455	+	13.35	GTTTCTTATCTAA
MA1104,2	GATA6	WBGene00045457	891	903	-	13.26	ACATCTTATCAGT
MA1104,2	GATA6	WBGene00043147	894	906	+	13.21	TATTCTTATCTTT
MA1104,2	GATA6	WBGene00008748	323	335	+	13.1	TTTTCTTATCTCT
MA1104,2	GATA6	WBGene00009886	29	41	+	13.1	TTTTCTTATCTCT
MA1104,2	GATA6	WBGene00013713	223	235	-	13.05	CCTCCTTATCTTC
MA1104,2	GATA6	WBGene00003647	962	974	+	13.01	TTATCTTATCAAT
MA1104,2	GATA6	WBGene00002058	585	597	+	12.93	AACTCTTATCTTG
MA1104,2	GATA6	WBGene00007440	314	326	+	12.92	TAATCTTATCATT
MA1104,2	GATA6	WBGene00021369	190	202	+	12.86	CTTACTTATCTTA
MA1104,2	GATA6	WBGene00010296	170	182	+	12.82	CAATCTTATCAGT
MA1104,2	GATA6	WBGene00007480	787	799	+	12.8	CTCTCTTATCACC
MA1104,2	GATA6	WBGene00002271	824	836	+	12.66	TCCTCTTATCACC
MA1104,2	GATA6	WBGene00004013	244	256	+	12.65	TAGCCTTATCTTG
MA1104,2	GATA6	WBGene00045416	915	927	-	12.61	TACTCTTATCAGT
MA1104,2	GATA6	WBGene00006628	279	291	+	12.54	ATAACTTATCTCG
MA1104,2	GATA6	WBGene00015332	101	113	+	12.48	TGATCTTATCATT
MA1104,2	GATA6	WBGene00004003	305	317	-	12.47	ACCTCTTATCACT
MA1104,2	GATA6	WBGene00044457	941	953	+	12.47	ACGTCTTATCAGT
MA1104,2	GATA6	WBGene00020426	420	432	+	12.42	CCTTCTTATCAGT
MA1104,2	GATA6	WBGene00007658	207	219	+	12.33	TTTTCTTATCTTG
MA1104,2	GATA6	WBGene00021339	931	943	+	12.31	ACTTCTTATCACC
MA1104,2	GATA6	WBGene00010296	149	161	+	12.28	TTGTCTTATCACT
MA1104,2	GATA6	WBGene00008862	373	385	+	12.26	TAAACTTATCTAC
MA1104,2	GATA6	WBGene00006464	911	923	-	12.19	CGCTCTTATCAGT
MA1104,2	GATA6	WBGene00015735	34	46	-	12.16	TTATGTTATCTGG
MA1104,2	GATA6	WBGene00016735	81	93	+	12.14	TTTTCTTATCTTT
MA1104,2	GATA6	WBGene00015680	757	769	-	12.13	AAAGCTTATCTAT
MA1104,2	GATA6	WBGene00007097	903	915	+	12.13	CTTTCTTATCACT
MA1104,2	GATA6	WBGene00003602	459	471	-	12.07	GCTTCTTATCAGT
MA1104,2	GATA6	WBGene00016419	432	444	+	12.03	ACTTCTTATCACT
MA1104,2	GATA6	WBGene00008850	655	667	+	12.01	TATTCTTATCAGT
MA1104,2	GATA6	WBGene00007480	292	304	-	11.99	GTCTCTTATCATT
MA1104,2	GATA6	WBGene00013073	907	919	-	11.99	ACTTCTTATCAGT
MA1104,2	GATA6	WBGene00007372	362	374	+	11.99	ACTTCTTATCAGT
MA1104,2	GATA6	WBGene00021121	869	881	+	11.97	TTCGCTTATCTCA
MA1104,2	GATA6	WBGene00022644	916	928	+	11.92	TAAGCTTATCATC
MA1104,2	GATA6	WBGene00077636	142	154	-	11.91	TCGTCTTATCAGA
MA1104,2	GATA6	WBGene00019662	631	643	+	11.9	GGTTCTTATCATC
MA1104,2	GATA6	WBGene00012130	214	226	+	11.88	GCGTCTTATCAGG
MA1104,2	GATA6	WBGene00021977	407	419	+	11.85	ATCACTTATCTCC
MA1104,2	GATA6	WBGene00020579	937	949	-	11.82	CCTTCTTATCAGA
MA1104,2	GATA6	WBGene00016407	673	685	-	11.77	CGATGTTATCTGG
MA1104,2	GATA6	WBGene00015597	879	891	+	11.76	AGTTCTTATCAGC
MA1104,2	GATA6	WBGene00020386	946	958	-	11.75	GGTTCTTATCAGT
MA1104,2	GATA6	WBGene00012961	960	972	+	11.69	GTTTCTTATCAGT
MA1104,2	GATA6	WBGene00003602	857	869	-	11.65	ATCTCTTATCAAT
MA1104,2	GATA6	WBGene00018531	106	118	+	11.63	TCATCTTATCCAT
MA1104,2	GATA6	WBGene00013181	426	438	+	11.57	TTGTCTTATCATT
MA1104,2	GATA6	WBGene00019973	759	771	+	11.54	TGGTCTTATCAGA
MA1104,2	GATA6	WBGene00004013	759	771	+	11.51	CTCTCTTATCAAT
MA1104,2	GATA6	WBGene00016845	758	770	+	11.49	CTTTCTTATCATG
MA1104,2	GATA6	WBGene00015596	854	866	+	11.42	TCTTCTTATCAAC
MA1104,2	GATA6	WBGene00019932	873	885	+	11.42	ATTTCTTATCAGT
MA1104,2	GATA6	WBGene00007440	866	878	-	11.42	ATTTCTTATCAGT
MA1104,2	GATA6	WBGene00219216	863	875	+	11.42	ATTTCTTATCAGT
MA1104,2	GATA6	WBGene00002274	889	901	+	11.34	TTCTCTTATCATT
MA1104,2	GATA6	WBGene00021121	632	644	+	11.34	TTCTCTTATCATT
MA1104,2	GATA6	WBGene00007658	304	316	+	11.34	AACTCTTATCATA
MA1104,2	GATA6	WBGene00010605	799	811	-	11.3	CACTCTTATCATG
MA1104,2	GATA6	WBGene00002058	802	814	-	11.2	CCTCCTTATCACT
MA1104,2	GATA6	WBGene00016845	350	362	-	11.18	AGATGTTATCTGA
MA1104,2	GATA6	WBGene00016599	888	900	-	11.08	GTTTCTTATCATG
MA1104,2	GATA6	WBGene00194695	778	790	+	11.06	TGCTCTTATCAAT
MA1104,2	GATA6	WBGene00019957	100	112	+	11.05	GAGTCTTATCAAC
MA1104,2	GATA6	WBGene00010296	762	774	+	11.03	GCCTCTTATCCCC
MA1104,2	GATA6	WBGene00008572	286	298	+	11.02	TGTTCTTATCAGA
MA1104,2	GATA6	WBGene00014158	958	970	-	11.01	AGATCTTATCAAA
MA1104,2	GATA6	WBGene00021369	179	191	+	11	GGACCTTATCCCT
MA1104,2	GATA6	WBGene00004811	941	953	-	10.99	GGGTCTTATCAAT
MA1104,2	GATA6	WBGene00020455	745	757	-	10.93	TTTTCTTATCAGT
MA1104,2	GATA6	WBGene00018643	79	91	+	10.93	TTTTCTTATCAGT
MA1104,2	GATA6	WBGene00006533	447	459	+	10.93	TTTTCTTATCAGT
MA1104,2	GATA6	WBGene00007660	525	537	-	10.93	AACTCTTATCATG
MA1104,2	GATA6	WBGene00000731	852	864	-	10.87	ATTCCTTATCACT
MA1104,2	GATA6	WBGene00021253	23	35	-	10.86	ATATATTATCTAG
MA1104,2	GATA6	WBGene00077770	835	847	+	10.85	CTTGCTTATCAGT
MA1104,2	GATA6	WBGene00008301	971	983	+	10.83	ATTCCTTATCAGT
MA1104,2	GATA6	WBGene00006628	899	911	+	10.82	TGTTGTTATCTAC
MA1104,2	GATA6	WBGene00206354	582	594	+	10.82	ATTTCTTATCAGA
MA1104,2	GATA6	WBGene00003561	983	995	+	10.76	AGATGTTATCTTT
MA1104,2	GATA6	WBGene00021977	216	228	+	10.76	TTATATTATCTCA
MA1104,2	GATA6	WBGene00006575	262	274	-	10.76	ATATCTTATCGAG
MA1104,2	GATA6	WBGene00008105	598	610	-	10.74	TTTTCTTATCATA
MA1104,2	GATA6	WBGene00010433	312	324	-	10.74	AACACTTATCTCC
MA1104,2	GATA6	WBGene00000731	889	901	+	10.74	ACATCCTATCTCC
MA1104,2	GATA6	WBGene00045457	691	703	+	10.71	GTTTCTTATCAAT
MA1104,2	GATA6	WBGene00010125	484	496	-	10.67	ATAACTTATCAGT
MA1104,2	GATA6	WBGene00008010	643	655	+	10.66	TGATATTATCTCC
MA1104,2	GATA6	WBGene00219216	689	701	-	10.65	TTGTCTAATCTGC
MA1104,2	GATA6	WBGene00003515	678	690	-	10.6	TCTTCTTATCCTC
MA1104,2	GATA6	WBGene00013073	983	995	+	10.6	GAAGCTTATCAGT
MA1104,2	GATA6	WBGene00004130	494	506	+	10.6	TTCTCTTATCCTC
MA1104,2	GATA6	WBGene00004810	878	890	+	10.6	AGTTCTTATCAAT
MA1104,2	GATA6	WBGene00008988	936	948	+	10.59	GTTTCTTATCAAG
MA1104,2	GATA6	WBGene00022006	902	914	-	10.57	TTTTCTTATCAGG
MA1104,2	GATA6	WBGene00022007	902	914	-	10.57	TTTTCTTATCAGG
MA1104,2	GATA6	WBGene00012144	925	937	+	10.53	CTTCCTTATCAAT
MA1104,2	GATA6	WBGene00007131	173	185	-	10.53	TGTTCTTATCAAG
#
UP00080_1	Gata5_primary	WBGene00003602	456	472	+	17.02	TGAACTGATAAGAAGCT
UP00080_1	Gata5_primary	WBGene00045416	912	928	+	17	AAAACTGATAAGAGTAG
UP00080_1	Gata5_primary	WBGene00007372	361	377	-	16.97	TCTACTGATAAGAAGTA
UP00080_1	Gata5_primary	WBGene00013073	904	920	+	16.51	AGAACTGATAAGAAGTT
UP00080_1	Gata5_primary	WBGene00020426	419	435	-	16.39	TTCACTGATAAGAAGGT
UP00080_1	Gata5_primary	WBGene00020386	943	959	+	16.32	TTAACTGATAAGAACCA
UP00080_1	Gata5_primary	WBGene00002058	799	815	+	16.31	ATAAGTGATAAGGAGGC
UP00080_1	Gata5_primary	WBGene00044457	940	956	-	16.25	GAGACTGATAAGACGTT
UP00080_1	Gata5_primary	WBGene00008850	654	670	-	16.19	ATGACTGATAAGAATAA
UP00080_1	Gata5_primary	WBGene00020579	934	950	+	16.11	TACTCTGATAAGAAGGA
UP00080_1	Gata5_primary	WBGene00006464	908	924	+	15.99	AAAACTGATAAGAGCGT
UP00080_1	Gata5_primary	WBGene00015597	878	894	-	15.96	GAAGCTGATAAGAACTC
UP00080_1	Gata5_primary	WBGene00008572	285	301	-	15.92	AAATCTGATAAGAACAG
UP00080_1	Gata5_primary	WBGene00018643	78	94	-	15.77	ATTACTGATAAGAAAAC
UP00080_1	Gata5_primary	WBGene00012130	213	229	-	15.64	CCACCTGATAAGACGCA
UP00080_1	Gata5_primary	WBGene00022006	899	915	+	15.55	CATCCTGATAAGAAAAG
UP00080_1	Gata5_primary	WBGene00022007	899	915	+	15.55	CATCCTGATAAGAAAAG
UP00080_1	Gata5_primary	WBGene00077636	139	155	+	15.55	TTTTCTGATAAGACGAC
UP00080_1	Gata5_primary	WBGene00219216	180	196	-	15.31	AATACAGATAAGAGGCT
UP00080_1	Gata5_primary	WBGene00045457	888	904	+	15.26	TTTACTGATAAGATGTA
UP00080_1	Gata5_primary	WBGene00002271	823	839	-	15.22	TTCGGTGATAAGAGGAG
UP00080_1	Gata5_primary	WBGene00010822	902	918	-	15.21	TAATGTGATAAGGAGTA
UP00080_1	Gata5_primary	WBGene00013713	97	113	-	15.16	GAAGGTGATAAGCGGAT
UP00080_1	Gata5_primary	WBGene00077770	834	850	-	15.09	ATAACTGATAAGCAAGA
UP00080_1	Gata5_primary	WBGene00194695	777	793	-	15.06	AGTATTGATAAGAGCAG
UP00080_1	Gata5_primary	WBGene00019973	758	774	-	15.06	TTCTCTGATAAGACCAT
UP00080_1	Gata5_primary	WBGene00012961	959	975	-	14.8	ATCACTGATAAGAAACC
UP00080_1	Gata5_primary	WBGene00008301	970	986	-	14.78	AAAACTGATAAGGAATA
UP00080_1	Gata5_primary	WBGene00020455	742	758	+	14.67	TAAACTGATAAGAAAAA
UP00080_1	Gata5_primary	WBGene00206354	581	597	-	14.62	TTATCTGATAAGAAATG
UP00080_1	Gata5_primary	WBGene00016425	978	994	-	14.57	GTAACTGATAACGAGCA
UP00080_1	Gata5_primary	WBGene00044457	891	907	-	14.51	TTGTCAGATAAGAAGAG
UP00080_1	Gata5_primary	WBGene00016419	431	447	-	14.41	AATAGTGATAAGAAGTT
UP00080_1	Gata5_primary	WBGene00004003	337	353	+	14.37	TGGACTGATAACAATAT
UP00080_1	Gata5_primary	WBGene00007480	786	802	-	14.35	CGAGGTGATAAGAGAGG
UP00080_1	Gata5_primary	WBGene00007480	774	790	-	14.23	AGAGGAGATAAGACGAT
UP00080_1	Gata5_primary	WBGene00007440	847	863	-	14.12	GGGTGTGATAAGGAGAT
UP00080_1	Gata5_primary	WBGene00010296	148	164	-	14.05	TCAAGTGATAAGACAAC
UP00080_1	Gata5_primary	WBGene00012101	772	788	+	14.05	TCAGCTGATAACAGTCG
UP00080_1	Gata5_primary	WBGene00007440	863	879	+	14.04	CAAACTGATAAGAAATT
UP00080_1	Gata5_primary	WBGene00022644	713	729	+	14.02	GTAGGCGATAAGGCGAT
UP00080_1	Gata5_primary	WBGene00021339	930	946	-	13.91	GGAGGTGATAAGAAGTT
UP00080_1	Gata5_primary	WBGene00015596	853	869	-	13.59	TCTGTTGATAAGAAGAA
UP00080_1	Gata5_primary	WBGene00018531	230	246	-	13.53	CTATCTGATAAGCAAAA
UP00080_1	Gata5_primary	WBGene00007097	902	918	-	13.5	AATAGTGATAAGAAAGG
UP00080_1	Gata5_primary	WBGene00012144	924	940	-	13.49	ATAATTGATAAGGAAGA
UP00080_1	Gata5_primary	WBGene00006533	446	462	-	13.42	AGCACTGATAAGAAAAA
UP00080_1	Gata5_primary	WBGene00003903	746	762	-	13.38	ACGTGTGATAAGGACTG
UP00080_1	Gata5_primary	WBGene00007660	647	663	-	13.36	TCGCTTGATAAGGACTT
UP00080_1	Gata5_primary	WBGene00206354	502	518	-	13.34	CCCACTGATAACAATAT
UP00080_1	Gata5_primary	WBGene00019932	872	888	-	13.29	GGAACTGATAAGAAATT
UP00080_1	Gata5_primary	WBGene00219216	862	878	-	13.29	GGAACTGATAAGAAATT
UP00080_1	Gata5_primary	WBGene00004003	302	318	+	13.13	GGCAGTGATAAGAGGTT
UP00080_1	Gata5_primary	WBGene00012144	949	965	+	13.1	TAATCTGATAACACAGT
UP00080_1	Gata5_primary	WBGene00019973	726	742	-	13.1	TGCTTTGATAAGGGGTT
UP00080_1	Gata5_primary	WBGene00004810	877	893	-	13.03	CAAATTGATAAGAACTG
UP00080_1	Gata5_primary	WBGene00017484	949	965	+	12.99	TGGAATGATAAGGGAAG
UP00080_1	Gata5_primary	WBGene00004811	390	406	+	12.97	CCAACTGATAACGCCGA
UP00080_1	Gata5_primary	WBGene00004013	758	774	-	12.89	CTGATTGATAAGAGAGT
UP00080_1	Gata5_primary	WBGene00006627	864	880	-	12.87	ACTTGTGATAAGGAAAG
UP00080_1	Gata5_primary	WBGene00022307	901	917	+	12.87	CTAACTGATAAGCTTTT
UP00080_1	Gata5_primary	WBGene00016425	819	835	-	12.84	CAGATTGATAAGCGTTA
UP00080_1	Gata5_primary	WBGene00016407	555	571	-	12.84	CCGATTGATAAGAAAAG
UP00080_1	Gata5_primary	WBGene00010296	169	185	-	12.79	AAAACTGATAAGATTGA
UP00080_1	Gata5_primary	WBGene00007372	97	113	-	12.73	ATGAGAGATAAGAGGGT
UP00080_1	Gata5_primary	WBGene00004811	938	954	+	12.69	AAAATTGATAAGACCCT
UP00080_1	Gata5_primary	WBGene00009948	122	138	-	12.68	CCTATTGATAACAGTAC
#
MA0742,2	KLF12	WBGene00016997	418	426	-	17.49	TGGGCGGGG
MA0742,2	KLF12	WBGene00003602	40	48	-	17.49	TGGGCGGGG
MA0742,2	KLF12	WBGene00008862	956	964	-	17.49	TGGGCGGGG
MA0742,2	KLF12	WBGene00001820	936	944	-	15.69	GGGGCGGAG
MA0742,2	KLF12	WBGene00044402	744	752	+	15.69	GGGGCGGAG
MA0742,2	KLF12	WBGene00021671	716	724	+	15.69	GGGGCGGAG
MA0742,2	KLF12	WBGene00012101	862	870	+	15.48	GGGGAGGGG
MA0742,2	KLF12	WBGene00017478	770	778	-	15.48	GGGGAGGGG
MA0742,2	KLF12	WBGene00008019	906	914	-	15.48	GGGGAGGGG
MA0742,2	KLF12	WBGene00002054	694	702	-	15.48	GGGGAGGGG
MA0742,2	KLF12	WBGene00019593	357	365	-	14.76	GGGGCGGGT
MA0742,2	KLF12	WBGene00010658	877	885	+	14.62	AGGGCGTGG
MA0742,2	KLF12	WBGene00011069	328	336	-	14.62	AGGGCGTGG
MA0742,2	KLF12	WBGene00018643	24	32	-	13.9	AGGGCGCGG
MA0742,2	KLF12	WBGene00018643	962	970	-	13.9	AGGGCGCGG
MA0742,2	KLF12	WBGene00004003	182	190	-	12.92	TGGGCGGAG
MA0742,2	KLF12	WBGene00020834	939	947	-	12.92	TGGGCGGAG
MA0742,2	KLF12	WBGene00006599	725	733	+	12.92	TGGGCGGAG
MA0742,2	KLF12	WBGene00006599	868	876	+	12.92	TGGGCGGAG
MA0742,2	KLF12	WBGene00012535	883	891	-	12.92	TGGGCGGAG
MA0742,2	KLF12	WBGene00021487	990	998	-	12.92	TGGGCGGAG
MA0742,2	KLF12	WBGene00004130	193	201	-	12.92	TGGGCGGAG
MA0742,2	KLF12	WBGene00010296	47	55	+	12.92	TGGGCGGAG
MA0742,2	KLF12	WBGene00021435	4	12	-	12.61	GGGGAGTGG
MA0742,2	KLF12	WBGene00021671	149	157	-	12.61	GGGGAGTGG
MA0742,2	KLF12	WBGene00020353	938	946	-	12.43	AGGGCGGAG
MA0742,2	KLF12	WBGene00019593	150	158	+	12.43	AGGGCGGAG
MA0742,2	KLF12	WBGene00006599	471	479	-	12.22	AGGGAGGGG
MA0742,2	KLF12	WBGene00019593	931	939	-	12.08	GGGGCGTGT
MA0742,2	KLF12	WBGene00019932	238	246	-	11.71	GGGGCGCGT
MA0742,2	KLF12	WBGene00010241	578	586	+	11.71	GGGGCGCGT
MA0742,2	KLF12	WBGene00021927	482	490	+	11.71	GGGGCGCGT
MA0742,2	KLF12	WBGene00001820	956	964	-	11.61	GAGGCGGAG
MA0742,2	KLF12	WBGene00000190	939	947	+	11.5	AGGGCGGGT
MA0742,2	KLF12	WBGene00007440	916	924	-	11.41	TGGGCGTAG
MA0742,2	KLF12	WBGene00016997	305	313	-	11.4	GAGGAGGGG
MA0742,2	KLF12	WBGene00007372	819	827	+	11.4	GAGGAGGGG
MA0742,2	KLF12	WBGene00014158	933	941	-	11.4	GAGGAGGGG
MA0742,2	KLF12	WBGene00022007	307	315	+	11.2	TAGGCGCGG
MA0742,2	KLF12	WBGene00002179	526	534	-	10.92	GGGGAGGAG
MA0742,2	KLF12	WBGene00010475	165	173	+	10.92	GGGGAGGAG
MA0742,2	KLF12	WBGene00008577	90	98	-	10.92	GGGGAGGAG
MA0742,2	KLF12	WBGene00015223	195	203	+	10.68	GAGGCGGGT
MA0742,2	KLF12	WBGene00016407	655	663	-	10.68	GAGGCGGGT
MA0742,2	KLF12	WBGene00007766	547	555	-	9.88	GGGGGGGGG
MA0742,2	KLF12	WBGene00007766	548	556	-	9.88	GGGGGGGGG
MA0742,2	KLF12	WBGene00007766	549	557	-	9.88	GGGGGGGGG
MA0742,2	KLF12	WBGene00007766	550	558	-	9.88	GGGGGGGGG
MA0742,2	KLF12	WBGene00007766	551	559	-	9.88	GGGGGGGGG
MA0742,2	KLF12	WBGene00007766	552	560	-	9.88	GGGGGGGGG
MA0742,2	KLF12	WBGene00007766	553	561	-	9.88	GGGGGGGGG
MA0742,2	KLF12	WBGene00007766	554	562	-	9.88	GGGGGGGGG
MA0742,2	KLF12	WBGene00007766	555	563	-	9.88	GGGGGGGGG
MA0742,2	KLF12	WBGene00007766	556	564	-	9.88	GGGGGGGGG
MA0742,2	KLF12	WBGene00008748	539	547	-	9.88	GGGGGGGGG
MA0742,2	KLF12	WBGene00008748	540	548	-	9.88	GGGGGGGGG
MA0742,2	KLF12	WBGene00008748	541	549	-	9.88	GGGGGGGGG
MA0742,2	KLF12	WBGene00008748	542	550	-	9.88	GGGGGGGGG
MA0742,2	KLF12	WBGene00020353	325	333	+	9.88	GGGGGGGGG
MA0742,2	KLF12	WBGene00020353	326	334	+	9.88	GGGGGGGGG
MA0742,2	KLF12	WBGene00020353	327	335	+	9.88	GGGGGGGGG
MA0742,2	KLF12	WBGene00020353	328	336	+	9.88	GGGGGGGGG
MA0742,2	KLF12	WBGene00020353	329	337	+	9.88	GGGGGGGGG
MA0742,2	KLF12	WBGene00020353	330	338	+	9.88	GGGGGGGGG
MA0742,2	KLF12	WBGene00020353	331	339	+	9.88	GGGGGGGGG
MA0742,2	KLF12	WBGene00018223	520	528	-	9.88	GGGGGGGGG
MA0742,2	KLF12	WBGene00018223	521	529	-	9.88	GGGGGGGGG
MA0742,2	KLF12	WBGene00018223	522	530	-	9.88	GGGGGGGGG
MA0742,2	KLF12	WBGene00018223	523	531	-	9.88	GGGGGGGGG
MA0742,2	KLF12	WBGene00018223	524	532	-	9.88	GGGGGGGGG
MA0742,2	KLF12	WBGene00018223	525	533	-	9.88	GGGGGGGGG
MA0742,2	KLF12	WBGene00018223	526	534	-	9.88	GGGGGGGGG
MA0742,2	KLF12	WBGene00018223	527	535	-	9.88	GGGGGGGGG
MA0742,2	KLF12	WBGene00018223	528	536	-	9.88	GGGGGGGGG
MA0742,2	KLF12	WBGene00018223	529	537	-	9.88	GGGGGGGGG
MA0742,2	KLF12	WBGene00011713	601	609	-	9.88	GGGGGGGGG
MA0742,2	KLF12	WBGene00011713	602	610	-	9.88	GGGGGGGGG
MA0742,2	KLF12	WBGene00011713	603	611	-	9.88	GGGGGGGGG
MA0742,2	KLF12	WBGene00011713	604	612	-	9.88	GGGGGGGGG
MA0742,2	KLF12	WBGene00011713	605	613	-	9.88	GGGGGGGGG
MA0742,2	KLF12	WBGene00011713	606	614	-	9.88	GGGGGGGGG
MA0742,2	KLF12	WBGene00020954	561	569	-	9.88	GGGGGGGGG
MA0742,2	KLF12	WBGene00020954	562	570	-	9.88	GGGGGGGGG
MA0742,2	KLF12	WBGene00020954	563	571	-	9.88	GGGGGGGGG
MA0742,2	KLF12	WBGene00020954	564	572	-	9.88	GGGGGGGGG
MA0742,2	KLF12	WBGene00020954	565	573	-	9.88	GGGGGGGGG
MA0742,2	KLF12	WBGene00020954	566	574	-	9.88	GGGGGGGGG
MA0742,2	KLF12	WBGene00008019	896	904	-	9.88	GGGGGGGGG
MA0742,2	KLF12	WBGene00008019	897	905	-	9.88	GGGGGGGGG
MA0742,2	KLF12	WBGene00008019	898	906	-	9.88	GGGGGGGGG
MA0742,2	KLF12	WBGene00008019	899	907	-	9.88	GGGGGGGGG
MA0742,2	KLF12	WBGene00008019	900	908	-	9.88	GGGGGGGGG
MA0742,2	KLF12	WBGene00008019	901	909	-	9.88	GGGGGGGGG
MA0742,2	KLF12	WBGene00010605	81	89	-	9.83	TGGGAGTGG
MA0742,2	KLF12	WBGene00005653	70	78	-	9.83	TGGGAGTGG
MA0742,2	KLF12	WBGene00002179	599	607	+	9.81	GGCGCGGGG
MA0742,2	KLF12	WBGene00003602	238	246	-	9.73	TAGGCGGAG
MA0742,2	KLF12	WBGene00019973	513	521	+	9.73	TAGGCGGAG
MA0742,2	KLF12	WBGene00009888	830	838	-	9.52	TAGGAGGGG
MA0742,2	KLF12	WBGene00013969	827	835	-	9.42	GGGGTGGGG
MA0742,2	KLF12	WBGene00013969	832	840	-	9.37	GGTGCGGGG
MA0742,2	KLF12	WBGene00006599	390	398	+	9.37	GGTGCGGGG
MA0742,2	KLF12	WBGene00206464	167	175	+	9.31	TGGGCGTGT
MA0742,2	KLF12	WBGene00016862	972	980	+	9.31	TGGGCGTGT
MA0742,2	KLF12	WBGene00008748	626	634	+	9.15	GTGGCGGGG
MA0742,2	KLF12	WBGene00012101	867	875	+	8.96	GGGGCGGGA
MA0742,2	KLF12	WBGene00003602	478	486	-	8.92	AGGGAGCGG
MA0742,2	KLF12	WBGene00009306	276	284	-	8.23	TAGGCGTAG
MA0742,2	KLF12	WBGene00019973	331	339	+	8.23	TAGGCGTAG
MA0742,2	KLF12	WBGene00019973	344	352	+	8.23	TAGGCGTAG
MA0742,2	KLF12	WBGene00019973	357	365	+	8.23	TAGGCGTAG
MA0742,2	KLF12	WBGene00019973	370	378	+	8.23	TAGGCGTAG
MA0742,2	KLF12	WBGene00019973	383	391	+	8.23	TAGGCGTAG
MA0742,2	KLF12	WBGene00019973	396	404	+	8.23	TAGGCGTAG
MA0742,2	KLF12	WBGene00019973	435	443	+	8.23	TAGGCGTAG
MA0742,2	KLF12	WBGene00019973	461	469	+	8.23	TAGGCGTAG
MA0742,2	KLF12	WBGene00019973	474	482	+	8.23	TAGGCGTAG
MA0742,2	KLF12	WBGene00019973	487	495	+	8.23	TAGGCGTAG
MA0742,2	KLF12	WBGene00019973	500	508	+	8.23	TAGGCGTAG
MA0742,2	KLF12	WBGene00019973	552	560	+	8.23	TAGGCGTAG
MA0742,2	KLF12	WBGene00007601	20	28	+	8.23	TAGGCGTAG
MA0742,2	KLF12	WBGene00021339	677	685	+	8.18	AAGGCGGAG
MA0742,2	KLF12	WBGene00022307	753	761	+	8.18	AAGGCGGAG
MA0742,2	KLF12	WBGene00015216	860	868	-	8.14	TGGGAGGAG
MA0742,2	KLF12	WBGene00014158	936	944	-	8.14	TGGGAGGAG
MA0742,2	KLF12	WBGene00019593	681	689	-	8.13	GGGGCGTAT
MA0742,2	KLF12	WBGene00043147	701	709	+	8.1	GAGGAGCGG
MA0742,2	KLF12	WBGene00044541	901	909	+	7.74	GGGGAGCAG
MA0742,2	KLF12	WBGene00019967	953	961	-	7.66	AGGGAGGAG
MA0742,2	KLF12	WBGene00010244	161	169	-	7.66	AGGGAGGAG
MA0742,2	KLF12	WBGene00019593	800	808	+	7.66	AGGGAGGAG
MA0742,2	KLF12	WBGene00004810	732	740	-	7.66	AGGGAGGAG
MA0742,2	KLF12	WBGene00000731	726	734	-	7.64	GGGGAGAGG
MA0742,2	KLF12	WBGene00019662	497	505	-	7.55	TGGGCGGAT
MA0742,2	KLF12	WBGene00007766	557	565	-	7.1	TGGGGGGGG
MA0742,2	KLF12	WBGene00020954	567	575	-	7.1	TGGGGGGGG
MA0742,2	KLF12	WBGene00004013	636	644	-	7.08	CGGGCGCGG
MA0742,2	KLF12	WBGene00006599	462	470	-	7.06	AGGGCGGAT
MA0742,2	KLF12	WBGene00022307	731	739	+	7.05	TGGGCGGCG
MA0742,2	KLF12	WBGene00016997	413	421	-	7	GGGGCGAGT
MA0742,2	KLF12	WBGene00021339	691	699	-	6.99	TAGGCGAGG
MA0742,2	KLF12	WBGene00013181	914	922	-	6.89	TGGGCGGGC
MA0742,2	KLF12	WBGene00002179	826	834	+	6.83	GAGGAGGAG
MA0742,2	KLF12	WBGene00007097	935	943	-	6.83	GAGGAGGAG
MA0742,2	KLF12	WBGene00015216	857	865	-	6.83	GAGGAGGAG
MA0742,2	KLF12	WBGene00016551	222	230	+	6.72	GCGGCGCGG
MA0742,2	KLF12	WBGene00012101	674	682	-	6.68	GGGGTGTGG
MA0742,2	KLF12	WBGene00003602	264	272	-	6.68	GGGGTGTGG
MA0742,2	KLF12	WBGene00022644	942	950	-	6.68	GGGGTGTGG
MA0742,2	KLF12	WBGene00019662	65	73	-	6.67	AAGGCGTAG
MA0742,2	KLF12	WBGene00010899	127	135	-	6.64	TGGGTGGGG
MA0742,2	KLF12	WBGene00008748	543	551	-	6.62	AGGGGGGGG
MA0742,2	KLF12	WBGene00020353	324	332	+	6.62	AGGGGGGGG
MA0742,2	KLF12	WBGene00011713	607	615	-	6.62	AGGGGGGGG
MA0742,2	KLF12	WBGene00008019	902	910	-	6.62	AGGGGGGGG
MA0742,2	KLF12	WBGene00001820	938	946	-	6.57	GGGGGGCGG
MA0742,2	KLF12	WBGene00009835	246	254	-	6.56	AGCGCGGGG
MA0742,2	KLF12	WBGene00012101	879	887	+	6.45	TGGGCGGTG
MA0742,2	KLF12	WBGene00008850	106	114	-	6.45	TGGGCGGTG
MA0742,2	KLF12	WBGene00006372	837	845	-	6.29	TGTGCGGGG
MA0742,2	KLF12	WBGene00010605	319	327	+	6.27	GGTGCGCGG
MA0742,2	KLF12	WBGene00020471	220	228	+	6.18	TGGGCGGGA
MA0742,2	KLF12	WBGene00002179	972	980	-	6.14	TGGGAGTAG
MA0742,2	KLF12	WBGene00019662	218	226	-	6.14	TGGGAGTAG
MA0742,2	KLF12	WBGene00019593	500	508	+	6.14	TGGGAGTAG
MA0742,2	KLF12	WBGene00019593	582	590	+	6.14	TGGGAGTAG
MA0742,2	KLF12	WBGene00019662	113	121	+	6.12	TAGGCGTGT
MA0742,2	KLF12	WBGene00044201	650	658	-	6.12	TAGGCGTGT
MA0742,2	KLF12	WBGene00009835	248	256	-	6.09	GGAGCGCGG
MA0742,2	KLF12	WBGene00008476	927	935	-	6.05	TTGGCGGGG
MA0742,2	KLF12	WBGene00007766	145	153	+	6.05	GTGGCGCGG
MA0742,2	KLF12	WBGene00010605	637	645	-	6.01	GGGGCACGG
MA0742,2	KLF12	WBGene00011933	421	429	+	5.96	AGGGCGGTG
MA0742,2	KLF12	WBGene00006649	843	851	-	5.9	GAGGAGGGT
MA0742,2	KLF12	WBGene00020834	910	918	-	5.83	ATGGCGGGG
MA0742,2	KLF12	WBGene00020353	323	331	+	5.8	GAGGGGGGG
MA0742,2	KLF12	WBGene00011713	608	616	-	5.8	GAGGGGGGG
MA0742,2	KLF12	WBGene00008019	903	911	-	5.8	GAGGGGGGG
MA0742,2	KLF12	WBGene00016997	264	272	+	5.75	GAGGCGGCG
MA0742,2	KLF12	WBGene00018223	192	200	+	5.75	GAGGCGGCG
MA0742,2	KLF12	WBGene00011713	894	902	+	5.75	GAGGCGGCG
MA0742,2	KLF12	WBGene00003515	526	534	+	5.69	AGGGCGGGA
MA0742,2	KLF12	WBGene00012101	856	864	+	5.66	AGTGCGGGG
MA0742,2	KLF12	WBGene00000677	787	795	+	5.56	TGGGCGAAG
MA0742,2	KLF12	WBGene00008019	890	898	-	5.34	GGGTAGGGG
MA0742,2	KLF12	WBGene00022572	601	609	-	5.33	GAGGTGGGG
MA0742,2	KLF12	WBGene00008748	537	545	-	5.31	GGGGGGGAG
MA0742,2	KLF12	WBGene00019189	280	288	-	5.31	GGGGGGGAG
MA0742,2	KLF12	WBGene00016997	359	367	-	5.24	GAGGCAGGG
MA0742,2	KLF12	WBGene00018531	766	774	-	5.2	TGGGCGTCG
MA0742,2	KLF12	WBGene00013826	392	400	-	5.14	GAGGCGGTG
MA0742,2	KLF12	WBGene00008602	977	985	+	5.1	AAGGAGTGG
MA0742,2	KLF12	WBGene00016218	10	18	+	5.1	AAGGAGTGG
MA0742,2	KLF12	WBGene00016419	553	561	+	5.07	GGGACGGAG
MA0742,2	KLF12	WBGene00020353	935	943	-	5.04	GCGGAGGGG
MA0742,2	KLF12	WBGene00007131	30	38	+	4.94	GGGCCGGAG
MA0742,2	KLF12	WBGene00006599	466	474	-	4.89	GGGGAGGGC
MA0742,2	KLF12	WBGene00008199	979	987	+	4.87	TGGGAGAGG
MA0742,2	KLF12	WBGene00019967	959	967	-	4.87	TGGGAGAGG
MA0742,2	KLF12	WBGene00006372	898	906	-	4.87	TGGGAGAGG
MA0742,2	KLF12	WBGene00015332	169	177	-	4.85	GGGGTGGAG
MA0742,2	KLF12	WBGene00006628	969	977	-	4.85	GGGGTGGAG
MA0742,2	KLF12	WBGene00077443	655	663	-	4.79	TGCGCGTGG
MA0742,2	KLF12	WBGene00045416	896	904	-	4.72	AGGGCGTCG
MA0742,2	KLF12	WBGene00007766	317	325	-	4.69	CGGGCGGGT
MA0742,2	KLF12	WBGene00044541	417	425	-	4.68	TGGGGGTGG
MA0742,2	KLF12	WBGene00008602	868	876	-	4.68	TGGGGGTGG
MA0742,2	KLF12	WBGene00015055	884	892	-	4.62	TGGTCGTGG
MA0742,2	KLF12	WBGene00002179	684	692	+	4.48	AGGGAGCAG
MA0742,2	KLF12	WBGene00001008	879	887	-	4.38	AGGGAGAGG
MA0742,2	KLF12	WBGene00007766	546	554	-	4.38	GGGGGGGGT
MA0742,2	KLF12	WBGene00011713	600	608	-	4.38	GGGGGGGGT
MA0742,2	KLF12	WBGene00020954	560	568	-	4.38	GGGGGGGGT
MA0742,2	KLF12	WBGene00008019	895	903	-	4.38	GGGGGGGGT
MA0742,2	KLF12	WBGene00002179	861	869	-	4.37	GTGGAGGGG
MA0742,2	KLF12	WBGene00012825	988	996	+	4.28	GGTGAGGGG
MA0742,2	KLF12	WBGene00018531	256	264	+	4.27	GGGTCGGGT
MA0742,2	KLF12	WBGene00022006	623	631	-	4.25	GAGGCGAAG
MA0742,2	KLF12	WBGene00008010	216	224	-	4.23	TGGGCGAGT
MA0742,2	KLF12	WBGene00006575	718	726	+	4.2	AAGGCGCGT
MA0742,2	KLF12	WBGene00015332	171	179	-	4.19	AGGGGGTGG
MA0742,2	KLF12	WBGene00001820	922	930	-	4.18	GGGGAGGGA
MA0742,2	KLF12	WBGene00020954	221	229	-	4.18	GGGGAGGGA
MA0742,2	KLF12	WBGene00019957	853	861	+	4.15	AGGGCGTGC
MA0742,2	KLF12	WBGene00013008	944	952	+	4.14	GGGGCGGCT
MA0742,2	KLF12	WBGene00021671	765	773	-	4.14	AGGTCGTGG
MA0742,2	KLF12	WBGene00004013	590	598	-	4.08	GGAGAGGGG
MA0742,2	KLF12	WBGene00016997	750	758	-	4.03	TGGGAGTGT
MA0742,2	KLF12	WBGene00018643	316	324	-	4	AGGACGTGG
MA0742,2	KLF12	WBGene00020834	140	148	+	4	AGGACGTGG
MA0742,2	KLF12	WBGene00012825	732	740	-	3.95	TGGGCTTGG
MA0742,2	KLF12	WBGene00013073	24	32	+	3.95	TGGGCTTGG
MA0742,2	KLF12	WBGene00045457	5	13	+	3.95	TGGGCTTGG
MA0742,2	KLF12	WBGene00045457	25	33	+	3.95	TGGGCTTGG
MA0742,2	KLF12	WBGene00206464	650	658	-	3.92	GGGGTGGGT
MA0742,2	KLF12	WBGene00009428	863	871	-	3.91	TGGGTGTGG
MA0742,2	KLF12	WBGene00018223	147	155	-	3.9	GAGGCGTCG
MA0742,2	KLF12	WBGene00009886	398	406	+	3.89	TGGGCGTTG
MA0742,2	KLF12	WBGene00016218	88	96	-	3.88	AGGGCGCAT
MA0742,2	KLF12	WBGene00011672	943	951	-	3.87	AGGCCGTGG
MA0742,2	KLF12	WBGene00018223	196	204	-	3.85	TGGGCGCCG
MA0742,2	KLF12	WBGene00004227	981	989	+	3.85	TGGGCGCCG
MA0742,2	KLF12	WBGene00022307	735	743	-	3.85	TGGGCGCCG
MA0742,2	KLF12	WBGene00008862	444	452	-	3.8	GACGCGTGG
MA0742,2	KLF12	WBGene00007766	544	552	-	3.75	GGGGGGTAG
MA0742,2	KLF12	WBGene00008019	893	901	-	3.75	GGGGGGTAG
MA0742,2	KLF12	WBGene00219216	279	287	-	3.75	GCGGCGTAG
MA0742,2	KLF12	WBGene00015110	60	68	+	3.71	GGGGCTGGT
MA0742,2	KLF12	WBGene00015110	519	527	-	3.71	GGGGCTGGT
MA0742,2	KLF12	WBGene00016407	634	642	-	3.68	TTGGCGTGG
MA0742,2	KLF12	WBGene00019189	560	568	+	3.65	GTGGCGGGT
MA0742,2	KLF12	WBGene00021487	827	835	-	3.63	TGGCCGCGG
MA0742,2	KLF12	WBGene00004509	929	937	-	3.62	TGGGCGTGA
MA0742,2	KLF12	WBGene00021886	351	359	-	3.56	GGGACGTAG
MA0742,2	KLF12	WBGene00002179	523	531	-	3.56	GAGGAGAGG
MA0742,2	KLF12	WBGene00007660	146	154	-	3.56	GAGGAGAGG
MA0742,2	KLF12	WBGene00019134	728	736	-	3.51	AGGGCGCGC
MA0742,2	KLF12	WBGene00007372	128	136	-	3.47	AGGGCTTGG
MA0742,2	KLF12	WBGene00002058	689	697	-	3.45	ATGGCGTGG
MA0742,2	KLF12	WBGene00019580	965	973	+	3.45	ATGGCGTGG
MA0742,2	KLF12	WBGene00015223	675	683	+	3.41	AGGTCGCGG
MA0742,2	KLF12	WBGene00022007	299	307	-	3.41	ACGGCGCGG
MA0742,2	KLF12	WBGene00013713	229	237	+	3.4	AAGGAGGAG
MA0742,2	KLF12	WBGene00020426	652	660	-	3.4	AAGGAGGAG
MA0742,2	KLF12	WBGene00019780	373	381	-	3.4	AGGGCGTTG
MA0742,2	KLF12	WBGene00009431	852	860	-	3.4	AGGGCGTTG
MA0742,2	KLF12	WBGene00021671	51	59	-	3.37	TAGTCGGGG
MA0742,2	KLF12	WBGene00008988	713	721	-	3.34	TAGACGGGG
MA0742,2	KLF12	WBGene00013008	942	950	+	3.31	AGGGGGCGG
MA0742,2	KLF12	WBGene00021671	714	722	+	3.31	AGGGGGCGG
MA0742,2	KLF12	WBGene00077593	430	438	-	3.15	GAGGCCTGG
MA0742,2	KLF12	WBGene00206464	228	236	-	3.13	TGAGCGCGG
MA0742,2	KLF12	WBGene00045457	47	55	+	3.09	GGGGCTTAG
MA0742,2	KLF12	WBGene00009888	821	829	-	3.05	GAGCCGTGG
MA0742,2	KLF12	WBGene00022572	595	603	-	3.03	GGGGAGAAG
MA0742,2	KLF12	WBGene00013181	853	861	-	3.03	GGGGAGAAG
MA0742,2	KLF12	WBGene00011672	181	189	+	3.03	GGGGAGAAG
MA0742,2	KLF12	WBGene00006599	388	396	+	2.97	AGGGTGCGG
MA0742,2	KLF12	WBGene00004227	954	962	-	2.95	TAGGAGTAG
MA0742,2	KLF12	WBGene00016997	233	241	-	2.95	TATGCGGGG
MA0742,2	KLF12	WBGene00020386	924	932	+	2.92	GAGGCGAGT
MA0742,2	KLF12	WBGene00002271	706	714	-	2.92	GAGGCGAGT
MA0742,2	KLF12	WBGene00013826	359	367	+	2.84	GAGACGTGG
MA0742,2	KLF12	WBGene00019858	46	54	+	2.83	GAGGCATGG
MA0742,2	KLF12	WBGene00010822	242	250	+	2.83	GAGGCATGG
MA0742,2	KLF12	WBGene00010822	212	220	-	2.77	TGGGAGGAT
MA0742,2	KLF12	WBGene00009888	838	846	-	2.77	TGGGAGGAT
MA0742,2	KLF12	WBGene00020223	965	973	-	2.77	TGGGAGGAT
MA0742,2	KLF12	WBGene00003515	675	683	+	2.77	TGGGAGGAT
MA0742,2	KLF12	WBGene00007097	932	940	-	2.73	GAGGAGTGT
MA0742,2	KLF12	WBGene00009835	19	27	-	2.73	GAGGAGTGT
MA0742,2	KLF12	WBGene00044541	516	524	-	2.69	GAGGCGCGC
MA0742,2	KLF12	WBGene00010296	758	766	-	2.65	GAGGCTTGG
MA0742,2	KLF12	WBGene00044457	791	799	-	2.6	GAGGTGTGG
MA0742,2	KLF12	WBGene00010433	497	505	+	2.6	GGGGCTAGG
MA0742,2	KLF12	WBGene00021339	943	951	-	2.57	TCGGCGGAG
MA0742,2	KLF12	WBGene00002262	871	879	-	2.56	TGGTAGGGG
MA0742,2	KLF12	WBGene00007689	425	433	-	2.54	TGGGGGGAG
MA0742,2	KLF12	WBGene00011069	714	722	-	2.54	TGGGGGGAG
MA0742,2	KLF12	WBGene00004054	896	904	-	2.53	CGGGAGTGG
MA0742,2	KLF12	WBGene00044402	867	875	-	2.51	TGGGACGGG
MA0742,2	KLF12	WBGene00012101	865	873	+	2.49	GAGGGGCGG
MA0742,2	KLF12	WBGene00019593	359	367	-	2.49	GAGGGGCGG
MA0742,2	KLF12	WBGene00003515	448	456	+	2.47	AAGGAGGGT
MA0742,2	KLF12	WBGene00044541	423	431	-	2.46	GGGTAGTGG
MA0742,2	KLF12	WBGene00044457	265	273	-	2.46	GGGTCGAGG
MA0742,2	KLF12	WBGene00044402	965	973	-	2.46	GGGTCGAGG
MA0742,2	KLF12	WBGene00019932	501	509	-	2.43	TGGTCGGAG
MA0742,2	KLF12	WBGene00016788	414	422	+	2.43	TGGTCGGAG
MA0742,2	KLF12	WBGene00012825	834	842	+	2.43	TGGTCGGAG
MA0742,2	KLF12	WBGene00016425	916	924	-	2.37	TAGGCGAAG
MA0742,2	KLF12	WBGene00008748	544	552	-	2.37	AAGGGGGGG
MA0742,2	KLF12	WBGene00019858	153	161	-	2.37	TGCGAGGGG
MA0742,2	KLF12	WBGene00015332	175	183	-	2.36	TCGGAGGGG
MA0742,2	KLF12	WBGene00021927	352	360	-	2.33	GGGACGAGG
MA0742,2	KLF12	WBGene00016845	815	823	+	2.32	AAGGCGGCG
MA0742,2	KLF12	WBGene00021435	38	46	+	2.28	AGGGAGGAT
MA0742,2	KLF12	WBGene00008602	270	278	+	2.27	GGCGCGCAG
MA0742,2	KLF12	WBGene00009888	912	920	+	2.21	GGGGCCAGG
MA0742,2	KLF12	WBGene00020407	133	141	+	2.21	GGGGCCAGG
MA0742,2	KLF12	WBGene00003602	795	803	-	2.21	GGGGCGCAC
MA0742,2	KLF12	WBGene00009306	253	261	-	2.17	AACGCGGGG
MA0742,2	KLF12	WBGene00020954	674	682	-	2.17	AACGCGGGG
MA0742,2	KLF12	WBGene00013181	950	958	+	2.16	GGGGAGCAT
MA0742,2	KLF12	WBGene00013713	726	734	+	2.14	GAGTCGCGG
MA0742,2	KLF12	WBGene00011713	672	680	-	2.13	GGGGCGATG
MA0742,2	KLF12	WBGene00003647	808	816	-	2.12	GAGACGCGG
MA0742,2	KLF12	WBGene00016785	700	708	-	2.1	GGGACGCAG
MA0742,2	KLF12	WBGene00021939	110	118	-	2.09	GGGCAGTGG
MA0742,2	KLF12	WBGene00077636	534	542	+	2.08	AGGTAGGGG
MA0742,2	KLF12	WBGene00010605	847	855	-	2.08	TGGGTGGAG
MA0742,2	KLF12	WBGene00008988	953	961	-	2.08	TGGGTGGAG
MA0742,2	KLF12	WBGene00007601	971	979	-	2.05	AGGGGGGAG
MA0742,2	KLF12	WBGene00018352	834	842	-	2.01	CGGGCGTGT
MA0742,2	KLF12	WBGene00018531	375	383	-	1.96	GAAGCGCGG
MA0742,2	KLF12	WBGene00011069	337	345	-	1.96	GAGGCGCGA
MA0742,2	KLF12	WBGene00021978	1	9	-	1.92	TGGGATGGG
MA0742,2	KLF12	WBGene00015295	731	739	-	1.92	TGGGATGGG
MA0742,2	KLF12	WBGene00002179	200	208	-	1.92	TGGGATGGG
MA0742,2	KLF12	WBGene00002058	490	498	-	1.9	AAGGTGGGG
MA0742,2	KLF12	WBGene00019189	419	427	-	1.87	AGGGCCGAG
MA0742,2	KLF12	WBGene00020407	11	19	+	1.84	GTGGCGAGG
MA0742,2	KLF12	WBGene00018531	917	925	-	1.83	GGGGCAAGG
MA0742,2	KLF12	WBGene00018223	172	180	-	1.82	AAGTCGGGG
MA0742,2	KLF12	WBGene00015216	333	341	-	1.82	AAGTCGGGG
MA0742,2	KLF12	WBGene00009948	161	169	-	1.82	AAGTCGGGG
MA0742,2	KLF12	WBGene00006582	290	298	+	1.79	GGGGTGCAG
MA0742,2	KLF12	WBGene00003561	152	160	+	1.79	GGGGAGCGC
MA0742,2	KLF12	WBGene00002054	699	707	-	1.73	ACGGAGGGG
MA0742,2	KLF12	WBGene00002179	847	855	-	1.73	TGTGCGGAG
MA0742,2	KLF12	WBGene00044541	870	878	-	1.72	GGCGAGCGG
MA0742,2	KLF12	WBGene00077443	931	939	+	1.71	AAGGCGGTG
MA0742,2	KLF12	WBGene00007601	968	976	-	1.7	GGGGAGAGT
MA0742,2	KLF12	WBGene00003528	229	237	+	1.7	GGGGAGAGT
MA0742,2	KLF12	WBGene00008850	719	727	+	1.68	TAGGAGAGG
MA0742,2	KLF12	WBGene00010754	42	50	-	1.68	AGGCCGGAG
MA0742,2	KLF12	WBGene00016845	512	520	+	1.67	TGAGCGGAG
MA0742,2	KLF12	WBGene00022215	732	740	-	1.67	TGAGCGGAG
MA0742,2	KLF12	WBGene00016095	83	91	+	1.67	TGGGAGGTG
MA0742,2	KLF12	WBGene00022307	689	697	-	1.67	TGGGAGGTG
MA0742,2	KLF12	WBGene00008110	386	394	-	1.65	GGAGCGCAG
MA0742,2	KLF12	WBGene00011713	598	606	-	1.65	GGGGGGTGT
MA0742,2	KLF12	WBGene00009888	824	832	-	1.64	GGGGAGCCG
MA0742,2	KLF12	WBGene00019189	423	431	-	1.63	AGGGAGGGC
MA0742,2	KLF12	WBGene00000253	89	97	-	1.63	CAGGCGGAG
MA0742,2	KLF12	WBGene00008110	407	415	-	1.63	CAGGCGGAG
MA0742,2	KLF12	WBGene00010296	445	453	-	1.61	GTGGCGCAG
MA0742,2	KLF12	WBGene00010296	489	497	+	1.61	GTGGCGCAG
MA0742,2	KLF12	WBGene00010296	774	782	-	1.61	GTGGCGCAG
MA0742,2	KLF12	WBGene00010296	808	816	+	1.61	GTGGCGCAG
MA0742,2	KLF12	WBGene00019932	470	478	-	1.59	TGGGAAGGG
MA0742,2	KLF12	WBGene00009888	511	519	-	1.59	AGGGTGGAG
MA0742,2	KLF12	WBGene00013873	95	103	-	1.5	GTGGAGTGG
MA0742,2	KLF12	WBGene00006628	328	336	+	1.5	GTGGAGTGG
MA0742,2	KLF12	WBGene00009428	976	984	-	1.49	TTGGCGGAG
MA0742,2	KLF12	WBGene00021253	789	797	+	1.49	TTGGCGGAG
MA0742,2	KLF12	WBGene00013713	232	240	+	1.46	GAGGAGGAT
MA0742,2	KLF12	WBGene00021927	342	350	+	1.46	GAGGAGGAT
MA0742,2	KLF12	WBGene00019134	748	756	-	1.46	GAGGAGGAT
MA0742,2	KLF12	WBGene00015216	917	925	+	1.45	TAGGCGTGC
MA0742,2	KLF12	WBGene00015598	489	497	-	1.45	TAGGCGTGC
MA0742,2	KLF12	WBGene00007132	835	843	-	1.45	TAGGCGTGC
MA0742,2	KLF12	WBGene00020426	703	711	-	1.44	AAGGCGGGA
MA0742,2	KLF12	WBGene00008572	680	688	-	1.44	AAGGCGGGA
MA0742,2	KLF12	WBGene00021007	665	673	-	1.43	AGGGATGGG
MA0742,2	KLF12	WBGene00013181	375	383	-	1.43	AGGGATGGG
MA0742,2	KLF12	WBGene00007766	961	969	-	1.42	CAGGAGGGG
MA0742,2	KLF12	WBGene00019189	964	972	-	1.42	CAGGAGGGG
MA0742,2	KLF12	WBGene00007414	732	740	+	1.4	TGGGAGGGA
MA0742,2	KLF12	WBGene00007658	461	469	-	1.36	TGGGCGGCT
MA0742,2	KLF12	WBGene00010822	387	395	-	1.36	TGGGCGGCT
MA0742,2	KLF12	WBGene00008010	111	119	+	1.35	GGGGAATGG
MA0742,2	KLF12	WBGene00016997	228	236	-	1.3	GGGGCGAGA
MA0742,2	KLF12	WBGene00002179	800	808	+	1.3	GGGGCGAGA
MA0742,2	KLF12	WBGene00003903	905	913	-	1.28	TTGGAGGGG
MA0742,2	KLF12	WBGene00018643	986	994	-	1.27	AATGCGGGG
MA0742,2	KLF12	WBGene00012130	125	133	-	1.27	AATGCGGGG
MA0742,2	KLF12	WBGene00022224	639	647	+	1.26	ATGGCGGAG
MA0742,2	KLF12	WBGene00018531	704	712	-	1.24	TGGGCCGGT
MA0742,2	KLF12	WBGene00011069	352	360	+	1.24	TGGCCGGGT
MA0742,2	KLF12	WBGene00007766	958	966	-	1.23	GAGGGGGAG
MA0742,2	KLF12	WBGene00002179	529	537	-	1.23	GAGGGGGAG
MA0742,2	KLF12	WBGene00009888	827	835	-	1.23	GAGGGGGAG
MA0742,2	KLF12	WBGene00019189	961	969	-	1.23	GAGGGGGAG
MA0742,2	KLF12	WBGene00006372	788	796	-	1.23	GAGGGGGAG
MA0742,2	KLF12	WBGene00015597	319	327	+	1.23	GAGGGGGAG
MA0742,2	KLF12	WBGene00008301	931	939	-	1.21	TGGGCGGAA
MA0742,2	KLF12	WBGene00022644	947	955	-	1.21	TGTGAGGGG
MA0742,2	KLF12	WBGene00021939	58	66	-	1.19	AGGGCTGAG
MA0742,2	KLF12	WBGene00022215	845	853	-	1.18	TAGGCGCAT
MA0742,2	KLF12	WBGene00007601	978	986	-	1.15	AGGGCAGAG
MA0742,2	KLF12	WBGene00010658	685	693	-	1.14	TGGGTGGGT
MA0742,2	KLF12	WBGene00015295	645	653	+	1.12	GGGGAGTGA
MA0742,2	KLF12	WBGene00008748	534	542	-	1.12	GGGGAGTGA
MA0742,2	KLF12	WBGene00009888	508	516	-	1.07	GTGGAGCGG
MA0742,2	KLF12	WBGene00019858	390	398	-	1.07	GGGGCGCAA
MA0742,2	KLF12	WBGene00194717	4	12	-	1.06	GGGGAGCGA
MA0742,2	KLF12	WBGene00022572	417	425	-	1.06	GGGGAGCGA
MA0742,2	KLF12	WBGene00013969	329	337	+	1.05	TGGGCAGGT
MA0742,2	KLF12	WBGene00020353	352	360	+	1.05	GAGGCCGAG
MA0742,2	KLF12	WBGene00077636	407	415	+	1.05	GAGGCCGAG
MA0742,2	KLF12	WBGene00009888	937	945	-	1.05	GAGGCCGAG
MA0742,2	KLF12	WBGene00015223	22	30	+	1.04	TAGGCGAGT
MA0742,2	KLF12	WBGene00001820	894	902	-	1.03	AGAGCGGAG
MA0742,2	KLF12	WBGene00020223	907	915	-	1.01	AGGTCGGGT
MA0742,2	KLF12	WBGene00006063	829	837	-	0.98	TGGGGGTAG
MA0742,2	KLF12	WBGene00020407	872	880	-	0.95	TAGGCATGG
MA0742,2	KLF12	WBGene00011933	311	319	-	0.95	TAGGCATGG
MA0742,2	KLF12	WBGene00021007	77	85	-	0.95	AAAGCGGGG
MA0742,2	KLF12	WBGene00003602	165	173	-	0.95	AAAGCGGGG
MA0742,2	KLF12	WBGene00008988	240	248	-	0.93	TGGGCTGGT
MA0742,2	KLF12	WBGene00002179	764	772	-	0.92	AGGGAGGGA
MA0742,2	KLF12	WBGene00021927	353	361	-	0.9	GGGGACGAG
MA0742,2	KLF12	WBGene00044402	562	570	-	0.88	AGGGCGGCT
MA0742,2	KLF12	WBGene00022570	105	113	+	0.86	GAGCCGGAG
MA0742,2	KLF12	WBGene00006627	693	701	-	0.86	GGGGAGGAC
MA0742,2	KLF12	WBGene00003602	383	391	-	0.85	TAGGAGTGT
MA0742,2	KLF12	WBGene00004227	951	959	-	0.81	GAGTAGGGG
MA0742,2	KLF12	WBGene00020426	649	657	-	0.81	GAGGAGGGC
MA0742,2	KLF12	WBGene00006063	934	942	-	0.81	GAGGAGGGC
#
UP00032_1	Gata3_primary	WBGene00016218	137	158	+	19.88	TCTAGAGAGATAAGAGACGTAG
UP00032_1	Gata3_primary	WBGene00008850	836	857	-	18.06	ATGTGATAGATAAGAGATGAGA
UP00032_1	Gata3_primary	WBGene00007372	94	115	-	18.04	ACATGAGAGATAAGAGGGTAGC
UP00032_1	Gata3_primary	WBGene00007307	911	932	-	17.04	CCTTTTGAGATAAGAGATTAAC
UP00032_1	Gata3_primary	WBGene00000731	847	868	+	16.84	TGGTGAGTGATAAGGAATTAGG
UP00032_1	Gata3_primary	WBGene00007480	783	804	-	16.56	GTCGAGGTGATAAGAGAGGAGA
UP00032_1	Gata3_primary	WBGene00013008	901	922	+	16.3	AAGTGAGAGATAAGAGGTAAAT
UP00032_1	Gata3_primary	WBGene00002058	581	602	-	15.91	TTTGTCAAGATAAGAGTTACAC
UP00032_1	Gata3_primary	WBGene00014046	515	536	+	15.5	GAACGAGAGATAAGAATCTCTG
UP00032_1	Gata3_primary	WBGene00007480	287	308	+	15.18	TGTGAAATGATAAGAGACACAG
UP00032_1	Gata3_primary	WBGene00007097	899	920	-	15.17	ATAATAGTGATAAGAAAGGTAT
UP00032_1	Gata3_primary	WBGene00010125	932	953	+	15.16	CTACTAGCGATAAGGGTTGATC
UP00032_1	Gata3_primary	WBGene00016419	428	449	-	15.01	ATAATAGTGATAAGAAGTTGAT
UP00032_1	Gata3_primary	WBGene00045457	687	708	-	14.62	AGTTAATTGATAAGAAACATAG
UP00032_1	Gata3_primary	WBGene00020386	941	962	+	14.57	GATTAACTGATAAGAACCACGA
UP00032_1	Gata3_primary	WBGene00013073	902	923	+	14.56	GGAGAACTGATAAGAAGTTTAG
UP00032_1	Gata3_primary	WBGene00016425	816	837	-	14.55	CACAGATTGATAAGCGTTAAGC
UP00032_1	Gata3_primary	WBGene00021339	927	948	-	14.44	GCGGAGGTGATAAGAAGTTGCG
UP00032_1	Gata3_primary	WBGene00004130	472	493	-	14.38	GCCAGAGAGATAAGAGCTTTTG
UP00032_1	Gata3_primary	WBGene00008110	430	451	-	14.34	GAAATAGCGATAAGAAATAAAC
UP00032_1	Gata3_primary	WBGene00003903	743	764	-	14.32	TGACGTGTGATAAGGACTGAGG
UP00032_1	Gata3_primary	WBGene00011713	754	775	-	14.27	CGTTTATCGATAAGGTGTCACG
UP00032_1	Gata3_primary	WBGene00006464	958	979	+	14.08	TTTCGTTAGATAAGACTTTAAT
UP00032_1	Gata3_primary	WBGene00004003	300	321	+	13.94	AGGGCAGTGATAAGAGGTTGAT
UP00032_1	Gata3_primary	WBGene00002058	797	818	+	13.84	TGATAAGTGATAAGGAGGCGGT
UP00032_1	Gata3_primary	WBGene00008110	893	914	-	13.76	GTTTACAAGATAAGAACGAGAA
UP00032_1	Gata3_primary	WBGene00007480	771	792	-	13.67	AGAGAGGAGATAAGACGATAAA
UP00032_1	Gata3_primary	WBGene00020426	416	437	-	13.62	GTTTCACTGATAAGAAGGTCGT
UP00032_1	Gata3_primary	WBGene00010605	794	815	+	13.33	TGCGGCATGATAAGAGTGAAGC
UP00032_1	Gata3_primary	WBGene00015598	439	460	-	13.26	TCCGATTAGATAAGAAACAATG
UP00032_1	Gata3_primary	WBGene00009948	257	278	-	13.25	CCCGGAGAGATAAGATGACATC
UP00032_1	Gata3_primary	WBGene00008748	319	340	-	13.1	AGTTCAGAGATAAGAAAAAAGA
UP00032_1	Gata3_primary	WBGene00194695	774	795	-	13	GAAGTATTGATAAGAGCAGAAA
UP00032_1	Gata3_primary	WBGene00003602	409	430	+	12.61	TCTTGTAAGATAAGCTATTAAA
UP00032_1	Gata3_primary	WBGene00015295	647	668	+	12.5	GGAGTGAAGATTAGAGAGTGCG
UP00032_1	Gata3_primary	WBGene00021978	662	683	-	12.45	TATGAGAAGATAAGACAATCTG
UP00032_1	Gata3_primary	WBGene00007372	358	379	-	12.43	TCTCTACTGATAAGAAGTAAAA
UP00032_1	Gata3_primary	WBGene00003647	958	979	-	12.33	TTACGATTGATAAGATAAAAGA
UP00032_1	Gata3_primary	WBGene00015680	752	773	+	12.3	GTTAAATAGATAAGCTTTTGTC
UP00032_1	Gata3_primary	WBGene00007131	751	772	+	12.3	GAAAAAGAGATAAGCTAATAAT
UP00032_1	Gata3_primary	WBGene00012144	921	942	-	12.23	ATATAATTGATAAGGAAGACAT
UP00032_1	Gata3_primary	WBGene00002058	790	811	+	12.19	GCCTGCGTGATAAGTGATAAGG
UP00032_1	Gata3_primary	WBGene00219216	177	198	-	12.07	AAAATACAGATAAGAGGCTTGA
UP00032_1	Gata3_primary	WBGene00045457	886	907	+	12.06	TTTTTACTGATAAGATGTATAT
UP00032_1	Gata3_primary	WBGene00003528	512	533	-	12.04	TTTGATTTGATAAGAGCGAGCG
UP00032_1	Gata3_primary	WBGene00003602	454	475	+	11.99	ATTGAACTGATAAGAAGCTGAT
UP00032_1	Gata3_primary	WBGene00003515	400	421	-	11.96	GACATAGAGATATCAGAGAAGG
UP00032_1	Gata3_primary	WBGene00009886	25	46	-	11.93	GAGAAAGAGATAAGAAAATATA
UP00032_1	Gata3_primary	WBGene00043147	890	911	-	11.88	AGGGCAAAGATAAGAATATGCC
UP00032_1	Gata3_primary	WBGene00002054	206	227	+	11.69	CTTTTTAAGATAAGACACCTCA
UP00032_1	Gata3_primary	WBGene00008988	932	953	-	11.67	GTTTTCTTGATAAGAAACACAT
UP00032_1	Gata3_primary	WBGene00004013	755	776	-	11.65	CACTGATTGATAAGAGAGTTTG
UP00032_1	Gata3_primary	WBGene00004810	561	582	-	11.63	CTATGATAGCTAAGCAATACGA
UP00032_1	Gata3_primary	WBGene00012961	956	977	-	11.62	TAATCACTGATAAGAAACCAGA
UP00032_1	Gata3_primary	WBGene00014158	944	965	-	11.53	TTATCAAAGATAACAACTCGAT
UP00032_1	Gata3_primary	WBGene00021977	403	424	-	11.44	GAACGGGAGATAAGTGATTCGA
UP00032_1	Gata3_primary	WBGene00008301	967	988	-	11.43	TGAAAACTGATAAGGAATAAGA
UP00032_1	Gata3_primary	WBGene00008572	647	668	-	11.42	GAGGAAGAGGTAAGAGAGTAGA
UP00032_1	Gata3_primary	WBGene00206354	585	606	+	11.4	TCTTATCAGATAAGCTACCACT
UP00032_1	Gata3_primary	WBGene00021121	628	649	-	11.36	GGTTTAATGATAAGAGAACTTC
UP00032_1	Gata3_primary	WBGene00002271	820	841	-	11.34	GTTTCGGTGATAAGAGGAGTCA
UP00032_1	Gata3_primary	WBGene00007658	203	224	-	11.32	GGAAACAAGATAAGAAAATTGG
UP00032_1	Gata3_primary	WBGene00010822	899	920	-	11.12	CATAATGTGATAAGGAGTAATA
UP00032_1	Gata3_primary	WBGene00021121	865	886	-	11.09	AGAAATGAGATAAGCGAAAGAG
UP00032_1	Gata3_primary	WBGene00022006	897	918	+	11.06	GTCATCCTGATAAGAAAAGGGT
UP00032_1	Gata3_primary	WBGene00022007	897	918	+	11.06	GTCATCCTGATAAGAAAAGGGT
UP00032_1	Gata3_primary	WBGene00004227	927	948	-	10.99	GATAAAGAGATAAAGAAGTGCG
UP00032_1	Gata3_primary	WBGene00008577	390	411	+	10.94	TATAGAGATATAAGAGCTATGA
UP00032_1	Gata3_primary	WBGene00044457	888	909	-	10.94	TTTTGTCAGATAAGAAGAGGTG
UP00032_1	Gata3_primary	WBGene00014046	734	755	+	10.89	GAAGTGGTGATAAGTGTGATAG
UP00032_1	Gata3_primary	WBGene00006533	443	464	-	10.88	TAAGCACTGATAAGAAAAAGAG
UP00032_1	Gata3_primary	WBGene00000731	894	915	-	10.85	TTTCTCTTGATAAGGGAGATAG
UP00032_1	Gata3_primary	WBGene00016599	781	802	-	10.82	TGTCTAGTGATTAGCGTTGTGT
UP00032_1	Gata3_primary	WBGene00003602	852	873	+	10.8	ACCCAATTGATAAGAGATTGAT
UP00032_1	Gata3_primary	WBGene00009948	314	335	+	10.77	GTTATTTAGATTAGAATCTGGA
UP00032_1	Gata3_primary	WBGene00015597	875	896	-	10.74	TCGAAGCTGATAAGAACTCAGT
UP00032_1	Gata3_primary	WBGene00017484	947	968	+	10.74	TTTGGAATGATAAGGGAAGTAA
UP00032_1	Gata3_primary	WBGene00004810	874	895	-	10.72	TTCAAATTGATAAGAACTGAAA
UP00032_1	Gata3_primary	WBGene00007660	575	596	+	10.72	TGTATGAAGATAACGAATCTAA
UP00032_1	Gata3_primary	WBGene00010296	145	166	-	10.69	AGTCAAGTGATAAGACAACGAA
UP00032_1	Gata3_primary	WBGene00013008	307	328	+	10.64	TCTACGGAGATATGAGCTACCA
UP00032_1	Gata3_primary	WBGene00016735	77	98	-	10.64	TTTGAAAAGATAAGAAAATGAA
UP00032_1	Gata3_primary	WBGene00009428	572	593	+	10.62	TATTTTTTGATAAGAAGGGATG
UP00032_1	Gata3_primary	WBGene00015216	900	921	+	10.61	AGTTCAGTGATAAGTGATAGGC
UP00032_1	Gata3_primary	WBGene00010433	220	241	-	10.61	TATATAGTGATATGAATTATGC
UP00032_1	Gata3_primary	WBGene00206354	578	599	-	10.6	GCTTATCTGATAAGAAATGATT
UP00032_1	Gata3_primary	WBGene00012101	912	933	+	10.57	GAAGAAATGATAAGGAACGAAA
UP00032_1	Gata3_primary	WBGene00006464	589	610	+	10.54	TTGGCAGAGATAACGAGTCTGC
UP00032_1	Gata3_primary	WBGene00020579	932	953	+	10.52	CTTACTCTGATAAGAAGGAGCA
UP00032_1	Gata3_primary	WBGene00007725	971	992	+	10.46	TCAAGAGCGATAAGAAGAAGAA
UP00032_1	Gata3_primary	WBGene00006628	928	949	-	10.43	CGAAATAAGATAAGAAATGTTT
UP00032_1	Gata3_primary	WBGene00013873	955	976	-	10.42	ATGAAAACGATAAGAGATGGCA
UP00032_1	Gata3_primary	WBGene00016425	975	996	-	10.33	TGGTAACTGATAACGAGCACAG
UP00032_1	Gata3_primary	WBGene00013873	937	958	-	10.33	GGCACAGTGATAAGATAAATCA
UP00032_1	Gata3_primary	WBGene00010433	307	328	+	10.32	GAAAGGGAGATAAGTGTTAGTA
UP00032_1	Gata3_primary	WBGene00009948	41	62	+	10.31	AGGTCAGAGATAAAAGACGAAA
UP00032_1	Gata3_primary	WBGene00012683	979	1000	-	10.3	GGAAGAAAGATAATCGATGCAC
UP00032_1	Gata3_primary	WBGene00015216	842	863	-	10.3	GGAGGAGAGAAAAGAAATGAGT
UP00032_1	Gata3_primary	WBGene00003602	164	185	-	10.21	TCTTCAGAGATAAAAGCGGGGC
UP00032_1	Gata3_primary	WBGene00009888	967	988	-	10.2	TAGAAAGTGATAAGGCTTTGGA
UP00032_1	Gata3_primary	WBGene00016599	883	904	+	10.19	ATTATCATGATAAGAAACAGAA
UP00032_1	Gata3_primary	WBGene00021253	18	39	+	10.12	TGATACTAGATAATATATTACT
UP00032_1	Gata3_primary	WBGene00009948	915	936	-	10.02	GTGTGGTAGATAAAAGAGGATT
UP00032_1	Gata3_primary	WBGene00022006	661	682	-	9.99	TGAATTTAGATAACACTGAAGA
UP00032_1	Gata3_primary	WBGene00022007	661	682	-	9.99	TGAATTTAGATAACACTGAAGA
UP00032_1	Gata3_primary	WBGene00008850	651	672	-	9.95	TGATGACTGATAAGAATAATTC
UP00032_1	Gata3_primary	WBGene00007658	300	321	-	9.94	GGATGTATGATAAGAGTTTTTA
UP00032_1	Gata3_primary	WBGene00194717	771	792	-	9.93	AATTTTGAGATAAGAATGAATT
UP00032_1	Gata3_primary	WBGene00007660	616	637	+	9.9	ATCATATTGATAACACTCTAAC
UP00032_1	Gata3_primary	WBGene00004003	335	356	+	9.89	GTTGGACTGATAACAATATGAA
UP00032_1	Gata3_primary	WBGene00005548	117	138	+	9.89	CTTACGATGATAACATGGAGGC
UP00032_1	Gata3_primary	WBGene00016845	754	775	-	9.87	AAGAGCATGATAAGAAAGTTGG
UP00032_1	Gata3_primary	WBGene00016407	552	573	-	9.86	TTCCGATTGATAAGAAAAGGAA
UP00032_1	Gata3_primary	WBGene00008105	593	614	+	9.81	GATGATATGATAAGAAAAGTGA
UP00032_1	Gata3_primary	WBGene00007660	644	665	-	9.8	TTTCGCTTGATAAGGACTTATA
UP00032_1	Gata3_primary	WBGene00004013	240	261	-	9.79	GGGAGCAAGATAAGGCTAGTTG
UP00032_1	Gata3_primary	WBGene00000458	322	343	-	9.76	GTTATATAGAGAAGAATTTAAA
UP00032_1	Gata3_primary	WBGene00006533	799	820	+	9.73	GAAATGTAGATAAGAAATTTTT
UP00032_1	Gata3_primary	WBGene00077770	831	852	-	9.67	AAATAACTGATAAGCAAGATGT
UP00032_1	Gata3_primary	WBGene00007131	924	945	-	9.63	TATACATATATAAGAATAGAGG
UP00032_1	Gata3_primary	WBGene00008577	127	148	-	9.61	TGAGAATTGATAACCCATACGA
UP00032_1	Gata3_primary	WBGene00013713	94	115	-	9.6	TTGAAGGTGATAAGCGGATTGT
UP00032_1	Gata3_primary	WBGene00014158	953	974	+	9.58	TTATCTTTGATAAGATCTTCCA
UP00032_1	Gata3_primary	WBGene00012130	210	231	-	9.57	CTCCACCTGATAAGACGCAGGA
UP00032_1	Gata3_primary	WBGene00014158	363	384	-	9.56	CGAAGATAGATCAGATTGAAAT
UP00032_1	Gata3_primary	WBGene00013008	8	29	-	9.56	TCCGCGGAGATATGAGCTACCA
UP00032_1	Gata3_primary	WBGene00013713	551	572	+	9.49	ATGGTAATGATAACACTAACCT
UP00032_1	Gata3_primary	WBGene00013713	778	799	+	9.47	CGACATTTGATAAGAAAGTGAA
UP00032_1	Gata3_primary	WBGene00006063	462	483	-	9.43	CATCGAGTGATAACATGAGCCA
UP00032_1	Gata3_primary	WBGene00021121	649	670	-	9.42	GGTTTAATGATAAAAAATAATG
UP00032_1	Gata3_primary	WBGene00013969	785	806	+	9.4	TAACCTACGATAAGAAATACAA
UP00032_1	Gata3_primary	WBGene00016845	345	366	+	9.39	GTATTTCAGATAACATCTGTGA
UP00032_1	Gata3_primary	WBGene00018643	75	96	-	9.37	CAATTACTGATAAGAAAACCTT
UP00032_1	Gata3_primary	WBGene00019662	627	648	-	9.36	AAGTGGATGATAAGAACCAAAA
UP00032_1	Gata3_primary	WBGene00004811	936	957	+	9.32	TCAAAATTGATAAGACCCTGCT
UP00032_1	Gata3_primary	WBGene00016639	195	216	-	9.32	GAATAGGAGATAAAAAGGTATC
UP00032_1	Gata3_primary	WBGene00022644	836	857	-	9.32	CTGTAACTGATAAAAGTTTAAC
UP00032_1	Gata3_primary	WBGene00004509	633	654	-	9.28	CGCAGACAGCTAAGAGACGCTA
UP00032_1	Gata3_primary	WBGene00021369	136	157	-	9.28	CTAGTATAGATACTAGATTCAG
UP00032_1	Gata3_primary	WBGene00015223	891	912	-	9.28	GTGTTTTCGATAAGAGTTTGTG
#
MA0037,4	Gata3	WBGene00004130	477	488	+	15.3	GCTCTTATCTCT
MA0037,4	Gata3	WBGene00007480	776	787	+	15.22	CGTCTTATCTCC
MA0037,4	Gata3	WBGene00219216	182	193	+	15.11	CCTCTTATCTGT
MA0037,4	Gata3	WBGene00013008	906	917	-	14.96	CCTCTTATCTCT
MA0037,4	Gata3	WBGene00007372	99	110	+	14.96	CCTCTTATCTCT
MA0037,4	Gata3	WBGene00009948	262	273	+	14.94	CATCTTATCTCT
MA0037,4	Gata3	WBGene00016218	142	153	-	14.46	TCTCTTATCTCT
MA0037,4	Gata3	WBGene00044457	893	904	+	14.17	CTTCTTATCTGA
MA0037,4	Gata3	WBGene00008850	841	852	+	14.09	TCTCTTATCTAT
MA0037,4	Gata3	WBGene00008110	898	909	+	14.09	GTTCTTATCTTG
MA0037,4	Gata3	WBGene00002054	211	222	-	14.04	TGTCTTATCTTA
MA0037,4	Gata3	WBGene00014046	520	531	-	13.97	ATTCTTATCTCT
MA0037,4	Gata3	WBGene00021978	667	678	+	13.94	TGTCTTATCTTC
MA0037,4	Gata3	WBGene00007307	916	927	+	13.81	TCTCTTATCTCA
MA0037,4	Gata3	WBGene00006533	804	815	-	13.68	TTTCTTATCTAC
MA0037,4	Gata3	WBGene00002058	586	597	+	13.59	ACTCTTATCTTG
MA0037,4	Gata3	WBGene00004111	517	528	-	13.52	AATCTTATCTGA
MA0037,4	Gata3	WBGene00008748	324	335	+	13.45	TTTCTTATCTCT
MA0037,4	Gata3	WBGene00009886	30	41	+	13.45	TTTCTTATCTCT
MA0037,4	Gata3	WBGene00007131	756	767	-	13.41	TAGCTTATCTCT
MA0037,4	Gata3	WBGene00006464	963	974	-	13.36	AGTCTTATCTAA
MA0037,4	Gata3	WBGene00194717	776	787	+	13.32	ATTCTTATCTCA
MA0037,4	Gata3	WBGene00006628	933	944	+	13.21	TTTCTTATCTTA
MA0037,4	Gata3	WBGene00013713	223	234	-	13.2	CTCCTTATCTTC
MA0037,4	Gata3	WBGene00003602	414	425	-	13.17	TAGCTTATCTTA
MA0037,4	Gata3	WBGene00206354	590	601	-	12.89	TAGCTTATCTGA
MA0037,4	Gata3	WBGene00015597	880	891	+	12.88	GTTCTTATCAGC
MA0037,4	Gata3	WBGene00002271	825	836	+	12.88	CCTCTTATCACC
MA0037,4	Gata3	WBGene00006464	911	922	-	12.76	GCTCTTATCAGT
MA0037,4	Gata3	WBGene00043147	895	906	+	12.7	ATTCTTATCTTT
MA0037,4	Gata3	WBGene00021339	932	943	+	12.61	CTTCTTATCACC
MA0037,4	Gata3	WBGene00016407	776	787	+	12.6	CACCTTATCTAA
MA0037,4	Gata3	WBGene00007658	208	219	+	12.55	TTTCTTATCTTG
MA0037,4	Gata3	WBGene00015598	444	455	+	12.53	TTTCTTATCTAA
MA0037,4	Gata3	WBGene00013873	942	953	+	12.48	TATCTTATCACT
MA0037,4	Gata3	WBGene00020386	946	957	-	12.44	GTTCTTATCAGT
MA0037,4	Gata3	WBGene00021121	870	881	+	12.43	TCGCTTATCTCA
MA0037,4	Gata3	WBGene00019662	632	643	+	12.42	GTTCTTATCATC
MA0037,4	Gata3	WBGene00045457	891	902	-	12.39	CATCTTATCAGT
MA0037,4	Gata3	WBGene00007480	788	799	+	12.38	TCTCTTATCACC
MA0037,4	Gata3	WBGene00004003	305	316	-	12.34	CCTCTTATCACT
MA0037,4	Gata3	WBGene00044457	942	953	+	12.25	CGTCTTATCAGT
MA0037,4	Gata3	WBGene00016735	82	93	+	12.17	TTTCTTATCTTT
MA0037,4	Gata3	WBGene00003602	459	470	-	12.14	CTTCTTATCAGT
MA0037,4	Gata3	WBGene00013073	907	918	-	12.14	CTTCTTATCAGT
MA0037,4	Gata3	WBGene00020426	421	432	+	12.14	CTTCTTATCAGT
MA0037,4	Gata3	WBGene00007372	363	374	+	12.14	CTTCTTATCAGT
MA0037,4	Gata3	WBGene00015680	757	768	-	12.12	AAGCTTATCTAT
MA0037,4	Gata3	WBGene00019134	217	228	+	12.1	GCTCCTATCTGC
MA0037,4	Gata3	WBGene00016419	433	444	+	12.08	CTTCTTATCACT
MA0037,4	Gata3	WBGene00012130	215	226	+	12.08	CGTCTTATCAGG
MA0037,4	Gata3	WBGene00006628	900	911	+	12.05	GTTGTTATCTAC
MA0037,4	Gata3	WBGene00004013	245	256	+	12.03	AGCCTTATCTTG
MA0037,4	Gata3	WBGene00006628	280	291	+	12.03	TAACTTATCTCG
MA0037,4	Gata3	WBGene00010433	312	323	-	11.97	ACACTTATCTCC
MA0037,4	Gata3	WBGene00019973	760	771	+	11.96	GGTCTTATCAGA
MA0037,4	Gata3	WBGene00021977	408	419	+	11.95	TCACTTATCTCC
MA0037,4	Gata3	WBGene00045416	915	926	-	11.94	ACTCTTATCAGT
MA0037,4	Gata3	WBGene00016407	673	684	-	11.9	GATGTTATCTGG
MA0037,4	Gata3	WBGene00015332	102	113	+	11.86	GATCTTATCATT
MA0037,4	Gata3	WBGene00021369	191	202	+	11.82	TTACTTATCTTA
MA0037,4	Gata3	WBGene00010296	763	774	+	11.78	CCTCTTATCCCC
MA0037,4	Gata3	WBGene00008572	287	298	+	11.75	GTTCTTATCAGA
MA0037,4	Gata3	WBGene00010296	150	161	+	11.67	TGTCTTATCACT
MA0037,4	Gata3	WBGene00000731	890	901	+	11.59	CATCCTATCTCC
MA0037,4	Gata3	WBGene00077636	142	153	-	11.56	CGTCTTATCAGA
MA0037,4	Gata3	WBGene00016845	350	361	-	11.54	GATGTTATCTGA
MA0037,4	Gata3	WBGene00015735	34	45	-	11.5	TATGTTATCTGG
MA0037,4	Gata3	WBGene00010296	171	182	+	11.5	AATCTTATCAGT
MA0037,4	Gata3	WBGene00020579	937	948	-	11.46	CTTCTTATCAGA
MA0037,4	Gata3	WBGene00008850	656	667	+	11.43	ATTCTTATCAGT
MA0037,4	Gata3	WBGene00015596	855	866	+	11.37	CTTCTTATCAAC
MA0037,4	Gata3	WBGene00194695	779	790	+	11.36	GCTCTTATCAAT
MA0037,4	Gata3	WBGene00020579	973	984	-	11.27	GGTCTTATCGTC
MA0037,4	Gata3	WBGene00004811	941	952	-	11.25	GGTCTTATCAAT
MA0037,4	Gata3	WBGene00007658	305	316	+	11.24	ACTCTTATCATA
#
MA1970,1	TRPS1	WBGene00009948	262	273	+	14.92	CATCTTATCTCT
MA1970,1	TRPS1	WBGene00219216	182	193	+	14.82	CCTCTTATCTGT
MA1970,1	TRPS1	WBGene00007480	776	787	+	14.82	CGTCTTATCTCC
MA1970,1	TRPS1	WBGene00004130	477	488	+	14.76	GCTCTTATCTCT
MA1970,1	TRPS1	WBGene00013008	906	917	-	14.58	CCTCTTATCTCT
MA1970,1	TRPS1	WBGene00007372	99	110	+	14.58	CCTCTTATCTCT
MA1970,1	TRPS1	WBGene00002054	211	222	-	14.58	TGTCTTATCTTA
MA1970,1	TRPS1	WBGene00016218	142	153	-	14.41	TCTCTTATCTCT
MA1970,1	TRPS1	WBGene00008850	841	852	+	14.28	TCTCTTATCTAT
MA1970,1	TRPS1	WBGene00021978	667	678	+	14.13	TGTCTTATCTTC
MA1970,1	TRPS1	WBGene00044457	893	904	+	14.05	CTTCTTATCTGA
MA1970,1	TRPS1	WBGene00014046	520	531	-	13.83	ATTCTTATCTCT
MA1970,1	TRPS1	WBGene00007307	916	927	+	13.8	TCTCTTATCTCA
MA1970,1	TRPS1	WBGene00008110	898	909	+	13.78	GTTCTTATCTTG
MA1970,1	TRPS1	WBGene00004111	517	528	-	13.75	AATCTTATCTGA
MA1970,1	TRPS1	WBGene00006533	804	815	-	13.69	TTTCTTATCTAC
MA1970,1	TRPS1	WBGene00006464	963	974	-	13.66	AGTCTTATCTAA
MA1970,1	TRPS1	WBGene00003602	414	425	-	13.63	TAGCTTATCTTA
MA1970,1	TRPS1	WBGene00006628	933	944	+	13.59	TTTCTTATCTTA
MA1970,1	TRPS1	WBGene00007131	756	767	-	13.56	TAGCTTATCTCT
MA1970,1	TRPS1	WBGene00008748	324	335	+	13.52	TTTCTTATCTCT
MA1970,1	TRPS1	WBGene00009886	30	41	+	13.52	TTTCTTATCTCT
MA1970,1	TRPS1	WBGene00002058	586	597	+	13.44	ACTCTTATCTTG
MA1970,1	TRPS1	WBGene00194717	776	787	+	13.22	ATTCTTATCTCA
MA1970,1	TRPS1	WBGene00206354	590	601	-	13.18	TAGCTTATCTGA
MA1970,1	TRPS1	WBGene00013873	942	953	+	13.17	TATCTTATCACT
MA1970,1	TRPS1	WBGene00015598	444	455	+	12.89	TTTCTTATCTAA
MA1970,1	TRPS1	WBGene00045457	891	902	-	12.85	CATCTTATCAGT
MA1970,1	TRPS1	WBGene00043147	895	906	+	12.81	ATTCTTATCTTT
MA1970,1	TRPS1	WBGene00007658	208	219	+	12.74	TTTCTTATCTTG
MA1970,1	TRPS1	WBGene00013713	223	234	-	12.69	CTCCTTATCTTC
MA1970,1	TRPS1	WBGene00006464	911	922	-	12.68	GCTCTTATCAGT
MA1970,1	TRPS1	WBGene00016407	776	787	+	12.65	CACCTTATCTAA
MA1970,1	TRPS1	WBGene00015597	880	891	+	12.63	GTTCTTATCAGC
MA1970,1	TRPS1	WBGene00044457	942	953	+	12.62	CGTCTTATCAGT
MA1970,1	TRPS1	WBGene00002271	825	836	+	12.58	CCTCTTATCACC
MA1970,1	TRPS1	WBGene00016735	82	93	+	12.5	TTTCTTATCTTT
MA1970,1	TRPS1	WBGene00020386	946	957	-	12.49	GTTCTTATCAGT
MA1970,1	TRPS1	WBGene00021339	932	943	+	12.43	CTTCTTATCACC
MA1970,1	TRPS1	WBGene00007480	788	799	+	12.41	TCTCTTATCACC
MA1970,1	TRPS1	WBGene00003602	459	470	-	12.36	CTTCTTATCAGT
MA1970,1	TRPS1	WBGene00013073	907	918	-	12.36	CTTCTTATCAGT
MA1970,1	TRPS1	WBGene00020426	421	432	+	12.36	CTTCTTATCAGT
MA1970,1	TRPS1	WBGene00007372	363	374	+	12.36	CTTCTTATCAGT
MA1970,1	TRPS1	WBGene00004003	305	316	-	12.35	CCTCTTATCACT
MA1970,1	TRPS1	WBGene00019662	632	643	+	12.34	GTTCTTATCATC
MA1970,1	TRPS1	WBGene00015332	102	113	+	12.31	GATCTTATCATT
MA1970,1	TRPS1	WBGene00012130	215	226	+	12.31	CGTCTTATCAGG
MA1970,1	TRPS1	WBGene00015680	757	768	-	12.28	AAGCTTATCTAT
MA1970,1	TRPS1	WBGene00010296	150	161	+	12.28	TGTCTTATCACT
MA1970,1	TRPS1	WBGene00021121	870	881	+	12.27	TCGCTTATCTCA
MA1970,1	TRPS1	WBGene00019973	760	771	+	12.21	GGTCTTATCAGA
MA1970,1	TRPS1	WBGene00016419	433	444	+	12.2	CTTCTTATCACT
MA1970,1	TRPS1	WBGene00045416	915	926	-	12.14	ACTCTTATCAGT
MA1970,1	TRPS1	WBGene00003647	963	974	+	12.08	TATCTTATCAAT
MA1970,1	TRPS1	WBGene00010296	171	182	+	12.06	AATCTTATCAGT
MA1970,1	TRPS1	WBGene00021369	191	202	+	12.01	TTACTTATCTTA
MA1970,1	TRPS1	WBGene00006628	280	291	+	12	TAACTTATCTCG
MA1970,1	TRPS1	WBGene00077636	142	153	-	11.99	CGTCTTATCAGA
MA1970,1	TRPS1	WBGene00004013	245	256	+	11.94	AGCCTTATCTTG
MA1970,1	TRPS1	WBGene00008572	287	298	+	11.85	GTTCTTATCAGA
MA1970,1	TRPS1	WBGene00008850	656	667	+	11.76	ATTCTTATCAGT
MA1970,1	TRPS1	WBGene00020579	973	984	-	11.73	GGTCTTATCGTC
MA1970,1	TRPS1	WBGene00020579	937	948	-	11.72	CTTCTTATCAGA
MA1970,1	TRPS1	WBGene00007658	305	316	+	11.66	ACTCTTATCATA
MA1970,1	TRPS1	WBGene00015735	34	45	-	11.62	TATGTTATCTGG
MA1970,1	TRPS1	WBGene00004811	941	952	-	11.6	GGTCTTATCAAT
MA1970,1	TRPS1	WBGene00016407	673	684	-	11.52	GATGTTATCTGG
MA1970,1	TRPS1	WBGene00013181	427	438	+	11.51	TGTCTTATCATT
MA1970,1	TRPS1	WBGene00007725	976	987	-	11.46	CTTCTTATCGCT
MA1970,1	TRPS1	WBGene00010296	763	774	+	11.44	CCTCTTATCCCC
MA1970,1	TRPS1	WBGene00019932	874	885	+	11.44	TTTCTTATCAGT
MA1970,1	TRPS1	WBGene00020455	745	756	-	11.44	TTTCTTATCAGT
MA1970,1	TRPS1	WBGene00012961	961	972	+	11.44	TTTCTTATCAGT
MA1970,1	TRPS1	WBGene00018643	80	91	+	11.44	TTTCTTATCAGT
MA1970,1	TRPS1	WBGene00006533	448	459	+	11.44	TTTCTTATCAGT
MA1970,1	TRPS1	WBGene00007440	866	877	-	11.44	TTTCTTATCAGT
MA1970,1	TRPS1	WBGene00219216	864	875	+	11.44	TTTCTTATCAGT
MA1970,1	TRPS1	WBGene00015596	855	866	+	11.44	CTTCTTATCAAC
MA1970,1	TRPS1	WBGene00194695	779	790	+	11.43	GCTCTTATCAAT
MA1970,1	TRPS1	WBGene00006628	900	911	+	11.43	GTTGTTATCTAC
MA1970,1	TRPS1	WBGene00021977	408	419	+	11.41	TCACTTATCTCC
MA1970,1	TRPS1	WBGene00002274	890	901	+	11.41	TCTCTTATCATT
MA1970,1	TRPS1	WBGene00007480	292	303	-	11.41	TCTCTTATCATT
MA1970,1	TRPS1	WBGene00021121	633	644	+	11.41	TCTCTTATCATT
MA1970,1	TRPS1	WBGene00016845	350	361	-	11.36	GATGTTATCTGA
MA1970,1	TRPS1	WBGene00010605	799	810	-	11.33	ACTCTTATCATG
MA1970,1	TRPS1	WBGene00007660	525	536	-	11.33	ACTCTTATCATG
MA1970,1	TRPS1	WBGene00019957	101	112	+	11.29	AGTCTTATCAAC
MA1970,1	TRPS1	WBGene00007097	904	915	+	11.29	TTTCTTATCACT
#
MA0837,2	CEBPE	WBGene00021487	710	721	+	18.02	TGTTGCGCAATA
MA0837,2	CEBPE	WBGene00014158	221	232	-	16.84	AATTGCGCAATA
MA0837,2	CEBPE	WBGene00004111	758	769	+	16.14	CATTACGCAATC
MA0837,2	CEBPE	WBGene00009957	903	914	-	13.68	GATTGCGAAATC
MA0837,2	CEBPE	WBGene00016997	340	351	-	13.22	TATTGCGAAATC
MA0837,2	CEBPE	WBGene00016862	918	929	+	13.22	TATTGCGAAATC
MA0837,2	CEBPE	WBGene00016788	973	984	-	12.88	CATGGCGCAATA
MA0837,2	CEBPE	WBGene00016788	963	974	+	12.78	TATTGCGAAATA
MA0837,2	CEBPE	WBGene00020579	605	616	-	12.42	CATTGTGCAATC
MA0837,2	CEBPE	WBGene00013181	682	693	-	12.36	GGTTGCGAAATA
MA0837,2	CEBPE	WBGene00016997	466	477	-	11.91	GATTGCGAAATG
MA0837,2	CEBPE	WBGene00021978	775	786	+	11.9	TGTTGTGCAATA
MA0837,2	CEBPE	WBGene00021977	804	815	+	11.9	TGTTGTGCAATA
MA0837,2	CEBPE	WBGene00021979	790	801	+	11.9	TGTTGTGCAATA
MA0837,2	CEBPE	WBGene00019189	241	252	-	11.85	GATTACGTAAGA
MA0837,2	CEBPE	WBGene00045415	469	480	-	11.49	AATTACGCAACT
MA0837,2	CEBPE	WBGene00019593	216	227	-	11.47	CATTGCGAAATA
MA0837,2	CEBPE	WBGene00019858	479	490	+	11.44	TATTGCGAAATG
MA0837,2	CEBPE	WBGene00007440	983	994	+	11.44	TATTGCGAAATG
MA0837,2	CEBPE	WBGene00021977	753	764	+	11.39	TGTTGCGAAATA
MA0837,2	CEBPE	WBGene00019593	232	243	-	11.39	TGTTGCGAAATA
MA0837,2	CEBPE	WBGene00019593	867	878	-	11.39	TGTTGCGAAATA
MA0837,2	CEBPE	WBGene00008010	4	15	-	11.37	TATTGCGAAACA
MA0837,2	CEBPE	WBGene00007766	505	516	-	11.17	GATTACGTAAGG
MA0837,2	CEBPE	WBGene00000190	922	933	+	10.94	TGTTGCGAAACC
MA0837,2	CEBPE	WBGene00016735	751	762	+	10.72	AATTGCACAATA
MA0837,2	CEBPE	WBGene00005548	788	799	-	10.72	AATTGTGCAATA
MA0837,2	CEBPE	WBGene00004509	609	620	-	10.38	TATTACGAAATA
MA0837,2	CEBPE	WBGene00016788	696	707	-	10.38	TATTACGAAATA
MA0837,2	CEBPE	WBGene00000190	965	976	-	10.38	TATTACGAAATA
MA0837,2	CEBPE	WBGene00021435	673	684	+	10.38	TATTACGAAATA
MA0837,2	CEBPE	WBGene00014046	436	447	+	10.38	AGTTGTGCAATA
MA0837,2	CEBPE	WBGene00011737	904	915	-	10.31	AGTTGCGAAATC
MA0837,2	CEBPE	WBGene00021978	714	725	+	10.18	TATTGCGAAATT
MA0837,2	CEBPE	WBGene00006533	938	949	+	10.18	TATTGCGAAATT
MA0837,2	CEBPE	WBGene00021979	731	742	+	10.18	TATTGCGAAATT
MA0837,2	CEBPE	WBGene00007372	583	594	+	10.09	TATTGTGCAAGA
MA0837,2	CEBPE	WBGene00022848	12	23	+	10.07	CATTGCGAAACA
MA0837,2	CEBPE	WBGene00045393	309	320	-	9.87	AGTTGCGAAATA
MA0837,2	CEBPE	WBGene00022570	935	946	+	9.77	GGTTGCGAAATT
MA0837,2	CEBPE	WBGene00018643	261	272	+	9.63	TTTTGCGCAATA
MA0837,2	CEBPE	WBGene00007660	313	324	+	9.32	TGTTGCGAAACG
MA0837,2	CEBPE	WBGene00007506	823	834	+	9.32	AATTGCACAACA
MA0837,2	CEBPE	WBGene00019189	460	471	+	9.13	GATGACGCAATT
MA0837,2	CEBPE	WBGene00006628	943	954	-	8.99	TGTTACGAAATA
MA0837,2	CEBPE	WBGene00019593	200	211	-	8.88	CATTGCGAAATT
MA0837,2	CEBPE	WBGene00019593	851	862	-	8.88	CATTGCGAAATT
MA0837,2	CEBPE	WBGene00003903	481	492	+	8.86	CATTACACAACC
MA0837,2	CEBPE	WBGene00022572	125	136	-	8.79	TGTTGCGAAATT
MA0837,2	CEBPE	WBGene00019967	967	978	-	8.79	TGTTGCGAAATT
#
MA0605,2	ATF3	WBGene00007097	304	315	+	20.87	CGTGACGTCATC
MA0605,2	ATF3	WBGene00002058	223	234	-	20.14	GATGACGTCATA
MA0605,2	ATF3	WBGene00016997	840	851	-	19.65	GATGACGTCATT
MA0605,2	ATF3	WBGene00019957	122	133	+	18.06	TATGACGTCACT
MA0605,2	ATF3	WBGene00045457	648	659	-	17.57	AGTGACGTCATT
MA0605,2	ATF3	WBGene00007132	557	568	+	16.8	TGTGACGTCACA
MA0605,2	ATF3	WBGene00020954	28	39	-	15.63	GCTGACGTCACA
MA0605,2	ATF3	WBGene00020954	352	363	-	15.63	GCTGACGTCACA
MA0605,2	ATF3	WBGene00016551	593	604	-	15.63	GCTGACGTCACA
MA0605,2	ATF3	WBGene00021487	221	232	-	15.63	GCTGACGTCACA
MA0605,2	ATF3	WBGene00021369	784	795	+	15.63	GCTGACGTCACA
MA0605,2	ATF3	WBGene00009948	254	265	-	13.66	GATGACATCATA
MA0605,2	ATF3	WBGene00008850	611	622	-	13.49	CATGACGTAACA
MA0605,2	ATF3	WBGene00020407	196	207	-	13.26	TCTGACGTCACA
MA0605,2	ATF3	WBGene00009948	366	377	-	13.17	GATGACATCATT
MA0605,2	ATF3	WBGene00016419	419	430	+	13.15	AATGACATCATC
MA0605,2	ATF3	WBGene00016639	901	912	-	12	CATGACATCATT
MA0605,2	ATF3	WBGene00019858	587	598	+	11.79	GCTGACGTCAGA
MA0605,2	ATF3	WBGene00007132	907	918	-	11.77	TGTGACGTAATT
MA0605,2	ATF3	WBGene00022644	481	492	-	11.22	AATGACATCATA
MA0605,2	ATF3	WBGene00010125	451	462	+	10.73	AATGACATCATT
MA0605,2	ATF3	WBGene00003647	465	476	+	9.54	TATGACATCAGC
MA0605,2	ATF3	WBGene00007131	107	118	-	8.06	ACTGACATCATA
MA0605,2	ATF3	WBGene00008862	300	311	-	7.96	GATGACATAACA
MA0605,2	ATF3	WBGene00044201	806	817	+	7.7	GATGATATCATG
MA0605,2	ATF3	WBGene00007766	505	516	+	7.27	CCTTACGTAATC
MA0605,2	ATF3	WBGene00010658	902	913	+	7	TCTGACATCATT
MA0605,2	ATF3	WBGene00020223	439	450	-	6.73	GCTGACATCAGG
MA0605,2	ATF3	WBGene00019189	241	252	+	5.85	TCTTACGTAATC
MA0605,2	ATF3	WBGene00021977	512	523	-	5.76	TATGATATCATG
MA0605,2	ATF3	WBGene00206354	941	952	-	5.61	AGTGATATCATG
MA0605,2	ATF3	WBGene00015131	783	794	-	5.53	AATGACATAACA
MA0605,2	ATF3	WBGene00219216	707	718	-	4.62	TCTTACATCATC
MA0605,2	ATF3	WBGene00019932	722	733	-	4.42	TCTTACATCACC
MA0605,2	ATF3	WBGene00003647	610	621	+	3.27	ACTTACATCATA
MA0605,2	ATF3	WBGene00002271	117	128	-	3.24	AATGACATAAGG
MA0605,2	ATF3	WBGene00006464	21	32	-	2.68	AGTTACATCAGT
MA0605,2	ATF3	WBGene00008602	13	24	-	2.35	TATTACATCAGT
MA0605,2	ATF3	WBGene00006627	906	917	+	2.02	CCTGATATCACT
MA0605,2	ATF3	WBGene00016425	747	758	+	1.41	TGTTACATAATG
MA0605,2	ATF3	WBGene00006063	551	562	-	0.69	AATTACATAACT
MA0605,2	ATF3	WBGene00008577	435	446	-	0.69	AATTACATAACT
MA0605,2	ATF3	WBGene00006582	542	553	+	0.63	TGTTACATAATA
MA0605,2	ATF3	WBGene00016862	54	65	-	0.36	AATTACATAATA
#
GATA3_DBD		WBGene00013713	225	232	+	12	AGATAAGG
GATA3_DBD		WBGene00016407	778	785	-	12	AGATAAGG
GATA3_DBD		WBGene00004013	247	254	-	12	AGATAAGG
GATA3_DBD		WBGene00022644	718	725	+	11.85	CGATAAGG
GATA3_DBD		WBGene00011713	761	768	-	11.85	CGATAAGG
GATA3_DBD		WBGene00000190	908	915	-	11.85	CGATAAGG
GATA3_DBD		WBGene00010125	939	946	+	11.85	CGATAAGG
GATA3_DBD		WBGene00206354	592	599	+	11.36	AGATAAGC
GATA3_DBD		WBGene00003602	416	423	+	11.36	AGATAAGC
GATA3_DBD		WBGene00007131	758	765	+	11.36	AGATAAGC
GATA3_DBD		WBGene00021121	872	879	-	11.36	AGATAAGC
GATA3_DBD		WBGene00015680	759	766	+	11.36	AGATAAGC
GATA3_DBD		WBGene00020386	736	743	+	11.3	AGATAACG
GATA3_DBD		WBGene00004111	399	406	+	11.3	AGATAACG
GATA3_DBD		WBGene00007660	582	589	+	11.3	AGATAACG
GATA3_DBD		WBGene00006464	596	603	+	11.3	AGATAACG
GATA3_DBD		WBGene00019593	108	115	+	11.3	AGATAACG
GATA3_DBD		WBGene00007132	745	752	+	11.21	CGATAAGC
GATA3_DBD		WBGene00016551	908	915	-	11.21	CGATAAGC
GATA3_DBD		WBGene00194717	778	785	-	11.1	AGATAAGA
GATA3_DBD		WBGene00044457	895	902	-	11.1	AGATAAGA
GATA3_DBD		WBGene00021978	669	676	-	11.1	AGATAAGA
GATA3_DBD		WBGene00043147	897	904	-	11.1	AGATAAGA
GATA3_DBD		WBGene00008748	326	333	-	11.1	AGATAAGA
GATA3_DBD		WBGene00016735	84	91	-	11.1	AGATAAGA
GATA3_DBD		WBGene00013008	908	915	+	11.1	AGATAAGA
GATA3_DBD		WBGene00007658	210	217	-	11.1	AGATAAGA
GATA3_DBD		WBGene00014046	522	529	+	11.1	AGATAAGA
GATA3_DBD		WBGene00004111	519	526	+	11.1	AGATAAGA
GATA3_DBD		WBGene00002058	588	595	-	11.1	AGATAAGA
GATA3_DBD		WBGene00009886	32	39	-	11.1	AGATAAGA
GATA3_DBD		WBGene00015598	446	453	-	11.1	AGATAAGA
GATA3_DBD		WBGene00009948	264	271	-	11.1	AGATAAGA
GATA3_DBD		WBGene00007480	778	785	-	11.1	AGATAAGA
GATA3_DBD		WBGene00006464	965	972	+	11.1	AGATAAGA
GATA3_DBD		WBGene00007372	101	108	-	11.1	AGATAAGA
GATA3_DBD		WBGene00008850	843	850	-	11.1	AGATAAGA
GATA3_DBD		WBGene00007307	918	925	-	11.1	AGATAAGA
GATA3_DBD		WBGene00006533	806	813	+	11.1	AGATAAGA
GATA3_DBD		WBGene00016218	144	151	+	11.1	AGATAAGA
GATA3_DBD		WBGene00004130	479	486	-	11.1	AGATAAGA
GATA3_DBD		WBGene00002054	213	220	+	11.1	AGATAAGA
GATA3_DBD		WBGene00008110	900	907	-	11.1	AGATAAGA
GATA3_DBD		WBGene00006628	935	942	-	11.1	AGATAAGA
GATA3_DBD		WBGene00219216	184	191	-	11.1	AGATAAGA
GATA3_DBD		WBGene00015223	898	905	-	10.94	CGATAAGA
GATA3_DBD		WBGene00013873	962	969	-	10.94	CGATAAGA
GATA3_DBD		WBGene00013969	792	799	+	10.94	CGATAAGA
GATA3_DBD		WBGene00006575	264	271	+	10.94	CGATAAGA
GATA3_DBD		WBGene00007725	978	985	+	10.94	CGATAAGA
GATA3_DBD		WBGene00020579	975	982	+	10.94	CGATAAGA
GATA3_DBD		WBGene00008602	769	776	-	10.94	CGATAAGA
GATA3_DBD		WBGene00018531	208	215	+	10.94	CGATAAGA
GATA3_DBD		WBGene00008110	437	444	-	10.94	CGATAAGA
GATA3_DBD		WBGene00012101	919	926	+	10.83	TGATAAGG
GATA3_DBD		WBGene00194717	828	835	-	10.83	TGATAAGG
GATA3_DBD		WBGene00010822	906	913	-	10.83	TGATAAGG
GATA3_DBD		WBGene00002058	804	811	+	10.83	TGATAAGG
GATA3_DBD		WBGene00009888	974	981	-	10.83	TGATAAGG
GATA3_DBD		WBGene00000731	854	861	+	10.83	TGATAAGG
GATA3_DBD		WBGene00000731	901	908	-	10.83	TGATAAGG
GATA3_DBD		WBGene00007660	651	658	-	10.83	TGATAAGG
GATA3_DBD		WBGene00003903	750	757	-	10.83	TGATAAGG
GATA3_DBD		WBGene00006627	868	875	-	10.83	TGATAAGG
GATA3_DBD		WBGene00019973	730	737	-	10.83	TGATAAGG
GATA3_DBD		WBGene00007440	851	858	-	10.83	TGATAAGG
GATA3_DBD		WBGene00008577	887	894	-	10.83	TGATAAGG
GATA3_DBD		WBGene00012144	928	935	-	10.83	TGATAAGG
GATA3_DBD		WBGene00008301	974	981	-	10.83	TGATAAGG
GATA3_DBD		WBGene00017484	954	961	+	10.83	TGATAAGG
GATA3_DBD		WBGene00016785	149	156	+	10.71	AGATAACC
GATA3_DBD		WBGene00016785	913	920	+	10.71	AGATAACC
GATA3_DBD		WBGene00004130	238	245	-	10.71	AGATAACC
GATA3_DBD		WBGene00021369	18	25	+	10.71	AGATAACC
#
MA0466,3	CEBPB	WBGene00021487	710	721	-	18.16	TATTGCGCAACA
MA0466,3	CEBPB	WBGene00014158	221	232	+	16.91	TATTGCGCAATT
MA0466,3	CEBPB	WBGene00004111	758	769	+	16.39	CATTACGCAATC
MA0466,3	CEBPB	WBGene00009957	903	914	-	12.83	GATTGCGAAATC
MA0466,3	CEBPB	WBGene00016997	340	351	-	12.55	TATTGCGAAATC
MA0466,3	CEBPB	WBGene00016862	918	929	+	12.55	TATTGCGAAATC
MA0466,3	CEBPB	WBGene00016788	963	974	+	12.25	TATTGCGAAATA
MA0466,3	CEBPB	WBGene00019189	241	252	+	12.21	TCTTACGTAATC
MA0466,3	CEBPB	WBGene00016788	973	984	+	12.16	TATTGCGCCATG
MA0466,3	CEBPB	WBGene00045415	469	480	-	12.05	AATTACGCAACT
MA0466,3	CEBPB	WBGene00013181	682	693	+	11.81	TATTTCGCAACC
MA0466,3	CEBPB	WBGene00007766	505	516	-	11.76	GATTACGTAAGG
MA0466,3	CEBPB	WBGene00016997	466	477	-	11.45	GATTGCGAAATG
MA0466,3	CEBPB	WBGene00019858	479	490	+	11.17	TATTGCGAAATG
MA0466,3	CEBPB	WBGene00007440	983	994	+	11.17	TATTGCGAAATG
MA0466,3	CEBPB	WBGene00019593	216	227	+	11.15	TATTTCGCAATG
MA0466,3	CEBPB	WBGene00008010	4	15	-	11.01	TATTGCGAAACA
MA0466,3	CEBPB	WBGene00021977	753	764	-	11	TATTTCGCAACA
MA0466,3	CEBPB	WBGene00019593	232	243	+	11	TATTTCGCAACA
MA0466,3	CEBPB	WBGene00019593	867	878	+	11	TATTTCGCAACA
MA0466,3	CEBPB	WBGene00020579	605	616	-	10.94	CATTGTGCAATC
MA0466,3	CEBPB	WBGene00000190	922	933	+	10.58	TGTTGCGAAACC
MA0466,3	CEBPB	WBGene00021978	775	786	+	10.49	TGTTGTGCAATA
MA0466,3	CEBPB	WBGene00021977	804	815	+	10.49	TGTTGTGCAATA
MA0466,3	CEBPB	WBGene00021979	790	801	+	10.49	TGTTGTGCAATA
MA0466,3	CEBPB	WBGene00004509	609	620	-	10.05	TATTACGAAATA
MA0466,3	CEBPB	WBGene00016788	696	707	-	10.05	TATTACGAAATA
MA0466,3	CEBPB	WBGene00000190	965	976	-	10.05	TATTACGAAATA
MA0466,3	CEBPB	WBGene00021435	673	684	+	10.05	TATTACGAAATA
MA0466,3	CEBPB	WBGene00022848	12	23	+	9.9	CATTGCGAAACA
MA0466,3	CEBPB	WBGene00011737	904	915	-	9.87	AGTTGCGAAATC
MA0466,3	CEBPB	WBGene00021978	714	725	+	9.77	TATTGCGAAATT
MA0466,3	CEBPB	WBGene00006533	938	949	+	9.77	TATTGCGAAATT
MA0466,3	CEBPB	WBGene00021979	731	742	+	9.77	TATTGCGAAATT
MA0466,3	CEBPB	WBGene00045393	309	320	+	9.57	TATTTCGCAACT
MA0466,3	CEBPB	WBGene00007660	313	324	+	9.36	TGTTGCGAAACG
MA0466,3	CEBPB	WBGene00022570	935	946	-	9.33	AATTTCGCAACC
MA0466,3	CEBPB	WBGene00016735	751	762	-	9.26	TATTGTGCAATT
MA0466,3	CEBPB	WBGene00005548	788	799	-	9.26	AATTGTGCAATA
MA0466,3	CEBPB	WBGene00014046	436	447	+	9.05	AGTTGTGCAATA
MA0466,3	CEBPB	WBGene00006628	943	954	-	8.8	TGTTACGAAATA
MA0466,3	CEBPB	WBGene00007372	583	594	+	8.7	TATTGTGCAAGA
MA0466,3	CEBPB	WBGene00019593	200	211	+	8.67	AATTTCGCAATG
MA0466,3	CEBPB	WBGene00019593	851	862	+	8.67	AATTTCGCAATG
MA0466,3	CEBPB	WBGene00022572	125	136	-	8.52	TGTTGCGAAATT
MA0466,3	CEBPB	WBGene00019967	967	978	-	8.52	TGTTGCGAAATT
MA0466,3	CEBPB	WBGene00006627	308	319	-	8.48	AGTTGCGAAATG
MA0466,3	CEBPB	WBGene00019189	460	471	-	8.29	AATTGCGTCATC
MA0466,3	CEBPB	WBGene00007506	823	834	-	8.01	TGTTGTGCAATT
MA0466,3	CEBPB	WBGene00008850	945	956	-	7.71	CATTACGAAACA
MA0466,3	CEBPB	WBGene00003903	481	492	-	7.68	GGTTGTGTAATG
MA0466,3	CEBPB	WBGene00016862	696	707	-	7.57	AATTACGAAATA
#
MA0516,3	SP2	WBGene00012101	867	875	+	17.41	GGGGCGGGA
MA0516,3	SP2	WBGene00012101	862	870	+	16.37	GGGGAGGGG
MA0516,3	SP2	WBGene00017478	770	778	-	16.37	GGGGAGGGG
MA0516,3	SP2	WBGene00008019	906	914	-	16.37	GGGGAGGGG
MA0516,3	SP2	WBGene00002054	694	702	-	16.37	GGGGAGGGG
MA0516,3	SP2	WBGene00001820	936	944	-	16.15	GGGGCGGAG
MA0516,3	SP2	WBGene00044402	744	752	+	16.15	GGGGCGGAG
MA0516,3	SP2	WBGene00021671	716	724	+	16.15	GGGGCGGAG
MA0516,3	SP2	WBGene00016997	418	426	-	15.69	TGGGCGGGG
MA0516,3	SP2	WBGene00003602	40	48	-	15.69	TGGGCGGGG
MA0516,3	SP2	WBGene00008862	956	964	-	15.69	TGGGCGGGG
MA0516,3	SP2	WBGene00003515	526	534	+	14.62	AGGGCGGGA
MA0516,3	SP2	WBGene00006599	466	474	-	14.4	GGGGAGGGC
MA0516,3	SP2	WBGene00019593	357	365	-	14.3	GGGGCGGGT
MA0516,3	SP2	WBGene00001820	922	930	-	13.97	GGGGAGGGA
MA0516,3	SP2	WBGene00020954	221	229	-	13.97	GGGGAGGGA
MA0516,3	SP2	WBGene00013181	914	922	-	13.72	TGGGCGGGC
MA0516,3	SP2	WBGene00006599	471	479	-	13.59	AGGGAGGGG
MA0516,3	SP2	WBGene00016997	305	313	-	13.38	GAGGAGGGG
MA0516,3	SP2	WBGene00007372	819	827	+	13.38	GAGGAGGGG
MA0516,3	SP2	WBGene00014158	933	941	-	13.38	GAGGAGGGG
MA0516,3	SP2	WBGene00020353	938	946	-	13.37	AGGGCGGAG
MA0516,3	SP2	WBGene00019593	150	158	+	13.37	AGGGCGGAG
MA0516,3	SP2	WBGene00020471	220	228	+	13.29	TGGGCGGGA
MA0516,3	SP2	WBGene00001820	956	964	-	13.16	GAGGCGGAG
MA0516,3	SP2	WBGene00002179	526	534	-	12.72	GGGGAGGAG
MA0516,3	SP2	WBGene00010475	165	173	+	12.72	GGGGAGGAG
MA0516,3	SP2	WBGene00008577	90	98	-	12.72	GGGGAGGAG
MA0516,3	SP2	WBGene00004003	182	190	-	12.04	TGGGCGGAG
MA0516,3	SP2	WBGene00020834	939	947	-	12.04	TGGGCGGAG
MA0516,3	SP2	WBGene00006599	725	733	+	12.04	TGGGCGGAG
MA0516,3	SP2	WBGene00006599	868	876	+	12.04	TGGGCGGAG
MA0516,3	SP2	WBGene00012535	883	891	-	12.04	TGGGCGGAG
MA0516,3	SP2	WBGene00021487	990	998	-	12.04	TGGGCGGAG
MA0516,3	SP2	WBGene00004130	193	201	-	12.04	TGGGCGGAG
MA0516,3	SP2	WBGene00010296	47	55	+	12.04	TGGGCGGAG
MA0516,3	SP2	WBGene00019189	423	431	-	11.62	AGGGAGGGC
MA0516,3	SP2	WBGene00000190	939	947	+	11.52	AGGGCGGGT
MA0516,3	SP2	WBGene00020426	703	711	-	11.47	AAGGCGGGA
MA0516,3	SP2	WBGene00008572	680	688	-	11.47	AAGGCGGGA
MA0516,3	SP2	WBGene00020426	649	657	-	11.41	GAGGAGGGC
MA0516,3	SP2	WBGene00006063	934	942	-	11.41	GAGGAGGGC
MA0516,3	SP2	WBGene00015223	195	203	+	11.32	GAGGCGGGT
MA0516,3	SP2	WBGene00016407	655	663	-	11.32	GAGGCGGGT
MA0516,3	SP2	WBGene00006627	693	701	-	11.28	GGGGAGGAC
MA0516,3	SP2	WBGene00010658	877	885	+	11.25	AGGGCGTGG
MA0516,3	SP2	WBGene00011069	328	336	-	11.25	AGGGCGTGG
MA0516,3	SP2	WBGene00002179	764	772	-	11.19	AGGGAGGGA
MA0516,3	SP2	WBGene00017478	988	996	+	10.99	GAGGAGGGA
MA0516,3	SP2	WBGene00045050	325	333	-	10.99	GAGGAGGGA
MA0516,3	SP2	WBGene00011713	6	14	-	10.99	GAGGAGGGA
MA0516,3	SP2	WBGene00016599	913	921	-	10.99	GAGGAGGGA
MA0516,3	SP2	WBGene00020223	88	96	+	10.99	GAGGAGGGA
MA0516,3	SP2	WBGene00002179	517	525	-	10.57	AGGGCGGAA
MA0516,3	SP2	WBGene00003561	822	830	-	10.36	GAGGCGGAA
MA0516,3	SP2	WBGene00021339	677	685	+	10.21	AAGGCGGAG
MA0516,3	SP2	WBGene00022307	753	761	+	10.21	AAGGCGGAG
MA0516,3	SP2	WBGene00009888	830	838	-	10.16	TAGGAGGGG
MA0516,3	SP2	WBGene00021435	4	12	-	10.1	GGGGAGTGG
MA0516,3	SP2	WBGene00021671	149	157	-	10.1	GGGGAGTGG
MA0516,3	SP2	WBGene00003602	238	246	-	9.94	TAGGCGGAG
MA0516,3	SP2	WBGene00019973	513	521	+	9.94	TAGGCGGAG
MA0516,3	SP2	WBGene00019967	953	961	-	9.93	AGGGAGGAG
MA0516,3	SP2	WBGene00010244	161	169	-	9.93	AGGGAGGAG
MA0516,3	SP2	WBGene00019593	800	808	+	9.93	AGGGAGGAG
MA0516,3	SP2	WBGene00004810	732	740	-	9.93	AGGGAGGAG
MA0516,3	SP2	WBGene00018352	272	280	+	9.92	GGGGAGGAA
MA0516,3	SP2	WBGene00007414	732	740	+	9.86	TGGGAGGGA
MA0516,3	SP2	WBGene00002179	826	834	+	9.73	GAGGAGGAG
MA0516,3	SP2	WBGene00007097	935	943	-	9.73	GAGGAGGAG
MA0516,3	SP2	WBGene00015216	857	865	-	9.73	GAGGAGGAG
MA0516,3	SP2	WBGene00007766	547	555	-	9.7	GGGGGGGGG
MA0516,3	SP2	WBGene00007766	548	556	-	9.7	GGGGGGGGG
MA0516,3	SP2	WBGene00007766	549	557	-	9.7	GGGGGGGGG
MA0516,3	SP2	WBGene00007766	550	558	-	9.7	GGGGGGGGG
MA0516,3	SP2	WBGene00007766	551	559	-	9.7	GGGGGGGGG
MA0516,3	SP2	WBGene00007766	552	560	-	9.7	GGGGGGGGG
MA0516,3	SP2	WBGene00007766	553	561	-	9.7	GGGGGGGGG
MA0516,3	SP2	WBGene00007766	554	562	-	9.7	GGGGGGGGG
MA0516,3	SP2	WBGene00007766	555	563	-	9.7	GGGGGGGGG
MA0516,3	SP2	WBGene00007766	556	564	-	9.7	GGGGGGGGG
MA0516,3	SP2	WBGene00008748	539	547	-	9.7	GGGGGGGGG
MA0516,3	SP2	WBGene00008748	540	548	-	9.7	GGGGGGGGG
MA0516,3	SP2	WBGene00008748	541	549	-	9.7	GGGGGGGGG
MA0516,3	SP2	WBGene00008748	542	550	-	9.7	GGGGGGGGG
MA0516,3	SP2	WBGene00020353	325	333	+	9.7	GGGGGGGGG
MA0516,3	SP2	WBGene00020353	326	334	+	9.7	GGGGGGGGG
MA0516,3	SP2	WBGene00020353	327	335	+	9.7	GGGGGGGGG
MA0516,3	SP2	WBGene00020353	328	336	+	9.7	GGGGGGGGG
MA0516,3	SP2	WBGene00020353	329	337	+	9.7	GGGGGGGGG
MA0516,3	SP2	WBGene00020353	330	338	+	9.7	GGGGGGGGG
MA0516,3	SP2	WBGene00020353	331	339	+	9.7	GGGGGGGGG
MA0516,3	SP2	WBGene00018223	520	528	-	9.7	GGGGGGGGG
MA0516,3	SP2	WBGene00018223	521	529	-	9.7	GGGGGGGGG
MA0516,3	SP2	WBGene00018223	522	530	-	9.7	GGGGGGGGG
MA0516,3	SP2	WBGene00018223	523	531	-	9.7	GGGGGGGGG
MA0516,3	SP2	WBGene00018223	524	532	-	9.7	GGGGGGGGG
MA0516,3	SP2	WBGene00018223	525	533	-	9.7	GGGGGGGGG
MA0516,3	SP2	WBGene00018223	526	534	-	9.7	GGGGGGGGG
MA0516,3	SP2	WBGene00018223	527	535	-	9.7	GGGGGGGGG
MA0516,3	SP2	WBGene00018223	528	536	-	9.7	GGGGGGGGG
MA0516,3	SP2	WBGene00018223	529	537	-	9.7	GGGGGGGGG
MA0516,3	SP2	WBGene00011713	601	609	-	9.7	GGGGGGGGG
MA0516,3	SP2	WBGene00011713	602	610	-	9.7	GGGGGGGGG
MA0516,3	SP2	WBGene00011713	603	611	-	9.7	GGGGGGGGG
MA0516,3	SP2	WBGene00011713	604	612	-	9.7	GGGGGGGGG
MA0516,3	SP2	WBGene00011713	605	613	-	9.7	GGGGGGGGG
MA0516,3	SP2	WBGene00011713	606	614	-	9.7	GGGGGGGGG
MA0516,3	SP2	WBGene00020954	561	569	-	9.7	GGGGGGGGG
MA0516,3	SP2	WBGene00020954	562	570	-	9.7	GGGGGGGGG
MA0516,3	SP2	WBGene00020954	563	571	-	9.7	GGGGGGGGG
MA0516,3	SP2	WBGene00020954	564	572	-	9.7	GGGGGGGGG
MA0516,3	SP2	WBGene00020954	565	573	-	9.7	GGGGGGGGG
MA0516,3	SP2	WBGene00020954	566	574	-	9.7	GGGGGGGGG
MA0516,3	SP2	WBGene00008019	896	904	-	9.7	GGGGGGGGG
MA0516,3	SP2	WBGene00008019	897	905	-	9.7	GGGGGGGGG
MA0516,3	SP2	WBGene00008019	898	906	-	9.7	GGGGGGGGG
MA0516,3	SP2	WBGene00008019	899	907	-	9.7	GGGGGGGGG
MA0516,3	SP2	WBGene00008019	900	908	-	9.7	GGGGGGGGG
MA0516,3	SP2	WBGene00008019	901	909	-	9.7	GGGGGGGGG
MA0516,3	SP2	WBGene00002179	599	607	+	9.53	GGCGCGGGG
MA0516,3	SP2	WBGene00019957	853	861	+	9.4	AGGGCGTGC
MA0516,3	SP2	WBGene00008301	931	939	-	9.23	TGGGCGGAA
MA0516,3	SP2	WBGene00013969	827	835	-	9.23	GGGGTGGGG
MA0516,3	SP2	WBGene00013969	832	840	-	9.08	GGTGCGGGG
MA0516,3	SP2	WBGene00006599	390	398	+	9.08	GGTGCGGGG
MA0516,3	SP2	WBGene00008748	626	634	+	9	GTGGCGGGG
MA0516,3	SP2	WBGene00020386	966	974	-	8.77	AAGGCGGAC
MA0516,3	SP2	WBGene00015216	860	868	-	8.6	TGGGAGGAG
MA0516,3	SP2	WBGene00014158	936	944	-	8.6	TGGGAGGAG
MA0516,3	SP2	WBGene00004111	884	892	-	8.5	AGGGAGGAC
MA0516,3	SP2	WBGene00019932	554	562	-	8.46	AAGGAGGGC
MA0516,3	SP2	WBGene00044402	842	850	-	8.46	AAGGAGGGC
MA0516,3	SP2	WBGene00021886	15	23	+	8.29	GAGGAGGAC
MA0516,3	SP2	WBGene00011713	581	589	-	8.29	GAGGAGGAC
MA0516,3	SP2	WBGene00019593	931	939	-	8.22	GGGGCGTGT
MA0516,3	SP2	WBGene00003602	99	107	-	8.03	AAGGAGGGA
MA0516,3	SP2	WBGene00010899	1	9	-	8.03	AAGGAGGGA
MA0516,3	SP2	WBGene00005653	46	54	-	8.03	AAGGAGGGA
MA0516,3	SP2	WBGene00006599	462	470	-	7.99	AGGGCGGAT
MA0516,3	SP2	WBGene00006649	843	851	-	7.88	GAGGAGGGT
MA0516,3	SP2	WBGene00020353	332	340	+	7.73	GGGGGGGGC
MA0516,3	SP2	WBGene00015295	645	653	+	7.51	GGGGAGTGA
MA0516,3	SP2	WBGene00008748	534	542	-	7.51	GGGGAGTGA
MA0516,3	SP2	WBGene00004509	929	937	-	7.33	TGGGCGTGA
MA0516,3	SP2	WBGene00008748	538	546	-	7.3	GGGGGGGGA
MA0516,3	SP2	WBGene00018223	519	527	-	7.3	GGGGGGGGA
MA0516,3	SP2	WBGene00019189	281	289	-	7.3	GGGGGGGGA
MA0516,3	SP2	WBGene00021799	95	103	+	7.28	GCGGCGGGA
MA0516,3	SP2	WBGene00007658	465	473	-	7.26	GGGGTGGGC
MA0516,3	SP2	WBGene00008602	866	874	-	7.26	GGGGTGGGC
MA0516,3	SP2	WBGene00008748	813	821	-	7.16	TGGGAGGAC
MA0516,3	SP2	WBGene00007440	916	924	-	7.13	TGGGCGTAG
MA0516,3	SP2	WBGene00044402	866	874	-	6.95	GGGACGGGA
MA0516,3	SP2	WBGene00008577	87	95	-	6.93	GAGGAGGAA
MA0516,3	SP2	WBGene00008748	543	551	-	6.92	AGGGGGGGG
MA0516,3	SP2	WBGene00020353	324	332	+	6.92	AGGGGGGGG
MA0516,3	SP2	WBGene00011713	607	615	-	6.92	AGGGGGGGG
MA0516,3	SP2	WBGene00008019	902	910	-	6.92	AGGGGGGGG
MA0516,3	SP2	WBGene00015295	295	303	-	6.83	GGGGTGGGA
MA0516,3	SP2	WBGene00018643	24	32	-	6.78	AGGGCGCGG
MA0516,3	SP2	WBGene00018643	962	970	-	6.78	AGGGCGCGG
MA0516,3	SP2	WBGene00013713	229	237	+	6.78	AAGGAGGAG
MA0516,3	SP2	WBGene00020426	652	660	-	6.78	AAGGAGGAG
MA0516,3	SP2	WBGene00009835	246	254	-	6.75	AGCGCGGGG
MA0516,3	SP2	WBGene00020353	323	331	+	6.71	GAGGGGGGG
MA0516,3	SP2	WBGene00011713	608	616	-	6.71	GAGGGGGGG
MA0516,3	SP2	WBGene00008019	903	911	-	6.71	GAGGGGGGG
MA0516,3	SP2	WBGene00019662	497	505	-	6.66	TGGGCGGAT
MA0516,3	SP2	WBGene00016997	264	272	+	6.64	GAGGCGGCG
MA0516,3	SP2	WBGene00018223	192	200	+	6.64	GAGGCGGCG
MA0516,3	SP2	WBGene00011713	894	902	+	6.64	GAGGCGGCG
MA0516,3	SP2	WBGene00043147	703	711	+	6.51	GGAGCGGGA
MA0516,3	SP2	WBGene00003602	476	484	-	6.51	GGAGCGGGA
MA0516,3	SP2	WBGene00008019	890	898	-	6.4	GGGTAGGGG
MA0516,3	SP2	WBGene00016997	228	236	-	6.39	GGGGCGAGA
MA0516,3	SP2	WBGene00002179	800	808	+	6.39	GGGGCGAGA
MA0516,3	SP2	WBGene00022572	601	609	-	6.24	GAGGTGGGG
MA0516,3	SP2	WBGene00020353	935	943	-	6.24	GCGGAGGGG
MA0516,3	SP2	WBGene00006575	186	194	+	6.24	AAGGCGTGC
MA0516,3	SP2	WBGene00010899	165	173	-	6.24	AAGGCGTGC
MA0516,3	SP2	WBGene00011933	421	429	+	6.24	AGGGCGGTG
MA0516,3	SP2	WBGene00020834	910	918	-	6.15	ATGGCGGGG
MA0516,3	SP2	WBGene00016997	359	367	-	6.05	GAGGCAGGG
MA0516,3	SP2	WBGene00008748	537	545	-	6.04	GGGGGGGAG
MA0516,3	SP2	WBGene00019189	280	288	-	6.04	GGGGGGGAG
MA0516,3	SP2	WBGene00013826	392	400	-	6.03	GAGGCGGTG
MA0516,3	SP2	WBGene00010605	81	89	-	5.98	TGGGAGTGG
MA0516,3	SP2	WBGene00005653	70	78	-	5.98	TGGGAGTGG
MA0516,3	SP2	WBGene00015216	917	925	+	5.97	TAGGCGTGC
MA0516,3	SP2	WBGene00015598	489	497	-	5.97	TAGGCGTGC
MA0516,3	SP2	WBGene00007132	835	843	-	5.97	TAGGCGTGC
MA0516,3	SP2	WBGene00012101	856	864	+	5.86	AGTGCGGGG
MA0516,3	SP2	WBGene00016599	593	601	+	5.8	TGGGAGGAA
MA0516,3	SP2	WBGene00007372	136	144	-	5.8	TGGGAGGAA
MA0516,3	SP2	WBGene00016419	553	561	+	5.7	GGGACGGAG
MA0516,3	SP2	WBGene00007766	557	565	-	5.58	TGGGGGGGG
MA0516,3	SP2	WBGene00020954	567	575	-	5.58	TGGGGGGGG
MA0516,3	SP2	WBGene00015332	169	177	-	5.58	GGGGTGGAG
MA0516,3	SP2	WBGene00006628	969	977	-	5.58	GGGGTGGAG
MA0516,3	SP2	WBGene00007131	30	38	+	5.57	GGGCCGGAG
MA0516,3	SP2	WBGene00002179	861	869	-	5.57	GTGGAGGGG
MA0516,3	SP2	WBGene00003647	738	746	+	5.55	GAGGCGTAA
MA0516,3	SP2	WBGene00022307	731	739	+	5.52	TGGGCGGCG
MA0516,3	SP2	WBGene00010296	475	483	-	5.5	AAGGCGTGA
MA0516,3	SP2	WBGene00012825	988	996	+	5.34	GGTGAGGGG
MA0516,3	SP2	WBGene00019662	65	73	-	5.3	AAGGCGTAG
MA0516,3	SP2	WBGene00013713	501	509	+	5.24	TAGGCGTGA
MA0516,3	SP2	WBGene00019593	681	689	-	5.18	GGGGCGTAT
MA0516,3	SP2	WBGene00000731	726	734	-	5.17	GGGGAGAGG
MA0516,3	SP2	WBGene00004013	590	598	-	5.14	GGAGAGGGG
MA0516,3	SP2	WBGene00010899	127	135	-	5.12	TGGGTGGGG
MA0516,3	SP2	WBGene00009306	276	284	-	5.04	TAGGCGTAG
MA0516,3	SP2	WBGene00019973	331	339	+	5.04	TAGGCGTAG
MA0516,3	SP2	WBGene00019973	344	352	+	5.04	TAGGCGTAG
MA0516,3	SP2	WBGene00019973	357	365	+	5.04	TAGGCGTAG
MA0516,3	SP2	WBGene00019973	370	378	+	5.04	TAGGCGTAG
MA0516,3	SP2	WBGene00019973	383	391	+	5.04	TAGGCGTAG
MA0516,3	SP2	WBGene00019973	396	404	+	5.04	TAGGCGTAG
MA0516,3	SP2	WBGene00019973	435	443	+	5.04	TAGGCGTAG
MA0516,3	SP2	WBGene00019973	461	469	+	5.04	TAGGCGTAG
MA0516,3	SP2	WBGene00019973	474	482	+	5.04	TAGGCGTAG
MA0516,3	SP2	WBGene00019973	487	495	+	5.04	TAGGCGTAG
MA0516,3	SP2	WBGene00019973	500	508	+	5.04	TAGGCGTAG
MA0516,3	SP2	WBGene00019973	552	560	+	5.04	TAGGCGTAG
MA0516,3	SP2	WBGene00007601	20	28	+	5.04	TAGGCGTAG
MA0516,3	SP2	WBGene00019134	728	736	-	5.01	AGGGCGCGC
MA0516,3	SP2	WBGene00003515	448	456	+	4.93	AAGGAGGGT
MA0516,3	SP2	WBGene00008631	278	286	+	4.92	CAGGCGGGC
MA0516,3	SP2	WBGene00012101	879	887	+	4.9	TGGGCGGTG
MA0516,3	SP2	WBGene00008850	106	114	-	4.9	TGGGCGGTG
MA0516,3	SP2	WBGene00013008	393	401	-	4.87	ACGGCGGGC
MA0516,3	SP2	WBGene00044541	516	524	-	4.81	GAGGCGCGC
MA0516,3	SP2	WBGene00018531	94	102	-	4.73	AGGGAGTGA
MA0516,3	SP2	WBGene00002262	801	809	+	4.72	AGGGCGGTC
MA0516,3	SP2	WBGene00013181	910	918	-	4.7	CGGGCGGAC
MA0516,3	SP2	WBGene00006372	837	845	-	4.67	TGTGCGGGG
MA0516,3	SP2	WBGene00003647	806	814	-	4.59	GACGCGGGA
MA0516,3	SP2	WBGene00008476	927	935	-	4.56	TTGGCGGGG
MA0516,3	SP2	WBGene00021435	38	46	+	4.56	AGGGAGGAT
MA0516,3	SP2	WBGene00020426	446	454	-	4.53	GAGGAGTGA
MA0516,3	SP2	WBGene00010241	126	134	-	4.52	GAGGCGGTC
MA0516,3	SP2	WBGene00011069	337	345	-	4.36	GAGGCGCGA
MA0516,3	SP2	WBGene00009888	925	933	-	4.36	AGGGCGGCA
MA0516,3	SP2	WBGene00013713	232	240	+	4.35	GAGGAGGAT
MA0516,3	SP2	WBGene00021927	342	350	+	4.35	GAGGAGGAT
MA0516,3	SP2	WBGene00019134	748	756	-	4.35	GAGGAGGAT
MA0516,3	SP2	WBGene00007601	972	980	-	4.31	GAGGGGGGA
MA0516,3	SP2	WBGene00007766	317	325	-	4.29	CGGGCGGGT
MA0516,3	SP2	WBGene00003528	707	715	-	4.28	AGGGCAGGC
MA0516,3	SP2	WBGene00007766	546	554	-	4.2	GGGGGGGGT
MA0516,3	SP2	WBGene00011713	600	608	-	4.2	GGGGGGGGT
MA0516,3	SP2	WBGene00020954	560	568	-	4.2	GGGGGGGGT
MA0516,3	SP2	WBGene00008019	895	903	-	4.2	GGGGGGGGT
MA0516,3	SP2	WBGene00003561	152	160	+	4.16	GGGGAGCGC
MA0516,3	SP2	WBGene00022006	200	208	-	4.16	AGGGCTGGC
MA0516,3	SP2	WBGene00008602	977	985	+	4.16	AAGGAGTGG
MA0516,3	SP2	WBGene00016218	10	18	+	4.16	AAGGAGTGG
MA0516,3	SP2	WBGene00003602	795	803	-	4.15	GGGGCGCAC
MA0516,3	SP2	WBGene00019932	238	246	-	4.11	GGGGCGCGT
MA0516,3	SP2	WBGene00010241	578	586	+	4.11	GGGGCGCGT
MA0516,3	SP2	WBGene00021927	482	490	+	4.11	GGGGCGCGT
MA0516,3	SP2	WBGene00013873	662	670	-	4.11	GGCGAGGGC
MA0516,3	SP2	WBGene00206464	167	175	+	4.11	TGGGCGTGT
MA0516,3	SP2	WBGene00016862	972	980	+	4.11	TGGGCGTGT
MA0516,3	SP2	WBGene00007132	859	867	-	4.07	GAGGCAGGC
MA0516,3	SP2	WBGene00012825	853	861	+	4.06	GAGACGGGC
MA0516,3	SP2	WBGene00206464	352	360	+	4.06	GAGACGGGC
MA0516,3	SP2	WBGene00021799	742	750	-	4.06	GAGACGGGC
MA0516,3	SP2	WBGene00016551	12	20	+	3.99	GGTGCGGAC
MA0516,3	SP2	WBGene00018531	256	264	+	3.98	GGGTCGGGT
MA0516,3	SP2	WBGene00043147	816	824	-	3.97	AAGGAGGAA
MA0516,3	SP2	WBGene00016997	870	878	-	3.97	AAGGAGGAA
MA0516,3	SP2	WBGene00004509	68	76	+	3.97	AAGGAGGAA
MA0516,3	SP2	WBGene00013008	944	952	+	3.94	GGGGCGGCT
MA0516,3	SP2	WBGene00000677	479	487	+	3.91	GTGGCGGAC
MA0516,3	SP2	WBGene00044457	672	680	-	3.9	GAAGCGGGC
MA0516,3	SP2	WBGene00009888	439	447	-	3.85	AGGGCAGGA
MA0516,3	SP2	WBGene00008110	91	99	+	3.85	AGGGCAGGA
MA0516,3	SP2	WBGene00010241	721	729	+	3.84	GAGGTGGGA
MA0516,3	SP2	WBGene00020954	924	932	-	3.84	GAGGTGGGA
MA0516,3	SP2	WBGene00020223	969	977	-	3.84	GAGGTGGGA
MA0516,3	SP2	WBGene00022570	418	426	+	3.84	GCGGAGGGA
MA0516,3	SP2	WBGene00021253	413	421	-	3.84	GCGGAGGGA
MA0516,3	SP2	WBGene00004013	640	648	-	3.82	AGAGCGGGC
MA0516,3	SP2	WBGene00012130	945	953	-	3.82	AGAGCGGGC
MA0516,3	SP2	WBGene00008748	544	552	-	3.76	AAGGGGGGG
MA0516,3	SP2	WBGene00009835	270	278	+	3.75	ATGGCGGGA
MA0516,3	SP2	WBGene00012683	363	371	-	3.75	ATGGCGGGA
MA0516,3	SP2	WBGene00012683	637	645	-	3.75	ATGGCGGGA
MA0516,3	SP2	WBGene00138721	396	404	-	3.73	AGGGCTGGA
MA0516,3	SP2	WBGene00206464	650	658	-	3.73	GGGGTGGGT
MA0516,3	SP2	WBGene00194717	4	12	-	3.72	GGGGAGCGA
MA0516,3	SP2	WBGene00022572	417	425	-	3.72	GGGGAGCGA
MA0516,3	SP2	WBGene00003602	351	359	-	3.71	TAGGAGGAA
MA0516,3	SP2	WBGene00016845	815	823	+	3.69	AAGGCGGCG
MA0516,3	SP2	WBGene00021339	689	697	-	3.68	GGCGAGGGA
MA0516,3	SP2	WBGene00005653	97	105	+	3.66	GAGTCGGGA
MA0516,3	SP2	WBGene00015332	677	685	-	3.63	GAGACGGGA
MA0516,3	SP2	WBGene00077636	534	542	+	3.61	AGGTAGGGG
MA0516,3	SP2	WBGene00013826	124	132	+	3.61	AGGGCGAGA
MA0516,3	SP2	WBGene00016997	496	504	+	3.59	GTGGAGGGC
MA0516,3	SP2	WBGene00022007	479	487	-	3.53	GAGGCTGGA
MA0516,3	SP2	WBGene00019189	560	568	+	3.5	GTGGCGGGT
MA0516,3	SP2	WBGene00007766	961	969	-	3.46	CAGGAGGGG
MA0516,3	SP2	WBGene00019189	964	972	-	3.46	CAGGAGGGG
MA0516,3	SP2	WBGene00009306	253	261	-	3.46	AACGCGGGG
MA0516,3	SP2	WBGene00020954	674	682	-	3.46	AACGCGGGG
MA0516,3	SP2	WBGene00015110	60	68	+	3.41	GGGGCTGGT
MA0516,3	SP2	WBGene00015110	519	527	-	3.41	GGGGCTGGT
MA0516,3	SP2	WBGene00002054	699	707	-	3.41	ACGGAGGGG
MA0516,3	SP2	WBGene00008748	632	640	+	3.4	GGGGCGAAC
MA0516,3	SP2	WBGene00009835	456	464	-	3.4	GGGGCGAAC
MA0516,3	SP2	WBGene00017478	921	929	+	3.4	GAGGCGAGA
MA0516,3	SP2	WBGene00003528	326	334	-	3.4	GAGGCGAGA
MA0516,3	SP2	WBGene00022570	903	911	-	3.4	TGGGAGTGA
MA0516,3	SP2	WBGene00013181	346	354	-	3.4	TGGGAGTGA
MA0516,3	SP2	WBGene00020834	836	844	-	3.4	TGGGAGTGA
MA0516,3	SP2	WBGene00007097	920	928	-	3.4	TGGGAGTGA
MA0516,3	SP2	WBGene00003903	50	58	-	3.39	AAGGCGTAC
MA0516,3	SP2	WBGene00019973	207	215	+	3.39	AGAGCGGGA
MA0516,3	SP2	WBGene00022007	307	315	+	3.36	TAGGCGCGG
MA0516,3	SP2	WBGene00019858	390	398	-	3.29	GGGGCGCAA
MA0516,3	SP2	WBGene00002058	490	498	-	3.29	AAGGTGGGG
MA0516,3	SP2	WBGene00007601	971	979	-	3.26	AGGGGGGAG
MA0516,3	SP2	WBGene00004130	69	77	-	3.25	TCGGCGGGA
MA0516,3	SP2	WBGene00000253	89	97	-	3.24	CAGGCGGAG
MA0516,3	SP2	WBGene00008110	407	415	-	3.24	CAGGCGGAG
MA0516,3	SP2	WBGene00018223	518	526	-	3.24	GGGGGGGAA
MA0516,3	SP2	WBGene00010822	212	220	-	3.22	TGGGAGGAT
MA0516,3	SP2	WBGene00009888	838	846	-	3.22	TGGGAGGAT
[truncated: 23,603 more rows]

## Sheet: Matching Sequences
motif_DB	motif_ID	motif_ALT_ID	seq_ID	seq_Score	seq_Class	is_holdout?
motif_db/EUKARYOTE/jolma2013,meme	GATA5_DBD		WBGene00016407	12.92	tp	0
motif_db/EUKARYOTE/jolma2013,meme	GATA5_DBD		WBGene00015598	12.12	tp	0
motif_db/EUKARYOTE/jolma2013,meme	GATA5_DBD		WBGene00006464	12.12	tp	0
motif_db/EUKARYOTE/jolma2013,meme	GATA5_DBD		WBGene00004013	12.09	tp	0
motif_db/EUKARYOTE/jolma2013,meme	GATA5_DBD		WBGene00011713	12.04	tp	0
motif_db/EUKARYOTE/jolma2013,meme	GATA5_DBD		WBGene00013713	11.93	tp	0
motif_db/EUKARYOTE/jolma2013,meme	GATA5_DBD		WBGene00005548	11.81	fp	0
motif_db/EUKARYOTE/jolma2013,meme	GATA5_DBD		WBGene00000190	11.78	tp	0
motif_db/EUKARYOTE/jolma2013,meme	GATA5_DBD		WBGene00017484	11.76	tp	0
motif_db/EUKARYOTE/jolma2013,meme	GATA5_DBD		WBGene00012101	11.76	tp	1
motif_db/EUKARYOTE/jolma2013,meme	GATA5_DBD		WBGene00006533	11.72	tp	0
motif_db/EUKARYOTE/jolma2013,meme	GATA5_DBD		WBGene00010125	11.72	tp	0
motif_db/EUKARYOTE/jolma2013,meme	GATA5_DBD		WBGene00003602	11.62	fp	1
motif_db/EUKARYOTE/jolma2013,meme	GATA5_DBD		WBGene00008850	11.61	tp	0
motif_db/EUKARYOTE/jolma2013,meme	GATA5_DBD		WBGene00000731	11.56	fp	0
motif_db/EUKARYOTE/jolma2013,meme	GATA5_DBD		WBGene00206464	11.52	fp	0
motif_db/EUKARYOTE/jolma2013,meme	GATA5_DBD		WBGene00017478	11.52	fp	0
motif_db/EUKARYOTE/jolma2013,meme	GATA5_DBD		WBGene00015680	11.51	tp	0
motif_db/EUKARYOTE/jolma2013,meme	GATA5_DBD		WBGene00022007	11.5	tp	0
motif_db/EUKARYOTE/jolma2013,meme	GATA5_DBD		WBGene00022006	11.5	tp	1
motif_db/EUKARYOTE/jolma2013,meme	GATA5_DBD		WBGene00045457	11.49	fp	0
motif_db/EUKARYOTE/jolma2013,meme	GATA5_DBD		WBGene00022644	11.47	tp	0
motif_db/EUKARYOTE/jolma2013,meme	GATA5_DBD		WBGene00002054	11.45	tp	0
motif_db/EUKARYOTE/jolma2013,meme	GATA5_DBD		WBGene00006628	11.45	tp	0
motif_db/EUKARYOTE/jolma2013,meme	GATA5_DBD		WBGene00006575	11.45	fp	0
motif_db/EUKARYOTE/jolma2013,meme	GATA5_DBD		WBGene00013873	11.41	tp	0
motif_db/EUKARYOTE/jolma2013,meme	GATA5_DBD		WBGene00000731	11.41	tp	0
motif_db/EUKARYOTE/jolma2013,meme	GATA5_DBD		WBGene00007660	11.41	tp	0
motif_db/EUKARYOTE/jolma2013,meme	GATA5_DBD		WBGene00020579	11.4	tp	0
motif_db/EUKARYOTE/jolma2013,meme	GATA5_DBD		WBGene00010296	11.4	fp	0
motif_db/EUKARYOTE/jolma2013,meme	GATA5_DBD		WBGene00003602	11.35	tp	0
motif_db/EUKARYOTE/jolma2013,meme	GATA5_DBD		WBGene00020386	11.33	tp	0
motif_db/EUKARYOTE/jolma2013,meme	GATA5_DBD		WBGene00004111	11.33	tp	0
motif_db/EUKARYOTE/jolma2013,meme	GATA5_DBD		WBGene00010822	11.3	tp	0
motif_db/EUKARYOTE/jolma2013,meme	GATA5_DBD		WBGene00003903	11.3	tp	0
motif_db/EUKARYOTE/jolma2013,meme	GATA5_DBD		WBGene00006627	11.3	tp	0
motif_db/EUKARYOTE/jolma2013,meme	GATA5_DBD		WBGene00007440	11.3	tp	0
motif_db/EUKARYOTE/jolma2013,meme	GATA5_DBD		WBGene00194717	11.3	tp	1
motif_db/EUKARYOTE/jolma2013,meme	GATA5_DBD		WBGene00008301	11.29	fp	0
motif_db/EUKARYOTE/jolma2013,meme	GATA5_DBD		WBGene00007658	11.29	tp	0
motif_db/EUKARYOTE/jolma2013,meme	GATA5_DBD		WBGene00002058	11.29	tp	0
motif_db/EUKARYOTE/jolma2013,meme	GATA5_DBD		WBGene00008110	11.29	tp	0
motif_db/EUKARYOTE/jolma2013,meme	GATA5_DBD		WBGene00008301	11.28	tp	0
motif_db/EUKARYOTE/jolma2013,meme	GATA5_DBD		WBGene00009888	11.27	tp	0
motif_db/EUKARYOTE/jolma2013,meme	GATA5_DBD		WBGene00018352	11.18	fp	0
motif_db/EUKARYOTE/jolma2013,meme	GATA5_DBD		WBGene00019662	11.18	tp	0
motif_db/EUKARYOTE/jolma2013,meme	GATA5_DBD		WBGene00016785	11.18	fp	0
motif_db/EUKARYOTE/jolma2013,meme	GATA5_DBD		WBGene00019593	11.17	tp	0
motif_db/EUKARYOTE/jolma2013,meme	GATA5_DBD		WBGene00007601	11.17	fp	0
motif_db/EUKARYOTE/jolma2013,meme	GATA5_DBD		WBGene00008602	11.16	tp	0
motif_db/EUKARYOTE/jolma2013,meme	GATA5_DBD		WBGene00013969	11.15	tp	0
motif_db/EUKARYOTE/jolma2013,meme	GATA5_DBD		WBGene00018223	11.13	fp	0
motif_db/EUKARYOTE/jolma2013,meme	GATA5_DBD		WBGene00021978	11.13	tp	1
motif_db/EUKARYOTE/jolma2013,meme	GATA5_DBD		WBGene00016425	11.13	fp	1
motif_db/EUKARYOTE/jolma2013,meme	GATA5_DBD		WBGene00012144	11.11	tp	0
motif_db/EUKARYOTE/jolma2013,meme	GATA5_DBD		WBGene00013826	11.11	fp	1
motif_db/EUKARYOTE/jolma2013,meme	GATA5_DBD		WBGene00021007	11.1	fp	0
motif_db/EUKARYOTE/jolma2013,meme	GATA5_DBD		WBGene00022848	11.1	fp	0
motif_db/EUKARYOTE/jolma2013,meme	GATA5_DBD		WBGene00010605	11.07	tp	0
motif_db/EUKARYOTE/jolma2013,meme	GATA5_DBD		WBGene00016599	11.07	tp	0
motif_db/EUKARYOTE/jolma2013,meme	GATA5_DBD		WBGene00016845	11.07	tp	0
motif_db/EUKARYOTE/jolma2013,meme	GATA5_DBD		WBGene00009835	11.07	tp	0
motif_db/EUKARYOTE/jolma2013,meme	GATA5_DBD		WBGene00043147	11.05	tp	0
motif_db/EUKARYOTE/jolma2013,meme	GATA5_DBD		WBGene00016735	11.05	tp	0
motif_db/EUKARYOTE/jolma2013,meme	GATA5_DBD		WBGene00007132	11.05	tp	0
motif_db/EUKARYOTE/jolma2013,meme	GATA5_DBD		WBGene00008862	10.99	fp	0
motif_db/EUKARYOTE/jolma2013,meme	GATA5_DBD		WBGene00015223	10.98	tp	0
motif_db/EUKARYOTE/jolma2013,meme	GATA5_DBD		WBGene00018531	10.98	tp	0
motif_db/EUKARYOTE/jolma2013,meme	GATA5_DBD		WBGene00019973	10.98	tp	0
motif_db/EUKARYOTE/jolma2013,meme	GATA5_DBD		WBGene00008577	10.98	tp	0
motif_db/EUKARYOTE/jolma2013,meme	GATA5_DBD		WBGene00002274	10.96	tp	0
motif_db/EUKARYOTE/jolma2013,meme	GATA5_DBD		WBGene00013181	10.96	tp	0
motif_db/EUKARYOTE/jolma2013,meme	GATA5_DBD		WBGene00007480	10.96	tp	0
motif_db/EUKARYOTE/jolma2013,meme	GATA5_DBD		WBGene00015332	10.96	tp	0
motif_db/EUKARYOTE/jolma2013,meme	GATA5_DBD		WBGene00021121	10.96	tp	0
motif_db/EUKARYOTE/jolma2013,meme	GATA5_DBD		WBGene00009428	10.96	fp	1
motif_db/EUKARYOTE/jolma2013,meme	GATA5_DBD		WBGene00022006	10.95	fp	0
motif_db/EUKARYOTE/jolma2013,meme	GATA5_DBD		WBGene00007725	10.92	tp	1
motif_db/EUKARYOTE/jolma2013,meme	GATA5_DBD		WBGene00044457	10.92	tp	1
motif_db/EUKARYOTE/jolma2013,meme	GATA5_DBD		WBGene00219216	10.9	tp	0
motif_db/EUKARYOTE/jolma2013,meme	GATA5_DBD		WBGene00011933	10.9	fp	0
motif_db/EUKARYOTE/jolma2013,meme	GATA5_DBD		WBGene00016419	10.9	fp	0
motif_db/EUKARYOTE/jolma2013,meme	GATA5_DBD		WBGene00021369	10.88	tp	0
motif_db/EUKARYOTE/jolma2013,meme	GATA5_DBD		WBGene00002179	10.86	fp	1
motif_db/EUKARYOTE/jolma2013,meme	GATA5_DBD		WBGene00012101	10.86	fp	0
motif_db/EUKARYOTE/jolma2013,meme	GATA5_DBD		WBGene00007307	10.84	tp	0
motif_db/EUKARYOTE/jolma2013,meme	GATA5_DBD		WBGene00077593	10.84	fp	1
motif_db/EUKARYOTE/jolma2013,meme	GATA5_DBD		WBGene00012961	10.83	tp	0
motif_db/EUKARYOTE/jolma2013,meme	GATA5_DBD		WBGene00206354	10.82	tp	0
motif_db/EUKARYOTE/jolma2013,meme	GATA5_DBD		WBGene00013008	10.81	tp	0
motif_db/EUKARYOTE/jolma2013,meme	GATA5_DBD		WBGene00014046	10.81	tp	0
motif_db/EUKARYOTE/jolma2013,meme	GATA5_DBD		WBGene00009886	10.81	tp	0
motif_db/EUKARYOTE/jolma2013,meme	GATA5_DBD		WBGene00009948	10.81	tp	0
motif_db/EUKARYOTE/jolma2013,meme	GATA5_DBD		WBGene00007372	10.81	tp	0
motif_db/EUKARYOTE/jolma2013,meme	GATA5_DBD		WBGene00016218	10.81	tp	0
motif_db/EUKARYOTE/jolma2013,meme	GATA5_DBD		WBGene00004130	10.81	tp	0
motif_db/EUKARYOTE/jolma2013,meme	GATA5_DBD		WBGene00008748	10.81	tp	1
motif_db/EUKARYOTE/jolma2013,meme	GATA5_DBD		WBGene00015295	10.76	tp	0
motif_db/EUKARYOTE/jolma2013,meme	GATA5_DBD		WBGene00006575	10.73	tp	1
motif_db/EUKARYOTE/jolma2013,meme	GATA5_DBD		WBGene00008105	10.72	tp	0
motif_db/EUKARYOTE/jolma2013,meme	GATA5_DBD		WBGene00013008	10.72	fp	0
motif_db/EUKARYOTE/jolma2013,meme	GATA5_DBD		WBGene00008748	10.72	fp	0
motif_db/EUKARYOTE/jolma2013,meme	GATA5_DBD		WBGene00007131	10.71	tp	0
motif_db/EUKARYOTE/jolma2013,meme	GATA5_DBD		WBGene00009428	10.7	tp	0
motif_db/EUKARYOTE/jolma2013,meme	GATA5_DBD		WBGene00015332	10.7	fp	0
motif_db/EUKARYOTE/jolma2013,meme	GATA5_DBD		WBGene00012130	10.69	tp	0
motif_db/EUKARYOTE/jolma2013,meme	GATA5_DBD		WBGene00016425	10.69	tp	0
motif_db/EUKARYOTE/jolma2013,meme	GATA5_DBD		WBGene00004811	10.68	tp	1
motif_db/EUKARYOTE/jolma2013,meme	GATA5_DBD		WBGene00021339	10.68	tp	0
motif_db/EUKARYOTE/jolma2013,meme	GATA5_DBD		WBGene00002271	10.68	tp	0
motif_db/EUKARYOTE/jolma2013,meme	GATA5_DBD		WBGene00077636	10.68	fp	0
motif_db/EUKARYOTE/jolma2013,meme	GATA5_DBD		WBGene00020386	10.67	fp	0
motif_db/EUKARYOTE/jolma2013,meme	GATA5_DBD		WBGene00006599	10.67	fp	0
motif_db/EUKARYOTE/jolma2013,meme	GATA5_DBD		WBGene00004054	10.66	fp	0
motif_db/EUKARYOTE/jolma2013,meme	GATA5_DBD		WBGene00016551	10.66	tp	0
motif_db/EUKARYOTE/jolma2013,meme	GATA5_DBD		WBGene00003528	10.63	fp	0
motif_db/EUKARYOTE/jolma2013,meme	GATA5_DBD		WBGene00008105	10.62	fp	0
motif_db/EUKARYOTE/jolma2013,meme	GATA5_DBD		WBGene00015597	10.62	tp	0
motif_db/EUKARYOTE/jolma2013,meme	GATA5_DBD		WBGene00008988	10.61	tp	0
motif_db/EUKARYOTE/jolma2013,meme	GATA5_DBD		WBGene00005548	10.56	tp	0
motif_db/EUKARYOTE/jolma2013,meme	GATA5_DBD		WBGene00009431	10.53	tp	0
motif_db/EUKARYOTE/jolma2013,meme	GATA5_DBD		WBGene00021435	10.5	tp	0
motif_db/EUKARYOTE/jolma2013,meme	GATA5_DBD		WBGene00077636	10.49	tp	0
motif_db/EUKARYOTE/jolma2013,meme	GATA5_DBD		WBGene00008572	10.49	tp	0
motif_db/EUKARYOTE/jolma2013,meme	GATA5_DBD		WBGene00006628	10.49	fp	0
motif_db/EUKARYOTE/jolma2013,meme	GATA5_DBD		WBGene00015131	10.48	fp	1
motif_db/EUKARYOTE/jolma2013,meme	GATA5_DBD		WBGene00019932	10.48	tp	0
motif_db/EUKARYOTE/jolma2013,meme	GATA5_DBD		WBGene00013073	10.48	tp	0
motif_db/EUKARYOTE/jolma2013,meme	GATA5_DBD		WBGene00018643	10.48	tp	0
motif_db/EUKARYOTE/jolma2013,meme	GATA5_DBD		WBGene00045416	10.48	tp	0
motif_db/EUKARYOTE/jolma2013,meme	GATA5_DBD		WBGene00045457	10.48	tp	0
motif_db/EUKARYOTE/jolma2013,meme	GATA5_DBD		WBGene00020426	10.48	tp	0
motif_db/EUKARYOTE/jolma2013,meme	GATA5_DBD		WBGene00010296	10.48	tp	0
motif_db/EUKARYOTE/jolma2013,meme	GATA5_DBD		WBGene00020455	10.48	tp	1
motif_db/EUKARYOTE/jolma2013,meme	GATA5_DBD		WBGene00007097	10.48	tp	0
motif_db/EUKARYOTE/jolma2013,meme	GATA5_DBD		WBGene00016419	10.48	tp	0
motif_db/EUKARYOTE/jolma2013,meme	GATA5_DBD		WBGene00008199	10.48	fp	0
motif_db/EUKARYOTE/jolma2013,meme	GATA5_DBD		WBGene00004003	10.48	tp	1
#
motif_db/JASPAR/JASPAR2022_CORE_vertebrates_non-redundant_v2,meme	MA0482,2	GATA4	WBGene00013713	15.85	tp	0
motif_db/JASPAR/JASPAR2022_CORE_vertebrates_non-redundant_v2,meme	MA0482,2	GATA4	WBGene00004013	15.24	tp	0
motif_db/JASPAR/JASPAR2022_CORE_vertebrates_non-redundant_v2,meme	MA0482,2	GATA4	WBGene00016407	14.5	tp	0
motif_db/JASPAR/JASPAR2022_CORE_vertebrates_non-redundant_v2,meme	MA0482,2	GATA4	WBGene00007480	14.36	tp	0
motif_db/JASPAR/JASPAR2022_CORE_vertebrates_non-redundant_v2,meme	MA0482,2	GATA4	WBGene00004130	13.88	tp	0
motif_db/JASPAR/JASPAR2022_CORE_vertebrates_non-redundant_v2,meme	MA0482,2	GATA4	WBGene00013008	13.71	tp	0
motif_db/JASPAR/JASPAR2022_CORE_vertebrates_non-redundant_v2,meme	MA0482,2	GATA4	WBGene00016218	13.6	tp	0
motif_db/JASPAR/JASPAR2022_CORE_vertebrates_non-redundant_v2,meme	MA0482,2	GATA4	WBGene00007372	13.47	tp	0
motif_db/JASPAR/JASPAR2022_CORE_vertebrates_non-redundant_v2,meme	MA0482,2	GATA4	WBGene00000731	13.44	tp	0
motif_db/JASPAR/JASPAR2022_CORE_vertebrates_non-redundant_v2,meme	MA0482,2	GATA4	WBGene00002054	13.43	tp	0
motif_db/JASPAR/JASPAR2022_CORE_vertebrates_non-redundant_v2,meme	MA0482,2	GATA4	WBGene00002058	13.43	tp	0
motif_db/JASPAR/JASPAR2022_CORE_vertebrates_non-redundant_v2,meme	MA0482,2	GATA4	WBGene00016419	13.38	fp	0
motif_db/JASPAR/JASPAR2022_CORE_vertebrates_non-redundant_v2,meme	MA0482,2	GATA4	WBGene00219216	13.37	tp	0
motif_db/JASPAR/JASPAR2022_CORE_vertebrates_non-redundant_v2,meme	MA0482,2	GATA4	WBGene00006575	13.27	fp	0
motif_db/JASPAR/JASPAR2022_CORE_vertebrates_non-redundant_v2,meme	MA0482,2	GATA4	WBGene00007131	13.27	tp	0
motif_db/JASPAR/JASPAR2022_CORE_vertebrates_non-redundant_v2,meme	MA0482,2	GATA4	WBGene00003602	13.26	tp	0
motif_db/JASPAR/JASPAR2022_CORE_vertebrates_non-redundant_v2,meme	MA0482,2	GATA4	WBGene00206464	13.24	fp	0
motif_db/JASPAR/JASPAR2022_CORE_vertebrates_non-redundant_v2,meme	MA0482,2	GATA4	WBGene00008850	13.24	tp	0
motif_db/JASPAR/JASPAR2022_CORE_vertebrates_non-redundant_v2,meme	MA0482,2	GATA4	WBGene00016425	13.21	fp	1
motif_db/JASPAR/JASPAR2022_CORE_vertebrates_non-redundant_v2,meme	MA0482,2	GATA4	WBGene00009948	13.21	tp	0
motif_db/JASPAR/JASPAR2022_CORE_vertebrates_non-redundant_v2,meme	MA0482,2	GATA4	WBGene00008301	13.15	tp	0
motif_db/JASPAR/JASPAR2022_CORE_vertebrates_non-redundant_v2,meme	MA0482,2	GATA4	WBGene00003903	13.14	tp	0
motif_db/JASPAR/JASPAR2022_CORE_vertebrates_non-redundant_v2,meme	MA0482,2	GATA4	WBGene00007307	13.07	tp	0
motif_db/JASPAR/JASPAR2022_CORE_vertebrates_non-redundant_v2,meme	MA0482,2	GATA4	WBGene00017478	13	fp	0
motif_db/JASPAR/JASPAR2022_CORE_vertebrates_non-redundant_v2,meme	MA0482,2	GATA4	WBGene00003602	12.97	fp	1
motif_db/JASPAR/JASPAR2022_CORE_vertebrates_non-redundant_v2,meme	MA0482,2	GATA4	WBGene00021369	12.96	tp	0
motif_db/JASPAR/JASPAR2022_CORE_vertebrates_non-redundant_v2,meme	MA0482,2	GATA4	WBGene00206354	12.95	tp	0
motif_db/JASPAR/JASPAR2022_CORE_vertebrates_non-redundant_v2,meme	MA0482,2	GATA4	WBGene00007440	12.95	tp	0
motif_db/JASPAR/JASPAR2022_CORE_vertebrates_non-redundant_v2,meme	MA0482,2	GATA4	WBGene00011933	12.94	fp	0
motif_db/JASPAR/JASPAR2022_CORE_vertebrates_non-redundant_v2,meme	MA0482,2	GATA4	WBGene00045457	12.89	fp	0
motif_db/JASPAR/JASPAR2022_CORE_vertebrates_non-redundant_v2,meme	MA0482,2	GATA4	WBGene00010822	12.88	tp	0
motif_db/JASPAR/JASPAR2022_CORE_vertebrates_non-redundant_v2,meme	MA0482,2	GATA4	WBGene00021978	12.86	tp	1
motif_db/JASPAR/JASPAR2022_CORE_vertebrates_non-redundant_v2,meme	MA0482,2	GATA4	WBGene00009888	12.86	tp	0
motif_db/JASPAR/JASPAR2022_CORE_vertebrates_non-redundant_v2,meme	MA0482,2	GATA4	WBGene00008301	12.77	fp	0
motif_db/JASPAR/JASPAR2022_CORE_vertebrates_non-redundant_v2,meme	MA0482,2	GATA4	WBGene00007601	12.75	fp	0
motif_db/JASPAR/JASPAR2022_CORE_vertebrates_non-redundant_v2,meme	MA0482,2	GATA4	WBGene00007660	12.71	tp	0
motif_db/JASPAR/JASPAR2022_CORE_vertebrates_non-redundant_v2,meme	MA0482,2	GATA4	WBGene00014046	12.68	tp	0
motif_db/JASPAR/JASPAR2022_CORE_vertebrates_non-redundant_v2,meme	MA0482,2	GATA4	WBGene00006628	12.63	tp	0
motif_db/JASPAR/JASPAR2022_CORE_vertebrates_non-redundant_v2,meme	MA0482,2	GATA4	WBGene00012101	12.62	tp	1
motif_db/JASPAR/JASPAR2022_CORE_vertebrates_non-redundant_v2,meme	MA0482,2	GATA4	WBGene00006533	12.6	tp	0
motif_db/JASPAR/JASPAR2022_CORE_vertebrates_non-redundant_v2,meme	MA0482,2	GATA4	WBGene00021977	12.59	tp	0
motif_db/JASPAR/JASPAR2022_CORE_vertebrates_non-redundant_v2,meme	MA0482,2	GATA4	WBGene00017484	12.53	tp	0
motif_db/JASPAR/JASPAR2022_CORE_vertebrates_non-redundant_v2,meme	MA0482,2	GATA4	WBGene00008110	12.49	tp	0
motif_db/JASPAR/JASPAR2022_CORE_vertebrates_non-redundant_v2,meme	MA0482,2	GATA4	WBGene00019662	12.47	fp	0
motif_db/JASPAR/JASPAR2022_CORE_vertebrates_non-redundant_v2,meme	MA0482,2	GATA4	WBGene00044457	12.37	tp	1
motif_db/JASPAR/JASPAR2022_CORE_vertebrates_non-redundant_v2,meme	MA0482,2	GATA4	WBGene00194717	12.37	tp	1
motif_db/JASPAR/JASPAR2022_CORE_vertebrates_non-redundant_v2,meme	MA0482,2	GATA4	WBGene00022644	12.36	tp	0
motif_db/JASPAR/JASPAR2022_CORE_vertebrates_non-redundant_v2,meme	MA0482,2	GATA4	WBGene00006627	12.31	tp	0
motif_db/JASPAR/JASPAR2022_CORE_vertebrates_non-redundant_v2,meme	MA0482,2	GATA4	WBGene00077593	12.27	fp	1
motif_db/JASPAR/JASPAR2022_CORE_vertebrates_non-redundant_v2,meme	MA0482,2	GATA4	WBGene00021121	12.15	tp	0
motif_db/JASPAR/JASPAR2022_CORE_vertebrates_non-redundant_v2,meme	MA0482,2	GATA4	WBGene00018352	12.1	fp	0
motif_db/JASPAR/JASPAR2022_CORE_vertebrates_non-redundant_v2,meme	MA0482,2	GATA4	WBGene00010125	12.03	tp	0
motif_db/JASPAR/JASPAR2022_CORE_vertebrates_non-redundant_v2,meme	MA0482,2	GATA4	WBGene00012144	12.03	tp	0
motif_db/JASPAR/JASPAR2022_CORE_vertebrates_non-redundant_v2,meme	MA0482,2	GATA4	WBGene00022006	11.98	fp	0
motif_db/JASPAR/JASPAR2022_CORE_vertebrates_non-redundant_v2,meme	MA0482,2	GATA4	WBGene00013181	11.95	tp	0
motif_db/JASPAR/JASPAR2022_CORE_vertebrates_non-redundant_v2,meme	MA0482,2	GATA4	WBGene00000731	11.88	fp	0
motif_db/JASPAR/JASPAR2022_CORE_vertebrates_non-redundant_v2,meme	MA0482,2	GATA4	WBGene00009886	11.88	tp	0
motif_db/JASPAR/JASPAR2022_CORE_vertebrates_non-redundant_v2,meme	MA0482,2	GATA4	WBGene00006464	11.86	tp	0
motif_db/JASPAR/JASPAR2022_CORE_vertebrates_non-redundant_v2,meme	MA0482,2	GATA4	WBGene00010433	11.84	tp	0
motif_db/JASPAR/JASPAR2022_CORE_vertebrates_non-redundant_v2,meme	MA0482,2	GATA4	WBGene00018223	11.76	fp	0
motif_db/JASPAR/JASPAR2022_CORE_vertebrates_non-redundant_v2,meme	MA0482,2	GATA4	WBGene00008748	11.74	tp	1
motif_db/JASPAR/JASPAR2022_CORE_vertebrates_non-redundant_v2,meme	MA0482,2	GATA4	WBGene00016997	11.71	fp	0
motif_db/JASPAR/JASPAR2022_CORE_vertebrates_non-redundant_v2,meme	MA0482,2	GATA4	WBGene00002179	11.69	fp	1
motif_db/JASPAR/JASPAR2022_CORE_vertebrates_non-redundant_v2,meme	MA0482,2	GATA4	WBGene00003528	11.65	tp	0
motif_db/JASPAR/JASPAR2022_CORE_vertebrates_non-redundant_v2,meme	MA0482,2	GATA4	WBGene00015295	11.63	tp	0
motif_db/JASPAR/JASPAR2022_CORE_vertebrates_non-redundant_v2,meme	MA0482,2	GATA4	WBGene00043147	11.6	tp	0
motif_db/JASPAR/JASPAR2022_CORE_vertebrates_non-redundant_v2,meme	MA0482,2	GATA4	WBGene00021339	11.58	tp	0
motif_db/JASPAR/JASPAR2022_CORE_vertebrates_non-redundant_v2,meme	MA0482,2	GATA4	WBGene00015598	11.57	tp	0
motif_db/JASPAR/JASPAR2022_CORE_vertebrates_non-redundant_v2,meme	MA0482,2	GATA4	WBGene00008602	11.53	fp	0
motif_db/JASPAR/JASPAR2022_CORE_vertebrates_non-redundant_v2,meme	MA0482,2	GATA4	WBGene00016788	11.49	tp	1
motif_db/JASPAR/JASPAR2022_CORE_vertebrates_non-redundant_v2,meme	MA0482,2	GATA4	WBGene00013826	11.47	fp	1
motif_db/JASPAR/JASPAR2022_CORE_vertebrates_non-redundant_v2,meme	MA0482,2	GATA4	WBGene00004227	11.45	tp	0
motif_db/JASPAR/JASPAR2022_CORE_vertebrates_non-redundant_v2,meme	MA0482,2	GATA4	WBGene00020386	11.45	fp	0
motif_db/JASPAR/JASPAR2022_CORE_vertebrates_non-redundant_v2,meme	MA0482,2	GATA4	WBGene00004003	11.42	tp	1
motif_db/JASPAR/JASPAR2022_CORE_vertebrates_non-redundant_v2,meme	MA0482,2	GATA4	WBGene00007660	11.39	fp	0
motif_db/JASPAR/JASPAR2022_CORE_vertebrates_non-redundant_v2,meme	MA0482,2	GATA4	WBGene00003561	11.31	tp	0
motif_db/JASPAR/JASPAR2022_CORE_vertebrates_non-redundant_v2,meme	MA0482,2	GATA4	WBGene00019973	11.3	tp	0
motif_db/JASPAR/JASPAR2022_CORE_vertebrates_non-redundant_v2,meme	MA0482,2	GATA4	WBGene00012825	11.29	fp	0
motif_db/JASPAR/JASPAR2022_CORE_vertebrates_non-redundant_v2,meme	MA0482,2	GATA4	WBGene00007097	11.19	fp	0
motif_db/JASPAR/JASPAR2022_CORE_vertebrates_non-redundant_v2,meme	MA0482,2	GATA4	WBGene00004111	11.18	tp	0
motif_db/JASPAR/JASPAR2022_CORE_vertebrates_non-redundant_v2,meme	MA0482,2	GATA4	WBGene00016845	11.15	tp	0
motif_db/JASPAR/JASPAR2022_CORE_vertebrates_non-redundant_v2,meme	MA0482,2	GATA4	WBGene00016419	11.14	tp	0
motif_db/JASPAR/JASPAR2022_CORE_vertebrates_non-redundant_v2,meme	MA0482,2	GATA4	WBGene00077636	11.12	fp	0
motif_db/JASPAR/JASPAR2022_CORE_vertebrates_non-redundant_v2,meme	MA0482,2	GATA4	WBGene00013073	11.09	tp	0
motif_db/JASPAR/JASPAR2022_CORE_vertebrates_non-redundant_v2,meme	MA0482,2	GATA4	WBGene00008572	11.04	tp	0
motif_db/JASPAR/JASPAR2022_CORE_vertebrates_non-redundant_v2,meme	MA0482,2	GATA4	WBGene00002271	11.04	tp	0
motif_db/JASPAR/JASPAR2022_CORE_vertebrates_non-redundant_v2,meme	MA0482,2	GATA4	WBGene00020426	11.03	tp	0
motif_db/JASPAR/JASPAR2022_CORE_vertebrates_non-redundant_v2,meme	MA0482,2	GATA4	WBGene00011713	10.99	tp	0
motif_db/JASPAR/JASPAR2022_CORE_vertebrates_non-redundant_v2,meme	MA0482,2	GATA4	WBGene00044402	10.97	tp	0
motif_db/JASPAR/JASPAR2022_CORE_vertebrates_non-redundant_v2,meme	MA0482,2	GATA4	WBGene00007658	10.96	tp	0
motif_db/JASPAR/JASPAR2022_CORE_vertebrates_non-redundant_v2,meme	MA0482,2	GATA4	WBGene00018643	10.96	fp	0
motif_db/JASPAR/JASPAR2022_CORE_vertebrates_non-redundant_v2,meme	MA0482,2	GATA4	WBGene00015680	10.92	tp	0
motif_db/JASPAR/JASPAR2022_CORE_vertebrates_non-redundant_v2,meme	MA0482,2	GATA4	WBGene00019932	10.89	tp	0
motif_db/JASPAR/JASPAR2022_CORE_vertebrates_non-redundant_v2,meme	MA0482,2	GATA4	WBGene00022848	10.88	fp	0
motif_db/JASPAR/JASPAR2022_CORE_vertebrates_non-redundant_v2,meme	MA0482,2	GATA4	WBGene00019580	10.86	tp	0
motif_db/JASPAR/JASPAR2022_CORE_vertebrates_non-redundant_v2,meme	MA0482,2	GATA4	WBGene00007097	10.82	tp	0
motif_db/JASPAR/JASPAR2022_CORE_vertebrates_non-redundant_v2,meme	MA0482,2	GATA4	WBGene00012130	10.82	tp	0
motif_db/JASPAR/JASPAR2022_CORE_vertebrates_non-redundant_v2,meme	MA0482,2	GATA4	WBGene00008105	10.81	tp	0
motif_db/JASPAR/JASPAR2022_CORE_vertebrates_non-redundant_v2,meme	MA0482,2	GATA4	WBGene00045416	10.8	tp	0
motif_db/JASPAR/JASPAR2022_CORE_vertebrates_non-redundant_v2,meme	MA0482,2	GATA4	WBGene00004227	10.8	fp	0
motif_db/JASPAR/JASPAR2022_CORE_vertebrates_non-redundant_v2,meme	MA0482,2	GATA4	WBGene00010296	10.78	tp	0
motif_db/JASPAR/JASPAR2022_CORE_vertebrates_non-redundant_v2,meme	MA0482,2	GATA4	WBGene00019662	10.78	tp	0
motif_db/JASPAR/JASPAR2022_CORE_vertebrates_non-redundant_v2,meme	MA0482,2	GATA4	WBGene00013873	10.76	tp	0
motif_db/JASPAR/JASPAR2022_CORE_vertebrates_non-redundant_v2,meme	MA0482,2	GATA4	WBGene00003515	10.75	tp	0
motif_db/JASPAR/JASPAR2022_CORE_vertebrates_non-redundant_v2,meme	MA0482,2	GATA4	WBGene00015597	10.75	tp	0
motif_db/JASPAR/JASPAR2022_CORE_vertebrates_non-redundant_v2,meme	MA0482,2	GATA4	WBGene00020386	10.74	tp	0
motif_db/JASPAR/JASPAR2022_CORE_vertebrates_non-redundant_v2,meme	MA0482,2	GATA4	WBGene00077770	10.71	tp	0
motif_db/JASPAR/JASPAR2022_CORE_vertebrates_non-redundant_v2,meme	MA0482,2	GATA4	WBGene00008862	10.7	tp	0
motif_db/JASPAR/JASPAR2022_CORE_vertebrates_non-redundant_v2,meme	MA0482,2	GATA4	WBGene00011737	10.69	fp	0
motif_db/JASPAR/JASPAR2022_CORE_vertebrates_non-redundant_v2,meme	MA0482,2	GATA4	WBGene00016735	10.68	tp	0
motif_db/JASPAR/JASPAR2022_CORE_vertebrates_non-redundant_v2,meme	MA0482,2	GATA4	WBGene00006582	10.68	fp	0
motif_db/JASPAR/JASPAR2022_CORE_vertebrates_non-redundant_v2,meme	MA0482,2	GATA4	WBGene00077636	10.65	tp	0
motif_db/JASPAR/JASPAR2022_CORE_vertebrates_non-redundant_v2,meme	MA0482,2	GATA4	WBGene00206464	10.64	tp	0
motif_db/JASPAR/JASPAR2022_CORE_vertebrates_non-redundant_v2,meme	MA0482,2	GATA4	WBGene00045457	10.62	tp	0
motif_db/JASPAR/JASPAR2022_CORE_vertebrates_non-redundant_v2,meme	MA0482,2	GATA4	WBGene00194695	10.61	fp	0
motif_db/JASPAR/JASPAR2022_CORE_vertebrates_non-redundant_v2,meme	MA0482,2	GATA4	WBGene00011672	10.56	fp	0
motif_db/JASPAR/JASPAR2022_CORE_vertebrates_non-redundant_v2,meme	MA0482,2	GATA4	WBGene00016735	10.52	fp	0
motif_db/JASPAR/JASPAR2022_CORE_vertebrates_non-redundant_v2,meme	MA0482,2	GATA4	WBGene00012144	10.45	fp	0
motif_db/JASPAR/JASPAR2022_CORE_vertebrates_non-redundant_v2,meme	MA0482,2	GATA4	WBGene00015131	10.44	tp	0
motif_db/JASPAR/JASPAR2022_CORE_vertebrates_non-redundant_v2,meme	MA0482,2	GATA4	WBGene00005653	10.43	tp	0
motif_db/JASPAR/JASPAR2022_CORE_vertebrates_non-redundant_v2,meme	MA0482,2	GATA4	WBGene00009306	10.42	tp	1
motif_db/JASPAR/JASPAR2022_CORE_vertebrates_non-redundant_v2,meme	MA0482,2	GATA4	WBGene00008572	10.42	fp	0
motif_db/JASPAR/JASPAR2022_CORE_vertebrates_non-redundant_v2,meme	MA0482,2	GATA4	WBGene00008631	10.39	tp	0
motif_db/JASPAR/JASPAR2022_CORE_vertebrates_non-redundant_v2,meme	MA0482,2	GATA4	WBGene00007506	10.35	fp	0
motif_db/JASPAR/JASPAR2022_CORE_vertebrates_non-redundant_v2,meme	MA0482,2	GATA4	WBGene00015332	10.35	tp	0
motif_db/JASPAR/JASPAR2022_CORE_vertebrates_non-redundant_v2,meme	MA0482,2	GATA4	WBGene00021007	10.3	fp	0
motif_db/JASPAR/JASPAR2022_CORE_vertebrates_non-redundant_v2,meme	MA0482,2	GATA4	WBGene00021927	10.28	fp	0
motif_db/JASPAR/JASPAR2022_CORE_vertebrates_non-redundant_v2,meme	MA0482,2	GATA4	WBGene00007414	10.28	fp	0
motif_db/JASPAR/JASPAR2022_CORE_vertebrates_non-redundant_v2,meme	MA0482,2	GATA4	WBGene00020579	10.27	tp	0
motif_db/JASPAR/JASPAR2022_CORE_vertebrates_non-redundant_v2,meme	MA0482,2	GATA4	WBGene00012961	10.24	tp	0
motif_db/JASPAR/JASPAR2022_CORE_vertebrates_non-redundant_v2,meme	MA0482,2	GATA4	WBGene00001820	10.22	tp	0
motif_db/JASPAR/JASPAR2022_CORE_vertebrates_non-redundant_v2,meme	MA0482,2	GATA4	WBGene00194695	10.22	tp	0
motif_db/JASPAR/JASPAR2022_CORE_vertebrates_non-redundant_v2,meme	MA0482,2	GATA4	WBGene00019780	10.21	fp	0
motif_db/JASPAR/JASPAR2022_CORE_vertebrates_non-redundant_v2,meme	MA0482,2	GATA4	WBGene00008748	10.21	fp	0
motif_db/JASPAR/JASPAR2022_CORE_vertebrates_non-redundant_v2,meme	MA0482,2	GATA4	WBGene00008019	10.21	fp	0
motif_db/JASPAR/JASPAR2022_CORE_vertebrates_non-redundant_v2,meme	MA0482,2	GATA4	WBGene00004810	10.2	fp	0
motif_db/JASPAR/JASPAR2022_CORE_vertebrates_non-redundant_v2,meme	MA0482,2	GATA4	WBGene00008577	10.17	tp	0
motif_db/JASPAR/JASPAR2022_CORE_vertebrates_non-redundant_v2,meme	MA0482,2	GATA4	WBGene00016639	10.13	tp	0
motif_db/JASPAR/JASPAR2022_CORE_vertebrates_non-redundant_v2,meme	MA0482,2	GATA4	WBGene00016425	10.13	tp	0
motif_db/JASPAR/JASPAR2022_CORE_vertebrates_non-redundant_v2,meme	MA0482,2	GATA4	WBGene00044201	10.1	tp	0
motif_db/JASPAR/JASPAR2022_CORE_vertebrates_non-redundant_v2,meme	MA0482,2	GATA4	WBGene00006599	10.04	fp	0
motif_db/JASPAR/JASPAR2022_CORE_vertebrates_non-redundant_v2,meme	MA0482,2	GATA4	WBGene00015110	10	tp	0
motif_db/JASPAR/JASPAR2022_CORE_vertebrates_non-redundant_v2,meme	MA0482,2	GATA4	WBGene00019189	9.97	tp	0
motif_db/JASPAR/JASPAR2022_CORE_vertebrates_non-redundant_v2,meme	MA0482,2	GATA4	WBGene00008199	9.95	fp	0
motif_db/JASPAR/JASPAR2022_CORE_vertebrates_non-redundant_v2,meme	MA0482,2	GATA4	WBGene00015295	9.87	fp	0
motif_db/JASPAR/JASPAR2022_CORE_vertebrates_non-redundant_v2,meme	MA0482,2	GATA4	WBGene00019967	9.85	tp	0
motif_db/JASPAR/JASPAR2022_CORE_vertebrates_non-redundant_v2,meme	MA0482,2	GATA4	WBGene00008476	9.84	tp	0
motif_db/JASPAR/JASPAR2022_CORE_vertebrates_non-redundant_v2,meme	MA0482,2	GATA4	WBGene00001008	9.82	fp	0
motif_db/JASPAR/JASPAR2022_CORE_vertebrates_non-redundant_v2,meme	MA0482,2	GATA4	WBGene00020353	9.79	fp	1
motif_db/JASPAR/JASPAR2022_CORE_vertebrates_non-redundant_v2,meme	MA0482,2	GATA4	WBGene00006372	9.77	fp	0
motif_db/JASPAR/JASPAR2022_CORE_vertebrates_non-redundant_v2,meme	MA0482,2	GATA4	WBGene00020954	9.72	tp	0
motif_db/JASPAR/JASPAR2022_CORE_vertebrates_non-redundant_v2,meme	MA0482,2	GATA4	WBGene00008010	9.72	tp	0
motif_db/JASPAR/JASPAR2022_CORE_vertebrates_non-redundant_v2,meme	MA0482,2	GATA4	WBGene00015596	9.67	tp	0
motif_db/JASPAR/JASPAR2022_CORE_vertebrates_non-redundant_v2,meme	MA0482,2	GATA4	WBGene00002054	9.66	fp	0
motif_db/JASPAR/JASPAR2022_CORE_vertebrates_non-redundant_v2,meme	MA0482,2	GATA4	WBGene00013969	9.65	tp	0
motif_db/JASPAR/JASPAR2022_CORE_vertebrates_non-redundant_v2,meme	MA0482,2	GATA4	WBGene00001008	9.65	tp	0
motif_db/JASPAR/JASPAR2022_CORE_vertebrates_non-redundant_v2,meme	MA0482,2	GATA4	WBGene00010241	9.61	fp	0
motif_db/JASPAR/JASPAR2022_CORE_vertebrates_non-redundant_v2,meme	MA0482,2	GATA4	WBGene00004811	9.56	tp	1
motif_db/JASPAR/JASPAR2022_CORE_vertebrates_non-redundant_v2,meme	MA0482,2	GATA4	WBGene00000458	9.49	tp	0
motif_db/JASPAR/JASPAR2022_CORE_vertebrates_non-redundant_v2,meme	MA0482,2	GATA4	WBGene00018643	9.47	tp	0
motif_db/JASPAR/JASPAR2022_CORE_vertebrates_non-redundant_v2,meme	MA0482,2	GATA4	WBGene00015216	9.45	tp	0
motif_db/JASPAR/JASPAR2022_CORE_vertebrates_non-redundant_v2,meme	MA0482,2	GATA4	WBGene00016785	9.44	fp	0
motif_db/JASPAR/JASPAR2022_CORE_vertebrates_non-redundant_v2,meme	MA0482,2	GATA4	WBGene00007725	9.42	tp	1
motif_db/JASPAR/JASPAR2022_CORE_vertebrates_non-redundant_v2,meme	MA0482,2	GATA4	WBGene00006582	9.4	tp	0
motif_db/JASPAR/JASPAR2022_CORE_vertebrates_non-redundant_v2,meme	MA0482,2	GATA4	WBGene00010244	9.39	tp	0
motif_db/JASPAR/JASPAR2022_CORE_vertebrates_non-redundant_v2,meme	MA0482,2	GATA4	WBGene00000253	9.39	tp	0
motif_db/JASPAR/JASPAR2022_CORE_vertebrates_non-redundant_v2,meme	MA0482,2	GATA4	WBGene00022007	9.36	tp	0
motif_db/JASPAR/JASPAR2022_CORE_vertebrates_non-redundant_v2,meme	MA0482,2	GATA4	WBGene00022006	9.36	tp	1
#
motif_db/JASPAR/JASPAR2022_CORE_vertebrates_non-redundant_v2,meme	MA0036,3	GATA2	WBGene00007480	15.15	tp	0
motif_db/JASPAR/JASPAR2022_CORE_vertebrates_non-redundant_v2,meme	MA0036,3	GATA2	WBGene00003602	14.94	fp	1
motif_db/JASPAR/JASPAR2022_CORE_vertebrates_non-redundant_v2,meme	MA0036,3	GATA2	WBGene00007131	14.66	tp	0
motif_db/JASPAR/JASPAR2022_CORE_vertebrates_non-redundant_v2,meme	MA0036,3	GATA2	WBGene00013713	14.41	tp	0
motif_db/JASPAR/JASPAR2022_CORE_vertebrates_non-redundant_v2,meme	MA0036,3	GATA2	WBGene00021978	14.25	tp	1
motif_db/JASPAR/JASPAR2022_CORE_vertebrates_non-redundant_v2,meme	MA0036,3	GATA2	WBGene00013008	14.14	tp	0
motif_db/JASPAR/JASPAR2022_CORE_vertebrates_non-redundant_v2,meme	MA0036,3	GATA2	WBGene00004013	14.06	tp	0
motif_db/JASPAR/JASPAR2022_CORE_vertebrates_non-redundant_v2,meme	MA0036,3	GATA2	WBGene00016419	14.03	fp	0
motif_db/JASPAR/JASPAR2022_CORE_vertebrates_non-redundant_v2,meme	MA0036,3	GATA2	WBGene00004130	14	tp	0
motif_db/JASPAR/JASPAR2022_CORE_vertebrates_non-redundant_v2,meme	MA0036,3	GATA2	WBGene00219216	13.93	tp	0
motif_db/JASPAR/JASPAR2022_CORE_vertebrates_non-redundant_v2,meme	MA0036,3	GATA2	WBGene00007372	13.91	tp	0
motif_db/JASPAR/JASPAR2022_CORE_vertebrates_non-redundant_v2,meme	MA0036,3	GATA2	WBGene00016218	13.9	tp	0
motif_db/JASPAR/JASPAR2022_CORE_vertebrates_non-redundant_v2,meme	MA0036,3	GATA2	WBGene00016425	13.87	fp	1
motif_db/JASPAR/JASPAR2022_CORE_vertebrates_non-redundant_v2,meme	MA0036,3	GATA2	WBGene00003602	13.86	tp	0
motif_db/JASPAR/JASPAR2022_CORE_vertebrates_non-redundant_v2,meme	MA0036,3	GATA2	WBGene00014046	13.85	tp	0
motif_db/JASPAR/JASPAR2022_CORE_vertebrates_non-redundant_v2,meme	MA0036,3	GATA2	WBGene00002054	13.81	tp	0
motif_db/JASPAR/JASPAR2022_CORE_vertebrates_non-redundant_v2,meme	MA0036,3	GATA2	WBGene00006464	13.79	tp	0
motif_db/JASPAR/JASPAR2022_CORE_vertebrates_non-redundant_v2,meme	MA0036,3	GATA2	WBGene00206464	13.76	fp	0
motif_db/JASPAR/JASPAR2022_CORE_vertebrates_non-redundant_v2,meme	MA0036,3	GATA2	WBGene00009948	13.73	tp	0
motif_db/JASPAR/JASPAR2022_CORE_vertebrates_non-redundant_v2,meme	MA0036,3	GATA2	WBGene00008850	13.61	tp	0
motif_db/JASPAR/JASPAR2022_CORE_vertebrates_non-redundant_v2,meme	MA0036,3	GATA2	WBGene00206354	13.52	tp	0
motif_db/JASPAR/JASPAR2022_CORE_vertebrates_non-redundant_v2,meme	MA0036,3	GATA2	WBGene00011933	13.49	fp	0
motif_db/JASPAR/JASPAR2022_CORE_vertebrates_non-redundant_v2,meme	MA0036,3	GATA2	WBGene00018223	13.46	fp	0
motif_db/JASPAR/JASPAR2022_CORE_vertebrates_non-redundant_v2,meme	MA0036,3	GATA2	WBGene00021121	13.44	tp	0
motif_db/JASPAR/JASPAR2022_CORE_vertebrates_non-redundant_v2,meme	MA0036,3	GATA2	WBGene00010433	13.38	tp	0
motif_db/JASPAR/JASPAR2022_CORE_vertebrates_non-redundant_v2,meme	MA0036,3	GATA2	WBGene00006575	13.37	fp	0
motif_db/JASPAR/JASPAR2022_CORE_vertebrates_non-redundant_v2,meme	MA0036,3	GATA2	WBGene00002058	13.35	tp	0
motif_db/JASPAR/JASPAR2022_CORE_vertebrates_non-redundant_v2,meme	MA0036,3	GATA2	WBGene00007601	13.34	fp	0
motif_db/JASPAR/JASPAR2022_CORE_vertebrates_non-redundant_v2,meme	MA0036,3	GATA2	WBGene00015680	13.19	tp	0
motif_db/JASPAR/JASPAR2022_CORE_vertebrates_non-redundant_v2,meme	MA0036,3	GATA2	WBGene00021977	13.19	tp	0
motif_db/JASPAR/JASPAR2022_CORE_vertebrates_non-redundant_v2,meme	MA0036,3	GATA2	WBGene00007307	13.19	tp	0
motif_db/JASPAR/JASPAR2022_CORE_vertebrates_non-redundant_v2,meme	MA0036,3	GATA2	WBGene00009888	13.17	tp	0
motif_db/JASPAR/JASPAR2022_CORE_vertebrates_non-redundant_v2,meme	MA0036,3	GATA2	WBGene00021369	13.13	tp	0
motif_db/JASPAR/JASPAR2022_CORE_vertebrates_non-redundant_v2,meme	MA0036,3	GATA2	WBGene00006533	13.12	tp	0
motif_db/JASPAR/JASPAR2022_CORE_vertebrates_non-redundant_v2,meme	MA0036,3	GATA2	WBGene00018352	13.09	fp	0
motif_db/JASPAR/JASPAR2022_CORE_vertebrates_non-redundant_v2,meme	MA0036,3	GATA2	WBGene00019662	13.08	fp	0
motif_db/JASPAR/JASPAR2022_CORE_vertebrates_non-redundant_v2,meme	MA0036,3	GATA2	WBGene00044457	13.03	tp	1
motif_db/JASPAR/JASPAR2022_CORE_vertebrates_non-redundant_v2,meme	MA0036,3	GATA2	WBGene00016407	12.95	tp	0
motif_db/JASPAR/JASPAR2022_CORE_vertebrates_non-redundant_v2,meme	MA0036,3	GATA2	WBGene00194717	12.93	tp	1
motif_db/JASPAR/JASPAR2022_CORE_vertebrates_non-redundant_v2,meme	MA0036,3	GATA2	WBGene00008110	12.91	tp	0
motif_db/JASPAR/JASPAR2022_CORE_vertebrates_non-redundant_v2,meme	MA0036,3	GATA2	WBGene00009886	12.72	tp	0
motif_db/JASPAR/JASPAR2022_CORE_vertebrates_non-redundant_v2,meme	MA0036,3	GATA2	WBGene00008748	12.72	tp	1
motif_db/JASPAR/JASPAR2022_CORE_vertebrates_non-redundant_v2,meme	MA0036,3	GATA2	WBGene00022006	12.6	fp	0
motif_db/JASPAR/JASPAR2022_CORE_vertebrates_non-redundant_v2,meme	MA0036,3	GATA2	WBGene00077593	12.58	fp	1
motif_db/JASPAR/JASPAR2022_CORE_vertebrates_non-redundant_v2,meme	MA0036,3	GATA2	WBGene00006628	12.57	tp	0
motif_db/JASPAR/JASPAR2022_CORE_vertebrates_non-redundant_v2,meme	MA0036,3	GATA2	WBGene00004111	12.51	tp	0
motif_db/JASPAR/JASPAR2022_CORE_vertebrates_non-redundant_v2,meme	MA0036,3	GATA2	WBGene00002271	12.51	tp	0
motif_db/JASPAR/JASPAR2022_CORE_vertebrates_non-redundant_v2,meme	MA0036,3	GATA2	WBGene00045457	12.47	fp	0
motif_db/JASPAR/JASPAR2022_CORE_vertebrates_non-redundant_v2,meme	MA0036,3	GATA2	WBGene00000731	12.43	fp	0
motif_db/JASPAR/JASPAR2022_CORE_vertebrates_non-redundant_v2,meme	MA0036,3	GATA2	WBGene00013873	12.34	tp	0
motif_db/JASPAR/JASPAR2022_CORE_vertebrates_non-redundant_v2,meme	MA0036,3	GATA2	WBGene00010296	12.32	tp	0
motif_db/JASPAR/JASPAR2022_CORE_vertebrates_non-redundant_v2,meme	MA0036,3	GATA2	WBGene00021339	12.23	tp	0
motif_db/JASPAR/JASPAR2022_CORE_vertebrates_non-redundant_v2,meme	MA0036,3	GATA2	WBGene00043147	12.22	tp	0
motif_db/JASPAR/JASPAR2022_CORE_vertebrates_non-redundant_v2,meme	MA0036,3	GATA2	WBGene00016735	12.16	fp	0
motif_db/JASPAR/JASPAR2022_CORE_vertebrates_non-redundant_v2,meme	MA0036,3	GATA2	WBGene00012130	12.14	tp	0
motif_db/JASPAR/JASPAR2022_CORE_vertebrates_non-redundant_v2,meme	MA0036,3	GATA2	WBGene00077636	12.09	fp	0
motif_db/JASPAR/JASPAR2022_CORE_vertebrates_non-redundant_v2,meme	MA0036,3	GATA2	WBGene00022644	12.08	tp	0
motif_db/JASPAR/JASPAR2022_CORE_vertebrates_non-redundant_v2,meme	MA0036,3	GATA2	WBGene00017478	12.04	fp	0
motif_db/JASPAR/JASPAR2022_CORE_vertebrates_non-redundant_v2,meme	MA0036,3	GATA2	WBGene00008301	12.03	tp	0
motif_db/JASPAR/JASPAR2022_CORE_vertebrates_non-redundant_v2,meme	MA0036,3	GATA2	WBGene00000731	12.03	tp	0
motif_db/JASPAR/JASPAR2022_CORE_vertebrates_non-redundant_v2,meme	MA0036,3	GATA2	WBGene00004003	12.02	tp	1
motif_db/JASPAR/JASPAR2022_CORE_vertebrates_non-redundant_v2,meme	MA0036,3	GATA2	WBGene00015597	12.01	tp	0
motif_db/JASPAR/JASPAR2022_CORE_vertebrates_non-redundant_v2,meme	MA0036,3	GATA2	WBGene00008862	11.96	tp	0
motif_db/JASPAR/JASPAR2022_CORE_vertebrates_non-redundant_v2,meme	MA0036,3	GATA2	WBGene00077770	11.96	tp	0
motif_db/JASPAR/JASPAR2022_CORE_vertebrates_non-redundant_v2,meme	MA0036,3	GATA2	WBGene00019662	11.92	tp	0
motif_db/JASPAR/JASPAR2022_CORE_vertebrates_non-redundant_v2,meme	MA0036,3	GATA2	WBGene00015598	11.9	tp	0
motif_db/JASPAR/JASPAR2022_CORE_vertebrates_non-redundant_v2,meme	MA0036,3	GATA2	WBGene00003903	11.88	tp	0
motif_db/JASPAR/JASPAR2022_CORE_vertebrates_non-redundant_v2,meme	MA0036,3	GATA2	WBGene00008301	11.87	fp	0
motif_db/JASPAR/JASPAR2022_CORE_vertebrates_non-redundant_v2,meme	MA0036,3	GATA2	WBGene00020426	11.87	tp	0
motif_db/JASPAR/JASPAR2022_CORE_vertebrates_non-redundant_v2,meme	MA0036,3	GATA2	WBGene00007658	11.87	tp	0
motif_db/JASPAR/JASPAR2022_CORE_vertebrates_non-redundant_v2,meme	MA0036,3	GATA2	WBGene00045416	11.82	tp	0
motif_db/JASPAR/JASPAR2022_CORE_vertebrates_non-redundant_v2,meme	MA0036,3	GATA2	WBGene00016785	11.77	tp	0
motif_db/JASPAR/JASPAR2022_CORE_vertebrates_non-redundant_v2,meme	MA0036,3	GATA2	WBGene00022848	11.76	fp	0
motif_db/JASPAR/JASPAR2022_CORE_vertebrates_non-redundant_v2,meme	MA0036,3	GATA2	WBGene00077636	11.73	tp	0
motif_db/JASPAR/JASPAR2022_CORE_vertebrates_non-redundant_v2,meme	MA0036,3	GATA2	WBGene00020386	11.72	tp	0
motif_db/JASPAR/JASPAR2022_CORE_vertebrates_non-redundant_v2,meme	MA0036,3	GATA2	WBGene00013073	11.65	tp	0
motif_db/JASPAR/JASPAR2022_CORE_vertebrates_non-redundant_v2,meme	MA0036,3	GATA2	WBGene00016419	11.64	tp	0
motif_db/JASPAR/JASPAR2022_CORE_vertebrates_non-redundant_v2,meme	MA0036,3	GATA2	WBGene00011713	11.63	tp	0
motif_db/JASPAR/JASPAR2022_CORE_vertebrates_non-redundant_v2,meme	MA0036,3	GATA2	WBGene00019973	11.62	tp	0
motif_db/JASPAR/JASPAR2022_CORE_vertebrates_non-redundant_v2,meme	MA0036,3	GATA2	WBGene00010125	11.6	tp	0
motif_db/JASPAR/JASPAR2022_CORE_vertebrates_non-redundant_v2,meme	MA0036,3	GATA2	WBGene00045457	11.6	tp	0
motif_db/JASPAR/JASPAR2022_CORE_vertebrates_non-redundant_v2,meme	MA0036,3	GATA2	WBGene00017484	11.59	tp	0
motif_db/JASPAR/JASPAR2022_CORE_vertebrates_non-redundant_v2,meme	MA0036,3	GATA2	WBGene00013826	11.59	fp	1
motif_db/JASPAR/JASPAR2022_CORE_vertebrates_non-redundant_v2,meme	MA0036,3	GATA2	WBGene00016735	11.55	tp	0
motif_db/JASPAR/JASPAR2022_CORE_vertebrates_non-redundant_v2,meme	MA0036,3	GATA2	WBGene00003528	11.53	tp	0
motif_db/JASPAR/JASPAR2022_CORE_vertebrates_non-redundant_v2,meme	MA0036,3	GATA2	WBGene00008199	11.52	fp	0
motif_db/JASPAR/JASPAR2022_CORE_vertebrates_non-redundant_v2,meme	MA0036,3	GATA2	WBGene00194695	11.51	fp	0
motif_db/JASPAR/JASPAR2022_CORE_vertebrates_non-redundant_v2,meme	MA0036,3	GATA2	WBGene00012144	11.5	fp	0
motif_db/JASPAR/JASPAR2022_CORE_vertebrates_non-redundant_v2,meme	MA0036,3	GATA2	WBGene00019957	11.49	tp	0
motif_db/JASPAR/JASPAR2022_CORE_vertebrates_non-redundant_v2,meme	MA0036,3	GATA2	WBGene00022307	11.47	tp	0
motif_db/JASPAR/JASPAR2022_CORE_vertebrates_non-redundant_v2,meme	MA0036,3	GATA2	WBGene00011713	11.47	fp	0
motif_db/JASPAR/JASPAR2022_CORE_vertebrates_non-redundant_v2,meme	MA0036,3	GATA2	WBGene00013181	11.45	tp	0
motif_db/JASPAR/JASPAR2022_CORE_vertebrates_non-redundant_v2,meme	MA0036,3	GATA2	WBGene00007440	11.44	tp	0
motif_db/JASPAR/JASPAR2022_CORE_vertebrates_non-redundant_v2,meme	MA0036,3	GATA2	WBGene00010822	11.43	tp	0
motif_db/JASPAR/JASPAR2022_CORE_vertebrates_non-redundant_v2,meme	MA0036,3	GATA2	WBGene00008010	11.42	tp	0
motif_db/JASPAR/JASPAR2022_CORE_vertebrates_non-redundant_v2,meme	MA0036,3	GATA2	WBGene00007660	11.35	tp	0
motif_db/JASPAR/JASPAR2022_CORE_vertebrates_non-redundant_v2,meme	MA0036,3	GATA2	WBGene00016785	11.34	fp	0
motif_db/JASPAR/JASPAR2022_CORE_vertebrates_non-redundant_v2,meme	MA0036,3	GATA2	WBGene00021007	11.33	fp	0
motif_db/JASPAR/JASPAR2022_CORE_vertebrates_non-redundant_v2,meme	MA0036,3	GATA2	WBGene00006628	11.33	fp	0
motif_db/JASPAR/JASPAR2022_CORE_vertebrates_non-redundant_v2,meme	MA0036,3	GATA2	WBGene00012101	11.25	tp	1
motif_db/JASPAR/JASPAR2022_CORE_vertebrates_non-redundant_v2,meme	MA0036,3	GATA2	WBGene00020954	11.22	tp	0
motif_db/JASPAR/JASPAR2022_CORE_vertebrates_non-redundant_v2,meme	MA0036,3	GATA2	WBGene00016425	11.21	tp	0
motif_db/JASPAR/JASPAR2022_CORE_vertebrates_non-redundant_v2,meme	MA0036,3	GATA2	WBGene00010822	11.16	fp	0
motif_db/JASPAR/JASPAR2022_CORE_vertebrates_non-redundant_v2,meme	MA0036,3	GATA2	WBGene00020579	11.08	tp	0
motif_db/JASPAR/JASPAR2022_CORE_vertebrates_non-redundant_v2,meme	MA0036,3	GATA2	WBGene00005548	11.08	fp	0
motif_db/JASPAR/JASPAR2022_CORE_vertebrates_non-redundant_v2,meme	MA0036,3	GATA2	WBGene00006627	11.07	tp	0
motif_db/JASPAR/JASPAR2022_CORE_vertebrates_non-redundant_v2,meme	MA0036,3	GATA2	WBGene00007097	11.04	tp	0
motif_db/JASPAR/JASPAR2022_CORE_vertebrates_non-redundant_v2,meme	MA0036,3	GATA2	WBGene00015131	11.01	fp	1
motif_db/JASPAR/JASPAR2022_CORE_vertebrates_non-redundant_v2,meme	MA0036,3	GATA2	WBGene00010605	10.98	tp	0
motif_db/JASPAR/JASPAR2022_CORE_vertebrates_non-redundant_v2,meme	MA0036,3	GATA2	WBGene00015596	10.98	tp	0
motif_db/JASPAR/JASPAR2022_CORE_vertebrates_non-redundant_v2,meme	MA0036,3	GATA2	WBGene00003647	10.98	tp	0
motif_db/JASPAR/JASPAR2022_CORE_vertebrates_non-redundant_v2,meme	MA0036,3	GATA2	WBGene00004811	10.98	tp	1
motif_db/JASPAR/JASPAR2022_CORE_vertebrates_non-redundant_v2,meme	MA0036,3	GATA2	WBGene00020386	10.97	fp	0
motif_db/JASPAR/JASPAR2022_CORE_vertebrates_non-redundant_v2,meme	MA0036,3	GATA2	WBGene00012144	10.97	tp	0
motif_db/JASPAR/JASPAR2022_CORE_vertebrates_non-redundant_v2,meme	MA0036,3	GATA2	WBGene00012961	10.88	tp	0
motif_db/JASPAR/JASPAR2022_CORE_vertebrates_non-redundant_v2,meme	MA0036,3	GATA2	WBGene00007097	10.87	fp	0
motif_db/JASPAR/JASPAR2022_CORE_vertebrates_non-redundant_v2,meme	MA0036,3	GATA2	WBGene00015332	10.83	tp	0
motif_db/JASPAR/JASPAR2022_CORE_vertebrates_non-redundant_v2,meme	MA0036,3	GATA2	WBGene00015735	10.8	tp	0
motif_db/JASPAR/JASPAR2022_CORE_vertebrates_non-redundant_v2,meme	MA0036,3	GATA2	WBGene00002179	10.79	fp	1
motif_db/JASPAR/JASPAR2022_CORE_vertebrates_non-redundant_v2,meme	MA0036,3	GATA2	WBGene00015295	10.78	tp	0
motif_db/JASPAR/JASPAR2022_CORE_vertebrates_non-redundant_v2,meme	MA0036,3	GATA2	WBGene00019932	10.74	tp	0
motif_db/JASPAR/JASPAR2022_CORE_vertebrates_non-redundant_v2,meme	MA0036,3	GATA2	WBGene00009957	10.71	fp	0
motif_db/JASPAR/JASPAR2022_CORE_vertebrates_non-redundant_v2,meme	MA0036,3	GATA2	WBGene00002274	10.7	tp	0
motif_db/JASPAR/JASPAR2022_CORE_vertebrates_non-redundant_v2,meme	MA0036,3	GATA2	WBGene00000458	10.7	fp	0
motif_db/JASPAR/JASPAR2022_CORE_vertebrates_non-redundant_v2,meme	MA0036,3	GATA2	WBGene00008572	10.7	tp	0
motif_db/JASPAR/JASPAR2022_CORE_vertebrates_non-redundant_v2,meme	MA0036,3	GATA2	WBGene00013008	10.69	fp	0
motif_db/JASPAR/JASPAR2022_CORE_vertebrates_non-redundant_v2,meme	MA0036,3	GATA2	WBGene00018531	10.68	tp	0
motif_db/JASPAR/JASPAR2022_CORE_vertebrates_non-redundant_v2,meme	MA0036,3	GATA2	WBGene00007506	10.68	fp	0
motif_db/JASPAR/JASPAR2022_CORE_vertebrates_non-redundant_v2,meme	MA0036,3	GATA2	WBGene00018643	10.61	tp	0
motif_db/JASPAR/JASPAR2022_CORE_vertebrates_non-redundant_v2,meme	MA0036,3	GATA2	WBGene00020455	10.61	tp	1
motif_db/JASPAR/JASPAR2022_CORE_vertebrates_non-redundant_v2,meme	MA0036,3	GATA2	WBGene00015216	10.6	tp	0
motif_db/JASPAR/JASPAR2022_CORE_vertebrates_non-redundant_v2,meme	MA0036,3	GATA2	WBGene00008748	10.59	fp	0
motif_db/JASPAR/JASPAR2022_CORE_vertebrates_non-redundant_v2,meme	MA0036,3	GATA2	WBGene00019593	10.59	tp	0
motif_db/JASPAR/JASPAR2022_CORE_vertebrates_non-redundant_v2,meme	MA0036,3	GATA2	WBGene00007660	10.59	fp	0
motif_db/JASPAR/JASPAR2022_CORE_vertebrates_non-redundant_v2,meme	MA0036,3	GATA2	WBGene00020954	10.55	fp	0
motif_db/JASPAR/JASPAR2022_CORE_vertebrates_non-redundant_v2,meme	MA0036,3	GATA2	WBGene00194695	10.53	tp	0
motif_db/JASPAR/JASPAR2022_CORE_vertebrates_non-redundant_v2,meme	MA0036,3	GATA2	WBGene00004810	10.47	fp	0
motif_db/JASPAR/JASPAR2022_CORE_vertebrates_non-redundant_v2,meme	MA0036,3	GATA2	WBGene00016788	10.42	tp	1
motif_db/JASPAR/JASPAR2022_CORE_vertebrates_non-redundant_v2,meme	MA0036,3	GATA2	WBGene00022007	10.37	tp	0
motif_db/JASPAR/JASPAR2022_CORE_vertebrates_non-redundant_v2,meme	MA0036,3	GATA2	WBGene00022006	10.37	tp	1
#
motif_db/JASPAR/JASPAR2022_CORE_vertebrates_non-redundant_v2,meme	MA1104,2	GATA6	WBGene00016419	16.38	fp	0
motif_db/JASPAR/JASPAR2022_CORE_vertebrates_non-redundant_v2,meme	MA1104,2	GATA6	WBGene00016425	15.76	fp	1
motif_db/JASPAR/JASPAR2022_CORE_vertebrates_non-redundant_v2,meme	MA1104,2	GATA6	WBGene00009948	15.72	tp	0
motif_db/JASPAR/JASPAR2022_CORE_vertebrates_non-redundant_v2,meme	MA1104,2	GATA6	WBGene00006575	15.68	fp	0
motif_db/JASPAR/JASPAR2022_CORE_vertebrates_non-redundant_v2,meme	MA1104,2	GATA6	WBGene00013008	15.4	tp	0
motif_db/JASPAR/JASPAR2022_CORE_vertebrates_non-redundant_v2,meme	MA1104,2	GATA6	WBGene00206464	15.29	fp	0
motif_db/JASPAR/JASPAR2022_CORE_vertebrates_non-redundant_v2,meme	MA1104,2	GATA6	WBGene00007480	15.1	tp	0
motif_db/JASPAR/JASPAR2022_CORE_vertebrates_non-redundant_v2,meme	MA1104,2	GATA6	WBGene00016218	14.98	tp	0
motif_db/JASPAR/JASPAR2022_CORE_vertebrates_non-redundant_v2,meme	MA1104,2	GATA6	WBGene00002054	14.93	tp	0
motif_db/JASPAR/JASPAR2022_CORE_vertebrates_non-redundant_v2,meme	MA1104,2	GATA6	WBGene00219216	14.81	tp	0
motif_db/JASPAR/JASPAR2022_CORE_vertebrates_non-redundant_v2,meme	MA1104,2	GATA6	WBGene00007372	14.78	tp	0
motif_db/JASPAR/JASPAR2022_CORE_vertebrates_non-redundant_v2,meme	MA1104,2	GATA6	WBGene00008850	14.71	tp	0
motif_db/JASPAR/JASPAR2022_CORE_vertebrates_non-redundant_v2,meme	MA1104,2	GATA6	WBGene00021978	14.63	tp	1
motif_db/JASPAR/JASPAR2022_CORE_vertebrates_non-redundant_v2,meme	MA1104,2	GATA6	WBGene00011933	14.24	fp	0
motif_db/JASPAR/JASPAR2022_CORE_vertebrates_non-redundant_v2,meme	MA1104,2	GATA6	WBGene00007131	14.23	tp	0
motif_db/JASPAR/JASPAR2022_CORE_vertebrates_non-redundant_v2,meme	MA1104,2	GATA6	WBGene00016407	14.18	tp	0
motif_db/JASPAR/JASPAR2022_CORE_vertebrates_non-redundant_v2,meme	MA1104,2	GATA6	WBGene00007307	14.12	tp	0
motif_db/JASPAR/JASPAR2022_CORE_vertebrates_non-redundant_v2,meme	MA1104,2	GATA6	WBGene00003602	14.1	tp	0
motif_db/JASPAR/JASPAR2022_CORE_vertebrates_non-redundant_v2,meme	MA1104,2	GATA6	WBGene00004130	13.96	tp	0
motif_db/JASPAR/JASPAR2022_CORE_vertebrates_non-redundant_v2,meme	MA1104,2	GATA6	WBGene00206354	13.83	tp	0
motif_db/JASPAR/JASPAR2022_CORE_vertebrates_non-redundant_v2,meme	MA1104,2	GATA6	WBGene00077593	13.74	fp	1
motif_db/JASPAR/JASPAR2022_CORE_vertebrates_non-redundant_v2,meme	MA1104,2	GATA6	WBGene00002058	13.74	tp	0
motif_db/JASPAR/JASPAR2022_CORE_vertebrates_non-redundant_v2,meme	MA1104,2	GATA6	WBGene00006628	13.7	tp	0
motif_db/JASPAR/JASPAR2022_CORE_vertebrates_non-redundant_v2,meme	MA1104,2	GATA6	WBGene00044457	13.66	tp	1
motif_db/JASPAR/JASPAR2022_CORE_vertebrates_non-redundant_v2,meme	MA1104,2	GATA6	WBGene00014046	13.6	tp	0
motif_db/JASPAR/JASPAR2022_CORE_vertebrates_non-redundant_v2,meme	MA1104,2	GATA6	WBGene00045457	13.55	tp	0
motif_db/JASPAR/JASPAR2022_CORE_vertebrates_non-redundant_v2,meme	MA1104,2	GATA6	WBGene00013873	13.51	tp	0
motif_db/JASPAR/JASPAR2022_CORE_vertebrates_non-redundant_v2,meme	MA1104,2	GATA6	WBGene00004111	13.48	tp	0
motif_db/JASPAR/JASPAR2022_CORE_vertebrates_non-redundant_v2,meme	MA1104,2	GATA6	WBGene00006533	13.38	tp	0
motif_db/JASPAR/JASPAR2022_CORE_vertebrates_non-redundant_v2,meme	MA1104,2	GATA6	WBGene00043147	13.35	tp	0
motif_db/JASPAR/JASPAR2022_CORE_vertebrates_non-redundant_v2,meme	MA1104,2	GATA6	WBGene00015598	13.29	tp	0
motif_db/JASPAR/JASPAR2022_CORE_vertebrates_non-redundant_v2,meme	MA1104,2	GATA6	WBGene00016785	13.2	fp	0
motif_db/JASPAR/JASPAR2022_CORE_vertebrates_non-redundant_v2,meme	MA1104,2	GATA6	WBGene00194717	13.2	tp	1
motif_db/JASPAR/JASPAR2022_CORE_vertebrates_non-redundant_v2,meme	MA1104,2	GATA6	WBGene00006464	13.17	tp	0
motif_db/JASPAR/JASPAR2022_CORE_vertebrates_non-redundant_v2,meme	MA1104,2	GATA6	WBGene00008110	13.17	tp	0
motif_db/JASPAR/JASPAR2022_CORE_vertebrates_non-redundant_v2,meme	MA1104,2	GATA6	WBGene00009886	13.13	tp	0
motif_db/JASPAR/JASPAR2022_CORE_vertebrates_non-redundant_v2,meme	MA1104,2	GATA6	WBGene00008862	13.06	fp	0
motif_db/JASPAR/JASPAR2022_CORE_vertebrates_non-redundant_v2,meme	MA1104,2	GATA6	WBGene00007601	12.93	fp	0
motif_db/JASPAR/JASPAR2022_CORE_vertebrates_non-redundant_v2,meme	MA1104,2	GATA6	WBGene00020426	12.87	tp	0
motif_db/JASPAR/JASPAR2022_CORE_vertebrates_non-redundant_v2,meme	MA1104,2	GATA6	WBGene00045416	12.85	tp	0
motif_db/JASPAR/JASPAR2022_CORE_vertebrates_non-redundant_v2,meme	MA1104,2	GATA6	WBGene00021369	12.84	tp	0
motif_db/JASPAR/JASPAR2022_CORE_vertebrates_non-redundant_v2,meme	MA1104,2	GATA6	WBGene00077636	12.76	fp	0
motif_db/JASPAR/JASPAR2022_CORE_vertebrates_non-redundant_v2,meme	MA1104,2	GATA6	WBGene00013713	12.7	tp	0
motif_db/JASPAR/JASPAR2022_CORE_vertebrates_non-redundant_v2,meme	MA1104,2	GATA6	WBGene00010296	12.68	tp	0
motif_db/JASPAR/JASPAR2022_CORE_vertebrates_non-redundant_v2,meme	MA1104,2	GATA6	WBGene00007440	12.68	tp	0
motif_db/JASPAR/JASPAR2022_CORE_vertebrates_non-redundant_v2,meme	MA1104,2	GATA6	WBGene00004013	12.67	tp	0
motif_db/JASPAR/JASPAR2022_CORE_vertebrates_non-redundant_v2,meme	MA1104,2	GATA6	WBGene00007658	12.61	tp	0
motif_db/JASPAR/JASPAR2022_CORE_vertebrates_non-redundant_v2,meme	MA1104,2	GATA6	WBGene00015332	12.57	tp	0
motif_db/JASPAR/JASPAR2022_CORE_vertebrates_non-redundant_v2,meme	MA1104,2	GATA6	WBGene00016735	12.52	tp	0
motif_db/JASPAR/JASPAR2022_CORE_vertebrates_non-redundant_v2,meme	MA1104,2	GATA6	WBGene00003602	12.48	fp	1
motif_db/JASPAR/JASPAR2022_CORE_vertebrates_non-redundant_v2,meme	MA1104,2	GATA6	WBGene00013008	12.47	fp	0
motif_db/JASPAR/JASPAR2022_CORE_vertebrates_non-redundant_v2,meme	MA1104,2	GATA6	WBGene00002271	12.47	tp	0
motif_db/JASPAR/JASPAR2022_CORE_vertebrates_non-redundant_v2,meme	MA1104,2	GATA6	WBGene00008748	12.46	tp	1
motif_db/JASPAR/JASPAR2022_CORE_vertebrates_non-redundant_v2,meme	MA1104,2	GATA6	WBGene00015735	12.44	tp	0
motif_db/JASPAR/JASPAR2022_CORE_vertebrates_non-redundant_v2,meme	MA1104,2	GATA6	WBGene00003647	12.36	tp	0
motif_db/JASPAR/JASPAR2022_CORE_vertebrates_non-redundant_v2,meme	MA1104,2	GATA6	WBGene00007097	12.34	tp	0
motif_db/JASPAR/JASPAR2022_CORE_vertebrates_non-redundant_v2,meme	MA1104,2	GATA6	WBGene00004003	12.34	tp	1
motif_db/JASPAR/JASPAR2022_CORE_vertebrates_non-redundant_v2,meme	MA1104,2	GATA6	WBGene00018223	12.25	fp	0
motif_db/JASPAR/JASPAR2022_CORE_vertebrates_non-redundant_v2,meme	MA1104,2	GATA6	WBGene00021339	12.18	tp	0
motif_db/JASPAR/JASPAR2022_CORE_vertebrates_non-redundant_v2,meme	MA1104,2	GATA6	WBGene00043147	12.18	fp	0
motif_db/JASPAR/JASPAR2022_CORE_vertebrates_non-redundant_v2,meme	MA1104,2	GATA6	WBGene00019662	12.17	fp	0
motif_db/JASPAR/JASPAR2022_CORE_vertebrates_non-redundant_v2,meme	MA1104,2	GATA6	WBGene00077636	12.16	tp	0
motif_db/JASPAR/JASPAR2022_CORE_vertebrates_non-redundant_v2,meme	MA1104,2	GATA6	WBGene00008199	12.16	fp	0
motif_db/JASPAR/JASPAR2022_CORE_vertebrates_non-redundant_v2,meme	MA1104,2	GATA6	WBGene00018531	12.12	tp	0
motif_db/JASPAR/JASPAR2022_CORE_vertebrates_non-redundant_v2,meme	MA1104,2	GATA6	WBGene00008862	12.05	tp	0
motif_db/JASPAR/JASPAR2022_CORE_vertebrates_non-redundant_v2,meme	MA1104,2	GATA6	WBGene00019662	11.93	tp	0
motif_db/JASPAR/JASPAR2022_CORE_vertebrates_non-redundant_v2,meme	MA1104,2	GATA6	WBGene00019973	11.92	tp	0
motif_db/JASPAR/JASPAR2022_CORE_vertebrates_non-redundant_v2,meme	MA1104,2	GATA6	WBGene00012101	11.91	fp	0
motif_db/JASPAR/JASPAR2022_CORE_vertebrates_non-redundant_v2,meme	MA1104,2	GATA6	WBGene00016419	11.9	tp	0
motif_db/JASPAR/JASPAR2022_CORE_vertebrates_non-redundant_v2,meme	MA1104,2	GATA6	WBGene00012961	11.78	tp	0
motif_db/JASPAR/JASPAR2022_CORE_vertebrates_non-redundant_v2,meme	MA1104,2	GATA6	WBGene00021121	11.76	tp	0
motif_db/JASPAR/JASPAR2022_CORE_vertebrates_non-redundant_v2,meme	MA1104,2	GATA6	WBGene00016845	11.76	tp	0
motif_db/JASPAR/JASPAR2022_CORE_vertebrates_non-redundant_v2,meme	MA1104,2	GATA6	WBGene00015680	11.73	tp	0
motif_db/JASPAR/JASPAR2022_CORE_vertebrates_non-redundant_v2,meme	MA1104,2	GATA6	WBGene00022644	11.68	tp	0
motif_db/JASPAR/JASPAR2022_CORE_vertebrates_non-redundant_v2,meme	MA1104,2	GATA6	WBGene00009428	11.66	fp	1
motif_db/JASPAR/JASPAR2022_CORE_vertebrates_non-redundant_v2,meme	MA1104,2	GATA6	WBGene00012130	11.64	tp	0
motif_db/JASPAR/JASPAR2022_CORE_vertebrates_non-redundant_v2,meme	MA1104,2	GATA6	WBGene00013073	11.62	tp	0
motif_db/JASPAR/JASPAR2022_CORE_vertebrates_non-redundant_v2,meme	MA1104,2	GATA6	WBGene00010433	11.61	tp	0
motif_db/JASPAR/JASPAR2022_CORE_vertebrates_non-redundant_v2,meme	MA1104,2	GATA6	WBGene00013826	11.61	fp	1
motif_db/JASPAR/JASPAR2022_CORE_vertebrates_non-redundant_v2,meme	MA1104,2	GATA6	WBGene00008748	11.58	fp	0
motif_db/JASPAR/JASPAR2022_CORE_vertebrates_non-redundant_v2,meme	MA1104,2	GATA6	WBGene00008301	11.53	tp	0
motif_db/JASPAR/JASPAR2022_CORE_vertebrates_non-redundant_v2,meme	MA1104,2	GATA6	WBGene00020579	11.47	tp	0
motif_db/JASPAR/JASPAR2022_CORE_vertebrates_non-redundant_v2,meme	MA1104,2	GATA6	WBGene00019957	11.46	tp	0
motif_db/JASPAR/JASPAR2022_CORE_vertebrates_non-redundant_v2,meme	MA1104,2	GATA6	WBGene00020386	11.43	tp	0
motif_db/JASPAR/JASPAR2022_CORE_vertebrates_non-redundant_v2,meme	MA1104,2	GATA6	WBGene00021977	11.43	tp	0
motif_db/JASPAR/JASPAR2022_CORE_vertebrates_non-redundant_v2,meme	MA1104,2	GATA6	WBGene00018643	11.4	tp	0
motif_db/JASPAR/JASPAR2022_CORE_vertebrates_non-redundant_v2,meme	MA1104,2	GATA6	WBGene00013181	11.36	tp	0
motif_db/JASPAR/JASPAR2022_CORE_vertebrates_non-redundant_v2,meme	MA1104,2	GATA6	WBGene00015597	11.35	tp	0
motif_db/JASPAR/JASPAR2022_CORE_vertebrates_non-redundant_v2,meme	MA1104,2	GATA6	WBGene00006628	11.3	fp	0
motif_db/JASPAR/JASPAR2022_CORE_vertebrates_non-redundant_v2,meme	MA1104,2	GATA6	WBGene00013873	11.19	fp	0
motif_db/JASPAR/JASPAR2022_CORE_vertebrates_non-redundant_v2,meme	MA1104,2	GATA6	WBGene00010822	11.19	fp	0
motif_db/JASPAR/JASPAR2022_CORE_vertebrates_non-redundant_v2,meme	MA1104,2	GATA6	WBGene00022007	11.19	tp	0
motif_db/JASPAR/JASPAR2022_CORE_vertebrates_non-redundant_v2,meme	MA1104,2	GATA6	WBGene00022006	11.19	tp	1
motif_db/JASPAR/JASPAR2022_CORE_vertebrates_non-redundant_v2,meme	MA1104,2	GATA6	WBGene00012144	11.18	fp	0
motif_db/JASPAR/JASPAR2022_CORE_vertebrates_non-redundant_v2,meme	MA1104,2	GATA6	WBGene00219216	11.15	fp	0
motif_db/JASPAR/JASPAR2022_CORE_vertebrates_non-redundant_v2,meme	MA1104,2	GATA6	WBGene00008105	11.14	tp	0
motif_db/JASPAR/JASPAR2022_CORE_vertebrates_non-redundant_v2,meme	MA1104,2	GATA6	WBGene00010605	11.14	tp	0
motif_db/JASPAR/JASPAR2022_CORE_vertebrates_non-redundant_v2,meme	MA1104,2	GATA6	WBGene00004811	11.1	tp	1
motif_db/JASPAR/JASPAR2022_CORE_vertebrates_non-redundant_v2,meme	MA1104,2	GATA6	WBGene00045050	11.04	fp	1
motif_db/JASPAR/JASPAR2022_CORE_vertebrates_non-redundant_v2,meme	MA1104,2	GATA6	WBGene00015596	11	tp	0
motif_db/JASPAR/JASPAR2022_CORE_vertebrates_non-redundant_v2,meme	MA1104,2	GATA6	WBGene00010822	11	tp	0
motif_db/JASPAR/JASPAR2022_CORE_vertebrates_non-redundant_v2,meme	MA1104,2	GATA6	WBGene00194695	10.96	tp	0
motif_db/JASPAR/JASPAR2022_CORE_vertebrates_non-redundant_v2,meme	MA1104,2	GATA6	WBGene00000731	10.95	fp	0
motif_db/JASPAR/JASPAR2022_CORE_vertebrates_non-redundant_v2,meme	MA1104,2	GATA6	WBGene00008476	10.94	fp	0
motif_db/JASPAR/JASPAR2022_CORE_vertebrates_non-redundant_v2,meme	MA1104,2	GATA6	WBGene00006575	10.94	tp	1
motif_db/JASPAR/JASPAR2022_CORE_vertebrates_non-redundant_v2,meme	MA1104,2	GATA6	WBGene00008572	10.93	tp	0
motif_db/JASPAR/JASPAR2022_CORE_vertebrates_non-redundant_v2,meme	MA1104,2	GATA6	WBGene00077770	10.92	tp	0
motif_db/JASPAR/JASPAR2022_CORE_vertebrates_non-redundant_v2,meme	MA1104,2	GATA6	WBGene00019932	10.91	tp	0
motif_db/JASPAR/JASPAR2022_CORE_vertebrates_non-redundant_v2,meme	MA1104,2	GATA6	WBGene00014158	10.89	tp	0
motif_db/JASPAR/JASPAR2022_CORE_vertebrates_non-redundant_v2,meme	MA1104,2	GATA6	WBGene00022006	10.88	fp	0
motif_db/JASPAR/JASPAR2022_CORE_vertebrates_non-redundant_v2,meme	MA1104,2	GATA6	WBGene00018352	10.88	fp	0
motif_db/JASPAR/JASPAR2022_CORE_vertebrates_non-redundant_v2,meme	MA1104,2	GATA6	WBGene00007725	10.81	fp	0
motif_db/JASPAR/JASPAR2022_CORE_vertebrates_non-redundant_v2,meme	MA1104,2	GATA6	WBGene00008602	10.8	tp	0
motif_db/JASPAR/JASPAR2022_CORE_vertebrates_non-redundant_v2,meme	MA1104,2	GATA6	WBGene00000731	10.77	tp	0
motif_db/JASPAR/JASPAR2022_CORE_vertebrates_non-redundant_v2,meme	MA1104,2	GATA6	WBGene00021253	10.76	tp	0
motif_db/JASPAR/JASPAR2022_CORE_vertebrates_non-redundant_v2,meme	MA1104,2	GATA6	WBGene00017484	10.76	tp	0
motif_db/JASPAR/JASPAR2022_CORE_vertebrates_non-redundant_v2,meme	MA1104,2	GATA6	WBGene00016599	10.73	tp	0
motif_db/JASPAR/JASPAR2022_CORE_vertebrates_non-redundant_v2,meme	MA1104,2	GATA6	WBGene00020455	10.73	tp	1
motif_db/JASPAR/JASPAR2022_CORE_vertebrates_non-redundant_v2,meme	MA1104,2	GATA6	WBGene00009957	10.72	fp	0
motif_db/JASPAR/JASPAR2022_CORE_vertebrates_non-redundant_v2,meme	MA1104,2	GATA6	WBGene00021007	10.7	fp	0
motif_db/JASPAR/JASPAR2022_CORE_vertebrates_non-redundant_v2,meme	MA1104,2	GATA6	WBGene00002274	10.7	tp	0
motif_db/JASPAR/JASPAR2022_CORE_vertebrates_non-redundant_v2,meme	MA1104,2	GATA6	WBGene00000190	10.7	fp	0
motif_db/JASPAR/JASPAR2022_CORE_vertebrates_non-redundant_v2,meme	MA1104,2	GATA6	WBGene00008301	10.68	fp	0
motif_db/JASPAR/JASPAR2022_CORE_vertebrates_non-redundant_v2,meme	MA1104,2	GATA6	WBGene00045457	10.65	fp	0
motif_db/JASPAR/JASPAR2022_CORE_vertebrates_non-redundant_v2,meme	MA1104,2	GATA6	WBGene00015680	10.65	fp	0
motif_db/JASPAR/JASPAR2022_CORE_vertebrates_non-redundant_v2,meme	MA1104,2	GATA6	WBGene00008019	10.64	tp	0
motif_db/JASPAR/JASPAR2022_CORE_vertebrates_non-redundant_v2,meme	MA1104,2	GATA6	WBGene00010125	10.64	tp	0
motif_db/JASPAR/JASPAR2022_CORE_vertebrates_non-redundant_v2,meme	MA1104,2	GATA6	WBGene00017478	10.64	fp	0
motif_db/JASPAR/JASPAR2022_CORE_vertebrates_non-redundant_v2,meme	MA1104,2	GATA6	WBGene00012101	10.63	tp	1
motif_db/JASPAR/JASPAR2022_CORE_vertebrates_non-redundant_v2,meme	MA1104,2	GATA6	WBGene00009835	10.59	tp	0
motif_db/JASPAR/JASPAR2022_CORE_vertebrates_non-redundant_v2,meme	MA1104,2	GATA6	WBGene00008010	10.56	tp	0
motif_db/JASPAR/JASPAR2022_CORE_vertebrates_non-redundant_v2,meme	MA1104,2	GATA6	WBGene00003561	10.55	tp	0
motif_db/JASPAR/JASPAR2022_CORE_vertebrates_non-redundant_v2,meme	MA1104,2	GATA6	WBGene00021671	10.54	fp	0
motif_db/JASPAR/JASPAR2022_CORE_vertebrates_non-redundant_v2,meme	MA1104,2	GATA6	WBGene00004509	10.53	tp	1
#
motif_db/MOUSE/uniprobe_mouse,meme	UP00080_1	Gata5_primary	WBGene00045416	16.95	tp	0
motif_db/MOUSE/uniprobe_mouse,meme	UP00080_1	Gata5_primary	WBGene00045457	16.87	fp	0
motif_db/MOUSE/uniprobe_mouse,meme	UP00080_1	Gata5_primary	WBGene00020386	16.81	tp	0
motif_db/MOUSE/uniprobe_mouse,meme	UP00080_1	Gata5_primary	WBGene00007372	16.78	tp	0
motif_db/MOUSE/uniprobe_mouse,meme	UP00080_1	Gata5_primary	WBGene00003602	16.75	tp	0
motif_db/MOUSE/uniprobe_mouse,meme	UP00080_1	Gata5_primary	WBGene00002058	16.41	tp	0
motif_db/MOUSE/uniprobe_mouse,meme	UP00080_1	Gata5_primary	WBGene00020579	16.31	tp	0
motif_db/MOUSE/uniprobe_mouse,meme	UP00080_1	Gata5_primary	WBGene00008850	16.29	tp	0
motif_db/MOUSE/uniprobe_mouse,meme	UP00080_1	Gata5_primary	WBGene00015597	16.19	tp	0
motif_db/MOUSE/uniprobe_mouse,meme	UP00080_1	Gata5_primary	WBGene00013073	16.16	tp	0
motif_db/MOUSE/uniprobe_mouse,meme	UP00080_1	Gata5_primary	WBGene00020426	16.01	tp	0
motif_db/MOUSE/uniprobe_mouse,meme	UP00080_1	Gata5_primary	WBGene00044457	16	tp	1
motif_db/MOUSE/uniprobe_mouse,meme	UP00080_1	Gata5_primary	WBGene00008572	15.89	tp	0
motif_db/MOUSE/uniprobe_mouse,meme	UP00080_1	Gata5_primary	WBGene00019973	15.67	tp	0
motif_db/MOUSE/uniprobe_mouse,meme	UP00080_1	Gata5_primary	WBGene00022007	15.56	tp	0
motif_db/MOUSE/uniprobe_mouse,meme	UP00080_1	Gata5_primary	WBGene00022006	15.56	tp	1
motif_db/MOUSE/uniprobe_mouse,meme	UP00080_1	Gata5_primary	WBGene00018643	15.5	tp	0
motif_db/MOUSE/uniprobe_mouse,meme	UP00080_1	Gata5_primary	WBGene00010822	15.35	tp	0
motif_db/MOUSE/uniprobe_mouse,meme	UP00080_1	Gata5_primary	WBGene00006464	15.34	tp	0
motif_db/MOUSE/uniprobe_mouse,meme	UP00080_1	Gata5_primary	WBGene00012130	15.28	tp	0
motif_db/MOUSE/uniprobe_mouse,meme	UP00080_1	Gata5_primary	WBGene00206354	15.15	tp	0
motif_db/MOUSE/uniprobe_mouse,meme	UP00080_1	Gata5_primary	WBGene00013713	15.13	tp	0
motif_db/MOUSE/uniprobe_mouse,meme	UP00080_1	Gata5_primary	WBGene00016419	15.1	tp	0
motif_db/MOUSE/uniprobe_mouse,meme	UP00080_1	Gata5_primary	WBGene00077636	15.04	tp	0
motif_db/MOUSE/uniprobe_mouse,meme	UP00080_1	Gata5_primary	WBGene00077636	15.04	fp	0
motif_db/MOUSE/uniprobe_mouse,meme	UP00080_1	Gata5_primary	WBGene00011933	14.96	fp	0
motif_db/MOUSE/uniprobe_mouse,meme	UP00080_1	Gata5_primary	WBGene00194695	14.94	tp	0
motif_db/MOUSE/uniprobe_mouse,meme	UP00080_1	Gata5_primary	WBGene00002271	14.84	tp	0
motif_db/MOUSE/uniprobe_mouse,meme	UP00080_1	Gata5_primary	WBGene00002274	14.71	fp	0
motif_db/MOUSE/uniprobe_mouse,meme	UP00080_1	Gata5_primary	WBGene00012961	14.7	tp	0
motif_db/MOUSE/uniprobe_mouse,meme	UP00080_1	Gata5_primary	WBGene00020455	14.69	tp	1
motif_db/MOUSE/uniprobe_mouse,meme	UP00080_1	Gata5_primary	WBGene00017478	14.69	fp	0
motif_db/MOUSE/uniprobe_mouse,meme	UP00080_1	Gata5_primary	WBGene00219216	14.67	tp	0
motif_db/MOUSE/uniprobe_mouse,meme	UP00080_1	Gata5_primary	WBGene00016425	14.66	tp	0
motif_db/MOUSE/uniprobe_mouse,meme	UP00080_1	Gata5_primary	WBGene00045457	14.62	tp	0
motif_db/MOUSE/uniprobe_mouse,meme	UP00080_1	Gata5_primary	WBGene00008301	14.62	tp	0
motif_db/MOUSE/uniprobe_mouse,meme	UP00080_1	Gata5_primary	WBGene00077770	14.58	tp	0
motif_db/MOUSE/uniprobe_mouse,meme	UP00080_1	Gata5_primary	WBGene00010822	14.49	fp	0
motif_db/MOUSE/uniprobe_mouse,meme	UP00080_1	Gata5_primary	WBGene00007480	14.48	tp	0
motif_db/MOUSE/uniprobe_mouse,meme	UP00080_1	Gata5_primary	WBGene00008301	14.46	fp	0
motif_db/MOUSE/uniprobe_mouse,meme	UP00080_1	Gata5_primary	WBGene00022644	14.42	tp	0
motif_db/MOUSE/uniprobe_mouse,meme	UP00080_1	Gata5_primary	WBGene00010296	14.3	tp	0
motif_db/MOUSE/uniprobe_mouse,meme	UP00080_1	Gata5_primary	WBGene00004003	14.23	tp	1
motif_db/MOUSE/uniprobe_mouse,meme	UP00080_1	Gata5_primary	WBGene00007097	14.2	tp	0
motif_db/MOUSE/uniprobe_mouse,meme	UP00080_1	Gata5_primary	WBGene00007440	14.14	tp	0
motif_db/MOUSE/uniprobe_mouse,meme	UP00080_1	Gata5_primary	WBGene00007601	14.03	fp	0
motif_db/MOUSE/uniprobe_mouse,meme	UP00080_1	Gata5_primary	WBGene00012101	13.86	fp	0
motif_db/MOUSE/uniprobe_mouse,meme	UP00080_1	Gata5_primary	WBGene00012144	13.67	tp	0
motif_db/MOUSE/uniprobe_mouse,meme	UP00080_1	Gata5_primary	WBGene00007506	13.65	fp	0
motif_db/MOUSE/uniprobe_mouse,meme	UP00080_1	Gata5_primary	WBGene00021339	13.63	tp	0
motif_db/MOUSE/uniprobe_mouse,meme	UP00080_1	Gata5_primary	WBGene00006533	13.62	tp	0
motif_db/MOUSE/uniprobe_mouse,meme	UP00080_1	Gata5_primary	WBGene00018531	13.6	tp	0
motif_db/MOUSE/uniprobe_mouse,meme	UP00080_1	Gata5_primary	WBGene00013826	13.51	fp	1
motif_db/MOUSE/uniprobe_mouse,meme	UP00080_1	Gata5_primary	WBGene00012101	13.49	tp	1
motif_db/MOUSE/uniprobe_mouse,meme	UP00080_1	Gata5_primary	WBGene00015596	13.41	tp	0
motif_db/MOUSE/uniprobe_mouse,meme	UP00080_1	Gata5_primary	WBGene00003903	13.38	tp	0
motif_db/MOUSE/uniprobe_mouse,meme	UP00080_1	Gata5_primary	WBGene00019932	13.21	tp	0
motif_db/MOUSE/uniprobe_mouse,meme	UP00080_1	Gata5_primary	WBGene00006628	13.15	fp	0
motif_db/MOUSE/uniprobe_mouse,meme	UP00080_1	Gata5_primary	WBGene00022307	13.14	tp	0
motif_db/MOUSE/uniprobe_mouse,meme	UP00080_1	Gata5_primary	WBGene00004810	12.87	tp	0
motif_db/MOUSE/uniprobe_mouse,meme	UP00080_1	Gata5_primary	WBGene00010125	12.83	tp	0
motif_db/MOUSE/uniprobe_mouse,meme	UP00080_1	Gata5_primary	WBGene00007660	12.8	tp	0
motif_db/MOUSE/uniprobe_mouse,meme	UP00080_1	Gata5_primary	WBGene00004013	12.79	tp	0
motif_db/MOUSE/uniprobe_mouse,meme	UP00080_1	Gata5_primary	WBGene00009948	12.78	tp	0
motif_db/MOUSE/uniprobe_mouse,meme	UP00080_1	Gata5_primary	WBGene00016407	12.74	tp	0
motif_db/MOUSE/uniprobe_mouse,meme	UP00080_1	Gata5_primary	WBGene00021121	12.66	tp	0
motif_db/MOUSE/uniprobe_mouse,meme	UP00080_1	Gata5_primary	WBGene00004811	12.66	tp	1
#
motif_db/JASPAR/JASPAR2022_CORE_vertebrates_non-redundant_v2,meme	MA0742,2	KLF12	WBGene00016997	17.98	tp	0
motif_db/JASPAR/JASPAR2022_CORE_vertebrates_non-redundant_v2,meme	MA0742,2	KLF12	WBGene00008862	17.41	tp	0
motif_db/JASPAR/JASPAR2022_CORE_vertebrates_non-redundant_v2,meme	MA0742,2	KLF12	WBGene00003602	17.38	tp	0
motif_db/JASPAR/JASPAR2022_CORE_vertebrates_non-redundant_v2,meme	MA0742,2	KLF12	WBGene00044402	16.31	tp	0
motif_db/JASPAR/JASPAR2022_CORE_vertebrates_non-redundant_v2,meme	MA0742,2	KLF12	WBGene00008019	16.1	tp	0
motif_db/JASPAR/JASPAR2022_CORE_vertebrates_non-redundant_v2,meme	MA0742,2	KLF12	WBGene00021671	15.68	tp	0
motif_db/JASPAR/JASPAR2022_CORE_vertebrates_non-redundant_v2,meme	MA0742,2	KLF12	WBGene00017478	15.51	tp	0
motif_db/JASPAR/JASPAR2022_CORE_vertebrates_non-redundant_v2,meme	MA0742,2	KLF12	WBGene00002054	15.5	tp	0
motif_db/JASPAR/JASPAR2022_CORE_vertebrates_non-redundant_v2,meme	MA0742,2	KLF12	WBGene00001820	15.43	tp	0
motif_db/JASPAR/JASPAR2022_CORE_vertebrates_non-redundant_v2,meme	MA0742,2	KLF12	WBGene00044541	15.15	fp	0
motif_db/JASPAR/JASPAR2022_CORE_vertebrates_non-redundant_v2,meme	MA0742,2	KLF12	WBGene00012101	15.1	tp	1
motif_db/JASPAR/JASPAR2022_CORE_vertebrates_non-redundant_v2,meme	MA0742,2	KLF12	WBGene00019593	14.78	tp	0
motif_db/JASPAR/JASPAR2022_CORE_vertebrates_non-redundant_v2,meme	MA0742,2	KLF12	WBGene00011069	14.5	tp	0
motif_db/JASPAR/JASPAR2022_CORE_vertebrates_non-redundant_v2,meme	MA0742,2	KLF12	WBGene00019662	14.42	fp	0
motif_db/JASPAR/JASPAR2022_CORE_vertebrates_non-redundant_v2,meme	MA0742,2	KLF12	WBGene00010658	14.28	tp	0
motif_db/JASPAR/JASPAR2022_CORE_vertebrates_non-redundant_v2,meme	MA0742,2	KLF12	WBGene00008862	13.77	fp	0
motif_db/JASPAR/JASPAR2022_CORE_vertebrates_non-redundant_v2,meme	MA0742,2	KLF12	WBGene00018643	13.45	tp	0
motif_db/JASPAR/JASPAR2022_CORE_vertebrates_non-redundant_v2,meme	MA0742,2	KLF12	WBGene00003647	13.45	fp	0
motif_db/JASPAR/JASPAR2022_CORE_vertebrates_non-redundant_v2,meme	MA0742,2	KLF12	WBGene00006599	13.3	tp	0
motif_db/JASPAR/JASPAR2022_CORE_vertebrates_non-redundant_v2,meme	MA0742,2	KLF12	WBGene00004130	13.06	tp	0
motif_db/JASPAR/JASPAR2022_CORE_vertebrates_non-redundant_v2,meme	MA0742,2	KLF12	WBGene00019134	12.97	fp	0
motif_db/JASPAR/JASPAR2022_CORE_vertebrates_non-redundant_v2,meme	MA0742,2	KLF12	WBGene00006599	12.97	fp	0
motif_db/JASPAR/JASPAR2022_CORE_vertebrates_non-redundant_v2,meme	MA0742,2	KLF12	WBGene00012535	12.82	tp	0
motif_db/JASPAR/JASPAR2022_CORE_vertebrates_non-redundant_v2,meme	MA0742,2	KLF12	WBGene00020834	12.82	tp	0
motif_db/JASPAR/JASPAR2022_CORE_vertebrates_non-redundant_v2,meme	MA0742,2	KLF12	WBGene00021487	12.82	tp	0
motif_db/JASPAR/JASPAR2022_CORE_vertebrates_non-redundant_v2,meme	MA0742,2	KLF12	WBGene00010296	12.82	tp	0
motif_db/JASPAR/JASPAR2022_CORE_vertebrates_non-redundant_v2,meme	MA0742,2	KLF12	WBGene00004003	12.82	tp	1
motif_db/JASPAR/JASPAR2022_CORE_vertebrates_non-redundant_v2,meme	MA0742,2	KLF12	WBGene00021799	12.65	fp	0
motif_db/JASPAR/JASPAR2022_CORE_vertebrates_non-redundant_v2,meme	MA0742,2	KLF12	WBGene00007307	12.46	fp	1
motif_db/JASPAR/JASPAR2022_CORE_vertebrates_non-redundant_v2,meme	MA0742,2	KLF12	WBGene00021435	12.33	tp	0
motif_db/JASPAR/JASPAR2022_CORE_vertebrates_non-redundant_v2,meme	MA0742,2	KLF12	WBGene00020353	11.99	tp	0
motif_db/JASPAR/JASPAR2022_CORE_vertebrates_non-redundant_v2,meme	MA0742,2	KLF12	WBGene00019932	11.74	tp	0
motif_db/JASPAR/JASPAR2022_CORE_vertebrates_non-redundant_v2,meme	MA0742,2	KLF12	WBGene00021927	11.74	tp	0
motif_db/JASPAR/JASPAR2022_CORE_vertebrates_non-redundant_v2,meme	MA0742,2	KLF12	WBGene00010241	11.59	tp	1
motif_db/JASPAR/JASPAR2022_CORE_vertebrates_non-redundant_v2,meme	MA0742,2	KLF12	WBGene00007440	11.55	tp	0
motif_db/JASPAR/JASPAR2022_CORE_vertebrates_non-redundant_v2,meme	MA0742,2	KLF12	WBGene00007372	11.44	tp	0
motif_db/JASPAR/JASPAR2022_CORE_vertebrates_non-redundant_v2,meme	MA0742,2	KLF12	WBGene00022007	11.33	tp	0
motif_db/JASPAR/JASPAR2022_CORE_vertebrates_non-redundant_v2,meme	MA0742,2	KLF12	WBGene00000190	11.29	tp	0
motif_db/JASPAR/JASPAR2022_CORE_vertebrates_non-redundant_v2,meme	MA0742,2	KLF12	WBGene00014158	11.27	tp	0
motif_db/JASPAR/JASPAR2022_CORE_vertebrates_non-redundant_v2,meme	MA0742,2	KLF12	WBGene00010475	10.94	tp	0
motif_db/JASPAR/JASPAR2022_CORE_vertebrates_non-redundant_v2,meme	MA0742,2	KLF12	WBGene00008577	10.94	tp	0
motif_db/JASPAR/JASPAR2022_CORE_vertebrates_non-redundant_v2,meme	MA0742,2	KLF12	WBGene00002179	10.9	tp	1
motif_db/JASPAR/JASPAR2022_CORE_vertebrates_non-redundant_v2,meme	MA0742,2	KLF12	WBGene00008748	10.49	tp	1
motif_db/JASPAR/JASPAR2022_CORE_vertebrates_non-redundant_v2,meme	MA0742,2	KLF12	WBGene00016407	10.49	tp	0
motif_db/JASPAR/JASPAR2022_CORE_vertebrates_non-redundant_v2,meme	MA0742,2	KLF12	WBGene00015223	10.43	tp	0
motif_db/JASPAR/JASPAR2022_CORE_vertebrates_non-redundant_v2,meme	MA0742,2	KLF12	WBGene00010605	10.33	tp	0
motif_db/JASPAR/JASPAR2022_CORE_vertebrates_non-redundant_v2,meme	MA0742,2	KLF12	WBGene00007480	10.31	fp	0
motif_db/JASPAR/JASPAR2022_CORE_vertebrates_non-redundant_v2,meme	MA0742,2	KLF12	WBGene00013969	9.99	tp	0
motif_db/JASPAR/JASPAR2022_CORE_vertebrates_non-redundant_v2,meme	MA0742,2	KLF12	WBGene00007766	9.91	tp	0
motif_db/JASPAR/JASPAR2022_CORE_vertebrates_non-redundant_v2,meme	MA0742,2	KLF12	WBGene00020954	9.91	tp	0
motif_db/JASPAR/JASPAR2022_CORE_vertebrates_non-redundant_v2,meme	MA0742,2	KLF12	WBGene00011713	9.9	tp	0
motif_db/JASPAR/JASPAR2022_CORE_vertebrates_non-redundant_v2,meme	MA0742,2	KLF12	WBGene00019973	9.87	tp	0
motif_db/JASPAR/JASPAR2022_CORE_vertebrates_non-redundant_v2,meme	MA0742,2	KLF12	WBGene00011069	9.85	fp	0
motif_db/JASPAR/JASPAR2022_CORE_vertebrates_non-redundant_v2,meme	MA0742,2	KLF12	WBGene00006649	9.82	fp	0
motif_db/JASPAR/JASPAR2022_CORE_vertebrates_non-redundant_v2,meme	MA0742,2	KLF12	WBGene00009888	9.77	tp	0
motif_db/JASPAR/JASPAR2022_CORE_vertebrates_non-redundant_v2,meme	MA0742,2	KLF12	WBGene00044201	9.76	fp	0
motif_db/JASPAR/JASPAR2022_CORE_vertebrates_non-redundant_v2,meme	MA0742,2	KLF12	WBGene00018223	9.76	tp	0
motif_db/JASPAR/JASPAR2022_CORE_vertebrates_non-redundant_v2,meme	MA0742,2	KLF12	WBGene00021979	9.7	fp	0
motif_db/JASPAR/JASPAR2022_CORE_vertebrates_non-redundant_v2,meme	MA0742,2	KLF12	WBGene00016862	9.69	tp	0
motif_db/JASPAR/JASPAR2022_CORE_vertebrates_non-redundant_v2,meme	MA0742,2	KLF12	WBGene00011933	9.69	fp	0
motif_db/JASPAR/JASPAR2022_CORE_vertebrates_non-redundant_v2,meme	MA0742,2	KLF12	WBGene00016862	9.54	fp	0
motif_db/JASPAR/JASPAR2022_CORE_vertebrates_non-redundant_v2,meme	MA0742,2	KLF12	WBGene00005653	9.43	tp	0
motif_db/JASPAR/JASPAR2022_CORE_vertebrates_non-redundant_v2,meme	MA0742,2	KLF12	WBGene00007440	9.38	fp	1
motif_db/JASPAR/JASPAR2022_CORE_vertebrates_non-redundant_v2,meme	MA0742,2	KLF12	WBGene00006372	9.22	fp	0
motif_db/JASPAR/JASPAR2022_CORE_vertebrates_non-redundant_v2,meme	MA0742,2	KLF12	WBGene00010754	9.21	fp	0
motif_db/JASPAR/JASPAR2022_CORE_vertebrates_non-redundant_v2,meme	MA0742,2	KLF12	WBGene00206464	9.2	tp	0
motif_db/JASPAR/JASPAR2022_CORE_vertebrates_non-redundant_v2,meme	MA0742,2	KLF12	WBGene00020455	9.19	fp	0
motif_db/JASPAR/JASPAR2022_CORE_vertebrates_non-redundant_v2,meme	MA0742,2	KLF12	WBGene00014158	9.14	fp	0
motif_db/JASPAR/JASPAR2022_CORE_vertebrates_non-redundant_v2,meme	MA0742,2	KLF12	WBGene00013969	9.07	fp	0
motif_db/JASPAR/JASPAR2022_CORE_vertebrates_non-redundant_v2,meme	MA0742,2	KLF12	WBGene00008602	8.58	fp	0
motif_db/JASPAR/JASPAR2022_CORE_vertebrates_non-redundant_v2,meme	MA0742,2	KLF12	WBGene00007601	8.42	tp	0
motif_db/JASPAR/JASPAR2022_CORE_vertebrates_non-redundant_v2,meme	MA0742,2	KLF12	WBGene00015295	8.41	fp	0
motif_db/JASPAR/JASPAR2022_CORE_vertebrates_non-redundant_v2,meme	MA0742,2	KLF12	WBGene00002271	8.41	fp	0
motif_db/JASPAR/JASPAR2022_CORE_vertebrates_non-redundant_v2,meme	MA0742,2	KLF12	WBGene00044541	8.35	tp	0
motif_db/JASPAR/JASPAR2022_CORE_vertebrates_non-redundant_v2,meme	MA0742,2	KLF12	WBGene00043147	8.33	tp	0
motif_db/JASPAR/JASPAR2022_CORE_vertebrates_non-redundant_v2,meme	MA0742,2	KLF12	WBGene00013073	8.26	fp	0
motif_db/JASPAR/JASPAR2022_CORE_vertebrates_non-redundant_v2,meme	MA0742,2	KLF12	WBGene00009306	8.25	tp	1
motif_db/JASPAR/JASPAR2022_CORE_vertebrates_non-redundant_v2,meme	MA0742,2	KLF12	WBGene00020471	8.24	fp	0
motif_db/JASPAR/JASPAR2022_CORE_vertebrates_non-redundant_v2,meme	MA0742,2	KLF12	WBGene00007766	8.19	fp	0
motif_db/JASPAR/JASPAR2022_CORE_vertebrates_non-redundant_v2,meme	MA0742,2	KLF12	WBGene00022307	8.08	tp	0
motif_db/JASPAR/JASPAR2022_CORE_vertebrates_non-redundant_v2,meme	MA0742,2	KLF12	WBGene00015216	8.04	tp	0
motif_db/JASPAR/JASPAR2022_CORE_vertebrates_non-redundant_v2,meme	MA0742,2	KLF12	WBGene00022572	8.01	fp	0
motif_db/JASPAR/JASPAR2022_CORE_vertebrates_non-redundant_v2,meme	MA0742,2	KLF12	WBGene00021339	7.63	tp	0
motif_db/JASPAR/JASPAR2022_CORE_vertebrates_non-redundant_v2,meme	MA0742,2	KLF12	WBGene00004810	7.53	tp	0
motif_db/JASPAR/JASPAR2022_CORE_vertebrates_non-redundant_v2,meme	MA0742,2	KLF12	WBGene00013181	7.49	tp	0
motif_db/JASPAR/JASPAR2022_CORE_vertebrates_non-redundant_v2,meme	MA0742,2	KLF12	WBGene00020407	7.49	fp	0
motif_db/JASPAR/JASPAR2022_CORE_vertebrates_non-redundant_v2,meme	MA0742,2	KLF12	WBGene00021927	7.48	fp	0
motif_db/JASPAR/JASPAR2022_CORE_vertebrates_non-redundant_v2,meme	MA0742,2	KLF12	WBGene00010244	7.45	tp	0
motif_db/JASPAR/JASPAR2022_CORE_vertebrates_non-redundant_v2,meme	MA0742,2	KLF12	WBGene00019580	7.32	fp	0
motif_db/JASPAR/JASPAR2022_CORE_vertebrates_non-redundant_v2,meme	MA0742,2	KLF12	WBGene00044402	7.29	fp	0
motif_db/JASPAR/JASPAR2022_CORE_vertebrates_non-redundant_v2,meme	MA0742,2	KLF12	WBGene00019662	7.28	tp	0
motif_db/JASPAR/JASPAR2022_CORE_vertebrates_non-redundant_v2,meme	MA0742,2	KLF12	WBGene00000731	7.25	tp	0
motif_db/JASPAR/JASPAR2022_CORE_vertebrates_non-redundant_v2,meme	MA0742,2	KLF12	WBGene00007725	7.24	fp	0
motif_db/JASPAR/JASPAR2022_CORE_vertebrates_non-redundant_v2,meme	MA0742,2	KLF12	WBGene00010605	7.23	fp	0
motif_db/JASPAR/JASPAR2022_CORE_vertebrates_non-redundant_v2,meme	MA0742,2	KLF12	WBGene00019967	7.21	tp	0
motif_db/JASPAR/JASPAR2022_CORE_vertebrates_non-redundant_v2,meme	MA0742,2	KLF12	WBGene00006063	7.1	fp	0
motif_db/JASPAR/JASPAR2022_CORE_vertebrates_non-redundant_v2,meme	MA0742,2	KLF12	WBGene00007097	7.07	tp	0
motif_db/JASPAR/JASPAR2022_CORE_vertebrates_non-redundant_v2,meme	MA0742,2	KLF12	WBGene00018352	7	fp	0
motif_db/JASPAR/JASPAR2022_CORE_vertebrates_non-redundant_v2,meme	MA0742,2	KLF12	WBGene00004013	6.99	tp	0
motif_db/JASPAR/JASPAR2022_CORE_vertebrates_non-redundant_v2,meme	MA0742,2	KLF12	WBGene00008850	6.83	tp	0
motif_db/JASPAR/JASPAR2022_CORE_vertebrates_non-redundant_v2,meme	MA0742,2	KLF12	WBGene00045457	6.81	fp	0
motif_db/JASPAR/JASPAR2022_CORE_vertebrates_non-redundant_v2,meme	MA0742,2	KLF12	WBGene00016551	6.79	tp	0
motif_db/JASPAR/JASPAR2022_CORE_vertebrates_non-redundant_v2,meme	MA0742,2	KLF12	WBGene00010899	6.78	tp	0
motif_db/JASPAR/JASPAR2022_CORE_vertebrates_non-redundant_v2,meme	MA0742,2	KLF12	WBGene00003515	6.75	fp	0
motif_db/JASPAR/JASPAR2022_CORE_vertebrates_non-redundant_v2,meme	MA0742,2	KLF12	WBGene00022644	6.7	tp	0
motif_db/JASPAR/JASPAR2022_CORE_vertebrates_non-redundant_v2,meme	MA0742,2	KLF12	WBGene00019189	6.59	fp	1
motif_db/JASPAR/JASPAR2022_CORE_vertebrates_non-redundant_v2,meme	MA0742,2	KLF12	WBGene00003903	6.55	fp	0
motif_db/JASPAR/JASPAR2022_CORE_vertebrates_non-redundant_v2,meme	MA0742,2	KLF12	WBGene00011737	6.48	fp	0
motif_db/JASPAR/JASPAR2022_CORE_vertebrates_non-redundant_v2,meme	MA0742,2	KLF12	WBGene00011933	6.43	tp	0
motif_db/JASPAR/JASPAR2022_CORE_vertebrates_non-redundant_v2,meme	MA0742,2	KLF12	WBGene00006464	6.42	fp	1
motif_db/JASPAR/JASPAR2022_CORE_vertebrates_non-redundant_v2,meme	MA0742,2	KLF12	WBGene00022307	6.41	fp	0
motif_db/JASPAR/JASPAR2022_CORE_vertebrates_non-redundant_v2,meme	MA0742,2	KLF12	WBGene00009888	6.33	fp	0
motif_db/JASPAR/JASPAR2022_CORE_vertebrates_non-redundant_v2,meme	MA0742,2	KLF12	WBGene00020834	6.29	fp	0
motif_db/JASPAR/JASPAR2022_CORE_vertebrates_non-redundant_v2,meme	MA0742,2	KLF12	WBGene00020471	6.28	tp	0
motif_db/JASPAR/JASPAR2022_CORE_vertebrates_non-redundant_v2,meme	MA0742,2	KLF12	WBGene00009835	6.2	tp	0
motif_db/JASPAR/JASPAR2022_CORE_vertebrates_non-redundant_v2,meme	MA0742,2	KLF12	WBGene00018223	6.16	fp	0
motif_db/JASPAR/JASPAR2022_CORE_vertebrates_non-redundant_v2,meme	MA0742,2	KLF12	WBGene00044201	6.12	tp	0
motif_db/JASPAR/JASPAR2022_CORE_vertebrates_non-redundant_v2,meme	MA0742,2	KLF12	WBGene00007414	6.05	fp	0
motif_db/JASPAR/JASPAR2022_CORE_vertebrates_non-redundant_v2,meme	MA0742,2	KLF12	WBGene00019858	6.04	fp	0
motif_db/JASPAR/JASPAR2022_CORE_vertebrates_non-redundant_v2,meme	MA0742,2	KLF12	WBGene00019973	6.03	fp	0
motif_db/JASPAR/JASPAR2022_CORE_vertebrates_non-redundant_v2,meme	MA0742,2	KLF12	WBGene00006372	6.02	tp	0
motif_db/JASPAR/JASPAR2022_CORE_vertebrates_non-redundant_v2,meme	MA0742,2	KLF12	WBGene00004013	5.99	fp	0
motif_db/JASPAR/JASPAR2022_CORE_vertebrates_non-redundant_v2,meme	MA0742,2	KLF12	WBGene00000677	5.89	fp	0
motif_db/JASPAR/JASPAR2022_CORE_vertebrates_non-redundant_v2,meme	MA0742,2	KLF12	WBGene00016419	5.87	fp	0
motif_db/JASPAR/JASPAR2022_CORE_vertebrates_non-redundant_v2,meme	MA0742,2	KLF12	WBGene00006649	5.71	tp	0
motif_db/JASPAR/JASPAR2022_CORE_vertebrates_non-redundant_v2,meme	MA0742,2	KLF12	WBGene00016419	5.69	tp	0
motif_db/JASPAR/JASPAR2022_CORE_vertebrates_non-redundant_v2,meme	MA0742,2	KLF12	WBGene00021671	5.66	fp	0
motif_db/JASPAR/JASPAR2022_CORE_vertebrates_non-redundant_v2,meme	MA0742,2	KLF12	WBGene00003602	5.45	fp	1
motif_db/JASPAR/JASPAR2022_CORE_vertebrates_non-redundant_v2,meme	MA0742,2	KLF12	WBGene00000677	5.42	tp	0
motif_db/JASPAR/JASPAR2022_CORE_vertebrates_non-redundant_v2,meme	MA0742,2	KLF12	WBGene00008476	5.41	tp	0
motif_db/JASPAR/JASPAR2022_CORE_vertebrates_non-redundant_v2,meme	MA0742,2	KLF12	WBGene00022572	5.33	tp	1
motif_db/JASPAR/JASPAR2022_CORE_vertebrates_non-redundant_v2,meme	MA0742,2	KLF12	WBGene00008199	5.25	tp	0
motif_db/JASPAR/JASPAR2022_CORE_vertebrates_non-redundant_v2,meme	MA0742,2	KLF12	WBGene00022007	5.25	fp	1
motif_db/JASPAR/JASPAR2022_CORE_vertebrates_non-redundant_v2,meme	MA0742,2	KLF12	WBGene00013826	5.25	tp	0
motif_db/JASPAR/JASPAR2022_CORE_vertebrates_non-redundant_v2,meme	MA0742,2	KLF12	WBGene00003515	5.25	tp	0
motif_db/JASPAR/JASPAR2022_CORE_vertebrates_non-redundant_v2,meme	MA0742,2	KLF12	WBGene00077443	5.17	tp	0
motif_db/JASPAR/JASPAR2022_CORE_vertebrates_non-redundant_v2,meme	MA0742,2	KLF12	WBGene00015110	5.09	fp	0
motif_db/JASPAR/JASPAR2022_CORE_vertebrates_non-redundant_v2,meme	MA0742,2	KLF12	WBGene00016218	5.06	tp	0
motif_db/JASPAR/JASPAR2022_CORE_vertebrates_non-redundant_v2,meme	MA0742,2	KLF12	WBGene00007372	5.06	fp	0
motif_db/JASPAR/JASPAR2022_CORE_vertebrates_non-redundant_v2,meme	MA0742,2	KLF12	WBGene00015055	5	tp	0
motif_db/JASPAR/JASPAR2022_CORE_vertebrates_non-redundant_v2,meme	MA0742,2	KLF12	WBGene00019189	4.94	tp	0
motif_db/JASPAR/JASPAR2022_CORE_vertebrates_non-redundant_v2,meme	MA0742,2	KLF12	WBGene00045416	4.91	tp	0
motif_db/JASPAR/JASPAR2022_CORE_vertebrates_non-redundant_v2,meme	MA0742,2	KLF12	WBGene00000253	4.9	fp	0
motif_db/JASPAR/JASPAR2022_CORE_vertebrates_non-redundant_v2,meme	MA0742,2	KLF12	WBGene00022570	4.87	fp	0
motif_db/JASPAR/JASPAR2022_CORE_vertebrates_non-redundant_v2,meme	MA0742,2	KLF12	WBGene00015332	4.83	tp	0
motif_db/JASPAR/JASPAR2022_CORE_vertebrates_non-redundant_v2,meme	MA0742,2	KLF12	WBGene00018531	4.8	tp	0
motif_db/JASPAR/JASPAR2022_CORE_vertebrates_non-redundant_v2,meme	MA0742,2	KLF12	WBGene00045415	4.8	fp	0
motif_db/JASPAR/JASPAR2022_CORE_vertebrates_non-redundant_v2,meme	MA0742,2	KLF12	WBGene00006628	4.73	tp	0
motif_db/JASPAR/JASPAR2022_CORE_vertebrates_non-redundant_v2,meme	MA0742,2	KLF12	WBGene00008010	4.61	tp	0
motif_db/JASPAR/JASPAR2022_CORE_vertebrates_non-redundant_v2,meme	MA0742,2	KLF12	WBGene00008602	4.6	tp	0
motif_db/JASPAR/JASPAR2022_CORE_vertebrates_non-redundant_v2,meme	MA0742,2	KLF12	WBGene00012825	4.58	fp	0
motif_db/JASPAR/JASPAR2022_CORE_vertebrates_non-redundant_v2,meme	MA0742,2	KLF12	WBGene00010244	4.56	fp	0
motif_db/JASPAR/JASPAR2022_CORE_vertebrates_non-redundant_v2,meme	MA0742,2	KLF12	WBGene00001008	4.56	fp	0
motif_db/JASPAR/JASPAR2022_CORE_vertebrates_non-redundant_v2,meme	MA0742,2	KLF12	WBGene00007131	4.54	tp	0
motif_db/JASPAR/JASPAR2022_CORE_vertebrates_non-redundant_v2,meme	MA0742,2	KLF12	WBGene00002262	4.51	fp	0
motif_db/JASPAR/JASPAR2022_CORE_vertebrates_non-redundant_v2,meme	MA0742,2	KLF12	WBGene00022006	4.48	tp	1
motif_db/JASPAR/JASPAR2022_CORE_vertebrates_non-redundant_v2,meme	MA0742,2	KLF12	WBGene00206464	4.45	fp	0
motif_db/JASPAR/JASPAR2022_CORE_vertebrates_non-redundant_v2,meme	MA0742,2	KLF12	WBGene00012825	4.34	tp	1
motif_db/JASPAR/JASPAR2022_CORE_vertebrates_non-redundant_v2,meme	MA0742,2	KLF12	WBGene00010475	4.32	fp	0
motif_db/JASPAR/JASPAR2022_CORE_vertebrates_non-redundant_v2,meme	MA0742,2	KLF12	WBGene00011713	4.28	fp	0
motif_db/JASPAR/JASPAR2022_CORE_vertebrates_non-redundant_v2,meme	MA0742,2	KLF12	WBGene00012961	4.22	fp	1
motif_db/JASPAR/JASPAR2022_CORE_vertebrates_non-redundant_v2,meme	MA0742,2	KLF12	WBGene00001008	4.18	tp	0
motif_db/JASPAR/JASPAR2022_CORE_vertebrates_non-redundant_v2,meme	MA0742,2	KLF12	WBGene00013008	4.12	tp	0
motif_db/JASPAR/JASPAR2022_CORE_vertebrates_non-redundant_v2,meme	MA0742,2	KLF12	WBGene00013713	4.1	tp	0
motif_db/JASPAR/JASPAR2022_CORE_vertebrates_non-redundant_v2,meme	MA0742,2	KLF12	WBGene00002179	4.08	fp	1
motif_db/JASPAR/JASPAR2022_CORE_vertebrates_non-redundant_v2,meme	MA0742,2	KLF12	WBGene00021487	4.05	fp	0
motif_db/JASPAR/JASPAR2022_CORE_vertebrates_non-redundant_v2,meme	MA0742,2	KLF12	WBGene00011672	4.02	fp	0
motif_db/JASPAR/JASPAR2022_CORE_vertebrates_non-redundant_v2,meme	MA0742,2	KLF12	WBGene00022215	4	fp	0
motif_db/JASPAR/JASPAR2022_CORE_vertebrates_non-redundant_v2,meme	MA0742,2	KLF12	WBGene00013073	3.98	tp	0
motif_db/JASPAR/JASPAR2022_CORE_vertebrates_non-redundant_v2,meme	MA0742,2	KLF12	WBGene00045457	3.98	tp	0
motif_db/JASPAR/JASPAR2022_CORE_vertebrates_non-redundant_v2,meme	MA0742,2	KLF12	WBGene00006575	3.96	tp	1
motif_db/JASPAR/JASPAR2022_CORE_vertebrates_non-redundant_v2,meme	MA0742,2	KLF12	WBGene00013008	3.95	fp	0
motif_db/JASPAR/JASPAR2022_CORE_vertebrates_non-redundant_v2,meme	MA0742,2	KLF12	WBGene00013181	3.95	fp	0
motif_db/JASPAR/JASPAR2022_CORE_vertebrates_non-redundant_v2,meme	MA0742,2	KLF12	WBGene00009428	3.94	tp	0
motif_db/JASPAR/JASPAR2022_CORE_vertebrates_non-redundant_v2,meme	MA0742,2	KLF12	WBGene00009886	3.92	tp	0
motif_db/JASPAR/JASPAR2022_CORE_vertebrates_non-redundant_v2,meme	MA0742,2	KLF12	WBGene00011672	3.9	tp	0
motif_db/JASPAR/JASPAR2022_CORE_vertebrates_non-redundant_v2,meme	MA0742,2	KLF12	WBGene00020954	3.9	fp	0
motif_db/JASPAR/JASPAR2022_CORE_vertebrates_non-redundant_v2,meme	MA0742,2	KLF12	WBGene00004227	3.88	tp	0
motif_db/JASPAR/JASPAR2022_CORE_vertebrates_non-redundant_v2,meme	MA0742,2	KLF12	WBGene00010296	3.82	fp	0
motif_db/JASPAR/JASPAR2022_CORE_vertebrates_non-redundant_v2,meme	MA0742,2	KLF12	WBGene00019957	3.82	tp	0
motif_db/JASPAR/JASPAR2022_CORE_vertebrates_non-redundant_v2,meme	MA0742,2	KLF12	WBGene00008010	3.72	fp	0
motif_db/JASPAR/JASPAR2022_CORE_vertebrates_non-redundant_v2,meme	MA0742,2	KLF12	WBGene00012683	3.71	fp	0
motif_db/JASPAR/JASPAR2022_CORE_vertebrates_non-redundant_v2,meme	MA0742,2	KLF12	WBGene00045050	3.71	fp	1
motif_db/JASPAR/JASPAR2022_CORE_vertebrates_non-redundant_v2,meme	MA0742,2	KLF12	WBGene00019580	3.61	tp	0
motif_db/JASPAR/JASPAR2022_CORE_vertebrates_non-redundant_v2,meme	MA0742,2	KLF12	WBGene00021886	3.6	tp	0
motif_db/JASPAR/JASPAR2022_CORE_vertebrates_non-redundant_v2,meme	MA0742,2	KLF12	WBGene00007132	3.59	fp	0
motif_db/JASPAR/JASPAR2022_CORE_vertebrates_non-redundant_v2,meme	MA0742,2	KLF12	WBGene00021121	3.5	fp	0
motif_db/JASPAR/JASPAR2022_CORE_vertebrates_non-redundant_v2,meme	MA0742,2	KLF12	WBGene00219216	3.48	tp	0
motif_db/JASPAR/JASPAR2022_CORE_vertebrates_non-redundant_v2,meme	MA0742,2	KLF12	WBGene00007660	3.47	tp	0
motif_db/JASPAR/JASPAR2022_CORE_vertebrates_non-redundant_v2,meme	MA0742,2	KLF12	WBGene00002058	3.4	tp	0
motif_db/JASPAR/JASPAR2022_CORE_vertebrates_non-redundant_v2,meme	MA0742,2	KLF12	WBGene00004509	3.35	tp	1
motif_db/JASPAR/JASPAR2022_CORE_vertebrates_non-redundant_v2,meme	MA0742,2	KLF12	WBGene00008988	3.34	tp	0
motif_db/JASPAR/JASPAR2022_CORE_vertebrates_non-redundant_v2,meme	MA0742,2	KLF12	WBGene00015110	3.33	tp	0
motif_db/JASPAR/JASPAR2022_CORE_vertebrates_non-redundant_v2,meme	MA0742,2	KLF12	WBGene00010433	3.22	tp	0
motif_db/JASPAR/JASPAR2022_CORE_vertebrates_non-redundant_v2,meme	MA0742,2	KLF12	WBGene00020426	3.21	tp	0
motif_db/JASPAR/JASPAR2022_CORE_vertebrates_non-redundant_v2,meme	MA0742,2	KLF12	WBGene00019780	3.2	tp	0
motif_db/JASPAR/JASPAR2022_CORE_vertebrates_non-redundant_v2,meme	MA0742,2	KLF12	WBGene00022224	3.19	fp	0
motif_db/JASPAR/JASPAR2022_CORE_vertebrates_non-redundant_v2,meme	MA0742,2	KLF12	WBGene00077593	3.19	tp	0
motif_db/JASPAR/JASPAR2022_CORE_vertebrates_non-redundant_v2,meme	MA0742,2	KLF12	WBGene00138721	3.1	fp	1
motif_db/JASPAR/JASPAR2022_CORE_vertebrates_non-redundant_v2,meme	MA0742,2	KLF12	WBGene00015223	3.08	fp	0
motif_db/JASPAR/JASPAR2022_CORE_vertebrates_non-redundant_v2,meme	MA0742,2	KLF12	WBGene00009431	3.07	tp	0
motif_db/JASPAR/JASPAR2022_CORE_vertebrates_non-redundant_v2,meme	MA0742,2	KLF12	WBGene00019134	3.06	tp	0
motif_db/JASPAR/JASPAR2022_CORE_vertebrates_non-redundant_v2,meme	MA0742,2	KLF12	WBGene00019858	3.02	tp	0
motif_db/JASPAR/JASPAR2022_CORE_vertebrates_non-redundant_v2,meme	MA0742,2	KLF12	WBGene00017478	3.02	fp	0
motif_db/JASPAR/JASPAR2022_CORE_vertebrates_non-redundant_v2,meme	MA0742,2	KLF12	WBGene00008019	3.01	fp	0
motif_db/JASPAR/JASPAR2022_CORE_vertebrates_non-redundant_v2,meme	MA0742,2	KLF12	WBGene00020386	2.96	tp	0
motif_db/JASPAR/JASPAR2022_CORE_vertebrates_non-redundant_v2,meme	MA0742,2	KLF12	WBGene00012130	2.91	fp	0
motif_db/JASPAR/JASPAR2022_CORE_vertebrates_non-redundant_v2,meme	MA0742,2	KLF12	WBGene00002271	2.9	tp	0
motif_db/JASPAR/JASPAR2022_CORE_vertebrates_non-redundant_v2,meme	MA0742,2	KLF12	WBGene00020223	2.86	tp	0
motif_db/JASPAR/JASPAR2022_CORE_vertebrates_non-redundant_v2,meme	MA0742,2	KLF12	WBGene00016997	2.85	fp	0
motif_db/JASPAR/JASPAR2022_CORE_vertebrates_non-redundant_v2,meme	MA0742,2	KLF12	WBGene00008748	2.76	fp	0
motif_db/JASPAR/JASPAR2022_CORE_vertebrates_non-redundant_v2,meme	MA0742,2	KLF12	WBGene00013713	2.76	fp	0
motif_db/JASPAR/JASPAR2022_CORE_vertebrates_non-redundant_v2,meme	MA0742,2	KLF12	WBGene00010822	2.74	tp	0
motif_db/JASPAR/JASPAR2022_CORE_vertebrates_non-redundant_v2,meme	MA0742,2	KLF12	WBGene00008631	2.72	fp	1
motif_db/JASPAR/JASPAR2022_CORE_vertebrates_non-redundant_v2,meme	MA0742,2	KLF12	WBGene00044457	2.71	tp	1
motif_db/JASPAR/JASPAR2022_CORE_vertebrates_non-redundant_v2,meme	MA0742,2	KLF12	WBGene00016639	2.69	fp	0
motif_db/JASPAR/JASPAR2022_CORE_vertebrates_non-redundant_v2,meme	MA0742,2	KLF12	WBGene00000731	2.66	fp	0
motif_db/JASPAR/JASPAR2022_CORE_vertebrates_non-redundant_v2,meme	MA0742,2	KLF12	WBGene00000190	2.63	fp	0
motif_db/JASPAR/JASPAR2022_CORE_vertebrates_non-redundant_v2,meme	MA0742,2	KLF12	WBGene00022006	2.54	fp	0
motif_db/JASPAR/JASPAR2022_CORE_vertebrates_non-redundant_v2,meme	MA0742,2	KLF12	WBGene00016425	2.54	tp	0
motif_db/JASPAR/JASPAR2022_CORE_vertebrates_non-redundant_v2,meme	MA0742,2	KLF12	WBGene00004054	2.5	tp	0
motif_db/JASPAR/JASPAR2022_CORE_vertebrates_non-redundant_v2,meme	MA0742,2	KLF12	WBGene00016788	2.46	tp	1
motif_db/JASPAR/JASPAR2022_CORE_vertebrates_non-redundant_v2,meme	MA0742,2	KLF12	WBGene00002262	2.29	tp	0
motif_db/JASPAR/JASPAR2022_CORE_vertebrates_non-redundant_v2,meme	MA0742,2	KLF12	WBGene00007689	2.27	tp	0
motif_db/JASPAR/JASPAR2022_CORE_vertebrates_non-redundant_v2,meme	MA0742,2	KLF12	WBGene00016845	2.26	tp	0
motif_db/JASPAR/JASPAR2022_CORE_vertebrates_non-redundant_v2,meme	MA0742,2	KLF12	WBGene00016785	2.21	tp	0
motif_db/JASPAR/JASPAR2022_CORE_vertebrates_non-redundant_v2,meme	MA0742,2	KLF12	WBGene00019780	2.18	fp	0
motif_db/JASPAR/JASPAR2022_CORE_vertebrates_non-redundant_v2,meme	MA0742,2	KLF12	WBGene00003647	2.11	tp	0
motif_db/JASPAR/JASPAR2022_CORE_vertebrates_non-redundant_v2,meme	MA0742,2	KLF12	WBGene00016095	2.05	tp	0
motif_db/JASPAR/JASPAR2022_CORE_vertebrates_non-redundant_v2,meme	MA0742,2	KLF12	WBGene00015295	2.01	tp	0
motif_db/JASPAR/JASPAR2022_CORE_vertebrates_non-redundant_v2,meme	MA0742,2	KLF12	WBGene00003561	1.9	tp	0
motif_db/JASPAR/JASPAR2022_CORE_vertebrates_non-redundant_v2,meme	MA0742,2	KLF12	WBGene00020407	1.9	tp	0
motif_db/JASPAR/JASPAR2022_CORE_vertebrates_non-redundant_v2,meme	MA0742,2	KLF12	WBGene00004054	1.85	fp	0
motif_db/JASPAR/JASPAR2022_CORE_vertebrates_non-redundant_v2,meme	MA0742,2	KLF12	WBGene00009948	1.84	tp	0
motif_db/JASPAR/JASPAR2022_CORE_vertebrates_non-redundant_v2,meme	MA0742,2	KLF12	WBGene00009957	1.84	fp	0
motif_db/JASPAR/JASPAR2022_CORE_vertebrates_non-redundant_v2,meme	MA0742,2	KLF12	WBGene00006582	1.82	tp	0
motif_db/JASPAR/JASPAR2022_CORE_vertebrates_non-redundant_v2,meme	MA0742,2	KLF12	WBGene00021369	1.79	fp	0
motif_db/JASPAR/JASPAR2022_CORE_vertebrates_non-redundant_v2,meme	MA0742,2	KLF12	WBGene00021253	1.76	tp	0
motif_db/JASPAR/JASPAR2022_CORE_vertebrates_non-redundant_v2,meme	MA0742,2	KLF12	WBGene00018352	1.75	tp	0
motif_db/JASPAR/JASPAR2022_CORE_vertebrates_non-redundant_v2,meme	MA0742,2	KLF12	WBGene00003903	1.74	tp	0
motif_db/JASPAR/JASPAR2022_CORE_vertebrates_non-redundant_v2,meme	MA0742,2	KLF12	WBGene00077636	1.74	tp	0
motif_db/JASPAR/JASPAR2022_CORE_vertebrates_non-redundant_v2,meme	MA0742,2	KLF12	WBGene00010754	1.71	tp	0
motif_db/JASPAR/JASPAR2022_CORE_vertebrates_non-redundant_v2,meme	MA0742,2	KLF12	WBGene00013873	1.69	fp	0
motif_db/JASPAR/JASPAR2022_CORE_vertebrates_non-redundant_v2,meme	MA0742,2	KLF12	WBGene00021939	1.69	tp	0
motif_db/JASPAR/JASPAR2022_CORE_vertebrates_non-redundant_v2,meme	MA0742,2	KLF12	WBGene00007132	1.65	tp	0
motif_db/JASPAR/JASPAR2022_CORE_vertebrates_non-redundant_v2,meme	MA0742,2	KLF12	WBGene00077636	1.63	fp	0
motif_db/JASPAR/JASPAR2022_CORE_vertebrates_non-redundant_v2,meme	MA0742,2	KLF12	WBGene00008301	1.6	tp	0
motif_db/JASPAR/JASPAR2022_CORE_vertebrates_non-redundant_v2,meme	MA0742,2	KLF12	WBGene00013873	1.59	tp	0
motif_db/JASPAR/JASPAR2022_CORE_vertebrates_non-redundant_v2,meme	MA0742,2	KLF12	WBGene00007601	1.57	fp	0
motif_db/JASPAR/JASPAR2022_CORE_vertebrates_non-redundant_v2,meme	MA0742,2	KLF12	WBGene00022215	1.57	tp	0
motif_db/JASPAR/JASPAR2022_CORE_vertebrates_non-redundant_v2,meme	MA0742,2	KLF12	WBGene00021978	1.51	tp	1
motif_db/JASPAR/JASPAR2022_CORE_vertebrates_non-redundant_v2,meme	MA0742,2	KLF12	WBGene00007414	1.5	tp	0
motif_db/JASPAR/JASPAR2022_CORE_vertebrates_non-redundant_v2,meme	MA0742,2	KLF12	WBGene00015598	1.48	tp	0
motif_db/JASPAR/JASPAR2022_CORE_vertebrates_non-redundant_v2,meme	MA0742,2	KLF12	WBGene00021007	1.46	tp	1
motif_db/JASPAR/JASPAR2022_CORE_vertebrates_non-redundant_v2,meme	MA0742,2	KLF12	WBGene00022644	1.46	fp	0
motif_db/JASPAR/JASPAR2022_CORE_vertebrates_non-redundant_v2,meme	MA0742,2	KLF12	WBGene00007658	1.46	tp	0
motif_db/JASPAR/JASPAR2022_CORE_vertebrates_non-redundant_v2,meme	MA0742,2	KLF12	WBGene00000253	1.45	tp	0
motif_db/JASPAR/JASPAR2022_CORE_vertebrates_non-redundant_v2,meme	MA0742,2	KLF12	WBGene00003528	1.42	tp	0
motif_db/JASPAR/JASPAR2022_CORE_vertebrates_non-redundant_v2,meme	MA0742,2	KLF12	WBGene00008110	1.41	tp	0
motif_db/JASPAR/JASPAR2022_CORE_vertebrates_non-redundant_v2,meme	MA0742,2	KLF12	WBGene00007658	1.41	fp	0
motif_db/JASPAR/JASPAR2022_CORE_vertebrates_non-redundant_v2,meme	MA0742,2	KLF12	WBGene00008577	1.37	fp	0
motif_db/JASPAR/JASPAR2022_CORE_vertebrates_non-redundant_v2,meme	MA0742,2	KLF12	WBGene00022224	1.33	tp	0
motif_db/JASPAR/JASPAR2022_CORE_vertebrates_non-redundant_v2,meme	MA0742,2	KLF12	WBGene00016095	1.3	fp	0
motif_db/JASPAR/JASPAR2022_CORE_vertebrates_non-redundant_v2,meme	MA0742,2	KLF12	WBGene00007689	1.27	fp	0
motif_db/JASPAR/JASPAR2022_CORE_vertebrates_non-redundant_v2,meme	MA0742,2	KLF12	WBGene00012130	1.21	tp	0
motif_db/JASPAR/JASPAR2022_CORE_vertebrates_non-redundant_v2,meme	MA0742,2	KLF12	WBGene00015597	1.2	tp	0
motif_db/JASPAR/JASPAR2022_CORE_vertebrates_non-redundant_v2,meme	MA0742,2	KLF12	WBGene00009886	1.18	fp	0
motif_db/JASPAR/JASPAR2022_CORE_vertebrates_non-redundant_v2,meme	MA0742,2	KLF12	WBGene00006627	1.17	tp	0
motif_db/JASPAR/JASPAR2022_CORE_vertebrates_non-redundant_v2,meme	MA0742,2	KLF12	WBGene00015596	1.17	tp	0
motif_db/JASPAR/JASPAR2022_CORE_vertebrates_non-redundant_v2,meme	MA0742,2	KLF12	WBGene00008105	1.04	fp	0
motif_db/JASPAR/JASPAR2022_CORE_vertebrates_non-redundant_v2,meme	MA0742,2	KLF12	WBGene00014179	1.01	tp	0
motif_db/JASPAR/JASPAR2022_CORE_vertebrates_non-redundant_v2,meme	MA0742,2	KLF12	WBGene00002274	1.01	fp	0
motif_db/JASPAR/JASPAR2022_CORE_vertebrates_non-redundant_v2,meme	MA0742,2	KLF12	WBGene00194717	0.98	tp	1
motif_db/JASPAR/JASPAR2022_CORE_vertebrates_non-redundant_v2,meme	MA0742,2	KLF12	WBGene00019957	0.95	fp	0
motif_db/JASPAR/JASPAR2022_CORE_vertebrates_non-redundant_v2,meme	MA0742,2	KLF12	WBGene00004111	0.92	fp	0
motif_db/JASPAR/JASPAR2022_CORE_vertebrates_non-redundant_v2,meme	MA0742,2	KLF12	WBGene00022570	0.83	tp	0
motif_db/JASPAR/JASPAR2022_CORE_vertebrates_non-redundant_v2,meme	MA0742,2	KLF12	WBGene00008572	0.8	tp	0
motif_db/JASPAR/JASPAR2022_CORE_vertebrates_non-redundant_v2,meme	MA0742,2	KLF12	WBGene00004811	0.79	tp	1
#
motif_db/MOUSE/uniprobe_mouse,meme	UP00032_1	Gata3_primary	WBGene00016218	19.59	tp	0
motif_db/MOUSE/uniprobe_mouse,meme	UP00032_1	Gata3_primary	WBGene00007372	17.9	tp	0
motif_db/MOUSE/uniprobe_mouse,meme	UP00032_1	Gata3_primary	WBGene00008850	17.79	tp	0
motif_db/MOUSE/uniprobe_mouse,meme	UP00032_1	Gata3_primary	WBGene00007307	17.49	tp	0
motif_db/MOUSE/uniprobe_mouse,meme	UP00032_1	Gata3_primary	WBGene00000731	16.93	tp	0
motif_db/MOUSE/uniprobe_mouse,meme	UP00032_1	Gata3_primary	WBGene00007480	16.65	tp	0
motif_db/MOUSE/uniprobe_mouse,meme	UP00032_1	Gata3_primary	WBGene00003602	16.6	fp	1
motif_db/MOUSE/uniprobe_mouse,meme	UP00032_1	Gata3_primary	WBGene00013008	16.06	tp	0
motif_db/MOUSE/uniprobe_mouse,meme	UP00032_1	Gata3_primary	WBGene00002058	15.94	tp	0
motif_db/MOUSE/uniprobe_mouse,meme	UP00032_1	Gata3_primary	WBGene00010125	15.43	tp	0
motif_db/MOUSE/uniprobe_mouse,meme	UP00032_1	Gata3_primary	WBGene00007097	15.27	tp	0
motif_db/MOUSE/uniprobe_mouse,meme	UP00032_1	Gata3_primary	WBGene00014046	15.25	tp	0
motif_db/MOUSE/uniprobe_mouse,meme	UP00032_1	Gata3_primary	WBGene00016419	15.11	tp	0
motif_db/MOUSE/uniprobe_mouse,meme	UP00032_1	Gata3_primary	WBGene00004130	14.91	tp	0
motif_db/MOUSE/uniprobe_mouse,meme	UP00032_1	Gata3_primary	WBGene00004003	14.81	tp	1
motif_db/MOUSE/uniprobe_mouse,meme	UP00032_1	Gata3_primary	WBGene00011713	14.67	tp	0
motif_db/MOUSE/uniprobe_mouse,meme	UP00032_1	Gata3_primary	WBGene00016425	14.62	tp	0
motif_db/MOUSE/uniprobe_mouse,meme	UP00032_1	Gata3_primary	WBGene00013073	14.59	tp	0
motif_db/MOUSE/uniprobe_mouse,meme	UP00032_1	Gata3_primary	WBGene00020386	14.55	tp	0
motif_db/MOUSE/uniprobe_mouse,meme	UP00032_1	Gata3_primary	WBGene00045457	14.38	tp	0
motif_db/MOUSE/uniprobe_mouse,meme	UP00032_1	Gata3_primary	WBGene00008199	14.34	fp	0
motif_db/MOUSE/uniprobe_mouse,meme	UP00032_1	Gata3_primary	WBGene00008110	14.31	tp	0
motif_db/MOUSE/uniprobe_mouse,meme	UP00032_1	Gata3_primary	WBGene00003903	14.24	tp	0
motif_db/MOUSE/uniprobe_mouse,meme	UP00032_1	Gata3_primary	WBGene00016419	14.2	fp	0
motif_db/MOUSE/uniprobe_mouse,meme	UP00032_1	Gata3_primary	WBGene00006464	14.11	tp	0
motif_db/MOUSE/uniprobe_mouse,meme	UP00032_1	Gata3_primary	WBGene00011672	14.07	fp	0
motif_db/MOUSE/uniprobe_mouse,meme	UP00032_1	Gata3_primary	WBGene00020426	14.02	tp	0
motif_db/MOUSE/uniprobe_mouse,meme	UP00032_1	Gata3_primary	WBGene00021339	13.98	tp	0
motif_db/MOUSE/uniprobe_mouse,meme	UP00032_1	Gata3_primary	WBGene00007601	13.76	fp	0
motif_db/MOUSE/uniprobe_mouse,meme	UP00032_1	Gata3_primary	WBGene00019662	13.5	fp	0
motif_db/MOUSE/uniprobe_mouse,meme	UP00032_1	Gata3_primary	WBGene00016425	13.46	fp	1
motif_db/MOUSE/uniprobe_mouse,meme	UP00032_1	Gata3_primary	WBGene00077636	13.45	fp	0
motif_db/MOUSE/uniprobe_mouse,meme	UP00032_1	Gata3_primary	WBGene00010605	13.06	tp	0
motif_db/MOUSE/uniprobe_mouse,meme	UP00032_1	Gata3_primary	WBGene00194695	12.99	tp	0
motif_db/MOUSE/uniprobe_mouse,meme	UP00032_1	Gata3_primary	WBGene00009948	12.99	tp	0
motif_db/MOUSE/uniprobe_mouse,meme	UP00032_1	Gata3_primary	WBGene00012144	12.93	tp	0
motif_db/MOUSE/uniprobe_mouse,meme	UP00032_1	Gata3_primary	WBGene00003602	12.89	tp	0
motif_db/MOUSE/uniprobe_mouse,meme	UP00032_1	Gata3_primary	WBGene00015598	12.84	tp	0
motif_db/MOUSE/uniprobe_mouse,meme	UP00032_1	Gata3_primary	WBGene00008748	12.76	tp	1
motif_db/MOUSE/uniprobe_mouse,meme	UP00032_1	Gata3_primary	WBGene00077593	12.71	fp	1
motif_db/MOUSE/uniprobe_mouse,meme	UP00032_1	Gata3_primary	WBGene00003647	12.6	tp	0
motif_db/MOUSE/uniprobe_mouse,meme	UP00032_1	Gata3_primary	WBGene00019780	12.52	fp	0
motif_db/MOUSE/uniprobe_mouse,meme	UP00032_1	Gata3_primary	WBGene00021978	12.48	tp	1
motif_db/MOUSE/uniprobe_mouse,meme	UP00032_1	Gata3_primary	WBGene00043147	12.41	tp	0
motif_db/MOUSE/uniprobe_mouse,meme	UP00032_1	Gata3_primary	WBGene00008105	12.38	fp	0
motif_db/MOUSE/uniprobe_mouse,meme	UP00032_1	Gata3_primary	WBGene00007131	12.29	tp	0
motif_db/MOUSE/uniprobe_mouse,meme	UP00032_1	Gata3_primary	WBGene00015295	12.24	tp	0
motif_db/MOUSE/uniprobe_mouse,meme	UP00032_1	Gata3_primary	WBGene00016785	12.19	fp	0
motif_db/MOUSE/uniprobe_mouse,meme	UP00032_1	Gata3_primary	WBGene00011933	12.09	fp	0
motif_db/MOUSE/uniprobe_mouse,meme	UP00032_1	Gata3_primary	WBGene00008862	12.07	fp	0
motif_db/MOUSE/uniprobe_mouse,meme	UP00032_1	Gata3_primary	WBGene00219216	12.03	tp	0
motif_db/MOUSE/uniprobe_mouse,meme	UP00032_1	Gata3_primary	WBGene00206464	12.01	fp	0
motif_db/MOUSE/uniprobe_mouse,meme	UP00032_1	Gata3_primary	WBGene00014158	11.94	tp	0
motif_db/MOUSE/uniprobe_mouse,meme	UP00032_1	Gata3_primary	WBGene00007658	11.93	tp	0
motif_db/MOUSE/uniprobe_mouse,meme	UP00032_1	Gata3_primary	WBGene00015680	11.91	tp	0
motif_db/MOUSE/uniprobe_mouse,meme	UP00032_1	Gata3_primary	WBGene00020386	11.86	fp	0
motif_db/MOUSE/uniprobe_mouse,meme	UP00032_1	Gata3_primary	WBGene00004810	11.84	tp	0
motif_db/MOUSE/uniprobe_mouse,meme	UP00032_1	Gata3_primary	WBGene00009886	11.84	tp	0
motif_db/MOUSE/uniprobe_mouse,meme	UP00032_1	Gata3_primary	WBGene00000458	11.83	fp	0
motif_db/MOUSE/uniprobe_mouse,meme	UP00032_1	Gata3_primary	WBGene00008572	11.83	tp	0
motif_db/MOUSE/uniprobe_mouse,meme	UP00032_1	Gata3_primary	WBGene00003515	11.77	tp	0
motif_db/MOUSE/uniprobe_mouse,meme	UP00032_1	Gata3_primary	WBGene00010822	11.73	fp	0
motif_db/MOUSE/uniprobe_mouse,meme	UP00032_1	Gata3_primary	WBGene00004013	11.72	tp	0
motif_db/MOUSE/uniprobe_mouse,meme	UP00032_1	Gata3_primary	WBGene00002054	11.66	tp	0
motif_db/MOUSE/uniprobe_mouse,meme	UP00032_1	Gata3_primary	WBGene00012961	11.65	tp	0
motif_db/MOUSE/uniprobe_mouse,meme	UP00032_1	Gata3_primary	WBGene00021977	11.55	tp	0
motif_db/MOUSE/uniprobe_mouse,meme	UP00032_1	Gata3_primary	WBGene00008988	11.47	tp	0
motif_db/MOUSE/uniprobe_mouse,meme	UP00032_1	Gata3_primary	WBGene00003528	11.4	tp	0
motif_db/MOUSE/uniprobe_mouse,meme	UP00032_1	Gata3_primary	WBGene00021121	11.39	tp	0
motif_db/MOUSE/uniprobe_mouse,meme	UP00032_1	Gata3_primary	WBGene00008301	11.33	tp	0
motif_db/MOUSE/uniprobe_mouse,meme	UP00032_1	Gata3_primary	WBGene00013826	11.28	fp	1
motif_db/MOUSE/uniprobe_mouse,meme	UP00032_1	Gata3_primary	WBGene00044457	11.21	tp	1
motif_db/MOUSE/uniprobe_mouse,meme	UP00032_1	Gata3_primary	WBGene00010822	11.19	tp	0
motif_db/MOUSE/uniprobe_mouse,meme	UP00032_1	Gata3_primary	WBGene00002271	11.14	tp	0
motif_db/MOUSE/uniprobe_mouse,meme	UP00032_1	Gata3_primary	WBGene00013873	11.11	tp	0
motif_db/MOUSE/uniprobe_mouse,meme	UP00032_1	Gata3_primary	WBGene00009957	11	fp	0
motif_db/MOUSE/uniprobe_mouse,meme	UP00032_1	Gata3_primary	WBGene00008577	10.97	tp	0
motif_db/MOUSE/uniprobe_mouse,meme	UP00032_1	Gata3_primary	WBGene00007725	10.95	tp	1
motif_db/MOUSE/uniprobe_mouse,meme	UP00032_1	Gata3_primary	WBGene00008301	10.9	fp	0
motif_db/MOUSE/uniprobe_mouse,meme	UP00032_1	Gata3_primary	WBGene00017478	10.85	fp	0
motif_db/MOUSE/uniprobe_mouse,meme	UP00032_1	Gata3_primary	WBGene00206354	10.85	tp	0
motif_db/MOUSE/uniprobe_mouse,meme	UP00032_1	Gata3_primary	WBGene00004227	10.8	tp	0
motif_db/MOUSE/uniprobe_mouse,meme	UP00032_1	Gata3_primary	WBGene00021671	10.75	fp	0
motif_db/MOUSE/uniprobe_mouse,meme	UP00032_1	Gata3_primary	WBGene00022007	10.67	tp	0
motif_db/MOUSE/uniprobe_mouse,meme	UP00032_1	Gata3_primary	WBGene00022006	10.67	tp	1
motif_db/MOUSE/uniprobe_mouse,meme	UP00032_1	Gata3_primary	WBGene00009428	10.64	tp	0
motif_db/MOUSE/uniprobe_mouse,meme	UP00032_1	Gata3_primary	WBGene00006533	10.64	tp	0
motif_db/MOUSE/uniprobe_mouse,meme	UP00032_1	Gata3_primary	WBGene00020579	10.64	tp	0
motif_db/MOUSE/uniprobe_mouse,meme	UP00032_1	Gata3_primary	WBGene00010433	10.64	tp	0
motif_db/MOUSE/uniprobe_mouse,meme	UP00032_1	Gata3_primary	WBGene00006628	10.56	tp	0
motif_db/MOUSE/uniprobe_mouse,meme	UP00032_1	Gata3_primary	WBGene00012101	10.56	tp	1
motif_db/MOUSE/uniprobe_mouse,meme	UP00032_1	Gata3_primary	WBGene00010296	10.48	tp	0
motif_db/MOUSE/uniprobe_mouse,meme	UP00032_1	Gata3_primary	WBGene00020426	10.48	fp	0
motif_db/MOUSE/uniprobe_mouse,meme	UP00032_1	Gata3_primary	WBGene00016599	10.42	tp	0
motif_db/MOUSE/uniprobe_mouse,meme	UP00032_1	Gata3_primary	WBGene00015216	10.4	tp	0
motif_db/MOUSE/uniprobe_mouse,meme	UP00032_1	Gata3_primary	WBGene00013873	10.33	fp	0
motif_db/MOUSE/uniprobe_mouse,meme	UP00032_1	Gata3_primary	WBGene00015597	10.32	tp	0
motif_db/MOUSE/uniprobe_mouse,meme	UP00032_1	Gata3_primary	WBGene00007660	10.31	tp	0
motif_db/MOUSE/uniprobe_mouse,meme	UP00032_1	Gata3_primary	WBGene00012683	10.3	tp	0
motif_db/MOUSE/uniprobe_mouse,meme	UP00032_1	Gata3_primary	WBGene00021253	10.26	tp	0
motif_db/MOUSE/uniprobe_mouse,meme	UP00032_1	Gata3_primary	WBGene00017484	10.23	tp	0
motif_db/MOUSE/uniprobe_mouse,meme	UP00032_1	Gata3_primary	WBGene00009888	10.23	tp	0
motif_db/MOUSE/uniprobe_mouse,meme	UP00032_1	Gata3_primary	WBGene00008105	10.22	tp	0
motif_db/MOUSE/uniprobe_mouse,meme	UP00032_1	Gata3_primary	WBGene00003515	10.16	fp	0
motif_db/MOUSE/uniprobe_mouse,meme	UP00032_1	Gata3_primary	WBGene00016407	10.15	tp	0
motif_db/MOUSE/uniprobe_mouse,meme	UP00032_1	Gata3_primary	WBGene00012144	10.1	fp	0
motif_db/MOUSE/uniprobe_mouse,meme	UP00032_1	Gata3_primary	WBGene00219216	10.09	fp	0
motif_db/MOUSE/uniprobe_mouse,meme	UP00032_1	Gata3_primary	WBGene00009428	10.08	fp	1
motif_db/MOUSE/uniprobe_mouse,meme	UP00032_1	Gata3_primary	WBGene00013008	10.03	fp	0
motif_db/MOUSE/uniprobe_mouse,meme	UP00032_1	Gata3_primary	WBGene00045457	10.01	fp	0
motif_db/MOUSE/uniprobe_mouse,meme	UP00032_1	Gata3_primary	WBGene00016735	9.99	tp	0
motif_db/MOUSE/uniprobe_mouse,meme	UP00032_1	Gata3_primary	WBGene00003528	9.97	fp	0
motif_db/MOUSE/uniprobe_mouse,meme	UP00032_1	Gata3_primary	WBGene00018223	9.95	fp	0
motif_db/MOUSE/uniprobe_mouse,meme	UP00032_1	Gata3_primary	WBGene00008572	9.93	fp	0
motif_db/MOUSE/uniprobe_mouse,meme	UP00032_1	Gata3_primary	WBGene00004811	9.92	tp	1
motif_db/MOUSE/uniprobe_mouse,meme	UP00032_1	Gata3_primary	WBGene00007506	9.88	fp	0
motif_db/MOUSE/uniprobe_mouse,meme	UP00032_1	Gata3_primary	WBGene00013713	9.88	tp	0
motif_db/MOUSE/uniprobe_mouse,meme	UP00032_1	Gata3_primary	WBGene00008862	9.85	tp	0
motif_db/MOUSE/uniprobe_mouse,meme	UP00032_1	Gata3_primary	WBGene00194717	9.81	tp	1
motif_db/MOUSE/uniprobe_mouse,meme	UP00032_1	Gata3_primary	WBGene00016639	9.75	fp	0
motif_db/MOUSE/uniprobe_mouse,meme	UP00032_1	Gata3_primary	WBGene00044402	9.73	tp	0
motif_db/MOUSE/uniprobe_mouse,meme	UP00032_1	Gata3_primary	WBGene00006628	9.72	fp	0
motif_db/MOUSE/uniprobe_mouse,meme	UP00032_1	Gata3_primary	WBGene00000458	9.71	tp	0
motif_db/MOUSE/uniprobe_mouse,meme	UP00032_1	Gata3_primary	WBGene00004509	9.67	tp	1
motif_db/MOUSE/uniprobe_mouse,meme	UP00032_1	Gata3_primary	WBGene00012130	9.64	tp	0
motif_db/MOUSE/uniprobe_mouse,meme	UP00032_1	Gata3_primary	WBGene00007660	9.57	fp	0
motif_db/MOUSE/uniprobe_mouse,meme	UP00032_1	Gata3_primary	WBGene00019932	9.56	tp	0
motif_db/MOUSE/uniprobe_mouse,meme	UP00032_1	Gata3_primary	WBGene00002179	9.54	fp	1
motif_db/MOUSE/uniprobe_mouse,meme	UP00032_1	Gata3_primary	WBGene00004810	9.53	fp	0
motif_db/MOUSE/uniprobe_mouse,meme	UP00032_1	Gata3_primary	WBGene00018352	9.52	fp	0
motif_db/MOUSE/uniprobe_mouse,meme	UP00032_1	Gata3_primary	WBGene00022006	9.5	fp	0
motif_db/MOUSE/uniprobe_mouse,meme	UP00032_1	Gata3_primary	WBGene00011933	9.5	tp	0
motif_db/MOUSE/uniprobe_mouse,meme	UP00032_1	Gata3_primary	WBGene00006063	9.5	tp	0
motif_db/MOUSE/uniprobe_mouse,meme	UP00032_1	Gata3_primary	WBGene00021369	9.49	tp	0
motif_db/MOUSE/uniprobe_mouse,meme	UP00032_1	Gata3_primary	WBGene00005548	9.44	tp	0
motif_db/MOUSE/uniprobe_mouse,meme	UP00032_1	Gata3_primary	WBGene00021007	9.44	tp	1
motif_db/MOUSE/uniprobe_mouse,meme	UP00032_1	Gata3_primary	WBGene00077770	9.43	tp	0
motif_db/MOUSE/uniprobe_mouse,meme	UP00032_1	Gata3_primary	WBGene00007725	9.41	fp	0
motif_db/MOUSE/uniprobe_mouse,meme	UP00032_1	Gata3_primary	WBGene00018643	9.39	tp	0
motif_db/MOUSE/uniprobe_mouse,meme	UP00032_1	Gata3_primary	WBGene00022644	9.39	tp	0
motif_db/MOUSE/uniprobe_mouse,meme	UP00032_1	Gata3_primary	WBGene00019780	9.36	tp	0
motif_db/MOUSE/uniprobe_mouse,meme	UP00032_1	Gata3_primary	WBGene00008110	9.35	fp	0
motif_db/MOUSE/uniprobe_mouse,meme	UP00032_1	Gata3_primary	WBGene00077770	9.35	fp	0
motif_db/MOUSE/uniprobe_mouse,meme	UP00032_1	Gata3_primary	WBGene00006582	9.3	fp	0
motif_db/MOUSE/uniprobe_mouse,meme	UP00032_1	Gata3_primary	WBGene00194695	9.3	fp	0
motif_db/MOUSE/uniprobe_mouse,meme	UP00032_1	Gata3_primary	WBGene00016639	9.29	tp	0
motif_db/MOUSE/uniprobe_mouse,meme	UP00032_1	Gata3_primary	WBGene00005548	9.29	fp	0
motif_db/MOUSE/uniprobe_mouse,meme	UP00032_1	Gata3_primary	WBGene00020455	9.27	tp	1
#
motif_db/JASPAR/JASPAR2022_CORE_vertebrates_non-redundant_v2,meme	MA0037,4	Gata3	WBGene00004130	15.84	tp	0
motif_db/JASPAR/JASPAR2022_CORE_vertebrates_non-redundant_v2,meme	MA0037,4	Gata3	WBGene00007480	15.45	tp	0
motif_db/JASPAR/JASPAR2022_CORE_vertebrates_non-redundant_v2,meme	MA0037,4	Gata3	WBGene00013008	15.15	tp	0
motif_db/JASPAR/JASPAR2022_CORE_vertebrates_non-redundant_v2,meme	MA0037,4	Gata3	WBGene00016419	15.03	fp	0
motif_db/JASPAR/JASPAR2022_CORE_vertebrates_non-redundant_v2,meme	MA0037,4	Gata3	WBGene00006575	15.01	fp	0
motif_db/JASPAR/JASPAR2022_CORE_vertebrates_non-redundant_v2,meme	MA0037,4	Gata3	WBGene00009948	14.94	tp	0
motif_db/JASPAR/JASPAR2022_CORE_vertebrates_non-redundant_v2,meme	MA0037,4	Gata3	WBGene00219216	14.93	tp	0
motif_db/JASPAR/JASPAR2022_CORE_vertebrates_non-redundant_v2,meme	MA0037,4	Gata3	WBGene00007372	14.92	tp	0
motif_db/JASPAR/JASPAR2022_CORE_vertebrates_non-redundant_v2,meme	MA0037,4	Gata3	WBGene00016218	14.85	tp	0
motif_db/JASPAR/JASPAR2022_CORE_vertebrates_non-redundant_v2,meme	MA0037,4	Gata3	WBGene00206464	14.79	fp	0
motif_db/JASPAR/JASPAR2022_CORE_vertebrates_non-redundant_v2,meme	MA0037,4	Gata3	WBGene00016425	14.76	fp	1
motif_db/JASPAR/JASPAR2022_CORE_vertebrates_non-redundant_v2,meme	MA0037,4	Gata3	WBGene00008850	14.69	tp	0
motif_db/JASPAR/JASPAR2022_CORE_vertebrates_non-redundant_v2,meme	MA0037,4	Gata3	WBGene00011933	14.42	fp	0
motif_db/JASPAR/JASPAR2022_CORE_vertebrates_non-redundant_v2,meme	MA0037,4	Gata3	WBGene00007307	14.3	tp	0
motif_db/JASPAR/JASPAR2022_CORE_vertebrates_non-redundant_v2,meme	MA0037,4	Gata3	WBGene00008110	14.28	tp	0
motif_db/JASPAR/JASPAR2022_CORE_vertebrates_non-redundant_v2,meme	MA0037,4	Gata3	WBGene00002054	14.14	tp	0
motif_db/JASPAR/JASPAR2022_CORE_vertebrates_non-redundant_v2,meme	MA0037,4	Gata3	WBGene00014046	14.04	tp	0
motif_db/JASPAR/JASPAR2022_CORE_vertebrates_non-redundant_v2,meme	MA0037,4	Gata3	WBGene00006533	13.96	tp	0
motif_db/JASPAR/JASPAR2022_CORE_vertebrates_non-redundant_v2,meme	MA0037,4	Gata3	WBGene00044457	13.73	tp	1
motif_db/JASPAR/JASPAR2022_CORE_vertebrates_non-redundant_v2,meme	MA0037,4	Gata3	WBGene00021978	13.67	tp	1
motif_db/JASPAR/JASPAR2022_CORE_vertebrates_non-redundant_v2,meme	MA0037,4	Gata3	WBGene00002058	13.62	tp	0
motif_db/JASPAR/JASPAR2022_CORE_vertebrates_non-redundant_v2,meme	MA0037,4	Gata3	WBGene00077593	13.61	fp	1
motif_db/JASPAR/JASPAR2022_CORE_vertebrates_non-redundant_v2,meme	MA0037,4	Gata3	WBGene00006628	13.59	tp	0
motif_db/JASPAR/JASPAR2022_CORE_vertebrates_non-redundant_v2,meme	MA0037,4	Gata3	WBGene00003602	13.33	fp	1
motif_db/JASPAR/JASPAR2022_CORE_vertebrates_non-redundant_v2,meme	MA0037,4	Gata3	WBGene00013713	13.31	tp	0
motif_db/JASPAR/JASPAR2022_CORE_vertebrates_non-redundant_v2,meme	MA0037,4	Gata3	WBGene00007131	13.31	tp	0
motif_db/JASPAR/JASPAR2022_CORE_vertebrates_non-redundant_v2,meme	MA0037,4	Gata3	WBGene00194717	13.29	tp	1
motif_db/JASPAR/JASPAR2022_CORE_vertebrates_non-redundant_v2,meme	MA0037,4	Gata3	WBGene00003602	13.2	tp	0
motif_db/JASPAR/JASPAR2022_CORE_vertebrates_non-redundant_v2,meme	MA0037,4	Gata3	WBGene00006464	13.16	tp	0
motif_db/JASPAR/JASPAR2022_CORE_vertebrates_non-redundant_v2,meme	MA0037,4	Gata3	WBGene00018223	13.13	fp	0
motif_db/JASPAR/JASPAR2022_CORE_vertebrates_non-redundant_v2,meme	MA0037,4	Gata3	WBGene00004111	13.12	tp	0
motif_db/JASPAR/JASPAR2022_CORE_vertebrates_non-redundant_v2,meme	MA0037,4	Gata3	WBGene00206354	13.09	tp	0
motif_db/JASPAR/JASPAR2022_CORE_vertebrates_non-redundant_v2,meme	MA0037,4	Gata3	WBGene00009886	12.94	tp	0
motif_db/JASPAR/JASPAR2022_CORE_vertebrates_non-redundant_v2,meme	MA0037,4	Gata3	WBGene00077636	12.93	fp	0
motif_db/JASPAR/JASPAR2022_CORE_vertebrates_non-redundant_v2,meme	MA0037,4	Gata3	WBGene00043147	12.88	tp	0
motif_db/JASPAR/JASPAR2022_CORE_vertebrates_non-redundant_v2,meme	MA0037,4	Gata3	WBGene00021339	12.88	tp	0
motif_db/JASPAR/JASPAR2022_CORE_vertebrates_non-redundant_v2,meme	MA0037,4	Gata3	WBGene00015598	12.82	tp	0
motif_db/JASPAR/JASPAR2022_CORE_vertebrates_non-redundant_v2,meme	MA0037,4	Gata3	WBGene00004003	12.81	tp	1
motif_db/JASPAR/JASPAR2022_CORE_vertebrates_non-redundant_v2,meme	MA0037,4	Gata3	WBGene00008748	12.8	tp	1
motif_db/JASPAR/JASPAR2022_CORE_vertebrates_non-redundant_v2,meme	MA0037,4	Gata3	WBGene00015597	12.68	tp	0
motif_db/JASPAR/JASPAR2022_CORE_vertebrates_non-redundant_v2,meme	MA0037,4	Gata3	WBGene00016407	12.62	tp	0
motif_db/JASPAR/JASPAR2022_CORE_vertebrates_non-redundant_v2,meme	MA0037,4	Gata3	WBGene00004013	12.55	tp	0
motif_db/JASPAR/JASPAR2022_CORE_vertebrates_non-redundant_v2,meme	MA0037,4	Gata3	WBGene00020386	12.53	tp	0
motif_db/JASPAR/JASPAR2022_CORE_vertebrates_non-redundant_v2,meme	MA0037,4	Gata3	WBGene00002271	12.52	tp	0
motif_db/JASPAR/JASPAR2022_CORE_vertebrates_non-redundant_v2,meme	MA0037,4	Gata3	WBGene00019662	12.51	tp	0
motif_db/JASPAR/JASPAR2022_CORE_vertebrates_non-redundant_v2,meme	MA0037,4	Gata3	WBGene00021977	12.44	tp	0
motif_db/JASPAR/JASPAR2022_CORE_vertebrates_non-redundant_v2,meme	MA0037,4	Gata3	WBGene00021369	12.44	tp	0
motif_db/JASPAR/JASPAR2022_CORE_vertebrates_non-redundant_v2,meme	MA0037,4	Gata3	WBGene00045457	12.41	tp	0
motif_db/JASPAR/JASPAR2022_CORE_vertebrates_non-redundant_v2,meme	MA0037,4	Gata3	WBGene00013073	12.41	tp	0
motif_db/JASPAR/JASPAR2022_CORE_vertebrates_non-redundant_v2,meme	MA0037,4	Gata3	WBGene00045416	12.41	tp	0
motif_db/JASPAR/JASPAR2022_CORE_vertebrates_non-redundant_v2,meme	MA0037,4	Gata3	WBGene00007601	12.39	fp	0
motif_db/JASPAR/JASPAR2022_CORE_vertebrates_non-redundant_v2,meme	MA0037,4	Gata3	WBGene00020426	12.35	tp	0
motif_db/JASPAR/JASPAR2022_CORE_vertebrates_non-redundant_v2,meme	MA0037,4	Gata3	WBGene00016419	12.34	tp	0
motif_db/JASPAR/JASPAR2022_CORE_vertebrates_non-redundant_v2,meme	MA0037,4	Gata3	WBGene00019662	12.26	fp	0
motif_db/JASPAR/JASPAR2022_CORE_vertebrates_non-redundant_v2,meme	MA0037,4	Gata3	WBGene00013873	12.24	tp	0
motif_db/JASPAR/JASPAR2022_CORE_vertebrates_non-redundant_v2,meme	MA0037,4	Gata3	WBGene00007658	12.04	tp	0
motif_db/JASPAR/JASPAR2022_CORE_vertebrates_non-redundant_v2,meme	MA0037,4	Gata3	WBGene00010433	12	tp	0
motif_db/JASPAR/JASPAR2022_CORE_vertebrates_non-redundant_v2,meme	MA0037,4	Gata3	WBGene00019973	11.99	tp	0
motif_db/JASPAR/JASPAR2022_CORE_vertebrates_non-redundant_v2,meme	MA0037,4	Gata3	WBGene00012130	11.98	tp	0
motif_db/JASPAR/JASPAR2022_CORE_vertebrates_non-redundant_v2,meme	MA0037,4	Gata3	WBGene00018352	11.88	fp	0
motif_db/JASPAR/JASPAR2022_CORE_vertebrates_non-redundant_v2,meme	MA0037,4	Gata3	WBGene00021121	11.88	tp	0
motif_db/JASPAR/JASPAR2022_CORE_vertebrates_non-redundant_v2,meme	MA0037,4	Gata3	WBGene00000731	11.86	fp	0
motif_db/JASPAR/JASPAR2022_CORE_vertebrates_non-redundant_v2,meme	MA0037,4	Gata3	WBGene00019134	11.83	tp	0
motif_db/JASPAR/JASPAR2022_CORE_vertebrates_non-redundant_v2,meme	MA0037,4	Gata3	WBGene00077636	11.7	tp	0
motif_db/JASPAR/JASPAR2022_CORE_vertebrates_non-redundant_v2,meme	MA0037,4	Gata3	WBGene00016735	11.66	tp	0
motif_db/JASPAR/JASPAR2022_CORE_vertebrates_non-redundant_v2,meme	MA0037,4	Gata3	WBGene00007440	11.61	tp	0
motif_db/JASPAR/JASPAR2022_CORE_vertebrates_non-redundant_v2,meme	MA0037,4	Gata3	WBGene00010296	11.6	tp	0
motif_db/JASPAR/JASPAR2022_CORE_vertebrates_non-redundant_v2,meme	MA0037,4	Gata3	WBGene00020579	11.57	tp	0
motif_db/JASPAR/JASPAR2022_CORE_vertebrates_non-redundant_v2,meme	MA0037,4	Gata3	WBGene00008862	11.53	fp	0
motif_db/JASPAR/JASPAR2022_CORE_vertebrates_non-redundant_v2,meme	MA0037,4	Gata3	WBGene00015735	11.53	tp	0
motif_db/JASPAR/JASPAR2022_CORE_vertebrates_non-redundant_v2,meme	MA0037,4	Gata3	WBGene00000731	11.5	tp	0
motif_db/JASPAR/JASPAR2022_CORE_vertebrates_non-redundant_v2,meme	MA0037,4	Gata3	WBGene00010822	11.5	fp	0
motif_db/JASPAR/JASPAR2022_CORE_vertebrates_non-redundant_v2,meme	MA0037,4	Gata3	WBGene00015332	11.49	tp	0
motif_db/JASPAR/JASPAR2022_CORE_vertebrates_non-redundant_v2,meme	MA0037,4	Gata3	WBGene00015680	11.48	tp	0
motif_db/JASPAR/JASPAR2022_CORE_vertebrates_non-redundant_v2,meme	MA0037,4	Gata3	WBGene00022006	11.47	fp	0
motif_db/JASPAR/JASPAR2022_CORE_vertebrates_non-redundant_v2,meme	MA0037,4	Gata3	WBGene00219216	11.46	fp	0
motif_db/JASPAR/JASPAR2022_CORE_vertebrates_non-redundant_v2,meme	MA0037,4	Gata3	WBGene00007097	11.45	tp	0
motif_db/JASPAR/JASPAR2022_CORE_vertebrates_non-redundant_v2,meme	MA0037,4	Gata3	WBGene00016845	11.45	tp	0
motif_db/JASPAR/JASPAR2022_CORE_vertebrates_non-redundant_v2,meme	MA0037,4	Gata3	WBGene00015295	11.42	fp	0
motif_db/JASPAR/JASPAR2022_CORE_vertebrates_non-redundant_v2,meme	MA0037,4	Gata3	WBGene00008748	11.42	fp	0
motif_db/JASPAR/JASPAR2022_CORE_vertebrates_non-redundant_v2,meme	MA0037,4	Gata3	WBGene00008572	11.4	tp	0
motif_db/JASPAR/JASPAR2022_CORE_vertebrates_non-redundant_v2,meme	MA0037,4	Gata3	WBGene00012961	11.36	tp	0
motif_db/JASPAR/JASPAR2022_CORE_vertebrates_non-redundant_v2,meme	MA0037,4	Gata3	WBGene00008862	11.36	tp	0
motif_db/JASPAR/JASPAR2022_CORE_vertebrates_non-redundant_v2,meme	MA0037,4	Gata3	WBGene00022848	11.28	fp	0
motif_db/JASPAR/JASPAR2022_CORE_vertebrates_non-redundant_v2,meme	MA0037,4	Gata3	WBGene00008199	11.26	fp	0
motif_db/JASPAR/JASPAR2022_CORE_vertebrates_non-redundant_v2,meme	MA0037,4	Gata3	WBGene00016785	11.24	fp	0
motif_db/JASPAR/JASPAR2022_CORE_vertebrates_non-redundant_v2,meme	MA0037,4	Gata3	WBGene00004054	11.23	fp	0
motif_db/JASPAR/JASPAR2022_CORE_vertebrates_non-redundant_v2,meme	MA0037,4	Gata3	WBGene00004811	11.23	tp	1
#
motif_db/JASPAR/JASPAR2022_CORE_vertebrates_non-redundant_v2,meme	MA1970,1	TRPS1	WBGene00016419	15.43	fp	0
motif_db/JASPAR/JASPAR2022_CORE_vertebrates_non-redundant_v2,meme	MA1970,1	TRPS1	WBGene00006575	15.41	fp	0
motif_db/JASPAR/JASPAR2022_CORE_vertebrates_non-redundant_v2,meme	MA1970,1	TRPS1	WBGene00004130	15.29	tp	0
motif_db/JASPAR/JASPAR2022_CORE_vertebrates_non-redundant_v2,meme	MA1970,1	TRPS1	WBGene00206464	15.06	fp	0
motif_db/JASPAR/JASPAR2022_CORE_vertebrates_non-redundant_v2,meme	MA1970,1	TRPS1	WBGene00007480	15.05	tp	0
motif_db/JASPAR/JASPAR2022_CORE_vertebrates_non-redundant_v2,meme	MA1970,1	TRPS1	WBGene00016425	15.03	fp	1
motif_db/JASPAR/JASPAR2022_CORE_vertebrates_non-redundant_v2,meme	MA1970,1	TRPS1	WBGene00009948	14.92	tp	0
motif_db/JASPAR/JASPAR2022_CORE_vertebrates_non-redundant_v2,meme	MA1970,1	TRPS1	WBGene00008850	14.87	tp	0
motif_db/JASPAR/JASPAR2022_CORE_vertebrates_non-redundant_v2,meme	MA1970,1	TRPS1	WBGene00016218	14.79	tp	0
motif_db/JASPAR/JASPAR2022_CORE_vertebrates_non-redundant_v2,meme	MA1970,1	TRPS1	WBGene00013008	14.77	tp	0
motif_db/JASPAR/JASPAR2022_CORE_vertebrates_non-redundant_v2,meme	MA1970,1	TRPS1	WBGene00002054	14.67	tp	0
motif_db/JASPAR/JASPAR2022_CORE_vertebrates_non-redundant_v2,meme	MA1970,1	TRPS1	WBGene00219216	14.64	tp	0
motif_db/JASPAR/JASPAR2022_CORE_vertebrates_non-redundant_v2,meme	MA1970,1	TRPS1	WBGene00007372	14.54	tp	0
motif_db/JASPAR/JASPAR2022_CORE_vertebrates_non-redundant_v2,meme	MA1970,1	TRPS1	WBGene00011933	14.37	fp	0
motif_db/JASPAR/JASPAR2022_CORE_vertebrates_non-redundant_v2,meme	MA1970,1	TRPS1	WBGene00007307	14.29	tp	0
motif_db/JASPAR/JASPAR2022_CORE_vertebrates_non-redundant_v2,meme	MA1970,1	TRPS1	WBGene00008110	13.97	tp	0
motif_db/JASPAR/JASPAR2022_CORE_vertebrates_non-redundant_v2,meme	MA1970,1	TRPS1	WBGene00006628	13.97	tp	0
motif_db/JASPAR/JASPAR2022_CORE_vertebrates_non-redundant_v2,meme	MA1970,1	TRPS1	WBGene00006533	13.97	tp	0
motif_db/JASPAR/JASPAR2022_CORE_vertebrates_non-redundant_v2,meme	MA1970,1	TRPS1	WBGene00014046	13.89	tp	0
motif_db/JASPAR/JASPAR2022_CORE_vertebrates_non-redundant_v2,meme	MA1970,1	TRPS1	WBGene00021978	13.86	tp	1
motif_db/JASPAR/JASPAR2022_CORE_vertebrates_non-redundant_v2,meme	MA1970,1	TRPS1	WBGene00003602	13.66	tp	0
motif_db/JASPAR/JASPAR2022_CORE_vertebrates_non-redundant_v2,meme	MA1970,1	TRPS1	WBGene00044457	13.61	tp	1
motif_db/JASPAR/JASPAR2022_CORE_vertebrates_non-redundant_v2,meme	MA1970,1	TRPS1	WBGene00077593	13.52	fp	1
motif_db/JASPAR/JASPAR2022_CORE_vertebrates_non-redundant_v2,meme	MA1970,1	TRPS1	WBGene00002058	13.47	tp	0
motif_db/JASPAR/JASPAR2022_CORE_vertebrates_non-redundant_v2,meme	MA1970,1	TRPS1	WBGene00006464	13.45	tp	0
motif_db/JASPAR/JASPAR2022_CORE_vertebrates_non-redundant_v2,meme	MA1970,1	TRPS1	WBGene00007131	13.45	tp	0
motif_db/JASPAR/JASPAR2022_CORE_vertebrates_non-redundant_v2,meme	MA1970,1	TRPS1	WBGene00206354	13.37	tp	0
motif_db/JASPAR/JASPAR2022_CORE_vertebrates_non-redundant_v2,meme	MA1970,1	TRPS1	WBGene00004111	13.35	tp	0
motif_db/JASPAR/JASPAR2022_CORE_vertebrates_non-redundant_v2,meme	MA1970,1	TRPS1	WBGene00194717	13.2	tp	1
motif_db/JASPAR/JASPAR2022_CORE_vertebrates_non-redundant_v2,meme	MA1970,1	TRPS1	WBGene00015598	13.18	tp	0
motif_db/JASPAR/JASPAR2022_CORE_vertebrates_non-redundant_v2,meme	MA1970,1	TRPS1	WBGene00009886	13.01	tp	0
motif_db/JASPAR/JASPAR2022_CORE_vertebrates_non-redundant_v2,meme	MA1970,1	TRPS1	WBGene00043147	12.99	tp	0
motif_db/JASPAR/JASPAR2022_CORE_vertebrates_non-redundant_v2,meme	MA1970,1	TRPS1	WBGene00018223	12.95	fp	0
motif_db/JASPAR/JASPAR2022_CORE_vertebrates_non-redundant_v2,meme	MA1970,1	TRPS1	WBGene00013873	12.93	tp	0
motif_db/JASPAR/JASPAR2022_CORE_vertebrates_non-redundant_v2,meme	MA1970,1	TRPS1	WBGene00008748	12.87	tp	1
motif_db/JASPAR/JASPAR2022_CORE_vertebrates_non-redundant_v2,meme	MA1970,1	TRPS1	WBGene00045457	12.87	tp	0
motif_db/JASPAR/JASPAR2022_CORE_vertebrates_non-redundant_v2,meme	MA1970,1	TRPS1	WBGene00003602	12.83	fp	1
motif_db/JASPAR/JASPAR2022_CORE_vertebrates_non-redundant_v2,meme	MA1970,1	TRPS1	WBGene00004003	12.81	tp	1
motif_db/JASPAR/JASPAR2022_CORE_vertebrates_non-redundant_v2,meme	MA1970,1	TRPS1	WBGene00013713	12.8	tp	0
motif_db/JASPAR/JASPAR2022_CORE_vertebrates_non-redundant_v2,meme	MA1970,1	TRPS1	WBGene00021339	12.7	tp	0
motif_db/JASPAR/JASPAR2022_CORE_vertebrates_non-redundant_v2,meme	MA1970,1	TRPS1	WBGene00016407	12.67	tp	0
motif_db/JASPAR/JASPAR2022_CORE_vertebrates_non-redundant_v2,meme	MA1970,1	TRPS1	WBGene00021369	12.63	tp	0
motif_db/JASPAR/JASPAR2022_CORE_vertebrates_non-redundant_v2,meme	MA1970,1	TRPS1	WBGene00013073	12.63	tp	0
motif_db/JASPAR/JASPAR2022_CORE_vertebrates_non-redundant_v2,meme	MA1970,1	TRPS1	WBGene00045416	12.61	tp	0
motif_db/JASPAR/JASPAR2022_CORE_vertebrates_non-redundant_v2,meme	MA1970,1	TRPS1	WBGene00077636	12.59	fp	0
motif_db/JASPAR/JASPAR2022_CORE_vertebrates_non-redundant_v2,meme	MA1970,1	TRPS1	WBGene00020386	12.58	tp	0
motif_db/JASPAR/JASPAR2022_CORE_vertebrates_non-redundant_v2,meme	MA1970,1	TRPS1	WBGene00020426	12.57	tp	0
motif_db/JASPAR/JASPAR2022_CORE_vertebrates_non-redundant_v2,meme	MA1970,1	TRPS1	WBGene00007601	12.49	fp	0
motif_db/JASPAR/JASPAR2022_CORE_vertebrates_non-redundant_v2,meme	MA1970,1	TRPS1	WBGene00016419	12.47	tp	0
motif_db/JASPAR/JASPAR2022_CORE_vertebrates_non-redundant_v2,meme	MA1970,1	TRPS1	WBGene00004013	12.46	tp	0
motif_db/JASPAR/JASPAR2022_CORE_vertebrates_non-redundant_v2,meme	MA1970,1	TRPS1	WBGene00019662	12.43	tp	0
motif_db/JASPAR/JASPAR2022_CORE_vertebrates_non-redundant_v2,meme	MA1970,1	TRPS1	WBGene00015597	12.43	tp	0
motif_db/JASPAR/JASPAR2022_CORE_vertebrates_non-redundant_v2,meme	MA1970,1	TRPS1	WBGene00007440	12.35	tp	0
motif_db/JASPAR/JASPAR2022_CORE_vertebrates_non-redundant_v2,meme	MA1970,1	TRPS1	WBGene00019973	12.24	tp	0
motif_db/JASPAR/JASPAR2022_CORE_vertebrates_non-redundant_v2,meme	MA1970,1	TRPS1	WBGene00002271	12.23	tp	0
motif_db/JASPAR/JASPAR2022_CORE_vertebrates_non-redundant_v2,meme	MA1970,1	TRPS1	WBGene00007658	12.23	tp	0
motif_db/JASPAR/JASPAR2022_CORE_vertebrates_non-redundant_v2,meme	MA1970,1	TRPS1	WBGene00012130	12.21	tp	0
motif_db/JASPAR/JASPAR2022_CORE_vertebrates_non-redundant_v2,meme	MA1970,1	TRPS1	WBGene00010296	12.14	tp	0
motif_db/JASPAR/JASPAR2022_CORE_vertebrates_non-redundant_v2,meme	MA1970,1	TRPS1	WBGene00077636	12.12	tp	0
motif_db/JASPAR/JASPAR2022_CORE_vertebrates_non-redundant_v2,meme	MA1970,1	TRPS1	WBGene00016735	11.99	tp	0
motif_db/JASPAR/JASPAR2022_CORE_vertebrates_non-redundant_v2,meme	MA1970,1	TRPS1	WBGene00008748	11.97	fp	0
motif_db/JASPAR/JASPAR2022_CORE_vertebrates_non-redundant_v2,meme	MA1970,1	TRPS1	WBGene00012101	11.95	fp	0
motif_db/JASPAR/JASPAR2022_CORE_vertebrates_non-redundant_v2,meme	MA1970,1	TRPS1	WBGene00015332	11.94	tp	0
motif_db/JASPAR/JASPAR2022_CORE_vertebrates_non-redundant_v2,meme	MA1970,1	TRPS1	WBGene00008862	11.94	fp	0
motif_db/JASPAR/JASPAR2022_CORE_vertebrates_non-redundant_v2,meme	MA1970,1	TRPS1	WBGene00012961	11.91	tp	0
motif_db/JASPAR/JASPAR2022_CORE_vertebrates_non-redundant_v2,meme	MA1970,1	TRPS1	WBGene00021977	11.9	tp	0
motif_db/JASPAR/JASPAR2022_CORE_vertebrates_non-redundant_v2,meme	MA1970,1	TRPS1	WBGene00007097	11.9	tp	0
motif_db/JASPAR/JASPAR2022_CORE_vertebrates_non-redundant_v2,meme	MA1970,1	TRPS1	WBGene00003647	11.84	tp	0
motif_db/JASPAR/JASPAR2022_CORE_vertebrates_non-redundant_v2,meme	MA1970,1	TRPS1	WBGene00020579	11.84	tp	0
motif_db/JASPAR/JASPAR2022_CORE_vertebrates_non-redundant_v2,meme	MA1970,1	TRPS1	WBGene00019662	11.78	fp	0
motif_db/JASPAR/JASPAR2022_CORE_vertebrates_non-redundant_v2,meme	MA1970,1	TRPS1	WBGene00019932	11.72	tp	0
motif_db/JASPAR/JASPAR2022_CORE_vertebrates_non-redundant_v2,meme	MA1970,1	TRPS1	WBGene00021121	11.71	tp	0
motif_db/JASPAR/JASPAR2022_CORE_vertebrates_non-redundant_v2,meme	MA1970,1	TRPS1	WBGene00016785	11.67	fp	0
motif_db/JASPAR/JASPAR2022_CORE_vertebrates_non-redundant_v2,meme	MA1970,1	TRPS1	WBGene00015735	11.65	tp	0
motif_db/JASPAR/JASPAR2022_CORE_vertebrates_non-redundant_v2,meme	MA1970,1	TRPS1	WBGene00015680	11.64	tp	0
motif_db/JASPAR/JASPAR2022_CORE_vertebrates_non-redundant_v2,meme	MA1970,1	TRPS1	WBGene00022006	11.63	fp	0
motif_db/JASPAR/JASPAR2022_CORE_vertebrates_non-redundant_v2,meme	MA1970,1	TRPS1	WBGene00004811	11.58	tp	1
motif_db/JASPAR/JASPAR2022_CORE_vertebrates_non-redundant_v2,meme	MA1970,1	TRPS1	WBGene00018352	11.58	fp	0
motif_db/JASPAR/JASPAR2022_CORE_vertebrates_non-redundant_v2,meme	MA1970,1	TRPS1	WBGene00000731	11.57	fp	0
motif_db/JASPAR/JASPAR2022_CORE_vertebrates_non-redundant_v2,meme	MA1970,1	TRPS1	WBGene00013008	11.54	fp	0
motif_db/JASPAR/JASPAR2022_CORE_vertebrates_non-redundant_v2,meme	MA1970,1	TRPS1	WBGene00008199	11.49	fp	0
motif_db/JASPAR/JASPAR2022_CORE_vertebrates_non-redundant_v2,meme	MA1970,1	TRPS1	WBGene00008572	11.49	tp	0
motif_db/JASPAR/JASPAR2022_CORE_vertebrates_non-redundant_v2,meme	MA1970,1	TRPS1	WBGene00219216	11.48	fp	0
motif_db/JASPAR/JASPAR2022_CORE_vertebrates_non-redundant_v2,meme	MA1970,1	TRPS1	WBGene00022644	11.4	tp	0
motif_db/JASPAR/JASPAR2022_CORE_vertebrates_non-redundant_v2,meme	MA1970,1	TRPS1	WBGene00010822	11.35	fp	0
motif_db/JASPAR/JASPAR2022_CORE_vertebrates_non-redundant_v2,meme	MA1970,1	TRPS1	WBGene00007725	11.26	tp	1
#
motif_db/JASPAR/JASPAR2022_CORE_vertebrates_non-redundant_v2,meme	MA0837,2	CEBPE	WBGene00021487	18.16	tp	0
motif_db/JASPAR/JASPAR2022_CORE_vertebrates_non-redundant_v2,meme	MA0837,2	CEBPE	WBGene00014158	16.73	tp	0
motif_db/JASPAR/JASPAR2022_CORE_vertebrates_non-redundant_v2,meme	MA0837,2	CEBPE	WBGene00004111	16.42	tp	0
motif_db/JASPAR/JASPAR2022_CORE_vertebrates_non-redundant_v2,meme	MA0837,2	CEBPE	WBGene00043147	16.09	fp	0
motif_db/JASPAR/JASPAR2022_CORE_vertebrates_non-redundant_v2,meme	MA0837,2	CEBPE	WBGene00009957	13.55	tp	0
motif_db/JASPAR/JASPAR2022_CORE_vertebrates_non-redundant_v2,meme	MA0837,2	CEBPE	WBGene00016862	13.46	tp	0
motif_db/JASPAR/JASPAR2022_CORE_vertebrates_non-redundant_v2,meme	MA0837,2	CEBPE	WBGene00016997	13.22	tp	0
motif_db/JASPAR/JASPAR2022_CORE_vertebrates_non-redundant_v2,meme	MA0837,2	CEBPE	WBGene00016788	12.85	tp	1
motif_db/JASPAR/JASPAR2022_CORE_vertebrates_non-redundant_v2,meme	MA0837,2	CEBPE	WBGene00017484	12.4	fp	0
motif_db/JASPAR/JASPAR2022_CORE_vertebrates_non-redundant_v2,meme	MA0837,2	CEBPE	WBGene00020579	12.33	tp	0
motif_db/JASPAR/JASPAR2022_CORE_vertebrates_non-redundant_v2,meme	MA0837,2	CEBPE	WBGene00019189	12.3	tp	0
motif_db/JASPAR/JASPAR2022_CORE_vertebrates_non-redundant_v2,meme	MA0837,2	CEBPE	WBGene00013181	12.22	tp	0
motif_db/JASPAR/JASPAR2022_CORE_vertebrates_non-redundant_v2,meme	MA0837,2	CEBPE	WBGene00021978	11.92	tp	1
motif_db/JASPAR/JASPAR2022_CORE_vertebrates_non-redundant_v2,meme	MA0837,2	CEBPE	WBGene00021977	11.91	tp	0
motif_db/JASPAR/JASPAR2022_CORE_vertebrates_non-redundant_v2,meme	MA0837,2	CEBPE	WBGene00021979	11.79	tp	0
motif_db/JASPAR/JASPAR2022_CORE_vertebrates_non-redundant_v2,meme	MA0837,2	CEBPE	WBGene00007766	11.62	tp	0
motif_db/JASPAR/JASPAR2022_CORE_vertebrates_non-redundant_v2,meme	MA0837,2	CEBPE	WBGene00019858	11.47	tp	0
motif_db/JASPAR/JASPAR2022_CORE_vertebrates_non-redundant_v2,meme	MA0837,2	CEBPE	WBGene00045415	11.46	tp	0
motif_db/JASPAR/JASPAR2022_CORE_vertebrates_non-redundant_v2,meme	MA0837,2	CEBPE	WBGene00005548	11.41	tp	0
motif_db/JASPAR/JASPAR2022_CORE_vertebrates_non-redundant_v2,meme	MA0837,2	CEBPE	WBGene00007440	11.4	tp	0
motif_db/JASPAR/JASPAR2022_CORE_vertebrates_non-redundant_v2,meme	MA0837,2	CEBPE	WBGene00006372	11.37	fp	0
motif_db/JASPAR/JASPAR2022_CORE_vertebrates_non-redundant_v2,meme	MA0837,2	CEBPE	WBGene00019593	11.33	tp	0
motif_db/JASPAR/JASPAR2022_CORE_vertebrates_non-redundant_v2,meme	MA0837,2	CEBPE	WBGene00021369	11.24	fp	0
motif_db/JASPAR/JASPAR2022_CORE_vertebrates_non-redundant_v2,meme	MA0837,2	CEBPE	WBGene00008010	11.14	tp	0
motif_db/JASPAR/JASPAR2022_CORE_vertebrates_non-redundant_v2,meme	MA0837,2	CEBPE	WBGene00000190	11.05	tp	0
motif_db/JASPAR/JASPAR2022_CORE_vertebrates_non-redundant_v2,meme	MA0837,2	CEBPE	WBGene00016735	10.72	tp	0
motif_db/JASPAR/JASPAR2022_CORE_vertebrates_non-redundant_v2,meme	MA0837,2	CEBPE	WBGene00006649	10.69	fp	0
motif_db/JASPAR/JASPAR2022_CORE_vertebrates_non-redundant_v2,meme	MA0837,2	CEBPE	WBGene00007372	10.68	tp	0
motif_db/JASPAR/JASPAR2022_CORE_vertebrates_non-redundant_v2,meme	MA0837,2	CEBPE	WBGene00004509	10.46	tp	1
motif_db/JASPAR/JASPAR2022_CORE_vertebrates_non-redundant_v2,meme	MA0837,2	CEBPE	WBGene00006533	10.43	tp	0
motif_db/JASPAR/JASPAR2022_CORE_vertebrates_non-redundant_v2,meme	MA0837,2	CEBPE	WBGene00021435	10.41	tp	0
motif_db/JASPAR/JASPAR2022_CORE_vertebrates_non-redundant_v2,meme	MA0837,2	CEBPE	WBGene00011737	10.39	tp	0
motif_db/JASPAR/JASPAR2022_CORE_vertebrates_non-redundant_v2,meme	MA0837,2	CEBPE	WBGene00014046	10.38	tp	0
motif_db/JASPAR/JASPAR2022_CORE_vertebrates_non-redundant_v2,meme	MA0837,2	CEBPE	WBGene00022848	10.3	tp	0
motif_db/JASPAR/JASPAR2022_CORE_vertebrates_non-redundant_v2,meme	MA0837,2	CEBPE	WBGene00045393	9.83	tp	0
motif_db/JASPAR/JASPAR2022_CORE_vertebrates_non-redundant_v2,meme	MA0837,2	CEBPE	WBGene00006628	9.59	tp	0
motif_db/JASPAR/JASPAR2022_CORE_vertebrates_non-redundant_v2,meme	MA0837,2	CEBPE	WBGene00022570	9.49	tp	0
motif_db/JASPAR/JASPAR2022_CORE_vertebrates_non-redundant_v2,meme	MA0837,2	CEBPE	WBGene00007660	9.35	tp	0
motif_db/JASPAR/JASPAR2022_CORE_vertebrates_non-redundant_v2,meme	MA0837,2	CEBPE	WBGene00018643	9.25	tp	0
motif_db/JASPAR/JASPAR2022_CORE_vertebrates_non-redundant_v2,meme	MA0837,2	CEBPE	WBGene00007506	9.22	tp	0
motif_db/JASPAR/JASPAR2022_CORE_vertebrates_non-redundant_v2,meme	MA0837,2	CEBPE	WBGene00001820	9.19	fp	0
motif_db/JASPAR/JASPAR2022_CORE_vertebrates_non-redundant_v2,meme	MA0837,2	CEBPE	WBGene00045393	9.02	fp	1
motif_db/JASPAR/JASPAR2022_CORE_vertebrates_non-redundant_v2,meme	MA0837,2	CEBPE	WBGene00019967	8.93	tp	0
motif_db/JASPAR/JASPAR2022_CORE_vertebrates_non-redundant_v2,meme	MA0837,2	CEBPE	WBGene00015680	8.93	tp	0
motif_db/JASPAR/JASPAR2022_CORE_vertebrates_non-redundant_v2,meme	MA0837,2	CEBPE	WBGene00006627	8.89	tp	0
motif_db/JASPAR/JASPAR2022_CORE_vertebrates_non-redundant_v2,meme	MA0837,2	CEBPE	WBGene00010822	8.89	fp	0
motif_db/JASPAR/JASPAR2022_CORE_vertebrates_non-redundant_v2,meme	MA0837,2	CEBPE	WBGene00007725	8.84	tp	1
motif_db/JASPAR/JASPAR2022_CORE_vertebrates_non-redundant_v2,meme	MA0837,2	CEBPE	WBGene00003903	8.82	tp	0
motif_db/JASPAR/JASPAR2022_CORE_vertebrates_non-redundant_v2,meme	MA0837,2	CEBPE	WBGene00022572	8.69	tp	1
#
motif_db/JASPAR/JASPAR2022_CORE_vertebrates_non-redundant_v2,meme	MA0605,2	ATF3	WBGene00007097	21.01	tp	0
motif_db/JASPAR/JASPAR2022_CORE_vertebrates_non-redundant_v2,meme	MA0605,2	ATF3	WBGene00002058	20.17	tp	0
motif_db/JASPAR/JASPAR2022_CORE_vertebrates_non-redundant_v2,meme	MA0605,2	ATF3	WBGene00016997	19.7	tp	0
motif_db/JASPAR/JASPAR2022_CORE_vertebrates_non-redundant_v2,meme	MA0605,2	ATF3	WBGene00045457	18.77	tp	0
motif_db/JASPAR/JASPAR2022_CORE_vertebrates_non-redundant_v2,meme	MA0605,2	ATF3	WBGene00019957	17.96	tp	0
motif_db/JASPAR/JASPAR2022_CORE_vertebrates_non-redundant_v2,meme	MA0605,2	ATF3	WBGene00007132	16.39	tp	0
motif_db/JASPAR/JASPAR2022_CORE_vertebrates_non-redundant_v2,meme	MA0605,2	ATF3	WBGene00020954	15.71	tp	0
motif_db/JASPAR/JASPAR2022_CORE_vertebrates_non-redundant_v2,meme	MA0605,2	ATF3	WBGene00021369	15.71	tp	0
motif_db/JASPAR/JASPAR2022_CORE_vertebrates_non-redundant_v2,meme	MA0605,2	ATF3	WBGene00016551	15.36	tp	0
motif_db/JASPAR/JASPAR2022_CORE_vertebrates_non-redundant_v2,meme	MA0605,2	ATF3	WBGene00021487	15.36	tp	0
motif_db/JASPAR/JASPAR2022_CORE_vertebrates_non-redundant_v2,meme	MA0605,2	ATF3	WBGene00016419	14.36	tp	0
motif_db/JASPAR/JASPAR2022_CORE_vertebrates_non-redundant_v2,meme	MA0605,2	ATF3	WBGene00009948	14.06	tp	0
motif_db/JASPAR/JASPAR2022_CORE_vertebrates_non-redundant_v2,meme	MA0605,2	ATF3	WBGene00020407	13.34	tp	0
motif_db/JASPAR/JASPAR2022_CORE_vertebrates_non-redundant_v2,meme	MA0605,2	ATF3	WBGene00008850	13.33	tp	0
motif_db/JASPAR/JASPAR2022_CORE_vertebrates_non-redundant_v2,meme	MA0605,2	ATF3	WBGene00022644	12.43	tp	0
motif_db/JASPAR/JASPAR2022_CORE_vertebrates_non-redundant_v2,meme	MA0605,2	ATF3	WBGene00003602	12.22	fp	1
motif_db/JASPAR/JASPAR2022_CORE_vertebrates_non-redundant_v2,meme	MA0605,2	ATF3	WBGene00019858	12.17	tp	0
motif_db/JASPAR/JASPAR2022_CORE_vertebrates_non-redundant_v2,meme	MA0605,2	ATF3	WBGene00016639	12	tp	0
motif_db/JASPAR/JASPAR2022_CORE_vertebrates_non-redundant_v2,meme	MA0605,2	ATF3	WBGene00007132	10.86	fp	0
motif_db/JASPAR/JASPAR2022_CORE_vertebrates_non-redundant_v2,meme	MA0605,2	ATF3	WBGene00010125	10.75	tp	0
motif_db/JASPAR/JASPAR2022_CORE_vertebrates_non-redundant_v2,meme	MA0605,2	ATF3	WBGene00003647	9.74	tp	0
motif_db/JASPAR/JASPAR2022_CORE_vertebrates_non-redundant_v2,meme	MA0605,2	ATF3	WBGene00022224	8.9	fp	0
motif_db/JASPAR/JASPAR2022_CORE_vertebrates_non-redundant_v2,meme	MA0605,2	ATF3	WBGene00007131	8.87	tp	0
motif_db/JASPAR/JASPAR2022_CORE_vertebrates_non-redundant_v2,meme	MA0605,2	ATF3	WBGene00008862	7.96	tp	0
motif_db/JASPAR/JASPAR2022_CORE_vertebrates_non-redundant_v2,meme	MA0605,2	ATF3	WBGene00007766	7.74	tp	0
motif_db/JASPAR/JASPAR2022_CORE_vertebrates_non-redundant_v2,meme	MA0605,2	ATF3	WBGene00044201	7.67	tp	0
motif_db/JASPAR/JASPAR2022_CORE_vertebrates_non-redundant_v2,meme	MA0605,2	ATF3	WBGene00010658	6.87	tp	0
motif_db/JASPAR/JASPAR2022_CORE_vertebrates_non-redundant_v2,meme	MA0605,2	ATF3	WBGene00020223	6.77	tp	0
motif_db/JASPAR/JASPAR2022_CORE_vertebrates_non-redundant_v2,meme	MA0605,2	ATF3	WBGene00015131	6.39	tp	0
motif_db/JASPAR/JASPAR2022_CORE_vertebrates_non-redundant_v2,meme	MA0605,2	ATF3	WBGene00019189	6.35	tp	0
motif_db/JASPAR/JASPAR2022_CORE_vertebrates_non-redundant_v2,meme	MA0605,2	ATF3	WBGene00206354	5.96	tp	0
motif_db/JASPAR/JASPAR2022_CORE_vertebrates_non-redundant_v2,meme	MA0605,2	ATF3	WBGene00021977	5.86	tp	0
motif_db/JASPAR/JASPAR2022_CORE_vertebrates_non-redundant_v2,meme	MA0605,2	ATF3	WBGene00219216	4.87	tp	0
motif_db/JASPAR/JASPAR2022_CORE_vertebrates_non-redundant_v2,meme	MA0605,2	ATF3	WBGene00019932	4.67	tp	0
motif_db/JASPAR/JASPAR2022_CORE_vertebrates_non-redundant_v2,meme	MA0605,2	ATF3	WBGene00013873	4.65	fp	0
motif_db/JASPAR/JASPAR2022_CORE_vertebrates_non-redundant_v2,meme	MA0605,2	ATF3	WBGene00008199	3.68	fp	0
motif_db/JASPAR/JASPAR2022_CORE_vertebrates_non-redundant_v2,meme	MA0605,2	ATF3	WBGene00002271	3.05	tp	0
motif_db/JASPAR/JASPAR2022_CORE_vertebrates_non-redundant_v2,meme	MA0605,2	ATF3	WBGene00006464	2.47	tp	0
motif_db/JASPAR/JASPAR2022_CORE_vertebrates_non-redundant_v2,meme	MA0605,2	ATF3	WBGene00008602	2.38	tp	0
motif_db/JASPAR/JASPAR2022_CORE_vertebrates_non-redundant_v2,meme	MA0605,2	ATF3	WBGene00022215	1.89	fp	0
motif_db/JASPAR/JASPAR2022_CORE_vertebrates_non-redundant_v2,meme	MA0605,2	ATF3	WBGene00006627	1.89	tp	0
motif_db/JASPAR/JASPAR2022_CORE_vertebrates_non-redundant_v2,meme	MA0605,2	ATF3	WBGene00015131	1.65	fp	1
motif_db/JASPAR/JASPAR2022_CORE_vertebrates_non-redundant_v2,meme	MA0605,2	ATF3	WBGene00001008	1.3	fp	0
motif_db/JASPAR/JASPAR2022_CORE_vertebrates_non-redundant_v2,meme	MA0605,2	ATF3	WBGene00016425	1.14	tp	0
motif_db/JASPAR/JASPAR2022_CORE_vertebrates_non-redundant_v2,meme	MA0605,2	ATF3	WBGene00008577	0.75	tp	0
motif_db/JASPAR/JASPAR2022_CORE_vertebrates_non-redundant_v2,meme	MA0605,2	ATF3	WBGene00012130	0.73	tp	0
motif_db/JASPAR/JASPAR2022_CORE_vertebrates_non-redundant_v2,meme	MA0605,2	ATF3	WBGene00003647	0.62	fp	0
motif_db/JASPAR/JASPAR2022_CORE_vertebrates_non-redundant_v2,meme	MA0605,2	ATF3	WBGene00006582	0.5	tp	0
motif_db/JASPAR/JASPAR2022_CORE_vertebrates_non-redundant_v2,meme	MA0605,2	ATF3	WBGene00003903	0.44	fp	0
motif_db/JASPAR/JASPAR2022_CORE_vertebrates_non-redundant_v2,meme	MA0605,2	ATF3	WBGene00006063	0.37	tp	0
motif_db/JASPAR/JASPAR2022_CORE_vertebrates_non-redundant_v2,meme	MA0605,2	ATF3	WBGene00014158	0.26	fp	0
motif_db/JASPAR/JASPAR2022_CORE_vertebrates_non-redundant_v2,meme	MA0605,2	ATF3	WBGene00009957	0.24	fp	0
motif_db/JASPAR/JASPAR2022_CORE_vertebrates_non-redundant_v2,meme	MA0605,2	ATF3	WBGene00006599	0.23	tp	0
#
motif_db/EUKARYOTE/jolma2013,meme	GATA3_DBD		WBGene00016407	12.87	tp	0
motif_db/EUKARYOTE/jolma2013,meme	GATA3_DBD		WBGene00011713	12.08	tp	0
motif_db/EUKARYOTE/jolma2013,meme	GATA3_DBD		WBGene00004013	12.03	tp	0
motif_db/EUKARYOTE/jolma2013,meme	GATA3_DBD		WBGene00015598	11.96	tp	0
motif_db/EUKARYOTE/jolma2013,meme	GATA3_DBD		WBGene00006464	11.96	tp	0
motif_db/EUKARYOTE/jolma2013,meme	GATA3_DBD		WBGene00013713	11.88	tp	0
motif_db/EUKARYOTE/jolma2013,meme	GATA3_DBD		WBGene00003602	11.83	fp	1
motif_db/EUKARYOTE/jolma2013,meme	GATA3_DBD		WBGene00000190	11.81	tp	0
motif_db/EUKARYOTE/jolma2013,meme	GATA3_DBD		WBGene00010125	11.75	tp	0
motif_db/EUKARYOTE/jolma2013,meme	GATA3_DBD		WBGene00015680	11.71	tp	0
motif_db/EUKARYOTE/jolma2013,meme	GATA3_DBD		WBGene00005548	11.65	fp	0
motif_db/EUKARYOTE/jolma2013,meme	GATA3_DBD		WBGene00000731	11.6	fp	0
motif_db/EUKARYOTE/jolma2013,meme	GATA3_DBD		WBGene00006533	11.56	tp	0
motif_db/EUKARYOTE/jolma2013,meme	GATA3_DBD		WBGene00003602	11.56	tp	0
motif_db/EUKARYOTE/jolma2013,meme	GATA3_DBD		WBGene00022644	11.5	tp	0
motif_db/EUKARYOTE/jolma2013,meme	GATA3_DBD		WBGene00008850	11.45	tp	0
motif_db/EUKARYOTE/jolma2013,meme	GATA3_DBD		WBGene00018352	11.39	fp	0
motif_db/EUKARYOTE/jolma2013,meme	GATA3_DBD		WBGene00007132	11.34	tp	0
motif_db/EUKARYOTE/jolma2013,meme	GATA3_DBD		WBGene00013873	11.34	tp	0
motif_db/EUKARYOTE/jolma2013,meme	GATA3_DBD		WBGene00020579	11.32	tp	0
motif_db/EUKARYOTE/jolma2013,meme	GATA3_DBD		WBGene00010296	11.32	fp	0
motif_db/EUKARYOTE/jolma2013,meme	GATA3_DBD		WBGene00002054	11.29	tp	0
motif_db/EUKARYOTE/jolma2013,meme	GATA3_DBD		WBGene00006628	11.29	tp	0
motif_db/EUKARYOTE/jolma2013,meme	GATA3_DBD		WBGene00006575	11.29	fp	0
motif_db/EUKARYOTE/jolma2013,meme	GATA3_DBD		WBGene00022007	11.24	tp	0
motif_db/EUKARYOTE/jolma2013,meme	GATA3_DBD		WBGene00022006	11.24	tp	1
motif_db/EUKARYOTE/jolma2013,meme	GATA3_DBD		WBGene00017484	11.22	tp	0
motif_db/EUKARYOTE/jolma2013,meme	GATA3_DBD		WBGene00012101	11.22	tp	1
motif_db/EUKARYOTE/jolma2013,meme	GATA3_DBD		WBGene00020386	11.17	tp	0
motif_db/EUKARYOTE/jolma2013,meme	GATA3_DBD		WBGene00004111	11.17	tp	0
motif_db/EUKARYOTE/jolma2013,meme	GATA3_DBD		WBGene00007660	11.17	tp	0
motif_db/EUKARYOTE/jolma2013,meme	GATA3_DBD		WBGene00022006	11.15	fp	0
motif_db/EUKARYOTE/jolma2013,meme	GATA3_DBD		WBGene00007658	11.13	tp	0
motif_db/EUKARYOTE/jolma2013,meme	GATA3_DBD		WBGene00002058	11.13	tp	0
motif_db/EUKARYOTE/jolma2013,meme	GATA3_DBD		WBGene00008110	11.13	tp	0
motif_db/EUKARYOTE/jolma2013,meme	GATA3_DBD		WBGene00013969	11.07	tp	0
motif_db/EUKARYOTE/jolma2013,meme	GATA3_DBD		WBGene00008602	11.07	tp	0
motif_db/EUKARYOTE/jolma2013,meme	GATA3_DBD		WBGene00206354	11.02	tp	0
motif_db/EUKARYOTE/jolma2013,meme	GATA3_DBD		WBGene00019593	11.01	tp	0
motif_db/EUKARYOTE/jolma2013,meme	GATA3_DBD		WBGene00007601	11.01	fp	0
motif_db/EUKARYOTE/jolma2013,meme	GATA3_DBD		WBGene00018223	10.97	fp	0
motif_db/EUKARYOTE/jolma2013,meme	GATA3_DBD		WBGene00206464	10.97	fp	0
motif_db/EUKARYOTE/jolma2013,meme	GATA3_DBD		WBGene00021978	10.97	tp	1
motif_db/EUKARYOTE/jolma2013,meme	GATA3_DBD		WBGene00016425	10.97	fp	1
motif_db/EUKARYOTE/jolma2013,meme	GATA3_DBD		WBGene00017478	10.97	fp	0
motif_db/EUKARYOTE/jolma2013,meme	GATA3_DBD		WBGene00016551	10.96	tp	0
motif_db/EUKARYOTE/jolma2013,meme	GATA3_DBD		WBGene00021121	10.95	tp	0
motif_db/EUKARYOTE/jolma2013,meme	GATA3_DBD		WBGene00015295	10.95	tp	0
motif_db/EUKARYOTE/jolma2013,meme	GATA3_DBD		WBGene00045457	10.95	fp	0
motif_db/EUKARYOTE/jolma2013,meme	GATA3_DBD		WBGene00021007	10.94	fp	0
motif_db/EUKARYOTE/jolma2013,meme	GATA3_DBD		WBGene00022848	10.94	fp	0
motif_db/EUKARYOTE/jolma2013,meme	GATA3_DBD		WBGene00043147	10.92	fp	0
motif_db/EUKARYOTE/jolma2013,meme	GATA3_DBD		WBGene00007131	10.92	tp	0
motif_db/EUKARYOTE/jolma2013,meme	GATA3_DBD		WBGene00015223	10.91	tp	0
motif_db/EUKARYOTE/jolma2013,meme	GATA3_DBD		WBGene00018531	10.91	tp	0
motif_db/EUKARYOTE/jolma2013,meme	GATA3_DBD		WBGene00021369	10.9	tp	0
motif_db/EUKARYOTE/jolma2013,meme	GATA3_DBD		WBGene00043147	10.89	tp	0
motif_db/EUKARYOTE/jolma2013,meme	GATA3_DBD		WBGene00016735	10.89	tp	0
motif_db/EUKARYOTE/jolma2013,meme	GATA3_DBD		WBGene00000731	10.86	tp	0
motif_db/EUKARYOTE/jolma2013,meme	GATA3_DBD		WBGene00007725	10.84	tp	1
motif_db/EUKARYOTE/jolma2013,meme	GATA3_DBD		WBGene00007414	10.84	fp	0
motif_db/EUKARYOTE/jolma2013,meme	GATA3_DBD		WBGene00012101	10.79	fp	0
motif_db/EUKARYOTE/jolma2013,meme	GATA3_DBD		WBGene00044457	10.76	tp	1
motif_db/EUKARYOTE/jolma2013,meme	GATA3_DBD		WBGene00010822	10.75	tp	0
motif_db/EUKARYOTE/jolma2013,meme	GATA3_DBD		WBGene00003903	10.75	tp	0
motif_db/EUKARYOTE/jolma2013,meme	GATA3_DBD		WBGene00006627	10.75	tp	0
motif_db/EUKARYOTE/jolma2013,meme	GATA3_DBD		WBGene00007440	10.75	tp	0
motif_db/EUKARYOTE/jolma2013,meme	GATA3_DBD		WBGene00194717	10.75	tp	1
motif_db/EUKARYOTE/jolma2013,meme	GATA3_DBD		WBGene00007480	10.74	tp	0
motif_db/EUKARYOTE/jolma2013,meme	GATA3_DBD		WBGene00008301	10.74	fp	0
motif_db/EUKARYOTE/jolma2013,meme	GATA3_DBD		WBGene00219216	10.74	tp	0
motif_db/EUKARYOTE/jolma2013,meme	GATA3_DBD		WBGene00011933	10.74	fp	0
motif_db/EUKARYOTE/jolma2013,meme	GATA3_DBD		WBGene00016419	10.74	fp	0
motif_db/EUKARYOTE/jolma2013,meme	GATA3_DBD		WBGene00003528	10.74	fp	0
motif_db/EUKARYOTE/jolma2013,meme	GATA3_DBD		WBGene00008301	10.73	tp	0
motif_db/EUKARYOTE/jolma2013,meme	GATA3_DBD		WBGene00009888	10.73	tp	0
motif_db/EUKARYOTE/jolma2013,meme	GATA3_DBD		WBGene00008862	10.72	fp	0
motif_db/EUKARYOTE/jolma2013,meme	GATA3_DBD		WBGene00007307	10.71	tp	0
motif_db/EUKARYOTE/jolma2013,meme	GATA3_DBD		WBGene00077593	10.68	fp	1
motif_db/EUKARYOTE/jolma2013,meme	GATA3_DBD		WBGene00021435	10.68	tp	0
motif_db/EUKARYOTE/jolma2013,meme	GATA3_DBD		WBGene00006575	10.66	tp	1
motif_db/EUKARYOTE/jolma2013,meme	GATA3_DBD		WBGene00013008	10.65	tp	0
motif_db/EUKARYOTE/jolma2013,meme	GATA3_DBD		WBGene00014046	10.65	tp	0
motif_db/EUKARYOTE/jolma2013,meme	GATA3_DBD		WBGene00009886	10.65	tp	0
motif_db/EUKARYOTE/jolma2013,meme	GATA3_DBD		WBGene00009948	10.65	tp	0
motif_db/EUKARYOTE/jolma2013,meme	GATA3_DBD		WBGene00007372	10.65	tp	0
motif_db/EUKARYOTE/jolma2013,meme	GATA3_DBD		WBGene00016218	10.65	tp	0
motif_db/EUKARYOTE/jolma2013,meme	GATA3_DBD		WBGene00004130	10.65	tp	0
motif_db/EUKARYOTE/jolma2013,meme	GATA3_DBD		WBGene00008748	10.65	tp	1
#
motif_db/JASPAR/JASPAR2022_CORE_vertebrates_non-redundant_v2,meme	MA0466,3	CEBPB	WBGene00021487	18.29	tp	0
motif_db/JASPAR/JASPAR2022_CORE_vertebrates_non-redundant_v2,meme	MA0466,3	CEBPB	WBGene00014158	16.81	tp	0
motif_db/JASPAR/JASPAR2022_CORE_vertebrates_non-redundant_v2,meme	MA0466,3	CEBPB	WBGene00004111	16.66	tp	0
motif_db/JASPAR/JASPAR2022_CORE_vertebrates_non-redundant_v2,meme	MA0466,3	CEBPB	WBGene00043147	16.28	fp	0
motif_db/JASPAR/JASPAR2022_CORE_vertebrates_non-redundant_v2,meme	MA0466,3	CEBPB	WBGene00017484	12.91	fp	0
motif_db/JASPAR/JASPAR2022_CORE_vertebrates_non-redundant_v2,meme	MA0466,3	CEBPB	WBGene00016862	12.8	tp	0
motif_db/JASPAR/JASPAR2022_CORE_vertebrates_non-redundant_v2,meme	MA0466,3	CEBPB	WBGene00009957	12.78	tp	0
motif_db/JASPAR/JASPAR2022_CORE_vertebrates_non-redundant_v2,meme	MA0466,3	CEBPB	WBGene00019189	12.7	tp	0
motif_db/JASPAR/JASPAR2022_CORE_vertebrates_non-redundant_v2,meme	MA0466,3	CEBPB	WBGene00016997	12.55	tp	0
motif_db/JASPAR/JASPAR2022_CORE_vertebrates_non-redundant_v2,meme	MA0466,3	CEBPB	WBGene00016788	12.27	tp	1
motif_db/JASPAR/JASPAR2022_CORE_vertebrates_non-redundant_v2,meme	MA0466,3	CEBPB	WBGene00007766	12.22	tp	0
motif_db/JASPAR/JASPAR2022_CORE_vertebrates_non-redundant_v2,meme	MA0466,3	CEBPB	WBGene00045415	12.02	tp	0
motif_db/JASPAR/JASPAR2022_CORE_vertebrates_non-redundant_v2,meme	MA0466,3	CEBPB	WBGene00013181	11.85	tp	0
motif_db/JASPAR/JASPAR2022_CORE_vertebrates_non-redundant_v2,meme	MA0466,3	CEBPB	WBGene00006649	11.26	fp	0
motif_db/JASPAR/JASPAR2022_CORE_vertebrates_non-redundant_v2,meme	MA0466,3	CEBPB	WBGene00019858	11.2	tp	0
motif_db/JASPAR/JASPAR2022_CORE_vertebrates_non-redundant_v2,meme	MA0466,3	CEBPB	WBGene00007440	11.19	tp	0
motif_db/JASPAR/JASPAR2022_CORE_vertebrates_non-redundant_v2,meme	MA0466,3	CEBPB	WBGene00019593	11.18	tp	0
motif_db/JASPAR/JASPAR2022_CORE_vertebrates_non-redundant_v2,meme	MA0466,3	CEBPB	WBGene00006372	11.13	fp	0
motif_db/JASPAR/JASPAR2022_CORE_vertebrates_non-redundant_v2,meme	MA0466,3	CEBPB	WBGene00021977	11.02	tp	0
motif_db/JASPAR/JASPAR2022_CORE_vertebrates_non-redundant_v2,meme	MA0466,3	CEBPB	WBGene00020579	10.84	tp	0
motif_db/JASPAR/JASPAR2022_CORE_vertebrates_non-redundant_v2,meme	MA0466,3	CEBPB	WBGene00008010	10.84	tp	0
motif_db/JASPAR/JASPAR2022_CORE_vertebrates_non-redundant_v2,meme	MA0466,3	CEBPB	WBGene00000190	10.69	tp	0
motif_db/JASPAR/JASPAR2022_CORE_vertebrates_non-redundant_v2,meme	MA0466,3	CEBPB	WBGene00021978	10.41	tp	1
motif_db/JASPAR/JASPAR2022_CORE_vertebrates_non-redundant_v2,meme	MA0466,3	CEBPB	WBGene00021979	10.38	tp	0
motif_db/JASPAR/JASPAR2022_CORE_vertebrates_non-redundant_v2,meme	MA0466,3	CEBPB	WBGene00022848	10.28	tp	0
motif_db/JASPAR/JASPAR2022_CORE_vertebrates_non-redundant_v2,meme	MA0466,3	CEBPB	WBGene00004509	10.23	tp	1
motif_db/JASPAR/JASPAR2022_CORE_vertebrates_non-redundant_v2,meme	MA0466,3	CEBPB	WBGene00021369	10.13	fp	0
motif_db/JASPAR/JASPAR2022_CORE_vertebrates_non-redundant_v2,meme	MA0466,3	CEBPB	WBGene00021435	10.12	tp	0
motif_db/JASPAR/JASPAR2022_CORE_vertebrates_non-redundant_v2,meme	MA0466,3	CEBPB	WBGene00011737	10.08	tp	0
motif_db/JASPAR/JASPAR2022_CORE_vertebrates_non-redundant_v2,meme	MA0466,3	CEBPB	WBGene00006533	10.01	tp	0
motif_db/JASPAR/JASPAR2022_CORE_vertebrates_non-redundant_v2,meme	MA0466,3	CEBPB	WBGene00005548	9.95	tp	0
motif_db/JASPAR/JASPAR2022_CORE_vertebrates_non-redundant_v2,meme	MA0466,3	CEBPB	WBGene00045393	9.71	tp	0
motif_db/JASPAR/JASPAR2022_CORE_vertebrates_non-redundant_v2,meme	MA0466,3	CEBPB	WBGene00006628	9.4	tp	0
motif_db/JASPAR/JASPAR2022_CORE_vertebrates_non-redundant_v2,meme	MA0466,3	CEBPB	WBGene00007660	9.39	tp	0
motif_db/JASPAR/JASPAR2022_CORE_vertebrates_non-redundant_v2,meme	MA0466,3	CEBPB	WBGene00016735	9.29	tp	0
motif_db/JASPAR/JASPAR2022_CORE_vertebrates_non-redundant_v2,meme	MA0466,3	CEBPB	WBGene00007372	9.17	tp	0
motif_db/JASPAR/JASPAR2022_CORE_vertebrates_non-redundant_v2,meme	MA0466,3	CEBPB	WBGene00022570	9.13	tp	0
motif_db/JASPAR/JASPAR2022_CORE_vertebrates_non-redundant_v2,meme	MA0466,3	CEBPB	WBGene00045393	9.04	fp	1
motif_db/JASPAR/JASPAR2022_CORE_vertebrates_non-redundant_v2,meme	MA0466,3	CEBPB	WBGene00014046	8.99	tp	0
motif_db/JASPAR/JASPAR2022_CORE_vertebrates_non-redundant_v2,meme	MA0466,3	CEBPB	WBGene00001820	8.94	fp	0
motif_db/JASPAR/JASPAR2022_CORE_vertebrates_non-redundant_v2,meme	MA0466,3	CEBPB	WBGene00006627	8.84	tp	0
motif_db/JASPAR/JASPAR2022_CORE_vertebrates_non-redundant_v2,meme	MA0466,3	CEBPB	WBGene00010822	8.84	fp	0
motif_db/JASPAR/JASPAR2022_CORE_vertebrates_non-redundant_v2,meme	MA0466,3	CEBPB	WBGene00019967	8.66	tp	0
motif_db/JASPAR/JASPAR2022_CORE_vertebrates_non-redundant_v2,meme	MA0466,3	CEBPB	WBGene00022572	8.41	tp	1
motif_db/JASPAR/JASPAR2022_CORE_vertebrates_non-redundant_v2,meme	MA0466,3	CEBPB	WBGene00007506	7.93	tp	0
motif_db/JASPAR/JASPAR2022_CORE_vertebrates_non-redundant_v2,meme	MA0466,3	CEBPB	WBGene00010899	7.82	fp	0
motif_db/JASPAR/JASPAR2022_CORE_vertebrates_non-redundant_v2,meme	MA0466,3	CEBPB	WBGene00008850	7.73	tp	0
motif_db/JASPAR/JASPAR2022_CORE_vertebrates_non-redundant_v2,meme	MA0466,3	CEBPB	WBGene00003903	7.66	tp	0
motif_db/JASPAR/JASPAR2022_CORE_vertebrates_non-redundant_v2,meme	MA0466,3	CEBPB	WBGene00015680	7.59	tp	0
motif_db/JASPAR/JASPAR2022_CORE_vertebrates_non-redundant_v2,meme	MA0466,3	CEBPB	WBGene00007725	7.36	tp	1
#
motif_db/JASPAR/JASPAR2022_CORE_vertebrates_non-redundant_v2,meme	MA0516,3	SP2	WBGene00021979	17.87	fp	0
motif_db/JASPAR/JASPAR2022_CORE_vertebrates_non-redundant_v2,meme	MA0516,3	SP2	WBGene00012101	17.43	tp	1
motif_db/JASPAR/JASPAR2022_CORE_vertebrates_non-redundant_v2,meme	MA0516,3	SP2	WBGene00008019	16.99	tp	0
motif_db/JASPAR/JASPAR2022_CORE_vertebrates_non-redundant_v2,meme	MA0516,3	SP2	WBGene00044402	16.77	tp	0
motif_db/JASPAR/JASPAR2022_CORE_vertebrates_non-redundant_v2,meme	MA0516,3	SP2	WBGene00017478	16.4	tp	0
motif_db/JASPAR/JASPAR2022_CORE_vertebrates_non-redundant_v2,meme	MA0516,3	SP2	WBGene00002054	16.39	tp	0
motif_db/JASPAR/JASPAR2022_CORE_vertebrates_non-redundant_v2,meme	MA0516,3	SP2	WBGene00016997	16.18	tp	0
motif_db/JASPAR/JASPAR2022_CORE_vertebrates_non-redundant_v2,meme	MA0516,3	SP2	WBGene00021671	16.13	tp	0
motif_db/JASPAR/JASPAR2022_CORE_vertebrates_non-redundant_v2,meme	MA0516,3	SP2	WBGene00001820	15.89	tp	0
motif_db/JASPAR/JASPAR2022_CORE_vertebrates_non-redundant_v2,meme	MA0516,3	SP2	WBGene00008862	15.61	tp	0
motif_db/JASPAR/JASPAR2022_CORE_vertebrates_non-redundant_v2,meme	MA0516,3	SP2	WBGene00003602	15.59	tp	0
motif_db/JASPAR/JASPAR2022_CORE_vertebrates_non-redundant_v2,meme	MA0516,3	SP2	WBGene00006599	14.42	tp	0
motif_db/JASPAR/JASPAR2022_CORE_vertebrates_non-redundant_v2,meme	MA0516,3	SP2	WBGene00019593	14.32	tp	0
motif_db/JASPAR/JASPAR2022_CORE_vertebrates_non-redundant_v2,meme	MA0516,3	SP2	WBGene00013181	14.32	tp	0
motif_db/JASPAR/JASPAR2022_CORE_vertebrates_non-redundant_v2,meme	MA0516,3	SP2	WBGene00003515	14.18	tp	0
motif_db/JASPAR/JASPAR2022_CORE_vertebrates_non-redundant_v2,meme	MA0516,3	SP2	WBGene00020954	14	tp	0
motif_db/JASPAR/JASPAR2022_CORE_vertebrates_non-redundant_v2,meme	MA0516,3	SP2	WBGene00020954	13.7	fp	0
motif_db/JASPAR/JASPAR2022_CORE_vertebrates_non-redundant_v2,meme	MA0516,3	SP2	WBGene00007372	13.42	tp	0
motif_db/JASPAR/JASPAR2022_CORE_vertebrates_non-redundant_v2,meme	MA0516,3	SP2	WBGene00007307	13.4	fp	1
motif_db/JASPAR/JASPAR2022_CORE_vertebrates_non-redundant_v2,meme	MA0516,3	SP2	WBGene00020471	13.39	tp	0
motif_db/JASPAR/JASPAR2022_CORE_vertebrates_non-redundant_v2,meme	MA0516,3	SP2	WBGene00014158	13.25	tp	0
motif_db/JASPAR/JASPAR2022_CORE_vertebrates_non-redundant_v2,meme	MA0516,3	SP2	WBGene00012683	13.07	fp	0
motif_db/JASPAR/JASPAR2022_CORE_vertebrates_non-redundant_v2,meme	MA0516,3	SP2	WBGene00020353	12.92	tp	0
motif_db/JASPAR/JASPAR2022_CORE_vertebrates_non-redundant_v2,meme	MA0516,3	SP2	WBGene00010475	12.74	tp	0
motif_db/JASPAR/JASPAR2022_CORE_vertebrates_non-redundant_v2,meme	MA0516,3	SP2	WBGene00008577	12.74	tp	0
motif_db/JASPAR/JASPAR2022_CORE_vertebrates_non-redundant_v2,meme	MA0516,3	SP2	WBGene00002179	12.7	tp	1
motif_db/JASPAR/JASPAR2022_CORE_vertebrates_non-redundant_v2,meme	MA0516,3	SP2	WBGene00004130	12.18	tp	0
motif_db/JASPAR/JASPAR2022_CORE_vertebrates_non-redundant_v2,meme	MA0516,3	SP2	WBGene00012535	11.93	tp	0
motif_db/JASPAR/JASPAR2022_CORE_vertebrates_non-redundant_v2,meme	MA0516,3	SP2	WBGene00020834	11.93	tp	0
motif_db/JASPAR/JASPAR2022_CORE_vertebrates_non-redundant_v2,meme	MA0516,3	SP2	WBGene00021487	11.93	tp	0
motif_db/JASPAR/JASPAR2022_CORE_vertebrates_non-redundant_v2,meme	MA0516,3	SP2	WBGene00010296	11.93	tp	0
motif_db/JASPAR/JASPAR2022_CORE_vertebrates_non-redundant_v2,meme	MA0516,3	SP2	WBGene00004003	11.93	tp	1
motif_db/JASPAR/JASPAR2022_CORE_vertebrates_non-redundant_v2,meme	MA0516,3	SP2	WBGene00021799	11.77	fp	0
motif_db/JASPAR/JASPAR2022_CORE_vertebrates_non-redundant_v2,meme	MA0516,3	SP2	WBGene00011737	11.7	fp	0
motif_db/JASPAR/JASPAR2022_CORE_vertebrates_non-redundant_v2,meme	MA0516,3	SP2	WBGene00020426	11.52	tp	0
motif_db/JASPAR/JASPAR2022_CORE_vertebrates_non-redundant_v2,meme	MA0516,3	SP2	WBGene00019189	11.49	tp	0
motif_db/JASPAR/JASPAR2022_CORE_vertebrates_non-redundant_v2,meme	MA0516,3	SP2	WBGene00016639	11.36	fp	0
motif_db/JASPAR/JASPAR2022_CORE_vertebrates_non-redundant_v2,meme	MA0516,3	SP2	WBGene00000190	11.31	tp	0
motif_db/JASPAR/JASPAR2022_CORE_vertebrates_non-redundant_v2,meme	MA0516,3	SP2	WBGene00006063	11.22	tp	0
motif_db/JASPAR/JASPAR2022_CORE_vertebrates_non-redundant_v2,meme	MA0516,3	SP2	WBGene00006627	11.16	tp	0
motif_db/JASPAR/JASPAR2022_CORE_vertebrates_non-redundant_v2,meme	MA0516,3	SP2	WBGene00016407	11.13	tp	0
motif_db/JASPAR/JASPAR2022_CORE_vertebrates_non-redundant_v2,meme	MA0516,3	SP2	WBGene00011069	11.13	tp	0
motif_db/JASPAR/JASPAR2022_CORE_vertebrates_non-redundant_v2,meme	MA0516,3	SP2	WBGene00015223	11.07	tp	0
motif_db/JASPAR/JASPAR2022_CORE_vertebrates_non-redundant_v2,meme	MA0516,3	SP2	WBGene00019662	11.04	fp	0
motif_db/JASPAR/JASPAR2022_CORE_vertebrates_non-redundant_v2,meme	MA0516,3	SP2	WBGene00022572	10.98	fp	0
motif_db/JASPAR/JASPAR2022_CORE_vertebrates_non-redundant_v2,meme	MA0516,3	SP2	WBGene00016599	10.98	tp	0
motif_db/JASPAR/JASPAR2022_CORE_vertebrates_non-redundant_v2,meme	MA0516,3	SP2	WBGene00020223	10.98	tp	0
motif_db/JASPAR/JASPAR2022_CORE_vertebrates_non-redundant_v2,meme	MA0516,3	SP2	WBGene00012535	10.98	fp	0
motif_db/JASPAR/JASPAR2022_CORE_vertebrates_non-redundant_v2,meme	MA0516,3	SP2	WBGene00007480	10.95	fp	0
motif_db/JASPAR/JASPAR2022_CORE_vertebrates_non-redundant_v2,meme	MA0516,3	SP2	WBGene00010658	10.91	tp	0
motif_db/JASPAR/JASPAR2022_CORE_vertebrates_non-redundant_v2,meme	MA0516,3	SP2	WBGene00008572	10.82	tp	0
motif_db/JASPAR/JASPAR2022_CORE_vertebrates_non-redundant_v2,meme	MA0516,3	SP2	WBGene00045050	10.79	tp	0
motif_db/JASPAR/JASPAR2022_CORE_vertebrates_non-redundant_v2,meme	MA0516,3	SP2	WBGene00011713	10.74	tp	0
motif_db/JASPAR/JASPAR2022_CORE_vertebrates_non-redundant_v2,meme	MA0516,3	SP2	WBGene00003561	10.56	tp	0
motif_db/JASPAR/JASPAR2022_CORE_vertebrates_non-redundant_v2,meme	MA0516,3	SP2	WBGene00009888	10.41	tp	0
motif_db/JASPAR/JASPAR2022_CORE_vertebrates_non-redundant_v2,meme	MA0516,3	SP2	WBGene00006649	10.36	fp	0
motif_db/JASPAR/JASPAR2022_CORE_vertebrates_non-redundant_v2,meme	MA0516,3	SP2	WBGene00015223	10.35	fp	0
motif_db/JASPAR/JASPAR2022_CORE_vertebrates_non-redundant_v2,meme	MA0516,3	SP2	WBGene00009957	10.33	fp	0
motif_db/JASPAR/JASPAR2022_CORE_vertebrates_non-redundant_v2,meme	MA0516,3	SP2	WBGene00006464	10.32	fp	1
motif_db/JASPAR/JASPAR2022_CORE_vertebrates_non-redundant_v2,meme	MA0516,3	SP2	WBGene00008748	10.31	tp	1
motif_db/JASPAR/JASPAR2022_CORE_vertebrates_non-redundant_v2,meme	MA0516,3	SP2	WBGene00021121	10.28	fp	0
motif_db/JASPAR/JASPAR2022_CORE_vertebrates_non-redundant_v2,meme	MA0516,3	SP2	WBGene00016862	10.19	fp	0
motif_db/JASPAR/JASPAR2022_CORE_vertebrates_non-redundant_v2,meme	MA0516,3	SP2	WBGene00003903	10.18	fp	0
motif_db/JASPAR/JASPAR2022_CORE_vertebrates_non-redundant_v2,meme	MA0516,3	SP2	WBGene00022307	10.11	tp	0
motif_db/JASPAR/JASPAR2022_CORE_vertebrates_non-redundant_v2,meme	MA0516,3	SP2	WBGene00019973	10.08	tp	0
motif_db/JASPAR/JASPAR2022_CORE_vertebrates_non-redundant_v2,meme	MA0516,3	SP2	WBGene00044201	9.97	fp	0
motif_db/JASPAR/JASPAR2022_CORE_vertebrates_non-redundant_v2,meme	MA0516,3	SP2	WBGene00007097	9.96	tp	0
motif_db/JASPAR/JASPAR2022_CORE_vertebrates_non-redundant_v2,meme	MA0516,3	SP2	WBGene00007414	9.95	tp	0
motif_db/JASPAR/JASPAR2022_CORE_vertebrates_non-redundant_v2,meme	MA0516,3	SP2	WBGene00044541	9.95	fp	0
motif_db/JASPAR/JASPAR2022_CORE_vertebrates_non-redundant_v2,meme	MA0516,3	SP2	WBGene00006599	9.93	fp	0
motif_db/JASPAR/JASPAR2022_CORE_vertebrates_non-redundant_v2,meme	MA0516,3	SP2	WBGene00018352	9.9	tp	0
motif_db/JASPAR/JASPAR2022_CORE_vertebrates_non-redundant_v2,meme	MA0516,3	SP2	WBGene00021435	9.82	tp	0
motif_db/JASPAR/JASPAR2022_CORE_vertebrates_non-redundant_v2,meme	MA0516,3	SP2	WBGene00004810	9.81	tp	0
motif_db/JASPAR/JASPAR2022_CORE_vertebrates_non-redundant_v2,meme	MA0516,3	SP2	WBGene00007766	9.73	tp	0
motif_db/JASPAR/JASPAR2022_CORE_vertebrates_non-redundant_v2,meme	MA0516,3	SP2	WBGene00010244	9.73	tp	0
motif_db/JASPAR/JASPAR2022_CORE_vertebrates_non-redundant_v2,meme	MA0516,3	SP2	WBGene00013969	9.7	tp	0
motif_db/JASPAR/JASPAR2022_CORE_vertebrates_non-redundant_v2,meme	MA0516,3	SP2	WBGene00021339	9.66	tp	0
motif_db/JASPAR/JASPAR2022_CORE_vertebrates_non-redundant_v2,meme	MA0516,3	SP2	WBGene00008301	9.62	tp	0
motif_db/JASPAR/JASPAR2022_CORE_vertebrates_non-redundant_v2,meme	MA0516,3	SP2	WBGene00015216	9.6	tp	0
motif_db/JASPAR/JASPAR2022_CORE_vertebrates_non-redundant_v2,meme	MA0516,3	SP2	WBGene00018223	9.58	tp	0
motif_db/JASPAR/JASPAR2022_CORE_vertebrates_non-redundant_v2,meme	MA0516,3	SP2	WBGene00011069	9.56	fp	0
motif_db/JASPAR/JASPAR2022_CORE_vertebrates_non-redundant_v2,meme	MA0516,3	SP2	WBGene00019967	9.49	tp	0
motif_db/JASPAR/JASPAR2022_CORE_vertebrates_non-redundant_v2,meme	MA0516,3	SP2	WBGene00020386	9.47	tp	0
motif_db/JASPAR/JASPAR2022_CORE_vertebrates_non-redundant_v2,meme	MA0516,3	SP2	WBGene00022570	9.26	fp	0
motif_db/JASPAR/JASPAR2022_CORE_vertebrates_non-redundant_v2,meme	MA0516,3	SP2	WBGene00019134	9.15	fp	0
motif_db/JASPAR/JASPAR2022_CORE_vertebrates_non-redundant_v2,meme	MA0516,3	SP2	WBGene00019957	9.06	tp	0
motif_db/JASPAR/JASPAR2022_CORE_vertebrates_non-redundant_v2,meme	MA0516,3	SP2	WBGene00021487	8.96	fp	0
motif_db/JASPAR/JASPAR2022_CORE_vertebrates_non-redundant_v2,meme	MA0516,3	SP2	WBGene00014158	8.95	fp	0
motif_db/JASPAR/JASPAR2022_CORE_vertebrates_non-redundant_v2,meme	MA0516,3	SP2	WBGene00006372	8.94	fp	0
motif_db/JASPAR/JASPAR2022_CORE_vertebrates_non-redundant_v2,meme	MA0516,3	SP2	WBGene00010754	8.93	fp	0
motif_db/JASPAR/JASPAR2022_CORE_vertebrates_non-redundant_v2,meme	MA0516,3	SP2	WBGene00020455	8.9	fp	0
motif_db/JASPAR/JASPAR2022_CORE_vertebrates_non-redundant_v2,meme	MA0516,3	SP2	WBGene00010899	8.9	tp	0
motif_db/JASPAR/JASPAR2022_CORE_vertebrates_non-redundant_v2,meme	MA0516,3	SP2	WBGene00013969	8.78	fp	0
motif_db/JASPAR/JASPAR2022_CORE_vertebrates_non-redundant_v2,meme	MA0516,3	SP2	WBGene00021886	8.49	tp	0
motif_db/JASPAR/JASPAR2022_CORE_vertebrates_non-redundant_v2,meme	MA0516,3	SP2	WBGene00002058	8.37	fp	0
motif_db/JASPAR/JASPAR2022_CORE_vertebrates_non-redundant_v2,meme	MA0516,3	SP2	WBGene00019973	8.28	fp	0
motif_db/JASPAR/JASPAR2022_CORE_vertebrates_non-redundant_v2,meme	MA0516,3	SP2	WBGene00004111	8.16	tp	0
motif_db/JASPAR/JASPAR2022_CORE_vertebrates_non-redundant_v2,meme	MA0516,3	SP2	WBGene00019932	8.06	tp	0
motif_db/JASPAR/JASPAR2022_CORE_vertebrates_non-redundant_v2,meme	MA0516,3	SP2	WBGene00016419	7.85	fp	0
motif_db/JASPAR/JASPAR2022_CORE_vertebrates_non-redundant_v2,meme	MA0516,3	SP2	WBGene00015295	7.83	fp	0
motif_db/JASPAR/JASPAR2022_CORE_vertebrates_non-redundant_v2,meme	MA0516,3	SP2	WBGene00006649	7.69	tp	0
motif_db/JASPAR/JASPAR2022_CORE_vertebrates_non-redundant_v2,meme	MA0516,3	SP2	WBGene00007414	7.6	fp	0
motif_db/JASPAR/JASPAR2022_CORE_vertebrates_non-redundant_v2,meme	MA0516,3	SP2	WBGene00007440	7.54	fp	1
motif_db/JASPAR/JASPAR2022_CORE_vertebrates_non-redundant_v2,meme	MA0516,3	SP2	WBGene00005653	7.48	tp	0
motif_db/JASPAR/JASPAR2022_CORE_vertebrates_non-redundant_v2,meme	MA0516,3	SP2	WBGene00013713	7.47	tp	0
motif_db/JASPAR/JASPAR2022_CORE_vertebrates_non-redundant_v2,meme	MA0516,3	SP2	WBGene00015295	7.45	tp	0
motif_db/JASPAR/JASPAR2022_CORE_vertebrates_non-redundant_v2,meme	MA0516,3	SP2	WBGene00007658	7.37	tp	0
motif_db/JASPAR/JASPAR2022_CORE_vertebrates_non-redundant_v2,meme	MA0516,3	SP2	WBGene00020407	7.33	fp	0
motif_db/JASPAR/JASPAR2022_CORE_vertebrates_non-redundant_v2,meme	MA0516,3	SP2	WBGene00008476	7.3	fp	0
motif_db/JASPAR/JASPAR2022_CORE_vertebrates_non-redundant_v2,meme	MA0516,3	SP2	WBGene00021799	7.28	tp	0
motif_db/JASPAR/JASPAR2022_CORE_vertebrates_non-redundant_v2,meme	MA0516,3	SP2	WBGene00007440	7.27	tp	0
motif_db/JASPAR/JASPAR2022_CORE_vertebrates_non-redundant_v2,meme	MA0516,3	SP2	WBGene00009888	7.24	fp	0
motif_db/JASPAR/JASPAR2022_CORE_vertebrates_non-redundant_v2,meme	MA0516,3	SP2	WBGene00015597	7.2	fp	0
motif_db/JASPAR/JASPAR2022_CORE_vertebrates_non-redundant_v2,meme	MA0516,3	SP2	WBGene00008602	7.12	tp	0
motif_db/JASPAR/JASPAR2022_CORE_vertebrates_non-redundant_v2,meme	MA0516,3	SP2	WBGene00004509	7.06	tp	1
motif_db/JASPAR/JASPAR2022_CORE_vertebrates_non-redundant_v2,meme	MA0516,3	SP2	WBGene00045457	7	fp	0
motif_db/JASPAR/JASPAR2022_CORE_vertebrates_non-redundant_v2,meme	MA0516,3	SP2	WBGene00021671	6.97	fp	0
motif_db/JASPAR/JASPAR2022_CORE_vertebrates_non-redundant_v2,meme	MA0516,3	SP2	WBGene00000677	6.94	fp	0
motif_db/JASPAR/JASPAR2022_CORE_vertebrates_non-redundant_v2,meme	MA0516,3	SP2	WBGene00008631	6.83	fp	1
motif_db/JASPAR/JASPAR2022_CORE_vertebrates_non-redundant_v2,meme	MA0516,3	SP2	WBGene00004013	6.8	fp	0
motif_db/JASPAR/JASPAR2022_CORE_vertebrates_non-redundant_v2,meme	MA0516,3	SP2	WBGene00009306	6.79	fp	0
motif_db/JASPAR/JASPAR2022_CORE_vertebrates_non-redundant_v2,meme	MA0516,3	SP2	WBGene00016788	6.79	fp	1
motif_db/JASPAR/JASPAR2022_CORE_vertebrates_non-redundant_v2,meme	MA0516,3	SP2	WBGene00008301	6.77	fp	0
motif_db/JASPAR/JASPAR2022_CORE_vertebrates_non-redundant_v2,meme	MA0516,3	SP2	WBGene00022307	6.76	fp	0
motif_db/JASPAR/JASPAR2022_CORE_vertebrates_non-redundant_v2,meme	MA0516,3	SP2	WBGene00011933	6.7	tp	0
motif_db/JASPAR/JASPAR2022_CORE_vertebrates_non-redundant_v2,meme	MA0516,3	SP2	WBGene00008862	6.66	fp	0
motif_db/JASPAR/JASPAR2022_CORE_vertebrates_non-redundant_v2,meme	MA0516,3	SP2	WBGene00020834	6.57	fp	0
motif_db/JASPAR/JASPAR2022_CORE_vertebrates_non-redundant_v2,meme	MA0516,3	SP2	WBGene00043147	6.53	tp	0
motif_db/JASPAR/JASPAR2022_CORE_vertebrates_non-redundant_v2,meme	MA0516,3	SP2	WBGene00010605	6.48	tp	0
motif_db/JASPAR/JASPAR2022_CORE_vertebrates_non-redundant_v2,meme	MA0516,3	SP2	WBGene00009835	6.4	tp	0
motif_db/JASPAR/JASPAR2022_CORE_vertebrates_non-redundant_v2,meme	MA0516,3	SP2	WBGene00019662	6.39	tp	0
motif_db/JASPAR/JASPAR2022_CORE_vertebrates_non-redundant_v2,meme	MA0516,3	SP2	WBGene00018643	6.34	tp	0
motif_db/JASPAR/JASPAR2022_CORE_vertebrates_non-redundant_v2,meme	MA0516,3	SP2	WBGene00003647	6.34	fp	0
motif_db/JASPAR/JASPAR2022_CORE_vertebrates_non-redundant_v2,meme	MA0516,3	SP2	WBGene00018223	6.34	fp	0
motif_db/JASPAR/JASPAR2022_CORE_vertebrates_non-redundant_v2,meme	MA0516,3	SP2	WBGene00016419	6.31	tp	0
motif_db/JASPAR/JASPAR2022_CORE_vertebrates_non-redundant_v2,meme	MA0516,3	SP2	WBGene00012961	6.31	fp	1
motif_db/JASPAR/JASPAR2022_CORE_vertebrates_non-redundant_v2,meme	MA0516,3	SP2	WBGene00022572	6.24	tp	1
motif_db/JASPAR/JASPAR2022_CORE_vertebrates_non-redundant_v2,meme	MA0516,3	SP2	WBGene00016997	6.22	fp	0
motif_db/JASPAR/JASPAR2022_CORE_vertebrates_non-redundant_v2,meme	MA0516,3	SP2	WBGene00007132	6.17	tp	0
motif_db/JASPAR/JASPAR2022_CORE_vertebrates_non-redundant_v2,meme	MA0516,3	SP2	WBGene00013826	6.14	tp	0
motif_db/JASPAR/JASPAR2022_CORE_vertebrates_non-redundant_v2,meme	MA0516,3	SP2	WBGene00020471	6.1	fp	0
motif_db/JASPAR/JASPAR2022_CORE_vertebrates_non-redundant_v2,meme	MA0516,3	SP2	WBGene00015598	6	tp	0
motif_db/JASPAR/JASPAR2022_CORE_vertebrates_non-redundant_v2,meme	MA0516,3	SP2	WBGene00003647	5.95	tp	0
motif_db/JASPAR/JASPAR2022_CORE_vertebrates_non-redundant_v2,meme	MA0516,3	SP2	WBGene00007372	5.87	fp	0
motif_db/JASPAR/JASPAR2022_CORE_vertebrates_non-redundant_v2,meme	MA0516,3	SP2	WBGene00007766	5.81	fp	0
motif_db/JASPAR/JASPAR2022_CORE_vertebrates_non-redundant_v2,meme	MA0516,3	SP2	WBGene00002271	5.64	fp	0
motif_db/JASPAR/JASPAR2022_CORE_vertebrates_non-redundant_v2,meme	MA0516,3	SP2	WBGene00001008	5.62	fp	0
motif_db/JASPAR/JASPAR2022_CORE_vertebrates_non-redundant_v2,meme	MA0516,3	SP2	WBGene00006575	5.6	tp	1
motif_db/JASPAR/JASPAR2022_CORE_vertebrates_non-redundant_v2,meme	MA0516,3	SP2	WBGene00015332	5.56	tp	0
motif_db/JASPAR/JASPAR2022_CORE_vertebrates_non-redundant_v2,meme	MA0516,3	SP2	WBGene00010475	5.51	fp	0
motif_db/JASPAR/JASPAR2022_CORE_vertebrates_non-redundant_v2,meme	MA0516,3	SP2	WBGene00006628	5.46	tp	0
motif_db/JASPAR/JASPAR2022_CORE_vertebrates_non-redundant_v2,meme	MA0516,3	SP2	WBGene00022007	5.44	fp	1
motif_db/JASPAR/JASPAR2022_CORE_vertebrates_non-redundant_v2,meme	MA0516,3	SP2	WBGene00010605	5.44	fp	0
motif_db/JASPAR/JASPAR2022_CORE_vertebrates_non-redundant_v2,meme	MA0516,3	SP2	WBGene00206464	5.43	fp	0
motif_db/JASPAR/JASPAR2022_CORE_vertebrates_non-redundant_v2,meme	MA0516,3	SP2	WBGene00011713	5.34	fp	0
motif_db/JASPAR/JASPAR2022_CORE_vertebrates_non-redundant_v2,meme	MA0516,3	SP2	WBGene00008850	5.29	tp	0
motif_db/JASPAR/JASPAR2022_CORE_vertebrates_non-redundant_v2,meme	MA0516,3	SP2	WBGene00007601	5.23	tp	0
motif_db/JASPAR/JASPAR2022_CORE_vertebrates_non-redundant_v2,meme	MA0516,3	SP2	WBGene00013713	5.23	fp	0
motif_db/JASPAR/JASPAR2022_CORE_vertebrates_non-redundant_v2,meme	MA0516,3	SP2	WBGene00008602	5.2	fp	0
motif_db/JASPAR/JASPAR2022_CORE_vertebrates_non-redundant_v2,meme	MA0516,3	SP2	WBGene00007131	5.17	tp	0
motif_db/JASPAR/JASPAR2022_CORE_vertebrates_non-redundant_v2,meme	MA0516,3	SP2	WBGene00002179	5.14	fp	1
motif_db/JASPAR/JASPAR2022_CORE_vertebrates_non-redundant_v2,meme	MA0516,3	SP2	WBGene00013073	5.07	fp	0
motif_db/JASPAR/JASPAR2022_CORE_vertebrates_non-redundant_v2,meme	MA0516,3	SP2	WBGene00009306	5.06	tp	1
motif_db/JASPAR/JASPAR2022_CORE_vertebrates_non-redundant_v2,meme	MA0516,3	SP2	WBGene00012825	5.03	tp	1
motif_db/JASPAR/JASPAR2022_CORE_vertebrates_non-redundant_v2,meme	MA0516,3	SP2	WBGene00019189	4.97	fp	1
motif_db/JASPAR/JASPAR2022_CORE_vertebrates_non-redundant_v2,meme	MA0516,3	SP2	WBGene00008631	4.93	tp	0
motif_db/JASPAR/JASPAR2022_CORE_vertebrates_non-redundant_v2,meme	MA0516,3	SP2	WBGene00004013	4.82	tp	0
motif_db/JASPAR/JASPAR2022_CORE_vertebrates_non-redundant_v2,meme	MA0516,3	SP2	WBGene00000731	4.77	tp	0
motif_db/JASPAR/JASPAR2022_CORE_vertebrates_non-redundant_v2,meme	MA0516,3	SP2	WBGene00010296	4.76	fp	0
motif_db/JASPAR/JASPAR2022_CORE_vertebrates_non-redundant_v2,meme	MA0516,3	SP2	WBGene00021927	4.76	tp	0
motif_db/JASPAR/JASPAR2022_CORE_vertebrates_non-redundant_v2,meme	MA0516,3	SP2	WBGene00010241	4.72	fp	0
motif_db/JASPAR/JASPAR2022_CORE_vertebrates_non-redundant_v2,meme	MA0516,3	SP2	WBGene00015110	4.69	fp	0
motif_db/JASPAR/JASPAR2022_CORE_vertebrates_non-redundant_v2,meme	MA0516,3	SP2	WBGene00013181	4.68	fp	0
motif_db/JASPAR/JASPAR2022_CORE_vertebrates_non-redundant_v2,meme	MA0516,3	SP2	WBGene00003602	4.64	fp	1
motif_db/JASPAR/JASPAR2022_CORE_vertebrates_non-redundant_v2,meme	MA0516,3	SP2	WBGene00013873	4.58	fp	0
motif_db/JASPAR/JASPAR2022_CORE_vertebrates_non-redundant_v2,meme	MA0516,3	SP2	WBGene00019134	4.57	tp	0
motif_db/JASPAR/JASPAR2022_CORE_vertebrates_non-redundant_v2,meme	MA0516,3	SP2	WBGene00002262	4.52	tp	0
motif_db/JASPAR/JASPAR2022_CORE_vertebrates_non-redundant_v2,meme	MA0516,3	SP2	WBGene00013008	4.5	tp	0
motif_db/JASPAR/JASPAR2022_CORE_vertebrates_non-redundant_v2,meme	MA0516,3	SP2	WBGene00016862	4.49	tp	0
motif_db/JASPAR/JASPAR2022_CORE_vertebrates_non-redundant_v2,meme	MA0516,3	SP2	WBGene00011933	4.49	fp	0
motif_db/JASPAR/JASPAR2022_CORE_vertebrates_non-redundant_v2,meme	MA0516,3	SP2	WBGene00012683	4.45	tp	0
motif_db/JASPAR/JASPAR2022_CORE_vertebrates_non-redundant_v2,meme	MA0516,3	SP2	WBGene00044541	4.44	tp	0
motif_db/JASPAR/JASPAR2022_CORE_vertebrates_non-redundant_v2,meme	MA0516,3	SP2	WBGene00006372	4.39	tp	0
motif_db/JASPAR/JASPAR2022_CORE_vertebrates_non-redundant_v2,meme	MA0516,3	SP2	WBGene00018531	4.39	tp	0
motif_db/JASPAR/JASPAR2022_CORE_vertebrates_non-redundant_v2,meme	MA0516,3	SP2	WBGene00010433	4.35	fp	0
motif_db/JASPAR/JASPAR2022_CORE_vertebrates_non-redundant_v2,meme	MA0516,3	SP2	WBGene00010241	4.18	tp	1
motif_db/JASPAR/JASPAR2022_CORE_vertebrates_non-redundant_v2,meme	MA0516,3	SP2	WBGene00022224	4.17	fp	0
motif_db/JASPAR/JASPAR2022_CORE_vertebrates_non-redundant_v2,meme	MA0516,3	SP2	WBGene00007689	4.16	fp	0
motif_db/JASPAR/JASPAR2022_CORE_vertebrates_non-redundant_v2,meme	MA0516,3	SP2	WBGene00016218	4.13	tp	0
motif_db/JASPAR/JASPAR2022_CORE_vertebrates_non-redundant_v2,meme	MA0516,3	SP2	WBGene00000677	4.12	tp	0
motif_db/JASPAR/JASPAR2022_CORE_vertebrates_non-redundant_v2,meme	MA0516,3	SP2	WBGene00022006	4.08	fp	0
motif_db/JASPAR/JASPAR2022_CORE_vertebrates_non-redundant_v2,meme	MA0516,3	SP2	WBGene00021339	4.07	fp	0
motif_db/JASPAR/JASPAR2022_CORE_vertebrates_non-redundant_v2,meme	MA0516,3	SP2	WBGene00043147	4.04	fp	0
motif_db/JASPAR/JASPAR2022_CORE_vertebrates_non-redundant_v2,meme	MA0516,3	SP2	WBGene00022006	4.04	tp	1
motif_db/JASPAR/JASPAR2022_CORE_vertebrates_non-redundant_v2,meme	MA0516,3	SP2	WBGene00003528	4.04	tp	0
motif_db/JASPAR/JASPAR2022_CORE_vertebrates_non-redundant_v2,meme	MA0516,3	SP2	WBGene00206464	4	tp	0
motif_db/JASPAR/JASPAR2022_CORE_vertebrates_non-redundant_v2,meme	MA0516,3	SP2	WBGene00000731	3.94	fp	0
motif_db/JASPAR/JASPAR2022_CORE_vertebrates_non-redundant_v2,meme	MA0516,3	SP2	WBGene00021927	3.94	fp	0
motif_db/JASPAR/JASPAR2022_CORE_vertebrates_non-redundant_v2,meme	MA0516,3	SP2	WBGene00014046	3.92	fp	0
motif_db/JASPAR/JASPAR2022_CORE_vertebrates_non-redundant_v2,meme	MA0516,3	SP2	WBGene00008476	3.92	tp	0
motif_db/JASPAR/JASPAR2022_CORE_vertebrates_non-redundant_v2,meme	MA0516,3	SP2	WBGene00021253	3.88	tp	0
motif_db/JASPAR/JASPAR2022_CORE_vertebrates_non-redundant_v2,meme	MA0516,3	SP2	WBGene00044457	3.87	tp	1
motif_db/JASPAR/JASPAR2022_CORE_vertebrates_non-redundant_v2,meme	MA0516,3	SP2	WBGene00022570	3.84	tp	0
motif_db/JASPAR/JASPAR2022_CORE_vertebrates_non-redundant_v2,meme	MA0516,3	SP2	WBGene00013873	3.83	tp	0
motif_db/JASPAR/JASPAR2022_CORE_vertebrates_non-redundant_v2,meme	MA0516,3	SP2	WBGene00022215	3.8	fp	0
motif_db/JASPAR/JASPAR2022_CORE_vertebrates_non-redundant_v2,meme	MA0516,3	SP2	WBGene00019580	3.74	fp	0
motif_db/JASPAR/JASPAR2022_CORE_vertebrates_non-redundant_v2,meme	MA0516,3	SP2	WBGene00044457	3.72	fp	0
motif_db/JASPAR/JASPAR2022_CORE_vertebrates_non-redundant_v2,meme	MA0516,3	SP2	WBGene00016551	3.71	tp	0
motif_db/JASPAR/JASPAR2022_CORE_vertebrates_non-redundant_v2,meme	MA0516,3	SP2	WBGene00019858	3.66	fp	0
motif_db/JASPAR/JASPAR2022_CORE_vertebrates_non-redundant_v2,meme	MA0516,3	SP2	WBGene00016845	3.64	tp	0
motif_db/JASPAR/JASPAR2022_CORE_vertebrates_non-redundant_v2,meme	MA0516,3	SP2	WBGene00194717	3.63	tp	1
motif_db/JASPAR/JASPAR2022_CORE_vertebrates_non-redundant_v2,meme	MA0516,3	SP2	WBGene00044201	3.63	tp	0
motif_db/JASPAR/JASPAR2022_CORE_vertebrates_non-redundant_v2,meme	MA0516,3	SP2	WBGene00012130	3.61	tp	0
motif_db/JASPAR/JASPAR2022_CORE_vertebrates_non-redundant_v2,meme	MA0516,3	SP2	WBGene00006063	3.56	fp	0
motif_db/JASPAR/JASPAR2022_CORE_vertebrates_non-redundant_v2,meme	MA0516,3	SP2	WBGene00007725	3.55	fp	0
motif_db/JASPAR/JASPAR2022_CORE_vertebrates_non-redundant_v2,meme	MA0516,3	SP2	WBGene00138721	3.53	tp	1
motif_db/JASPAR/JASPAR2022_CORE_vertebrates_non-redundant_v2,meme	MA0516,3	SP2	WBGene00021939	3.52	fp	0
motif_db/JASPAR/JASPAR2022_CORE_vertebrates_non-redundant_v2,meme	MA0516,3	SP2	WBGene00008019	3.51	fp	0
motif_db/JASPAR/JASPAR2022_CORE_vertebrates_non-redundant_v2,meme	MA0516,3	SP2	WBGene00077636	3.5	fp	0
motif_db/JASPAR/JASPAR2022_CORE_vertebrates_non-redundant_v2,meme	MA0516,3	SP2	WBGene00022007	3.5	tp	0
motif_db/JASPAR/JASPAR2022_CORE_vertebrates_non-redundant_v2,meme	MA0516,3	SP2	WBGene00011672	3.49	fp	0
motif_db/JASPAR/JASPAR2022_CORE_vertebrates_non-redundant_v2,meme	MA0516,3	SP2	WBGene00008110	3.44	tp	0
motif_db/JASPAR/JASPAR2022_CORE_vertebrates_non-redundant_v2,meme	MA0516,3	SP2	WBGene00003903	3.36	tp	0
motif_db/JASPAR/JASPAR2022_CORE_vertebrates_non-redundant_v2,meme	MA0516,3	SP2	WBGene00019858	3.32	tp	0
motif_db/JASPAR/JASPAR2022_CORE_vertebrates_non-redundant_v2,meme	MA0516,3	SP2	WBGene00019580	3.31	tp	0
motif_db/JASPAR/JASPAR2022_CORE_vertebrates_non-redundant_v2,meme	MA0516,3	SP2	WBGene00007132	3.3	fp	0
motif_db/JASPAR/JASPAR2022_CORE_vertebrates_non-redundant_v2,meme	MA0516,3	SP2	WBGene00077636	3.27	tp	0
motif_db/JASPAR/JASPAR2022_CORE_vertebrates_non-redundant_v2,meme	MA0516,3	SP2	WBGene00002058	3.26	tp	0
motif_db/JASPAR/JASPAR2022_CORE_vertebrates_non-redundant_v2,meme	MA0516,3	SP2	WBGene00004054	3.24	fp	0
motif_db/JASPAR/JASPAR2022_CORE_vertebrates_non-redundant_v2,meme	MA0516,3	SP2	WBGene00010822	3.14	tp	0
motif_db/JASPAR/JASPAR2022_CORE_vertebrates_non-redundant_v2,meme	MA0516,3	SP2	WBGene00009948	3.12	tp	0
motif_db/JASPAR/JASPAR2022_CORE_vertebrates_non-redundant_v2,meme	MA0516,3	SP2	WBGene00022644	3.12	tp	0
motif_db/JASPAR/JASPAR2022_CORE_vertebrates_non-redundant_v2,meme	MA0516,3	SP2	WBGene00004227	3.08	tp	0
motif_db/JASPAR/JASPAR2022_CORE_vertebrates_non-redundant_v2,meme	MA0516,3	SP2	WBGene00000253	3.06	tp	0
motif_db/JASPAR/JASPAR2022_CORE_vertebrates_non-redundant_v2,meme	MA0516,3	SP2	WBGene00003515	3.06	fp	0
motif_db/JASPAR/JASPAR2022_CORE_vertebrates_non-redundant_v2,meme	MA0516,3	SP2	WBGene00021007	3.04	fp	0
motif_db/JASPAR/JASPAR2022_CORE_vertebrates_non-redundant_v2,meme	MA0516,3	SP2	WBGene00015110	3.04	tp	0
motif_db/JASPAR/JASPAR2022_CORE_vertebrates_non-redundant_v2,meme	MA0516,3	SP2	WBGene00015597	3.03	tp	0
motif_db/JASPAR/JASPAR2022_CORE_vertebrates_non-redundant_v2,meme	MA0516,3	SP2	WBGene00015055	3.01	fp	0
motif_db/JASPAR/JASPAR2022_CORE_vertebrates_non-redundant_v2,meme	MA0516,3	SP2	WBGene00021007	3	tp	1
motif_db/JASPAR/JASPAR2022_CORE_vertebrates_non-redundant_v2,meme	MA0516,3	SP2	WBGene00001820	2.94	fp	0
motif_db/JASPAR/JASPAR2022_CORE_vertebrates_non-redundant_v2,meme	MA0516,3	SP2	WBGene00021939	2.87	tp	0
motif_db/JASPAR/JASPAR2022_CORE_vertebrates_non-redundant_v2,meme	MA0516,3	SP2	WBGene00010754	2.82	tp	0
motif_db/JASPAR/JASPAR2022_CORE_vertebrates_non-redundant_v2,meme	MA0516,3	SP2	WBGene00008988	2.81	tp	0
motif_db/JASPAR/JASPAR2022_CORE_vertebrates_non-redundant_v2,meme	MA0516,3	SP2	WBGene00005653	2.8	fp	0
motif_db/JASPAR/JASPAR2022_CORE_vertebrates_non-redundant_v2,meme	MA0516,3	SP2	WBGene00219216	2.78	tp	0
motif_db/JASPAR/JASPAR2022_CORE_vertebrates_non-redundant_v2,meme	MA0516,3	SP2	WBGene00138721	2.77	fp	1
motif_db/JASPAR/JASPAR2022_CORE_vertebrates_non-redundant_v2,meme	MA0516,3	SP2	WBGene00008748	2.76	fp	0
motif_db/JASPAR/JASPAR2022_CORE_vertebrates_non-redundant_v2,meme	MA0516,3	SP2	WBGene00045416	2.7	fp	0
motif_db/JASPAR/JASPAR2022_CORE_vertebrates_non-redundant_v2,meme	MA0516,3	SP2	WBGene00013073	2.64	tp	0
motif_db/JASPAR/JASPAR2022_CORE_vertebrates_non-redundant_v2,meme	MA0516,3	SP2	WBGene00004111	2.63	fp	0
motif_db/JASPAR/JASPAR2022_CORE_vertebrates_non-redundant_v2,meme	MA0516,3	SP2	WBGene00014179	2.62	tp	0
motif_db/JASPAR/JASPAR2022_CORE_vertebrates_non-redundant_v2,meme	MA0516,3	SP2	WBGene00020353	2.57	fp	1
motif_db/JASPAR/JASPAR2022_CORE_vertebrates_non-redundant_v2,meme	MA0516,3	SP2	WBGene00022224	2.57	tp	0
motif_db/JASPAR/JASPAR2022_CORE_vertebrates_non-redundant_v2,meme	MA0516,3	SP2	WBGene00008577	2.56	fp	0
motif_db/JASPAR/JASPAR2022_CORE_vertebrates_non-redundant_v2,meme	MA0516,3	SP2	WBGene00015216	2.53	fp	0
motif_db/JASPAR/JASPAR2022_CORE_vertebrates_non-redundant_v2,meme	MA0516,3	SP2	WBGene00077443	2.52	tp	0
motif_db/JASPAR/JASPAR2022_CORE_vertebrates_non-redundant_v2,meme	MA0516,3	SP2	WBGene00004811	2.51	tp	1
motif_db/JASPAR/JASPAR2022_CORE_vertebrates_non-redundant_v2,meme	MA0516,3	SP2	WBGene00010244	2.25	fp	0
motif_db/JASPAR/JASPAR2022_CORE_vertebrates_non-redundant_v2,meme	MA0516,3	SP2	WBGene00045050	2.25	fp	1
motif_db/JASPAR/JASPAR2022_CORE_vertebrates_non-redundant_v2,meme	MA0516,3	SP2	WBGene00017484	2.22	tp	0
motif_db/JASPAR/JASPAR2022_CORE_vertebrates_non-redundant_v2,meme	MA0516,3	SP2	WBGene00001008	2.18	tp	0
motif_db/JASPAR/JASPAR2022_CORE_vertebrates_non-redundant_v2,meme	MA0516,3	SP2	WBGene00002262	2.18	fp	0
motif_db/JASPAR/JASPAR2022_CORE_vertebrates_non-redundant_v2,meme	MA0516,3	SP2	WBGene00007601	2.13	fp	0
motif_db/JASPAR/JASPAR2022_CORE_vertebrates_non-redundant_v2,meme	MA0516,3	SP2	WBGene00013008	2.1	fp	0
motif_db/JASPAR/JASPAR2022_CORE_vertebrates_non-redundant_v2,meme	MA0516,3	SP2	WBGene00007660	2.09	tp	0
motif_db/JASPAR/JASPAR2022_CORE_vertebrates_non-redundant_v2,meme	MA0516,3	SP2	WBGene00022644	2.08	fp	0
motif_db/JASPAR/JASPAR2022_CORE_vertebrates_non-redundant_v2,meme	MA0516,3	SP2	WBGene00007480	2.06	tp	0
motif_db/JASPAR/JASPAR2022_CORE_vertebrates_non-redundant_v2,meme	MA0516,3	SP2	WBGene00009948	2.04	fp	0
motif_db/JASPAR/JASPAR2022_CORE_vertebrates_non-redundant_v2,meme	MA0516,3	SP2	WBGene00012961	1.97	tp	0
motif_db/JASPAR/JASPAR2022_CORE_vertebrates_non-redundant_v2,meme	MA0516,3	SP2	WBGene00016735	1.96	tp	0
motif_db/JASPAR/JASPAR2022_CORE_vertebrates_non-redundant_v2,meme	MA0516,3	SP2	WBGene00194695	1.9	fp	0
motif_db/JASPAR/JASPAR2022_CORE_vertebrates_non-redundant_v2,meme	MA0516,3	SP2	WBGene00016095	1.85	tp	0
motif_db/JASPAR/JASPAR2022_CORE_vertebrates_non-redundant_v2,meme	MA0516,3	SP2	WBGene00014046	1.82	tp	0
motif_db/JASPAR/JASPAR2022_CORE_vertebrates_non-redundant_v2,meme	MA0516,3	SP2	WBGene00045416	1.79	tp	0
motif_db/JASPAR/JASPAR2022_CORE_vertebrates_non-redundant_v2,meme	MA0516,3	SP2	WBGene00016788	1.75	tp	1
motif_db/JASPAR/JASPAR2022_CORE_vertebrates_non-redundant_v2,meme	MA0516,3	SP2	WBGene00004054	1.71	tp	0
motif_db/JASPAR/JASPAR2022_CORE_vertebrates_non-redundant_v2,meme	MA0516,3	SP2	WBGene00003528	1.7	fp	0
motif_db/JASPAR/JASPAR2022_CORE_vertebrates_non-redundant_v2,meme	MA0516,3	SP2	WBGene00007689	1.66	tp	0
motif_db/JASPAR/JASPAR2022_CORE_vertebrates_non-redundant_v2,meme	MA0516,3	SP2	WBGene00021121	1.65	tp	0
motif_db/JASPAR/JASPAR2022_CORE_vertebrates_non-redundant_v2,meme	MA0516,3	SP2	WBGene00020579	1.59	fp	0
motif_db/JASPAR/JASPAR2022_CORE_vertebrates_non-redundant_v2,meme	MA0516,3	SP2	WBGene00020407	1.52	tp	0
motif_db/JASPAR/JASPAR2022_CORE_vertebrates_non-redundant_v2,meme	MA0516,3	SP2	WBGene00020579	1.49	tp	0
motif_db/JASPAR/JASPAR2022_CORE_vertebrates_non-redundant_v2,meme	MA0516,3	SP2	WBGene00011672	1.49	tp	0
motif_db/JASPAR/JASPAR2022_CORE_vertebrates_non-redundant_v2,meme	MA0516,3	SP2	WBGene00018531	1.49	fp	0
motif_db/JASPAR/JASPAR2022_CORE_vertebrates_non-redundant_v2,meme	MA0516,3	SP2	WBGene00008199	1.44	tp	0
motif_db/JASPAR/JASPAR2022_CORE_vertebrates_non-redundant_v2,meme	MA0516,3	SP2	WBGene00077770	1.41	fp	0
motif_db/JASPAR/JASPAR2022_CORE_vertebrates_non-redundant_v2,meme	MA0516,3	SP2	WBGene00010125	1.37	tp	0
motif_db/JASPAR/JASPAR2022_CORE_vertebrates_non-redundant_v2,meme	MA0516,3	SP2	WBGene00016785	1.36	tp	0
motif_db/JASPAR/JASPAR2022_CORE_vertebrates_non-redundant_v2,meme	MA0516,3	SP2	WBGene00044402	1.35	fp	0
motif_db/JASPAR/JASPAR2022_CORE_vertebrates_non-redundant_v2,meme	MA0516,3	SP2	WBGene00019593	1.31	fp	0
motif_db/JASPAR/JASPAR2022_CORE_vertebrates_non-redundant_v2,meme	MA0516,3	SP2	WBGene00009428	1.29	tp	0
motif_db/JASPAR/JASPAR2022_CORE_vertebrates_non-redundant_v2,meme	MA0516,3	SP2	WBGene00007131	1.29	fp	0
motif_db/JASPAR/JASPAR2022_CORE_vertebrates_non-redundant_v2,meme	MA0516,3	SP2	WBGene00008199	1.27	fp	0
motif_db/JASPAR/JASPAR2022_CORE_vertebrates_non-redundant_v2,meme	MA0516,3	SP2	WBGene00021978	1.23	tp	1
motif_db/JASPAR/JASPAR2022_CORE_vertebrates_non-redundant_v2,meme	MA0516,3	SP2	WBGene00015680	1.23	fp	0
motif_db/JASPAR/JASPAR2022_CORE_vertebrates_non-redundant_v2,meme	MA0516,3	SP2	WBGene00012825	1.22	fp	0
motif_db/JASPAR/JASPAR2022_CORE_vertebrates_non-redundant_v2,meme	MA0516,3	SP2	WBGene00000190	1.21	fp	0
motif_db/JASPAR/JASPAR2022_CORE_vertebrates_non-redundant_v2,meme	MA0516,3	SP2	WBGene00009835	1.19	fp	0
motif_db/JASPAR/JASPAR2022_CORE_vertebrates_non-redundant_v2,meme	MA0516,3	SP2	WBGene00011737	1.17	tp	0
motif_db/JASPAR/JASPAR2022_CORE_vertebrates_non-redundant_v2,meme	MA0516,3	SP2	WBGene00004130	1.14	fp	0
motif_db/JASPAR/JASPAR2022_CORE_vertebrates_non-redundant_v2,meme	MA0516,3	SP2	WBGene00009431	1.14	tp	0
motif_db/JASPAR/JASPAR2022_CORE_vertebrates_non-redundant_v2,meme	MA0516,3	SP2	WBGene00000253	1.08	fp	0
motif_db/JASPAR/JASPAR2022_CORE_vertebrates_non-redundant_v2,meme	MA0516,3	SP2	WBGene00014179	1.08	fp	0
motif_db/JASPAR/JASPAR2022_CORE_vertebrates_non-redundant_v2,meme	MA0516,3	SP2	WBGene00004003	1.07	fp	0
motif_db/JASPAR/JASPAR2022_CORE_vertebrates_non-redundant_v2,meme	MA0516,3	SP2	WBGene00021369	1.07	fp	0
motif_db/JASPAR/JASPAR2022_CORE_vertebrates_non-redundant_v2,meme	MA0516,3	SP2	WBGene00009957	1.07	tp	0
motif_db/JASPAR/JASPAR2022_CORE_vertebrates_non-redundant_v2,meme	MA0516,3	SP2	WBGene00219216	1.02	fp	0
motif_db/JASPAR/JASPAR2022_CORE_vertebrates_non-redundant_v2,meme	MA0516,3	SP2	WBGene00008010	0.94	fp	0
motif_db/JASPAR/JASPAR2022_CORE_vertebrates_non-redundant_v2,meme	MA0516,3	SP2	WBGene00022215	0.85	tp	0
motif_db/JASPAR/JASPAR2022_CORE_vertebrates_non-redundant_v2,meme	MA0516,3	SP2	WBGene00009886	0.84	tp	0
motif_db/JASPAR/JASPAR2022_CORE_vertebrates_non-redundant_v2,meme	MA0516,3	SP2	WBGene00015735	0.8	tp	0
motif_db/JASPAR/JASPAR2022_CORE_vertebrates_non-redundant_v2,meme	MA0516,3	SP2	WBGene00077770	0.7	tp	0
motif_db/JASPAR/JASPAR2022_CORE_vertebrates_non-redundant_v2,meme	MA0516,3	SP2	WBGene00003561	0.64	fp	0
motif_db/JASPAR/JASPAR2022_CORE_vertebrates_non-redundant_v2,meme	MA0516,3	SP2	WBGene00015131	0.63	fp	1
motif_db/JASPAR/JASPAR2022_CORE_vertebrates_non-redundant_v2,meme	MA0516,3	SP2	WBGene00077593	0.6	tp	0
motif_db/JASPAR/JASPAR2022_CORE_vertebrates_non-redundant_v2,meme	MA0516,3	SP2	WBGene00000458	0.58	tp	0
motif_db/JASPAR/JASPAR2022_CORE_vertebrates_non-redundant_v2,meme	MA0516,3	SP2	WBGene00045457	0.56	tp	0
motif_db/JASPAR/JASPAR2022_CORE_vertebrates_non-redundant_v2,meme	MA0516,3	SP2	WBGene00018643	0.55	fp	0
motif_db/JASPAR/JASPAR2022_CORE_vertebrates_non-redundant_v2,meme	MA0516,3	SP2	WBGene00016599	0.52	fp	1
motif_db/JASPAR/JASPAR2022_CORE_vertebrates_non-redundant_v2,meme	MA0516,3	SP2	WBGene00017478	0.43	fp	0
motif_db/JASPAR/JASPAR2022_CORE_vertebrates_non-redundant_v2,meme	MA0516,3	SP2	WBGene00015596	0.39	tp	0
motif_db/JASPAR/JASPAR2022_CORE_vertebrates_non-redundant_v2,meme	MA0516,3	SP2	WBGene00020455	0.37	tp	1
motif_db/JASPAR/JASPAR2022_CORE_vertebrates_non-redundant_v2,meme	MA0516,3	SP2	WBGene00016639	0.21	tp	0
motif_db/JASPAR/JASPAR2022_CORE_vertebrates_non-redundant_v2,meme	MA0516,3	SP2	WBGene00002271	0.17	tp	0
motif_db/JASPAR/JASPAR2022_CORE_vertebrates_non-redundant_v2,meme	MA0516,3	SP2	WBGene00007725	0.16	tp	1
#
motif_db/EUKARYOTE/jolma2013,meme	SP1_DBD		WBGene00008862	18.68	tp	0
motif_db/EUKARYOTE/jolma2013,meme	SP1_DBD		WBGene00012101	17.66	tp	1
motif_db/EUKARYOTE/jolma2013,meme	SP1_DBD		WBGene00003903	17.62	fp	0
motif_db/EUKARYOTE/jolma2013,meme	SP1_DBD		WBGene00001820	17.43	tp	0
motif_db/EUKARYOTE/jolma2013,meme	SP1_DBD		WBGene00016997	16.81	tp	0
motif_db/EUKARYOTE/jolma2013,meme	SP1_DBD		WBGene00014158	16.7	fp	0
motif_db/EUKARYOTE/jolma2013,meme	SP1_DBD		WBGene00004003	16.42	tp	1
motif_db/EUKARYOTE/jolma2013,meme	SP1_DBD		WBGene00013969	16.31	tp	0
motif_db/EUKARYOTE/jolma2013,meme	SP1_DBD		WBGene00021671	16.15	tp	0
motif_db/EUKARYOTE/jolma2013,meme	SP1_DBD		WBGene00021487	15.79	tp	0
motif_db/EUKARYOTE/jolma2013,meme	SP1_DBD		WBGene00206464	15.66	tp	0
motif_db/EUKARYOTE/jolma2013,meme	SP1_DBD		WBGene00015332	15.58	tp	0
motif_db/EUKARYOTE/jolma2013,meme	SP1_DBD		WBGene00044541	15.49	fp	0
motif_db/EUKARYOTE/jolma2013,meme	SP1_DBD		WBGene00010899	15.44	tp	0
motif_db/EUKARYOTE/jolma2013,meme	SP1_DBD		WBGene00016862	15.41	fp	0
motif_db/EUKARYOTE/jolma2013,meme	SP1_DBD		WBGene00022644	15.3	tp	0
motif_db/EUKARYOTE/jolma2013,meme	SP1_DBD		WBGene00044457	15.06	tp	1
motif_db/EUKARYOTE/jolma2013,meme	SP1_DBD		WBGene00010296	15.04	tp	0
motif_db/EUKARYOTE/jolma2013,meme	SP1_DBD		WBGene00014158	14.86	tp	0
motif_db/EUKARYOTE/jolma2013,meme	SP1_DBD		WBGene00003602	14.72	tp	0
motif_db/EUKARYOTE/jolma2013,meme	SP1_DBD		WBGene00010658	14.51	tp	0
motif_db/EUKARYOTE/jolma2013,meme	SP1_DBD		WBGene00044402	14.35	tp	0
motif_db/EUKARYOTE/jolma2013,meme	SP1_DBD		WBGene00007766	14.27	tp	0
motif_db/EUKARYOTE/jolma2013,meme	SP1_DBD		WBGene00008019	14.27	tp	0
motif_db/EUKARYOTE/jolma2013,meme	SP1_DBD		WBGene00015295	14.17	fp	0
motif_db/EUKARYOTE/jolma2013,meme	SP1_DBD		WBGene00020353	14.13	tp	0
motif_db/EUKARYOTE/jolma2013,meme	SP1_DBD		WBGene00011069	14.09	tp	0
motif_db/EUKARYOTE/jolma2013,meme	SP1_DBD		WBGene00006599	13.91	tp	0
motif_db/EUKARYOTE/jolma2013,meme	SP1_DBD		WBGene00004130	13.91	tp	0
motif_db/EUKARYOTE/jolma2013,meme	SP1_DBD		WBGene00018643	13.63	tp	0
motif_db/EUKARYOTE/jolma2013,meme	SP1_DBD		WBGene00003647	13.63	fp	0
motif_db/EUKARYOTE/jolma2013,meme	SP1_DBD		WBGene00012535	13.49	tp	0
motif_db/EUKARYOTE/jolma2013,meme	SP1_DBD		WBGene00009428	13.49	tp	0
motif_db/EUKARYOTE/jolma2013,meme	SP1_DBD		WBGene00020954	13.43	tp	0
motif_db/EUKARYOTE/jolma2013,meme	SP1_DBD		WBGene00008602	13.42	tp	0
motif_db/EUKARYOTE/jolma2013,meme	SP1_DBD		WBGene00011713	13.41	tp	0
motif_db/EUKARYOTE/jolma2013,meme	SP1_DBD		WBGene00019593	13.3	tp	0
motif_db/EUKARYOTE/jolma2013,meme	SP1_DBD		WBGene00022007	13.29	tp	0
motif_db/EUKARYOTE/jolma2013,meme	SP1_DBD		WBGene00021799	13.27	fp	0
motif_db/EUKARYOTE/jolma2013,meme	SP1_DBD		WBGene00019580	13.16	fp	0
motif_db/EUKARYOTE/jolma2013,meme	SP1_DBD		WBGene00022307	13.14	tp	0
motif_db/EUKARYOTE/jolma2013,meme	SP1_DBD		WBGene00044541	13.08	tp	0
motif_db/EUKARYOTE/jolma2013,meme	SP1_DBD		WBGene00015223	13.04	tp	0
motif_db/EUKARYOTE/jolma2013,meme	SP1_DBD		WBGene00017478	13.04	tp	0
motif_db/EUKARYOTE/jolma2013,meme	SP1_DBD		WBGene00003515	13.03	tp	0
motif_db/EUKARYOTE/jolma2013,meme	SP1_DBD		WBGene00008850	12.96	tp	0
motif_db/EUKARYOTE/jolma2013,meme	SP1_DBD		WBGene00000458	12.93	tp	0
motif_db/EUKARYOTE/jolma2013,meme	SP1_DBD		WBGene00000190	12.89	tp	0
motif_db/EUKARYOTE/jolma2013,meme	SP1_DBD		WBGene00009888	12.86	tp	0
motif_db/EUKARYOTE/jolma2013,meme	SP1_DBD		WBGene00006628	12.81	tp	0
motif_db/EUKARYOTE/jolma2013,meme	SP1_DBD		WBGene00008748	12.8	tp	1
motif_db/EUKARYOTE/jolma2013,meme	SP1_DBD		WBGene00008010	12.42	fp	0
motif_db/EUKARYOTE/jolma2013,meme	SP1_DBD		WBGene00006599	12.36	fp	0
motif_db/EUKARYOTE/jolma2013,meme	SP1_DBD		WBGene00011933	12.31	fp	0
motif_db/EUKARYOTE/jolma2013,meme	SP1_DBD		WBGene00016407	12.23	tp	0
motif_db/EUKARYOTE/jolma2013,meme	SP1_DBD		WBGene00002054	12.09	tp	0
motif_db/EUKARYOTE/jolma2013,meme	SP1_DBD		WBGene00020834	12.01	tp	0
motif_db/EUKARYOTE/jolma2013,meme	SP1_DBD		WBGene00004810	11.89	fp	0
motif_db/EUKARYOTE/jolma2013,meme	SP1_DBD		WBGene00020455	11.85	fp	0
motif_db/EUKARYOTE/jolma2013,meme	SP1_DBD		WBGene00008988	11.83	tp	0
motif_db/EUKARYOTE/jolma2013,meme	SP1_DBD		WBGene00013969	11.81	fp	0
motif_db/EUKARYOTE/jolma2013,meme	SP1_DBD		WBGene00002179	11.75	tp	1
motif_db/EUKARYOTE/jolma2013,meme	SP1_DBD		WBGene00010605	11.61	tp	0
motif_db/EUKARYOTE/jolma2013,meme	SP1_DBD		WBGene00011933	11.59	tp	0
motif_db/EUKARYOTE/jolma2013,meme	SP1_DBD		WBGene00015055	11.48	tp	0
motif_db/EUKARYOTE/jolma2013,meme	SP1_DBD		WBGene00013181	11.36	fp	0
motif_db/EUKARYOTE/jolma2013,meme	SP1_DBD		WBGene00019662	11.34	tp	0
motif_db/EUKARYOTE/jolma2013,meme	SP1_DBD		WBGene00010296	11.31	fp	0
motif_db/EUKARYOTE/jolma2013,meme	SP1_DBD		WBGene00020407	11.31	fp	0
motif_db/EUKARYOTE/jolma2013,meme	SP1_DBD		WBGene00015110	11.3	fp	0
motif_db/EUKARYOTE/jolma2013,meme	SP1_DBD		WBGene00019189	11.28	tp	0
motif_db/EUKARYOTE/jolma2013,meme	SP1_DBD		WBGene00022572	11.24	tp	1
motif_db/EUKARYOTE/jolma2013,meme	SP1_DBD		WBGene00020471	11.23	tp	0
motif_db/EUKARYOTE/jolma2013,meme	SP1_DBD		WBGene00044201	11.18	fp	0
motif_db/EUKARYOTE/jolma2013,meme	SP1_DBD		WBGene00004013	11.11	tp	0
motif_db/EUKARYOTE/jolma2013,meme	SP1_DBD		WBGene00006649	11.06	fp	0
motif_db/EUKARYOTE/jolma2013,meme	SP1_DBD		WBGene00016095	11.05	tp	0
motif_db/EUKARYOTE/jolma2013,meme	SP1_DBD		WBGene00019662	11.05	fp	0
motif_db/EUKARYOTE/jolma2013,meme	SP1_DBD		WBGene00016862	10.96	tp	0
motif_db/EUKARYOTE/jolma2013,meme	SP1_DBD		WBGene00009888	10.9	fp	0
motif_db/EUKARYOTE/jolma2013,meme	SP1_DBD		WBGene00044201	10.86	tp	0
motif_db/EUKARYOTE/jolma2013,meme	SP1_DBD		WBGene00005653	10.86	tp	0
motif_db/EUKARYOTE/jolma2013,meme	SP1_DBD		WBGene00014046	10.75	tp	0
motif_db/EUKARYOTE/jolma2013,meme	SP1_DBD		WBGene00010241	10.71	tp	1
motif_db/EUKARYOTE/jolma2013,meme	SP1_DBD		WBGene00020223	10.7	tp	0
motif_db/EUKARYOTE/jolma2013,meme	SP1_DBD		WBGene00020455	10.67	tp	1
motif_db/EUKARYOTE/jolma2013,meme	SP1_DBD		WBGene00019932	10.63	tp	0
motif_db/EUKARYOTE/jolma2013,meme	SP1_DBD		WBGene00002058	10.58	tp	0
motif_db/EUKARYOTE/jolma2013,meme	SP1_DBD		WBGene00007480	10.46	fp	0
motif_db/EUKARYOTE/jolma2013,meme	SP1_DBD		WBGene00007372	10.45	tp	0
motif_db/EUKARYOTE/jolma2013,meme	SP1_DBD		WBGene00012825	10.42	fp	0
motif_db/EUKARYOTE/jolma2013,meme	SP1_DBD		WBGene00016639	10.41	fp	0
motif_db/EUKARYOTE/jolma2013,meme	SP1_DBD		WBGene00007440	10.41	tp	0
motif_db/EUKARYOTE/jolma2013,meme	SP1_DBD		WBGene00018223	10.4	tp	0
motif_db/EUKARYOTE/jolma2013,meme	SP1_DBD		WBGene00021927	10.39	tp	0
motif_db/EUKARYOTE/jolma2013,meme	SP1_DBD		WBGene00016788	10.39	tp	1
#
motif_db/JASPAR/JASPAR2022_CORE_vertebrates_non-redundant_v2,meme	MA0492,1	JUND	WBGene00016997	18.7	tp	0
motif_db/JASPAR/JASPAR2022_CORE_vertebrates_non-redundant_v2,meme	MA0492,1	JUND	WBGene00007097	18.02	tp	0
motif_db/JASPAR/JASPAR2022_CORE_vertebrates_non-redundant_v2,meme	MA0492,1	JUND	WBGene00009948	17.97	tp	0
motif_db/JASPAR/JASPAR2022_CORE_vertebrates_non-redundant_v2,meme	MA0492,1	JUND	WBGene00016419	17.5	tp	0
motif_db/JASPAR/JASPAR2022_CORE_vertebrates_non-redundant_v2,meme	MA0492,1	JUND	WBGene00016639	17.4	tp	0
motif_db/JASPAR/JASPAR2022_CORE_vertebrates_non-redundant_v2,meme	MA0492,1	JUND	WBGene00007132	17.14	fp	0
motif_db/JASPAR/JASPAR2022_CORE_vertebrates_non-redundant_v2,meme	MA0492,1	JUND	WBGene00002058	16.96	tp	0
motif_db/JASPAR/JASPAR2022_CORE_vertebrates_non-redundant_v2,meme	MA0492,1	JUND	WBGene00010125	16.42	tp	0
motif_db/JASPAR/JASPAR2022_CORE_vertebrates_non-redundant_v2,meme	MA0492,1	JUND	WBGene00003602	16.18	fp	1
motif_db/JASPAR/JASPAR2022_CORE_vertebrates_non-redundant_v2,meme	MA0492,1	JUND	WBGene00019957	15.66	tp	0
motif_db/JASPAR/JASPAR2022_CORE_vertebrates_non-redundant_v2,meme	MA0492,1	JUND	WBGene00045457	14.84	tp	0
motif_db/JASPAR/JASPAR2022_CORE_vertebrates_non-redundant_v2,meme	MA0492,1	JUND	WBGene00206354	14.45	tp	0
motif_db/JASPAR/JASPAR2022_CORE_vertebrates_non-redundant_v2,meme	MA0492,1	JUND	WBGene00044201	14.08	tp	0
motif_db/JASPAR/JASPAR2022_CORE_vertebrates_non-redundant_v2,meme	MA0492,1	JUND	WBGene00219216	14.05	tp	0
motif_db/JASPAR/JASPAR2022_CORE_vertebrates_non-redundant_v2,meme	MA0492,1	JUND	WBGene00019858	13.78	tp	0
motif_db/JASPAR/JASPAR2022_CORE_vertebrates_non-redundant_v2,meme	MA0492,1	JUND	WBGene00010605	13.64	tp	0
motif_db/JASPAR/JASPAR2022_CORE_vertebrates_non-redundant_v2,meme	MA0492,1	JUND	WBGene00015596	13.44	tp	0
motif_db/JASPAR/JASPAR2022_CORE_vertebrates_non-redundant_v2,meme	MA0492,1	JUND	WBGene00022644	13.32	tp	0
motif_db/JASPAR/JASPAR2022_CORE_vertebrates_non-redundant_v2,meme	MA0492,1	JUND	WBGene00010658	13.3	tp	0
motif_db/JASPAR/JASPAR2022_CORE_vertebrates_non-redundant_v2,meme	MA0492,1	JUND	WBGene00022224	13.14	fp	0
motif_db/JASPAR/JASPAR2022_CORE_vertebrates_non-redundant_v2,meme	MA0492,1	JUND	WBGene00045393	13.12	fp	1
motif_db/JASPAR/JASPAR2022_CORE_vertebrates_non-redundant_v2,meme	MA0492,1	JUND	WBGene00020471	13.03	tp	0
motif_db/JASPAR/JASPAR2022_CORE_vertebrates_non-redundant_v2,meme	MA0492,1	JUND	WBGene00019932	12.92	tp	0
motif_db/JASPAR/JASPAR2022_CORE_vertebrates_non-redundant_v2,meme	MA0492,1	JUND	WBGene00021977	12.84	tp	0
motif_db/JASPAR/JASPAR2022_CORE_vertebrates_non-redundant_v2,meme	MA0492,1	JUND	WBGene00013073	12.53	fp	0
motif_db/JASPAR/JASPAR2022_CORE_vertebrates_non-redundant_v2,meme	MA0492,1	JUND	WBGene00007131	12.45	tp	0
motif_db/JASPAR/JASPAR2022_CORE_vertebrates_non-redundant_v2,meme	MA0492,1	JUND	WBGene00018352	12.38	tp	0
motif_db/JASPAR/JASPAR2022_CORE_vertebrates_non-redundant_v2,meme	MA0492,1	JUND	WBGene00008850	12.29	tp	0
motif_db/JASPAR/JASPAR2022_CORE_vertebrates_non-redundant_v2,meme	MA0492,1	JUND	WBGene00018531	12.16	fp	0
motif_db/JASPAR/JASPAR2022_CORE_vertebrates_non-redundant_v2,meme	MA0492,1	JUND	WBGene00012130	12.14	tp	0
motif_db/JASPAR/JASPAR2022_CORE_vertebrates_non-redundant_v2,meme	MA0492,1	JUND	WBGene00013873	12.12	fp	0
motif_db/JASPAR/JASPAR2022_CORE_vertebrates_non-redundant_v2,meme	MA0492,1	JUND	WBGene00009957	12	fp	0
motif_db/JASPAR/JASPAR2022_CORE_vertebrates_non-redundant_v2,meme	MA0492,1	JUND	WBGene00019189	11.99	tp	0
motif_db/JASPAR/JASPAR2022_CORE_vertebrates_non-redundant_v2,meme	MA0492,1	JUND	WBGene00002262	11.85	tp	0
motif_db/JASPAR/JASPAR2022_CORE_vertebrates_non-redundant_v2,meme	MA0492,1	JUND	WBGene00022007	11.79	tp	0
motif_db/JASPAR/JASPAR2022_CORE_vertebrates_non-redundant_v2,meme	MA0492,1	JUND	WBGene00022006	11.79	tp	1
motif_db/JASPAR/JASPAR2022_CORE_vertebrates_non-redundant_v2,meme	MA0492,1	JUND	WBGene00008862	11.77	tp	0
motif_db/JASPAR/JASPAR2022_CORE_vertebrates_non-redundant_v2,meme	MA0492,1	JUND	WBGene00016551	11.75	tp	0
motif_db/JASPAR/JASPAR2022_CORE_vertebrates_non-redundant_v2,meme	MA0492,1	JUND	WBGene00022570	11.73	tp	0
motif_db/JASPAR/JASPAR2022_CORE_vertebrates_non-redundant_v2,meme	MA0492,1	JUND	WBGene00008110	11.61	tp	0
motif_db/JASPAR/JASPAR2022_CORE_vertebrates_non-redundant_v2,meme	MA0492,1	JUND	WBGene00003647	11.51	fp	0
motif_db/JASPAR/JASPAR2022_CORE_vertebrates_non-redundant_v2,meme	MA0492,1	JUND	WBGene00003647	11.36	tp	0
motif_db/JASPAR/JASPAR2022_CORE_vertebrates_non-redundant_v2,meme	MA0492,1	JUND	WBGene00001008	11.29	tp	0
motif_db/JASPAR/JASPAR2022_CORE_vertebrates_non-redundant_v2,meme	MA0492,1	JUND	WBGene00022570	11.22	fp	0
motif_db/JASPAR/JASPAR2022_CORE_vertebrates_non-redundant_v2,meme	MA0492,1	JUND	WBGene00006627	11.17	tp	0
motif_db/JASPAR/JASPAR2022_CORE_vertebrates_non-redundant_v2,meme	MA0492,1	JUND	WBGene00020954	11.04	tp	0
motif_db/JASPAR/JASPAR2022_CORE_vertebrates_non-redundant_v2,meme	MA0492,1	JUND	WBGene00045050	11.02	tp	0
motif_db/JASPAR/JASPAR2022_CORE_vertebrates_non-redundant_v2,meme	MA0492,1	JUND	WBGene00022848	10.97	tp	0
motif_db/JASPAR/JASPAR2022_CORE_vertebrates_non-redundant_v2,meme	MA0492,1	JUND	WBGene00021435	10.97	fp	0
motif_db/JASPAR/JASPAR2022_CORE_vertebrates_non-redundant_v2,meme	MA0492,1	JUND	WBGene00014158	10.92	fp	0
motif_db/JASPAR/JASPAR2022_CORE_vertebrates_non-redundant_v2,meme	MA0492,1	JUND	WBGene00021487	10.88	tp	0
motif_db/JASPAR/JASPAR2022_CORE_vertebrates_non-redundant_v2,meme	MA0492,1	JUND	WBGene00021369	10.8	tp	0
motif_db/JASPAR/JASPAR2022_CORE_vertebrates_non-redundant_v2,meme	MA0492,1	JUND	WBGene00015131	10.68	tp	0
motif_db/JASPAR/JASPAR2022_CORE_vertebrates_non-redundant_v2,meme	MA0492,1	JUND	WBGene00206354	10.55	fp	0
motif_db/JASPAR/JASPAR2022_CORE_vertebrates_non-redundant_v2,meme	MA0492,1	JUND	WBGene00015735	10.52	tp	0
motif_db/JASPAR/JASPAR2022_CORE_vertebrates_non-redundant_v2,meme	MA0492,1	JUND	WBGene00002271	10.45	tp	0
motif_db/JASPAR/JASPAR2022_CORE_vertebrates_non-redundant_v2,meme	MA0492,1	JUND	WBGene00007132	10.43	tp	0
motif_db/JASPAR/JASPAR2022_CORE_vertebrates_non-redundant_v2,meme	MA0492,1	JUND	WBGene00013181	10.43	tp	0
motif_db/JASPAR/JASPAR2022_CORE_vertebrates_non-redundant_v2,meme	MA0492,1	JUND	WBGene00012101	10.37	fp	0
motif_db/JASPAR/JASPAR2022_CORE_vertebrates_non-redundant_v2,meme	MA0492,1	JUND	WBGene00019957	10.11	fp	0
motif_db/JASPAR/JASPAR2022_CORE_vertebrates_non-redundant_v2,meme	MA0492,1	JUND	WBGene00010241	10.03	tp	1
#
motif_db/JASPAR/JASPAR2022_CORE_vertebrates_non-redundant_v2,meme	MA1987,1	ZNF701	WBGene00007766	22.58	tp	0
motif_db/JASPAR/JASPAR2022_CORE_vertebrates_non-redundant_v2,meme	MA1987,1	ZNF701	WBGene00018223	22.17	tp	0
motif_db/JASPAR/JASPAR2022_CORE_vertebrates_non-redundant_v2,meme	MA1987,1	ZNF701	WBGene00008019	20.66	tp	0
motif_db/JASPAR/JASPAR2022_CORE_vertebrates_non-redundant_v2,meme	MA1987,1	ZNF701	WBGene00021799	18.44	tp	0
motif_db/JASPAR/JASPAR2022_CORE_vertebrates_non-redundant_v2,meme	MA1987,1	ZNF701	WBGene00008748	18.13	tp	1
motif_db/JASPAR/JASPAR2022_CORE_vertebrates_non-redundant_v2,meme	MA1987,1	ZNF701	WBGene00011713	17	tp	0
motif_db/JASPAR/JASPAR2022_CORE_vertebrates_non-redundant_v2,meme	MA1987,1	ZNF701	WBGene00009888	16.79	tp	0
motif_db/JASPAR/JASPAR2022_CORE_vertebrates_non-redundant_v2,meme	MA1987,1	ZNF701	WBGene00008862	16.51	fp	0
motif_db/JASPAR/JASPAR2022_CORE_vertebrates_non-redundant_v2,meme	MA1987,1	ZNF701	WBGene00020353	15.96	tp	0
motif_db/JASPAR/JASPAR2022_CORE_vertebrates_non-redundant_v2,meme	MA1987,1	ZNF701	WBGene00016997	15.89	tp	0
motif_db/JASPAR/JASPAR2022_CORE_vertebrates_non-redundant_v2,meme	MA1987,1	ZNF701	WBGene00016997	15.04	fp	0
motif_db/JASPAR/JASPAR2022_CORE_vertebrates_non-redundant_v2,meme	MA1987,1	ZNF701	WBGene00002054	14.85	tp	0
[truncated: 14,123 more rows]

## Sheet: Sea Results
RANK	DB	ID	ALT_ID	CONSENSUS	TP	TP%	FP	FP%	ENR_RATIO	SCORE_THR	PVALUE	LOG_PVALUE	EVALUE	LOG_EVALUE	QVALUE	LOG_QVALUE
1	motif_db/EUKARYOTE/jolma2013,meme	GATA5_DBD		WGATAASR	90	47.62	30	15.87	2.94	10	1.74e-11	-24.77	3.6e-08	-17.14	3.17e-08	-17.27
2	motif_db/JASPAR/JASPAR2022_CORE_vertebrates_non-redundant_v2,meme	MA0482,2	GATA4	NNCCTTATCTNH	105	55.56	46	24.34	2.26	9.4	3.87e-10	-21.67	8.01e-07	-14.04	3.53e-07	-14.86
3	motif_db/JASPAR/JASPAR2022_CORE_vertebrates_non-redundant_v2,meme	MA0036,3	GATA2	NBCTTATCTNH	89	47.09	35	18.52	2.5	10	2.12e-09	-19.97	4.38e-06	-12.34	1.29e-06	-13.56
4	motif_db/JASPAR/JASPAR2022_CORE_vertebrates_non-redundant_v2,meme	MA1104,2	GATA6	HWWTCTTATCTNH	84	44.44	33	17.46	2.5	11	9.07e-09	-18.52	1.88e-05	-10.88	4.14e-06	-12.4
5	motif_db/MOUSE/uniprobe_mouse,meme	UP00080_1	Gata5_primary	HWWRCTGATAAGRRNAN	49	25.93	11	5.82	4.17	13	4.03e-08	-17.03	8.34e-05	-9.39	1.47e-05	-11.13
6	motif_db/JASPAR/JASPAR2022_CORE_vertebrates_non-redundant_v2,meme	MA0742,2	KLF12	GGGGCGGGG	149	78.84	101	53.44	1.47	0.79	1.29e-07	-15.86	0.000267	-8.23	3.92e-05	-10.15
7	motif_db/MOUSE/uniprobe_mouse,meme	UP00032_1	Gata3_primary	BDWDDAKAGATAAGARWTDARD	88	46.56	42	22.22	2.07	9.3	4.58e-07	-14.6	0.000947	-6.96	0.000118	-9.05
8	motif_db/JASPAR/JASPAR2022_CORE_vertebrates_non-redundant_v2,meme	MA0037,4	Gata3	NHTCTTATCTNH	59	31.22	20	10.58	2.86	11	5.16e-07	-14.48	0.00107	-6.84	0.000118	-9.05
9	motif_db/JASPAR/JASPAR2022_CORE_vertebrates_non-redundant_v2,meme	MA1970,1	TRPS1	NHTCTTATCTNH	57	30.16	19	10.05	2.9	11	6.89e-07	-14.19	0.00143	-6.55	0.00014	-8.88
10	motif_db/JASPAR/JASPAR2022_CORE_vertebrates_non-redundant_v2,meme	MA0837,2	CEBPE	KATTGCGCAATM	36	19.05	7	3.7	4.62	8.7	1.31e-06	-13.54	0.00272	-5.91	0.000239	-8.34
11	motif_db/JASPAR/JASPAR2022_CORE_vertebrates_non-redundant_v2,meme	MA0605,2	ATF3	RRTGACGTCAYY	41	21.69	10	5.29	3.82	-1e-06	1.74e-06	-13.26	0.00359	-5.63	0.000288	-8.15
12	motif_db/EUKARYOTE/jolma2013,meme	GATA3_DBD		WGATAASV	57	30.16	21	11.11	2.64	11	3.24e-06	-12.64	0.0067	-5.01	0.000492	-7.62
13	motif_db/JASPAR/JASPAR2022_CORE_vertebrates_non-redundant_v2,meme	MA0466,3	CEBPB	KATTGCGCAATM	36	19.05	8	4.23	4.11	7.4	4.03e-06	-12.42	0.00834	-4.79	0.000524	-7.55
14	motif_db/JASPAR/JASPAR2022_CORE_vertebrates_non-redundant_v2,meme	MA0516,3	SP2	GGGGCGGGG	164	86.77	127	67.2	1.29	0.16	4.31e-06	-12.35	0.00893	-4.72	0.000524	-7.55
15	motif_db/EUKARYOTE/jolma2013,meme	SP1_DBD		RCCMCRCCCMC	62	32.8	25	13.23	2.42	10	4.31e-06	-12.35	0.00893	-4.72	0.000524	-7.55
16	motif_db/JASPAR/JASPAR2022_CORE_vertebrates_non-redundant_v2,meme	MA0492,1	JUND	DDDRATGABGTCATN	44	23.28	13	6.88	3.21	10	5.37e-06	-12.14	0.0111	-4.5	0.000612	-7.4
17	motif_db/JASPAR/JASPAR2022_CORE_vertebrates_non-redundant_v2,meme	MA1987,1	ZNF701	GAGCACYAARGGGGGRADDDD	159	84.13	121	64.02	1.31	2.1	5.87e-06	-12.05	0.0121	-4.41	0.000629	-7.37
18	motif_db/JASPAR/JASPAR2022_CORE_vertebrates_non-redundant_v2,meme	MA0656,1	JDP2	GATGACGTCAYC	35	18.52	8	4.23	4	5.9	7.22e-06	-11.84	0.015	-4.2	0.000732	-7.22
19	motif_db/MOUSE/uniprobe_mouse,meme	UP00100_1	Gata6_primary	WHNVDWGATAAGADTHN	107	56.61	65	34.39	1.64	9.4	1.06e-05	-11.45	0.022	-3.82	0.00102	-6.89
20	motif_db/JASPAR/JASPAR2022_CORE_vertebrates_non-redundant_v2,meme	MA0746,2	SP3	NGCCACGCCCMCH	50	26.46	18	9.52	2.68	8.5	1.27e-05	-11.28	0.0262	-3.64	0.0011	-6.81
21	motif_db/JASPAR/JASPAR2022_CORE_vertebrates_non-redundant_v2,meme	MA1512,1	KLF11	SCCACGCCCMC	47	24.87	16	8.47	2.82	10	1.29e-05	-11.26	0.0267	-3.62	0.0011	-6.81
22	motif_db/MOUSE/uniprobe_mouse,meme	UP00002_2	Sp4_secondary	BWWAGGCGTGKCYND	147	77.78	108	57.14	1.36	6.3	1.36e-05	-11.21	0.0281	-3.57	0.0011	-6.81
23	motif_db/JASPAR/JASPAR2022_CORE_vertebrates_non-redundant_v2,meme	MA1976,1	ZNF320	DGKGGGRCCMRGGGGCCWGTGHVNNNN	70	37.04	33	17.46	2.09	4.9	1.39e-05	-11.18	0.0288	-3.55	0.0011	-6.81
24	motif_db/EUKARYOTE/jolma2013,meme	JDP2_full_2		GATGACGTCAYC	28	14.81	5	2.65	4.83	8.5	1.57e-05	-11.06	0.0326	-3.42	0.0012	-6.73
25	motif_db/MOUSE/uniprobe_mouse,meme	UP00000_2	Smad3_secondary	KHHNCCCCGCCAMYYYB	56	29.63	23	12.17	2.38	11	2.13e-05	-10.76	0.0441	-3.12	0.00156	-6.47
26	motif_db/EUKARYOTE/jolma2013,meme	Jdp2_DBD_2		GATGACGTCAYC	29	15.34	6	3.17	4.29	7.7	2.76e-05	-10.5	0.0571	-2.86	0.00193	-6.25
27	motif_db/JASPAR/JASPAR2022_CORE_vertebrates_non-redundant_v2,meme	MA0493,2	KLF1	DGGGYGGGG	147	77.78	110	58.2	1.33	1.2	3.3e-05	-10.32	0.0683	-2.68	0.00223	-6.11
28	motif_db/EUKARYOTE/jolma2013,meme	SP3_DBD		VCCACGCCCMC	59	31.22	26	13.76	2.22	11	3.46e-05	-10.27	0.0717	-2.64	0.00226	-6.09
29	motif_db/EUKARYOTE/jolma2013,meme	ATF7_DBD		NDATGACGTCATMV	20	10.58	2	1.06	7	10	3.93e-05	-10.15	0.0813	-2.51	0.00239	-6.04
30	motif_db/JASPAR/JASPAR2022_CORE_vertebrates_non-redundant_v2,meme	MA1145,1	FOSL2::JUND	NNRTGACGTCAYHSN	20	10.58	2	1.06	7	13	3.93e-05	-10.15	0.0813	-2.51	0.00239	-6.04
31	motif_db/JASPAR/JASPAR2022_CORE_vertebrates_non-redundant_v2,meme	MA1133,1	JUN::JUNB	KRTGACGTCATN	17	8.99	1	0.53	9	13	5.18e-05	-9.87	0.107	-2.23	0.00305	-5.79
32	motif_db/JASPAR/JASPAR2022_CORE_vertebrates_non-redundant_v2,meme	MA0685,2	SP4	GGGGCGGGG	133	70.37	96	50.79	1.38	1.4	7.16e-05	-9.54	0.148	-1.91	0.00403	-5.51
33	motif_db/JASPAR/JASPAR2022_CORE_vertebrates_non-redundant_v2,meme	MA1723,1	PRDM9	RGDGGGVAGGGRGGVRRMARVARR	167	88.36	137	72.49	1.22	0.94	7.3e-05	-9.53	0.151	-1.89	0.00403	-5.51
34	motif_db/JASPAR/JASPAR2022_CORE_vertebrates_non-redundant_v2,meme	MA0834,1	ATF7	NDATGACGTCATMV	19	10.05	2	1.06	6.67	10	7.53e-05	-9.49	0.156	-1.86	0.00404	-5.51
35	motif_db/JASPAR/JASPAR2022_CORE_vertebrates_non-redundant_v2,meme	MA1107,2	KLF9	MNGCCACACCCACHYV	61	32.28	29	15.34	2.07	8.9	8.1e-05	-9.42	0.168	-1.79	0.00422	-5.47
36	motif_db/JASPAR/JASPAR2022_CORE_vertebrates_non-redundant_v2,meme	MA0599,1	KLF5	GCCCCDCCCH	94	49.74	58	30.69	1.61	5.5	0.000115	-9.07	0.238	-1.43	0.00583	-5.14
37	motif_db/EUKARYOTE/jolma2013,meme	XBP1_DBD_1		GATGACGTCATC	28	14.81	7	3.7	3.62	9.5	0.000136	-8.9	0.281	-1.27	0.00655	-5.03
38	motif_db/JASPAR/JASPAR2022_CORE_vertebrates_non-redundant_v2,meme	MA1100,2	ASCL1	VGCAGCTGCN	159	84.13	128	67.72	1.24	6.1	0.00014	-8.88	0.289	-1.24	0.00655	-5.03
39	motif_db/JASPAR/JASPAR2022_CORE_vertebrates_non-redundant_v2,meme	MA0753,2	ZNF740	CYRCCCCCCCCAC	123	65.08	87	46.03	1.41	2.2	0.00014	-8.87	0.29	-1.24	0.00655	-5.03
40	motif_db/JASPAR/JASPAR2022_CORE_vertebrates_non-redundant_v2,meme	MA0766,2	GATA5	SWGATAASRN	36	19.05	12	6.35	2.85	13	0.000151	-8.8	0.313	-1.16	0.00681	-4.99
41	motif_db/JASPAR/JASPAR2022_CORE_vertebrates_non-redundant_v2,meme	MA1981,1	ZNF530	GMARGGMRAGGGGCRGSV	113	59.79	77	40.74	1.46	1.7	0.000153	-8.78	0.317	-1.15	0.00681	-4.99
42	motif_db/JASPAR/JASPAR2022_CORE_vertebrates_non-redundant_v2,meme	MA0079,5	SP1	GGGGCGGGG	22	11.64	4	2.12	4.6	11	0.000171	-8.67	0.355	-1.04	0.00744	-4.9
43	motif_db/MOUSE/uniprobe_mouse,meme	UP00020_1	Atf1_primary	DYKRTGACGTCAYMRN	15	7.94	1	0.53	8	13	0.000201	-8.51	0.417	-0.87	0.00843	-4.78
44	motif_db/EUKARYOTE/jolma2013,meme	NFIL3_DBD		NRTTACRTAAYN	100	52.91	65	34.39	1.53	8.2	0.000203	-8.5	0.421	-0.87	0.00843	-4.78
45	motif_db/MOUSE/uniprobe_mouse,meme	UP00103_1	Jundm2_primary	NSGATGACGTCAYCRH	19	10.05	3	1.59	5	12	0.000304	-8.1	0.628	-0.46	0.0123	-4.4
46	motif_db/JASPAR/JASPAR2022_CORE_vertebrates_non-redundant_v2,meme	MA0838,1	CEBPG	ATTRCGCAAY	46	24.34	20	10.58	2.24	10	0.000314	-8.07	0.649	-0.43	0.0124	-4.39
47	motif_db/JASPAR/JASPAR2022_CORE_vertebrates_non-redundant_v2,meme	MA1929,1	CTCF	CTGCAGTKCCNNNNNYNRCCASYAGRKGGCRSYV	87	46.03	54	28.57	1.6	4.8	0.00032	-8.05	0.663	-0.41	0.0124	-4.39
48	motif_db/EUKARYOTE/jolma2013,meme	JDP2_DBD_2		GATGACGTCAYC	28	14.81	8	4.23	3.22	7.9	0.000337	-8	0.697	-0.36	0.0128	-4.36
49	motif_db/JASPAR/JASPAR2022_CORE_vertebrates_non-redundant_v2,meme	MA0607,2	BHLHA15	ACCATATGGT	43	22.75	18	9.52	2.32	8.3	0.000348	-7.96	0.721	-0.33	0.0128	-4.36
50	motif_db/JASPAR/JASPAR2022_CORE_vertebrates_non-redundant_v2,meme	MA1564,1	SP9	RCCACGCCCMCY	158	83.6	129	68.25	1.22	4.5	0.000352	-7.95	0.728	-0.32	0.0128	-4.36
51	motif_db/JASPAR/JASPAR2022_CORE_vertebrates_non-redundant_v2,meme	MA1109,1	NEUROD1	NRACAGATGGYNN	131	69.31	98	51.85	1.33	6.3	0.000366	-7.91	0.758	-0.28	0.0131	-4.34
52	motif_db/JASPAR/JASPAR2022_CORE_vertebrates_non-redundant_v2,meme	MA0039,4	KLF4	NNCCCCACCCHN	56	29.63	28	14.81	1.97	10	0.000387	-7.86	0.801	-0.22	0.0136	-4.3
53	motif_db/EUKARYOTE/jolma2013,meme	CEBPG_full		ATTRCGCAAY	37	19.58	14	7.41	2.53	11	0.000396	-7.83	0.82	-0.2	0.0136	-4.3
54	motif_db/JASPAR/JASPAR2022_CORE_vertebrates_non-redundant_v2,meme	MA0841,1	NFE2	VATGACTCATS	57	30.16	29	15.34	1.93	1.7	0.00043	-7.75	0.89	-0.12	0.0145	-4.23
55	motif_db/JASPAR/JASPAR2022_CORE_vertebrates_non-redundant_v2,meme	MA1951,1	FOS	BGATGACGTCATCR	32	16.93	11	5.82	2.75	8.2	0.0005	-7.6	1.03	0.03	0.0162	-4.12
56	motif_db/JASPAR/JASPAR2022_CORE_vertebrates_non-redundant_v2,meme	MA1129,1	FOSL1::JUN	ATGACGTCAT	16	8.47	2	1.06	5.67	13	0.000508	-7.59	1.05	0.05	0.0162	-4.12
57	motif_db/JASPAR/JASPAR2022_CORE_vertebrates_non-redundant_v2,meme	MA1140,2	JUNB	GATGACGTCAYC	16	8.47	2	1.06	5.67	11	0.000508	-7.59	1.05	0.05	0.0162	-4.12
58	motif_db/EUKARYOTE/jolma2013,meme	Egr1_mouse_DBD_mutant_DBD		HHMCGCCCMCTCAMWH	91	48.15	59	31.22	1.53	1.4	0.000543	-7.52	1.12	0.12	0.0171	-4.07
59	motif_db/JASPAR/JASPAR2022_CORE_vertebrates_non-redundant_v2,meme	MA1719,1	ZNF816	DRRKGGGGACATGCHGGG	60	31.75	32	16.93	1.85	7.2	0.000571	-7.47	1.18	0.17	0.0176	-4.04
60	motif_db/JASPAR/JASPAR2022_CORE_vertebrates_non-redundant_v2,meme	MA0840,1	Creb5	NATGACGTCAYH	73	38.62	43	22.75	1.68	3.8	0.000585	-7.44	1.21	0.19	0.0178	-4.03
61	motif_db/JASPAR/JASPAR2022_CORE_vertebrates_non-redundant_v2,meme	MA1930,1	CTCF	CTGCAGTKCCNVCHNNYRGCCASYAGRKGGCRSYN	105	55.56	73	38.62	1.43	0.68	0.000685	-7.29	1.42	0.35	0.0205	-3.89
62	motif_db/MOUSE/uniprobe_mouse,meme	UP00002_1	Sp4_primary	BDHMMCGCCCCCTYNNB	132	69.84	101	53.44	1.3	3.2	0.000733	-7.22	1.52	0.42	0.0216	-3.84
63	motif_db/JASPAR/JASPAR2022_CORE_vertebrates_non-redundant_v2,meme	MA1136,1	FOSB::JUNB	RTGACGTCAT	13	6.88	1	0.53	7	14	0.000762	-7.18	1.58	0.46	0.0221	-3.81
64	motif_db/JASPAR/JASPAR2022_CORE_vertebrates_non-redundant_v2,meme	MA0163,1	PLAG1	GGGGCCCWAGGGGG	66	34.92	38	20.11	1.72	0.52	0.000898	-7.01	1.86	0.62	0.0256	-3.67
65	motif_db/EUKARYOTE/jolma2013,meme	ESRRA_DBD_3		CAAGGTCAHHYSAAGGTCA	102	53.97	71	37.57	1.43	0.047	0.000957	-6.95	1.98	0.68	0.0267	-3.62
66	motif_db/JASPAR/JASPAR2022_CORE_vertebrates_non-redundant_v2,meme	MA1126,1	FOS::JUN	DRTGACGTCATHNDTN	17	8.99	3	1.59	4.5	13	0.000994	-6.91	2.06	0.72	0.0267	-3.62
67	motif_db/JASPAR/JASPAR2022_CORE_vertebrates_non-redundant_v2,meme	MA0500,2	MYOG	NDRCAGCTGYHN	86	45.5	56	29.63	1.53	6.7	0.00101	-6.9	2.09	0.74	0.0267	-3.62
68	motif_db/EUKARYOTE/jolma2013,meme	GATA4_DBD		WGATAASV	32	16.93	12	6.35	2.54	11	0.00101	-6.9	2.09	0.74	0.0267	-3.62
69	motif_db/MOUSE/uniprobe_mouse,meme	UP00036_1	Myf6_primary	VVRSAACAGBTGTYHG	51	26.98	26	13.76	1.93	10	0.00102	-6.89	2.12	0.75	0.0267	-3.62
70	motif_db/EUKARYOTE/jolma2013,meme	Meis3_DBD_2		TGACAGSTGTCA	159	84.13	133	70.37	1.19	1.9	0.00102	-6.88	2.12	0.75	0.0267	-3.62
71	motif_db/JASPAR/JASPAR2022_CORE_vertebrates_non-redundant_v2,meme	MA1959,1	KLF7	DGGGCGGGG	148	78.31	120	63.49	1.23	1.9	0.00108	-6.83	2.23	0.8	0.0277	-3.59
72	motif_db/JASPAR/JASPAR2022_CORE_vertebrates_non-redundant_v2,meme	MA1933,1	ELK1::SREBF2	DCCGGAAGTSRCGTGA	36	19.05	15	7.94	2.31	7.1	0.00117	-6.75	2.43	0.89	0.0297	-3.52
73	motif_db/JASPAR/JASPAR2022_CORE_vertebrates_non-redundant_v2,meme	MA1475,1	CREB3L4	GRTGACGTCAYC	44	23.28	21	11.11	2.05	9.7	0.00126	-6.68	2.61	0.96	0.0309	-3.48
74	motif_db/EUKARYOTE/jolma2013,meme	CEBPD_DBD		RTTRCGCAAY	30	15.87	11	5.82	2.58	12	0.00127	-6.67	2.63	0.97	0.0309	-3.48
75	motif_db/JASPAR/JASPAR2022_CORE_vertebrates_non-redundant_v2,meme	MA1131,1	FOSL2::JUN	GRTGACGTMAT	30	15.87	11	5.82	2.58	11	0.00127	-6.67	2.63	0.97	0.0309	-3.48
76	motif_db/EUKARYOTE/jolma2013,meme	BHLHA15_DBD		ACCATATGGT	37	19.58	16	8.47	2.24	8.6	0.00139	-6.58	2.88	1.06	0.0332	-3.41
77	motif_db/EUKARYOTE/jolma2013,meme	EGR3_DBD		HHMCGCCCACGCAHH	111	58.73	81	42.86	1.37	0.47	0.0014	-6.57	2.9	1.06	0.0332	-3.41
78	motif_db/EUKARYOTE/jolma2013,meme	FOXC1_DBD_2		DGTMAATATTKACW	34	17.99	14	7.41	2.33	11	0.00151	-6.5	3.12	1.14	0.0352	-3.35
79	motif_db/JASPAR/JASPAR2022_CORE_vertebrates_non-redundant_v2,meme	MA1652,1	ZKSCAN5	NNRGGARGTGAGRR	46	24.34	23	12.17	1.96	9.7	0.0016	-6.44	3.31	1.2	0.0369	-3.3
80	motif_db/EUKARYOTE/jolma2013,meme	KLF14_DBD		KRCCACGCCCMCYT	38	20.11	17	8.99	2.17	9.2	0.00163	-6.42	3.37	1.21	0.0371	-3.3
81	motif_db/JASPAR/JASPAR2022_CORE_vertebrates_non-redundant_v2,meme	MA0732,1	EGR3	HHMCGCCCACGCAHH	70	37.04	43	22.75	1.61	2.2	0.0017	-6.38	3.51	1.26	0.0378	-3.28
82	motif_db/JASPAR/JASPAR2022_CORE_vertebrates_non-redundant_v2,meme	MA0504,1	NR2C2	VGRGGTCARAGGTCA	14	7.41	2	1.06	5	12	0.00174	-6.36	3.59	1.28	0.0378	-3.28
83	motif_db/JASPAR/JASPAR2022_CORE_vertebrates_non-redundant_v2,meme	MA1653,1	ZNF148	YBCCCCTCCCCC	14	7.41	2	1.06	5	14	0.00174	-6.36	3.59	1.28	0.0378	-3.28
84	motif_db/JASPAR/JASPAR2022_CORE_vertebrates_non-redundant_v2,meme	MA0740,2	KLF14	KGGGCGGGG	57	30.16	32	16.93	1.76	7.3	0.00174	-6.35	3.6	1.28	0.0378	-3.28
85	motif_db/EUKARYOTE/jolma2013,meme	CREB3_full_1		BNRTGACGTCAYCM	35	18.52	15	7.94	2.25	6	0.00179	-6.32	3.71	1.31	0.0385	-3.26
86	motif_db/JASPAR/JASPAR2022_CORE_vertebrates_non-redundant_v2,meme	MA0478,1	FOSL2	KRRTGASTCAB	54	28.57	30	15.87	1.77	8.8	0.00213	-6.15	4.41	1.48	0.0446	-3.11
87	motif_db/JASPAR/JASPAR2022_CORE_vertebrates_non-redundant_v2,meme	MA0741,1	KLF16	GMCACGCCCCC	159	84.13	135	71.43	1.18	2.7	0.00213	-6.15	4.41	1.48	0.0446	-3.11
88	motif_db/EUKARYOTE/jolma2013,meme	HLF_full		NVTTACRTAAYH	90	47.62	62	32.8	1.44	8.2	0.00227	-6.09	4.71	1.55	0.0471	-3.05
89	motif_db/EUKARYOTE/jolma2013,meme	KLF16_DBD		GMCACGCCCCC	157	83.07	133	70.37	1.18	3.2	0.00247	-6	5.12	1.63	0.0507	-2.98
90	motif_db/JASPAR/JASPAR2022_CORE_vertebrates_non-redundant_v2,meme	MA1515,1	KLF2	NRCCACRCCCH	144	76.19	118	62.43	1.22	6.3	0.00259	-5.96	5.37	1.68	0.0525	-2.95
91	motif_db/EUKARYOTE/jolma2013,meme	LHX9_DBD_2		TAATTGCYAATTA	103	54.5	75	39.68	1.37	6.4	0.00266	-5.93	5.52	1.71	0.0526	-2.95
92	motif_db/EUKARYOTE/jolma2013,meme	Nr2e1_DBD_2		AAGTCAADAAGTCA	106	56.08	78	41.27	1.35	6	0.0027	-5.92	5.58	1.72	0.0526	-2.95
93	motif_db/JASPAR/JASPAR2022_CORE_vertebrates_non-redundant_v2,meme	MA0499,2	MYOD1	NNGCACCTGTCNB	110	58.2	82	43.39	1.34	7.4	0.0027	-5.91	5.59	1.72	0.0526	-2.95
94	motif_db/EUKARYOTE/jolma2013,meme	ESRRA_DBD_6		CAAGGTCAHNTSAAGGTCA	150	79.37	125	66.14	1.2	0.42	0.00271	-5.91	5.61	1.72	0.0526	-2.95
95	motif_db/MOUSE/uniprobe_mouse,meme	UP00007_1	Egr1_primary	NCCGCCCCCGCAYK	171	90.48	151	79.89	1.13	1.2	0.00279	-5.88	5.78	1.75	0.0536	-2.93
96	motif_db/JASPAR/JASPAR2022_CORE_vertebrates_non-redundant_v2,meme	MA1470,1	BACH2	AAANSATGACGTCATSNTTT	17	8.99	4	2.12	3.6	1.6	0.00287	-5.85	5.94	1.78	0.0545	-2.91
97	motif_db/EUKARYOTE/jolma2013,meme	FOXO1_DBD_3		TTTCCCCACACG	178	94.18	161	85.19	1.1	2	0.0031	-5.78	6.42	1.86	0.0552	-2.9
98	motif_db/EUKARYOTE/jolma2013,meme	MEOX2_DBD_3		STMATCATCATTAW	28	14.81	11	5.82	2.42	10	0.0031	-5.78	6.42	1.86	0.0552	-2.9
99	motif_db/EUKARYOTE/jolma2013,meme	ZNF740_full		CCCCCCCCAC	178	94.18	161	85.19	1.1	0.73	0.0031	-5.78	6.42	1.86	0.0552	-2.9
100	motif_db/MOUSE/uniprobe_mouse,meme	UP00021_1	Zfp281_primary	TYCCCCCCCCCCMYC	163	86.24	141	74.6	1.15	2.1	0.00312	-5.77	6.45	1.86	0.0552	-2.9
101	motif_db/MOUSE/uniprobe_mouse,meme	UP00099_1	Ascl2_primary	NKYARCAGCTGCYVHHK	67	35.45	42	22.22	1.58	9	0.00314	-5.76	6.51	1.87	0.0552	-2.9
102	motif_db/JASPAR/JASPAR2022_CORE_vertebrates_non-redundant_v2,meme	MA0528,2	ZNF263	VNGGGGAGGASG	126	66.67	99	52.38	1.27	6.9	0.00318	-5.75	6.58	1.88	0.0552	-2.9
103	motif_db/JASPAR/JASPAR2022_CORE_vertebrates_non-redundant_v2,meme	MA0816,1	Ascl2	ARCAGCTGCY	126	66.67	99	52.38	1.27	5.1	0.00318	-5.75	6.58	1.88	0.0552	-2.9
104	motif_db/JASPAR/JASPAR2022_CORE_vertebrates_non-redundant_v2,meme	MA1939,1	ERF::SREBF2	NSCGGAARTCACGTGAT	90	47.62	63	33.33	1.42	0.88	0.00318	-5.75	6.58	1.88	0.0552	-2.9
105	motif_db/JASPAR/JASPAR2022_CORE_vertebrates_non-redundant_v2,meme	MA0668,2	Neurod2	NNGRACAGATGGYNN	90	47.62	63	33.33	1.42	7.6	0.00318	-5.75	6.58	1.88	0.0552	-2.9
106	motif_db/MOUSE/uniprobe_mouse,meme	UP00046_2	Tcfe2a_secondary	NRRKSCAGATGKYHBSR	54	28.57	31	16.4	1.72	9.6	0.00325	-5.73	6.74	1.91	0.056	-2.88
107	motif_db/MOUSE/uniprobe_mouse,meme	UP00022_1	Zfp740_primary	YSNCCCCCCCCMHNYN	96	50.79	69	36.51	1.39	6.7	0.00346	-5.67	7.17	1.97	0.059	-2.83
108	motif_db/EUKARYOTE/jolma2013,meme	ZNF740_DBD		MCCCCCCCAC	115	60.85	88	46.56	1.3	5.3	0.00362	-5.62	7.49	2.01	0.0611	-2.8
109	motif_db/EUKARYOTE/jolma2013,meme	CEBPB_DBD		RTTRCGCAAY	45	23.81	24	12.7	1.84	11	0.00372	-5.59	7.7	2.04	0.0617	-2.79
110	motif_db/EUKARYOTE/jolma2013,meme	CTCF_full		WGCGCCMYCTAGYGGYV	71	37.57	46	24.34	1.53	0.69	0.00372	-5.59	7.7	2.04	0.0617	-2.79
111	motif_db/EUKARYOTE/jolma2013,meme	GATA3_full		WGATAASV	26	13.76	10	5.29	2.45	11	0.00391	-5.54	8.1	2.09	0.0643	-2.74
112	motif_db/JASPAR/JASPAR2022_CORE_vertebrates_non-redundant_v2,meme	MA0091,1	TAL1::TCF3	NSAMCATCTGKT	18	9.52	5	2.65	3.17	13	0.00422	-5.47	8.74	2.17	0.0688	-2.68
113	motif_db/JASPAR/JASPAR2022_CORE_vertebrates_non-redundant_v2,meme	MA1137,1	FOSL1::JUNB	NDRTGACTCATNN	90	47.62	64	33.86	1.4	8.8	0.00439	-5.43	9.08	2.21	0.0703	-2.65
114	motif_db/MOUSE/uniprobe_mouse,meme	UP00093_1	Klf7_primary	TNRRCCMCGCCCHYHD	42	22.22	22	11.64	1.87	11	0.0044	-5.43	9.1	2.21	0.0703	-2.65
115	motif_db/JASPAR/JASPAR2022_CORE_vertebrates_non-redundant_v2,meme	MA1485,1	FERD3L	GCRMCAGCTGTYAC	60	31.75	37	19.58	1.61	1.6	0.00469	-5.36	9.7	2.27	0.0743	-2.6
116	motif_db/EUKARYOTE/jolma2013,meme	Ascl2_DBD		ARCAGCTGCY	117	61.9	91	48.15	1.28	5.6	0.00482	-5.33	9.99	2.3	0.0758	-2.58
# SEA (Simple Enrichment Analysis): Version 5,5,5 compiled on Dec 6 2023 at 19:32:44
# The format of this file is described at https://meme-suite,org/meme/doc/sea-output-format,html,
# sea --verbosity 1 --oc , --thresh 10,0 --align center --p mart_export_sy441_AND_hsf-1RNAiUP,txt --m motif_db/MOUSE/uniprobe_mouse,meme --m motif_db/JASPAR/JASPAR2022_CORE_vertebrates_non-redundant_v2,meme --m motif_db/EUKARYOTE/jolma2013,meme
