# Supplementary material for: Age‐dependent heat shock hormesis to HSF‐1 deficiency suggests a compensatory mechanism mediated by the unfolded protein response and innate immunity in young Caenorhabditis elegans
Source: Aging Cell. 2024 Jun 19;23(10):e14246. doi: 10.1111/acel.14246 (PMC11464127; doi:10.1111/acel.14246)
Supplement: Supplementary file 22 — Table S17. [file ACEL-23-e14246-s004.xlsx]

## Sheet: UP in hsf-1(sy441) vs ECR 
Extracellular proteostasis prevents aggregation during pathogenic attack
Galotta et al 2020
PMID: 32641833
Candidates for regulating extracellular proteostasis
57 genes knocked-down by RNAi were confirmed to accelerate LBP-2 aggregation
ALL ECR candidates			TOP ECR candidates									Statistics
WBGene00016474	C36C5.5	WBGene00016474	WBGene00016474	C36C5.5			6 common elements in "sy441UP" and "ECRs":					Set1: 1116
WBGene00000551	clx-1	WBGene00000551	WBGene00018261	cyp-33C5			GeneID	Gene Name	logFC	FDR		Set2: 57
WBGene00001108	dsl-6	WBGene00001108	WBGene00007873	dod-21			WBGene00018600	F48C1.8	2.84916	0.0485194		Overlap: 6
WBGene00001687	gpn-1	WBGene00001687	WBGene00008707	F11E6.3			WBGene00007153	clec-41	2.23653	0.0164021		Total number of genes: 20579
WBGene00002105	ins-22	WBGene00002105	WBGene00018823	F54E2.1			WBGene00003091	lys-2	2.05142	0.0145669
WBGene00003091	lys-2	WBGene00003091	WBGene00018937	F56B6.6			WBGene00008707	F11E6.3	1.70279	0.00331462		Representation factor: 1.9
WBGene00003092	lys-3	WBGene00003092	WBGene00019392	irld-44			WBGene00012231	W04A4.2	1.53724	0.00461773		p < 0.087
WBGene00003755	nlp-17	WBGene00003755	WBGene00003092	lys-3			WBGene00021005	ule-1	0.794715	0.0292024
WBGene00003879	ora-1	WBGene00003879	WBGene00020753	T24A6.16
WBGene00006621	try-3	WBGene00006621	WBGene00021389	Y38A10A.2
WBGene00006782	unc-46	WBGene00006782	WBGene00017772	clec-1
WBGene00007055	tag-196	WBGene00007055	WBGene00007055	tag-196
WBGene00007153	clec-41	WBGene00007153	WBGene00007552	C13C12.2
WBGene00007517	gpx-3	WBGene00007517
WBGene00007873	dod-21	WBGene00007873
WBGene00008152	C47E12.9	WBGene00008152
WBGene00008201	C49C3.11	WBGene00008201
WBGene00008203	clec-198	WBGene00008203
WBGene00008509	F01G10.6	WBGene00008509
WBGene00008511	F01G10.9	WBGene00008511
WBGene00009158	F26E4.3	WBGene00009158
WBGene00009529	F38B2.2	WBGene00009529
WBGene00009762	F46B3.9	WBGene00009762
WBGene00010007	F53H4.2	WBGene00010007
WBGene00010074	irld-34	WBGene00010074
WBGene00010488	endu-1	WBGene00010488
WBGene00011841	scl-25	WBGene00011841
WBGene00012168	W01A8.6	WBGene00012168
WBGene00012231	W04A4.2	WBGene00012231
WBGene00012661	clec-163	WBGene00012661
WBGene00013574	lron-13	WBGene00013574
WBGene00013941	ZK218.7	WBGene00013941
WBGene00015510	erp-44.2	WBGene00015510
WBGene00015847	C16C8.9	WBGene00015847
WBGene00015863	C16D9.8	WBGene00015863
WBGene00015933	C17H12.8	WBGene00015933
WBGene00017468	F14F9.5	WBGene00017468
WBGene00017509	F16B4.7	WBGene00017509
WBGene00017692	F22B7.1	WBGene00017692
WBGene00017772	clec-1	WBGene00017772
WBGene00018153	F37C12.10	WBGene00018153
WBGene00018261	cyp-33C5	WBGene00018261
WBGene00018600	F48C1.8	WBGene00018600
WBGene00018823	F54E2.1	WBGene00018823
WBGene00018937	F56B6.6	WBGene00018937
WBGene00019392	irld-44	WBGene00019392
WBGene00020014	R11G11.6	WBGene00020014
WBGene00020651	T21D12.12	WBGene00020651
WBGene00020753	T24A6.16	WBGene00020753
WBGene00021005	ule-1	WBGene00021005
WBGene00021024	W04C9.2	WBGene00021024
WBGene00021389	Y38A10A.2	WBGene00021389
WBGene00008707	epic-1	WBGene00008707
WBGene00007552	dyf-4	WBGene00007552
WBGene00020553	ttc-17	WBGene00020553
WBGene00019017	bcf-1	WBGene00019017
WBGene00013950	txt-8	WBGene00013950
